# Supplementary material for: Bordetella bronchiseptica diguanylate cyclase BdcB inhibits the type three secretion system and impacts the immune response
Source: Sci Rep. 2023 May 2;13:7157. doi: 10.1038/s41598-023-34106-x (PMC10154355; doi:10.1038/s41598-023-34106-x)
Supplement: Supplementary file 2 — Supplementary Information 2. [file 41598_2023_34106_MOESM2_ESM.zip]

Archive with 17 entries (17 files):
- config.json
- BB3903dimero_23b23_predicted_aligned_error_v1.json
- BB3903dimero_23b23_unrelaxed_rank_1_model_5_scores.json
- BB3903dimero_23b23_unrelaxed_rank_2_model_2_scores.json
- BB3903dimero_23b23_unrelaxed_rank_3_model_1_scores.json
- BB3903dimero_23b23_unrelaxed_rank_4_model_3_scores.json
- BB3903dimero_23b23_unrelaxed_rank_5_model_4_scores.json
- BB3903dimero_23b23.a3m
- BB3903dimero_23b23_unrelaxed_rank_1_model_5.pdb
- BB3903dimero_23b23_unrelaxed_rank_2_model_2.pdb
- BB3903dimero_23b23_unrelaxed_rank_3_model_1.pdb
- BB3903dimero_23b23_unrelaxed_rank_4_model_3.pdb
- BB3903dimero_23b23_unrelaxed_rank_5_model_4.pdb
- cite.bibtex
- BB3903dimero_23b23_coverage.png
- BB3903dimero_23b23_PAE.png
- BB3903dimero_23b23_plddt.png
