# Supplementary material for: Bordetella bronchiseptica diguanylate cyclase BdcB inhibits the type three secretion system and impacts the immune response
Source: Sci Rep. 2023 May 2;13:7157. doi: 10.1038/s41598-023-34106-x (PMC10154355; doi:10.1038/s41598-023-34106-x)
Supplement: Supplementary file 2 — Supplementary Information 2. [file 41598_2023_34106_MOESM2_ESM.zip › BB3903dimero_23b23_unrelaxed_rank_1_model_5.pdb]

MODEL     1                                                                     
ATOM      1  N   MET B   1     -49.436 -29.850   8.467  1.00 41.98           N  
ATOM      2  CA  MET B   1     -48.073 -30.362   8.364  1.00 41.98           C  
ATOM      3  C   MET B   1     -47.491 -30.088   6.981  1.00 41.98           C  
ATOM      4  CB  MET B   1     -48.038 -31.863   8.657  1.00 41.98           C  
ATOM      5  O   MET B   1     -47.981 -30.616   5.981  1.00 41.98           O  
ATOM      6  CG  MET B   1     -47.600 -32.201  10.073  1.00 41.98           C  
ATOM      7  SD  MET B   1     -47.614 -34.006  10.402  1.00 41.98           S  
ATOM      8  CE  MET B   1     -46.265 -34.122  11.609  1.00 41.98           C  
ATOM      9  N   ALA B   2     -47.227 -29.124   6.259  1.00 41.14           N  
ATOM     10  CA  ALA B   2     -46.536 -28.567   5.099  1.00 41.14           C  
ATOM     11  C   ALA B   2     -45.219 -29.295   4.843  1.00 41.14           C  
ATOM     12  CB  ALA B   2     -46.285 -27.074   5.295  1.00 41.14           C  
ATOM     13  O   ALA B   2     -44.398 -29.443   5.750  1.00 41.14           O  
ATOM     14  N   ARG B   3     -45.078 -30.527   4.440  1.00 43.63           N  
ATOM     15  CA  ARG B   3     -44.021 -31.325   3.826  1.00 43.63           C  
ATOM     16  C   ARG B   3     -43.094 -30.452   2.987  1.00 43.63           C  
ATOM     17  CB  ARG B   3     -44.619 -32.437   2.961  1.00 43.63           C  
ATOM     18  O   ARG B   3     -43.541 -29.777   2.057  1.00 43.63           O  
ATOM     19  CG  ARG B   3     -44.372 -33.836   3.501  1.00 43.63           C  
ATOM     20  CD  ARG B   3     -45.018 -34.901   2.624  1.00 43.63           C  
ATOM     21  NE  ARG B   3     -44.481 -36.229   2.905  1.00 43.63           N  
ATOM     22  NH1 ARG B   3     -45.962 -37.345   1.527  1.00 43.63           N  
ATOM     23  NH2 ARG B   3     -44.378 -38.514   2.703  1.00 43.63           N  
ATOM     24  CZ  ARG B   3     -44.942 -37.360   2.378  1.00 43.63           C  
ATOM     25  N   LEU B   4     -42.501 -29.412   3.419  1.00 40.18           N  
ATOM     26  CA  LEU B   4     -41.335 -28.780   2.810  1.00 40.18           C  
ATOM     27  C   LEU B   4     -40.574 -29.771   1.937  1.00 40.18           C  
ATOM     28  CB  LEU B   4     -40.408 -28.214   3.889  1.00 40.18           C  
ATOM     29  O   LEU B   4     -40.219 -30.861   2.392  1.00 40.18           O  
ATOM     30  CG  LEU B   4     -40.682 -26.777   4.334  1.00 40.18           C  
ATOM     31  CD1 LEU B   4     -40.469 -26.637   5.837  1.00 40.18           C  
ATOM     32  CD2 LEU B   4     -39.794 -25.801   3.570  1.00 40.18           C  
ATOM     33  N   ASP B   5     -41.029 -30.595   0.941  1.00 45.27           N  
ATOM     34  CA  ASP B   5     -40.316 -31.230  -0.163  1.00 45.27           C  
ATOM     35  C   ASP B   5     -38.872 -30.739  -0.239  1.00 45.27           C  
ATOM     36  CB  ASP B   5     -41.033 -30.962  -1.489  1.00 45.27           C  
ATOM     37  O   ASP B   5     -38.625 -29.539  -0.376  1.00 45.27           O  
ATOM     38  CG  ASP B   5     -42.142 -31.959  -1.775  1.00 45.27           C  
ATOM     39  OD1 ASP B   5     -43.017 -31.673  -2.621  1.00 45.27           O  
ATOM     40  OD2 ASP B   5     -42.143 -33.040  -1.147  1.00 45.27           O  
ATOM     41  N   ASN B   6     -38.009 -30.838   0.752  1.00 43.34           N  
ATOM     42  CA  ASN B   6     -36.551 -30.869   0.812  1.00 43.34           C  
ATOM     43  C   ASN B   6     -35.939 -31.164  -0.554  1.00 43.34           C  
ATOM     44  CB  ASN B   6     -36.078 -31.899   1.840  1.00 43.34           C  
ATOM     45  O   ASN B   6     -34.750 -31.473  -0.653  1.00 43.34           O  
ATOM     46  CG  ASN B   6     -35.667 -31.266   3.155  1.00 43.34           C  
ATOM     47  ND2 ASN B   6     -35.386 -32.098   4.151  1.00 43.34           N  
ATOM     48  OD1 ASN B   6     -35.604 -30.040   3.275  1.00 43.34           O  
ATOM     49  N   ALA B   7     -36.692 -31.521  -1.658  1.00 44.43           N  
ATOM     50  CA  ALA B   7     -36.104 -31.757  -2.974  1.00 44.43           C  
ATOM     51  C   ALA B   7     -35.306 -30.544  -3.445  1.00 44.43           C  
ATOM     52  CB  ALA B   7     -37.191 -32.101  -3.989  1.00 44.43           C  
ATOM     53  O   ALA B   7     -34.343 -30.683  -4.202  1.00 44.43           O  
ATOM     54  N   ASP B   8     -35.307 -29.556  -2.865  1.00 42.04           N  
ATOM     55  CA  ASP B   8     -34.501 -28.405  -3.258  1.00 42.04           C  
ATOM     56  C   ASP B   8     -33.333 -28.198  -2.296  1.00 42.04           C  
ATOM     57  CB  ASP B   8     -35.362 -27.142  -3.319  1.00 42.04           C  
ATOM     58  O   ASP B   8     -32.491 -27.324  -2.512  1.00 42.04           O  
ATOM     59  CG  ASP B   8     -35.768 -26.768  -4.734  1.00 42.04           C  
ATOM     60  OD1 ASP B   8     -36.625 -25.875  -4.907  1.00 42.04           O  
ATOM     61  OD2 ASP B   8     -35.229 -27.376  -5.684  1.00 42.04           O  
ATOM     62  N   ALA B   9     -33.307 -28.970  -1.281  1.00 42.47           N  
ATOM     63  CA  ALA B   9     -32.201 -28.878  -0.331  1.00 42.47           C  
ATOM     64  C   ALA B   9     -31.014 -29.720  -0.789  1.00 42.47           C  
ATOM     65  CB  ALA B   9     -32.656 -29.316   1.059  1.00 42.47           C  
ATOM     66  O   ALA B   9     -29.875 -29.471  -0.385  1.00 42.47           O  
ATOM     67  N   THR B  10     -31.306 -30.680  -1.725  1.00 42.26           N  
ATOM     68  CA  THR B  10     -30.195 -31.493  -2.206  1.00 42.26           C  
ATOM     69  C   THR B  10     -29.379 -30.732  -3.247  1.00 42.26           C  
ATOM     70  CB  THR B  10     -30.692 -32.820  -2.809  1.00 42.26           C  
ATOM     71  O   THR B  10     -28.184 -30.986  -3.413  1.00 42.26           O  
ATOM     72  CG2 THR B  10     -29.995 -34.013  -2.165  1.00 42.26           C  
ATOM     73  OG1 THR B  10     -32.105 -32.934  -2.597  1.00 42.26           O  
ATOM     74  N   SER B  11     -29.888 -29.746  -3.863  1.00 42.64           N  
ATOM     75  CA  SER B  11     -29.084 -29.023  -4.843  1.00 42.64           C  
ATOM     76  C   SER B  11     -28.269 -27.917  -4.182  1.00 42.64           C  
ATOM     77  CB  SER B  11     -29.976 -28.428  -5.934  1.00 42.64           C  
ATOM     78  O   SER B  11     -27.277 -27.448  -4.745  1.00 42.64           O  
ATOM     79  OG  SER B  11     -29.325 -27.349  -6.583  1.00 42.64           O  
ATOM     80  N   MET B  12     -28.463 -27.694  -3.031  1.00 40.21           N  
ATOM     81  CA  MET B  12     -27.657 -26.674  -2.365  1.00 40.21           C  
ATOM     82  C   MET B  12     -26.454 -27.302  -1.669  1.00 40.21           C  
ATOM     83  CB  MET B  12     -28.500 -25.897  -1.353  1.00 40.21           C  
ATOM     84  O   MET B  12     -25.643 -26.596  -1.066  1.00 40.21           O  
ATOM     85  CG  MET B  12     -29.386 -24.833  -1.982  1.00 40.21           C  
ATOM     86  SD  MET B  12     -29.805 -23.485  -0.811  1.00 40.21           S  
ATOM     87  CE  MET B  12     -29.316 -22.041  -1.796  1.00 40.21           C  
ATOM     88  N   THR B  13     -26.346 -28.640  -1.857  1.00 42.85           N  
ATOM     89  CA  THR B  13     -25.177 -29.279  -1.263  1.00 42.85           C  
ATOM     90  C   THR B  13     -24.027 -29.342  -2.265  1.00 42.85           C  
ATOM     91  CB  THR B  13     -25.508 -30.698  -0.767  1.00 42.85           C  
ATOM     92  O   THR B  13     -23.045 -30.054  -2.046  1.00 42.85           O  
ATOM     93  CG2 THR B  13     -26.206 -30.658   0.589  1.00 42.85           C  
ATOM     94  OG1 THR B  13     -26.367 -31.342  -1.715  1.00 42.85           O  
ATOM     95  N   GLY B  14     -24.173 -28.710  -3.397  1.00 40.93           N  
ATOM     96  CA  GLY B  14     -22.949 -28.647  -4.180  1.00 40.93           C  
ATOM     97  C   GLY B  14     -21.846 -27.859  -3.500  1.00 40.93           C  
ATOM     98  O   GLY B  14     -22.001 -26.666  -3.234  1.00 40.93           O  
ATOM     99  N   ARG B  15     -21.556 -28.283  -2.261  1.00 40.58           N  
ATOM    100  CA  ARG B  15     -20.332 -27.803  -1.627  1.00 40.58           C  
ATOM    101  C   ARG B  15     -19.169 -27.800  -2.613  1.00 40.58           C  
ATOM    102  CB  ARG B  15     -19.985 -28.662  -0.410  1.00 40.58           C  
ATOM    103  O   ARG B  15     -18.992 -28.752  -3.375  1.00 40.58           O  
ATOM    104  CG  ARG B  15     -20.418 -28.057   0.916  1.00 40.58           C  
ATOM    105  CD  ARG B  15     -20.044 -28.948   2.092  1.00 40.58           C  
ATOM    106  NE  ARG B  15     -20.346 -28.309   3.370  1.00 40.58           N  
ATOM    107  NH1 ARG B  15     -19.741 -30.128   4.658  1.00 40.58           N  
ATOM    108  NH2 ARG B  15     -20.500 -28.211   5.659  1.00 40.58           N  
ATOM    109  CZ  ARG B  15     -20.195 -28.884   4.560  1.00 40.58           C  
ATOM    110  N   PRO B  16     -19.046 -26.791  -3.299  1.00 46.16           N  
ATOM    111  CA  PRO B  16     -17.809 -26.800  -4.083  1.00 46.16           C  
ATOM    112  C   PRO B  16     -16.765 -27.766  -3.528  1.00 46.16           C  
ATOM    113  CB  PRO B  16     -17.320 -25.352  -3.986  1.00 46.16           C  
ATOM    114  O   PRO B  16     -16.763 -28.056  -2.329  1.00 46.16           O  
ATOM    115  CG  PRO B  16     -18.232 -24.707  -2.992  1.00 46.16           C  
ATOM    116  CD  PRO B  16     -19.288 -25.700  -2.600  1.00 46.16           C  
ATOM    117  N   PRO B  17     -16.474 -28.890  -4.140  1.00 45.31           N  
ATOM    118  CA  PRO B  17     -15.427 -29.785  -3.641  1.00 45.31           C  
ATOM    119  C   PRO B  17     -14.457 -29.085  -2.692  1.00 45.31           C  
ATOM    120  CB  PRO B  17     -14.712 -30.237  -4.917  1.00 45.31           C  
ATOM    121  O   PRO B  17     -14.080 -27.934  -2.927  1.00 45.31           O  
ATOM    122  CG  PRO B  17     -15.275 -29.371  -5.998  1.00 45.31           C  
ATOM    123  CD  PRO B  17     -16.382 -28.540  -5.415  1.00 45.31           C  
ATOM    124  N   LEU B  18     -14.828 -28.898  -1.361  1.00 41.42           N  
ATOM    125  CA  LEU B  18     -13.811 -28.563  -0.371  1.00 41.42           C  
ATOM    126  C   LEU B  18     -12.423 -28.964  -0.859  1.00 41.42           C  
ATOM    127  CB  LEU B  18     -14.114 -29.251   0.963  1.00 41.42           C  
ATOM    128  O   LEU B  18     -12.217 -30.100  -1.294  1.00 41.42           O  
ATOM    129  CG  LEU B  18     -14.807 -28.396   2.025  1.00 41.42           C  
ATOM    130  CD1 LEU B  18     -15.976 -29.159   2.639  1.00 41.42           C  
ATOM    131  CD2 LEU B  18     -13.814 -27.972   3.102  1.00 41.42           C  
ATOM    132  N   ILE B  19     -11.943 -28.264  -1.797  1.00 42.12           N  
ATOM    133  CA  ILE B  19     -10.514 -28.427  -2.043  1.00 42.12           C  
ATOM    134  C   ILE B  19      -9.813 -28.846  -0.753  1.00 42.12           C  
ATOM    135  CB  ILE B  19      -9.885 -27.129  -2.598  1.00 42.12           C  
ATOM    136  O   ILE B  19      -9.771 -28.082   0.214  1.00 42.12           O  
ATOM    137  CG1 ILE B  19     -10.636 -26.666  -3.852  1.00 42.12           C  
ATOM    138  CG2 ILE B  19      -8.397 -27.335  -2.896  1.00 42.12           C  
ATOM    139  CD1 ILE B  19     -10.185 -25.310  -4.378  1.00 42.12           C  
ATOM    140  N   MET B  20     -10.489 -29.853   0.013  1.00 42.34           N  
ATOM    141  CA  MET B  20      -9.881 -30.552   1.142  1.00 42.34           C  
ATOM    142  C   MET B  20      -8.421 -30.885   0.852  1.00 42.34           C  
ATOM    143  CB  MET B  20     -10.655 -31.831   1.464  1.00 42.34           C  
ATOM    144  O   MET B  20      -8.103 -31.439  -0.202  1.00 42.34           O  
ATOM    145  CG  MET B  20     -11.993 -31.583   2.141  1.00 42.34           C  
ATOM    146  SD  MET B  20     -12.669 -33.093   2.936  1.00 42.34           S  
ATOM    147  CE  MET B  20     -11.639 -33.157   4.429  1.00 42.34           C  
ATOM    148  N   ASN B  21      -7.593 -29.855   0.849  1.00 44.97           N  
ATOM    149  CA  ASN B  21      -6.343 -30.037   1.579  1.00 44.97           C  
ATOM    150  C   ASN B  21      -5.355 -30.896   0.795  1.00 44.97           C  
ATOM    151  CB  ASN B  21      -6.610 -30.655   2.953  1.00 44.97           C  
ATOM    152  O   ASN B  21      -5.156 -32.069   1.115  1.00 44.97           O  
ATOM    153  CG  ASN B  21      -6.469 -29.653   4.082  1.00 44.97           C  
ATOM    154  ND2 ASN B  21      -6.739 -30.095   5.305  1.00 44.97           N  
ATOM    155  OD1 ASN B  21      -6.122 -28.490   3.857  1.00 44.97           O  
ATOM    156  N   ASP B  22      -5.558 -30.842  -0.325  1.00 42.54           N  
ATOM    157  CA  ASP B  22      -4.270 -31.375  -0.760  1.00 42.54           C  
ATOM    158  C   ASP B  22      -3.127 -30.445  -0.359  1.00 42.54           C  
ATOM    159  CB  ASP B  22      -4.263 -31.593  -2.275  1.00 42.54           C  
ATOM    160  O   ASP B  22      -3.072 -29.295  -0.798  1.00 42.54           O  
ATOM    161  CG  ASP B  22      -3.655 -32.924  -2.679  1.00 42.54           C  
ATOM    162  OD1 ASP B  22      -3.722 -33.288  -3.873  1.00 42.54           O  
ATOM    163  OD2 ASP B  22      -3.105 -33.617  -1.795  1.00 42.54           O  
ATOM    164  N   GLN B  23      -2.953 -30.228   1.000  1.00 42.98           N  
ATOM    165  CA  GLN B  23      -1.785 -29.618   1.626  1.00 42.98           C  
ATOM    166  C   GLN B  23      -0.575 -29.665   0.697  1.00 42.98           C  
ATOM    167  CB  GLN B  23      -1.459 -30.315   2.948  1.00 42.98           C  
ATOM    168  O   GLN B  23       0.452 -29.043   0.975  1.00 42.98           O  
ATOM    169  CG  GLN B  23      -2.399 -29.946   4.087  1.00 42.98           C  
ATOM    170  CD  GLN B  23      -1.790 -30.191   5.454  1.00 42.98           C  
ATOM    171  NE2 GLN B  23      -2.386 -29.599   6.484  1.00 42.98           N  
ATOM    172  OE1 GLN B  23      -0.793 -30.908   5.585  1.00 42.98           O  
ATOM    173  N   ARG B  24      -0.757 -30.361  -0.301  1.00 45.39           N  
ATOM    174  CA  ARG B  24       0.403 -30.411  -1.185  1.00 45.39           C  
ATOM    175  C   ARG B  24       0.273 -29.396  -2.316  1.00 45.39           C  
ATOM    176  CB  ARG B  24       0.580 -31.818  -1.760  1.00 45.39           C  
ATOM    177  O   ARG B  24       1.191 -29.238  -3.123  1.00 45.39           O  
ATOM    178  CG  ARG B  24       1.411 -32.741  -0.884  1.00 45.39           C  
ATOM    179  CD  ARG B  24       1.663 -34.083  -1.558  1.00 45.39           C  
ATOM    180  NE  ARG B  24       1.735 -35.170  -0.586  1.00 45.39           N  
ATOM    181  NH1 ARG B  24       2.516 -36.740  -2.090  1.00 45.39           N  
ATOM    182  NH2 ARG B  24       2.165 -37.319   0.100  1.00 45.39           N  
ATOM    183  CZ  ARG B  24       2.138 -36.407  -0.861  1.00 45.39           C  
ATOM    184  N   LYS B  25      -0.999 -28.923  -2.439  1.00 45.63           N  
ATOM    185  CA  LYS B  25      -1.136 -27.946  -3.516  1.00 45.63           C  
ATOM    186  C   LYS B  25      -0.481 -26.619  -3.142  1.00 45.63           C  
ATOM    187  CB  LYS B  25      -2.611 -27.725  -3.856  1.00 45.63           C  
ATOM    188  O   LYS B  25      -0.446 -26.248  -1.967  1.00 45.63           O  
ATOM    189  CG  LYS B  25      -3.220 -28.822  -4.716  1.00 45.63           C  
ATOM    190  CD  LYS B  25      -4.618 -28.449  -5.192  1.00 45.63           C  
ATOM    191  CE  LYS B  25      -5.246 -29.566  -6.013  1.00 45.63           C  
ATOM    192  NZ  LYS B  25      -6.619 -29.206  -6.479  1.00 45.63           N  
ATOM    193  N   SER B  26       0.914 -26.490  -3.661  1.00 51.34           N  
ATOM    194  CA  SER B  26       1.643 -25.228  -3.585  1.00 51.34           C  
ATOM    195  C   SER B  26       0.710 -24.071  -3.243  1.00 51.34           C  
ATOM    196  CB  SER B  26       2.361 -24.943  -4.904  1.00 51.34           C  
ATOM    197  O   SER B  26      -0.474 -24.100  -3.585  1.00 51.34           O  
ATOM    198  OG  SER B  26       1.656 -23.974  -5.661  1.00 51.34           O  
ATOM    199  N   SER B  27       0.854 -23.523  -2.124  1.00 49.54           N  
ATOM    200  CA  SER B  27       0.185 -22.312  -1.661  1.00 49.54           C  
ATOM    201  C   SER B  27      -0.372 -21.506  -2.830  1.00 49.54           C  
ATOM    202  CB  SER B  27       1.146 -21.446  -0.846  1.00 49.54           C  
ATOM    203  O   SER B  27      -1.450 -20.918  -2.727  1.00 49.54           O  
ATOM    204  OG  SER B  27       1.994 -20.696  -1.699  1.00 49.54           O  
ATOM    205  N   ARG B  28       0.333 -21.644  -3.967  1.00 53.59           N  
ATOM    206  CA  ARG B  28      -0.157 -20.909  -5.129  1.00 53.59           C  
ATOM    207  C   ARG B  28      -1.387 -21.584  -5.726  1.00 53.59           C  
ATOM    208  CB  ARG B  28       0.940 -20.786  -6.189  1.00 53.59           C  
ATOM    209  O   ARG B  28      -2.340 -20.910  -6.121  1.00 53.59           O  
ATOM    210  CG  ARG B  28       1.817 -19.554  -6.028  1.00 53.59           C  
ATOM    211  CD  ARG B  28       2.857 -19.454  -7.135  1.00 53.59           C  
ATOM    212  NE  ARG B  28       3.529 -18.158  -7.127  1.00 53.59           N  
ATOM    213  NH1 ARG B  28       5.080 -18.720  -8.745  1.00 53.59           N  
ATOM    214  NH2 ARG B  28       5.104 -16.630  -7.805  1.00 53.59           N  
ATOM    215  CZ  ARG B  28       4.570 -17.839  -7.892  1.00 53.59           C  
ATOM    216  N   ALA B  29      -1.318 -22.897  -5.951  1.00 53.22           N  
ATOM    217  CA  ALA B  29      -2.478 -23.635  -6.445  1.00 53.22           C  
ATOM    218  C   ALA B  29      -3.646 -23.539  -5.468  1.00 53.22           C  
ATOM    219  CB  ALA B  29      -2.113 -25.097  -6.692  1.00 53.22           C  
ATOM    220  O   ALA B  29      -4.798 -23.386  -5.881  1.00 53.22           O  
ATOM    221  N   SER B  30      -3.370 -23.641  -4.290  1.00 52.46           N  
ATOM    222  CA  SER B  30      -4.409 -23.524  -3.272  1.00 52.46           C  
ATOM    223  C   SER B  30      -4.986 -22.113  -3.232  1.00 52.46           C  
ATOM    224  CB  SER B  30      -3.857 -23.897  -1.896  1.00 52.46           C  
ATOM    225  O   SER B  30      -6.198 -21.936  -3.094  1.00 52.46           O  
ATOM    226  OG  SER B  30      -4.839 -23.706  -0.892  1.00 52.46           O  
ATOM    227  N   CYS B  31      -4.197 -21.095  -3.335  1.00 50.48           N  
ATOM    228  CA  CYS B  31      -4.664 -19.715  -3.389  1.00 50.48           C  
ATOM    229  C   CYS B  31      -5.522 -19.477  -4.626  1.00 50.48           C  
ATOM    230  CB  CYS B  31      -3.480 -18.748  -3.386  1.00 50.48           C  
ATOM    231  O   CYS B  31      -6.563 -18.821  -4.548  1.00 50.48           O  
ATOM    232  SG  CYS B  31      -2.932 -18.274  -1.731  1.00 50.48           S  
ATOM    233  N   ARG B  32      -4.986 -20.018  -5.827  1.00 52.52           N  
ATOM    234  CA  ARG B  32      -5.799 -19.906  -7.034  1.00 52.52           C  
ATOM    235  C   ARG B  32      -7.116 -20.657  -6.878  1.00 52.52           C  
ATOM    236  CB  ARG B  32      -5.034 -20.436  -8.248  1.00 52.52           C  
ATOM    237  O   ARG B  32      -8.164 -20.183  -7.322  1.00 52.52           O  
ATOM    238  CG  ARG B  32      -4.191 -19.384  -8.952  1.00 52.52           C  
ATOM    239  CD  ARG B  32      -3.505 -19.946 -10.189  1.00 52.52           C  
ATOM    240  NE  ARG B  32      -2.289 -19.206 -10.515  1.00 52.52           N  
ATOM    241  NH1 ARG B  32      -2.284 -19.791 -12.750  1.00 52.52           N  
ATOM    242  NH2 ARG B  32      -0.630 -18.445 -11.909  1.00 52.52           N  
ATOM    243  CZ  ARG B  32      -1.737 -19.149 -11.724  1.00 52.52           C  
ATOM    244  N   ALA B  33      -7.068 -21.799  -6.366  1.00 53.53           N  
ATOM    245  CA  ALA B  33      -8.285 -22.561  -6.100  1.00 53.53           C  
ATOM    246  C   ALA B  33      -9.187 -21.827  -5.112  1.00 53.53           C  
ATOM    247  CB  ALA B  33      -7.939 -23.950  -5.569  1.00 53.53           C  
ATOM    248  O   ALA B  33     -10.411 -21.826  -5.261  1.00 53.53           O  
ATOM    249  N   SER B  34      -8.630 -21.268  -4.148  1.00 52.98           N  
ATOM    250  CA  SER B  34      -9.388 -20.489  -3.173  1.00 52.98           C  
ATOM    251  C   SER B  34     -10.033 -19.269  -3.821  1.00 52.98           C  
ATOM    252  CB  SER B  34      -8.484 -20.047  -2.021  1.00 52.98           C  
ATOM    253  O   SER B  34     -11.171 -18.919  -3.502  1.00 52.98           O  
ATOM    254  OG  SER B  34      -8.014 -21.168  -1.292  1.00 52.98           O  
ATOM    255  N   ALA B  35      -9.426 -18.514  -4.668  1.00 51.96           N  
ATOM    256  CA  ALA B  35     -10.024 -17.396  -5.392  1.00 51.96           C  
ATOM    257  C   ALA B  35     -11.226 -17.854  -6.214  1.00 51.96           C  
ATOM    258  CB  ALA B  35      -8.988 -16.732  -6.296  1.00 51.96           C  
ATOM    259  O   ALA B  35     -12.239 -17.155  -6.287  1.00 51.96           O  
ATOM    260  N   ASN B  36     -11.134 -18.944  -6.982  1.00 51.85           N  
ATOM    261  CA  ASN B  36     -12.264 -19.512  -7.710  1.00 51.85           C  
ATOM    262  C   ASN B  36     -13.374 -19.958  -6.763  1.00 51.85           C  
ATOM    263  CB  ASN B  36     -11.807 -20.684  -8.581  1.00 51.85           C  
ATOM    264  O   ASN B  36     -14.558 -19.825  -7.080  1.00 51.85           O  
ATOM    265  CG  ASN B  36     -11.090 -20.232  -9.838  1.00 51.85           C  
ATOM    266  ND2 ASN B  36     -10.334 -21.138 -10.448  1.00 51.85           N  
ATOM    267  OD1 ASN B  36     -11.213 -19.078 -10.257  1.00 51.85           O  
ATOM    268  N   TYR B  37     -13.091 -20.439  -5.745  1.00 51.22           N  
ATOM    269  CA  TYR B  37     -14.046 -20.826  -4.713  1.00 51.22           C  
ATOM    270  C   TYR B  37     -14.774 -19.607  -4.159  1.00 51.22           C  
ATOM    271  CB  TYR B  37     -13.338 -21.572  -3.578  1.00 51.22           C  
ATOM    272  O   TYR B  37     -15.989 -19.642  -3.951  1.00 51.22           O  
ATOM    273  CG  TYR B  37     -14.281 -22.287  -2.641  1.00 51.22           C  
ATOM    274  CD1 TYR B  37     -14.673 -21.705  -1.437  1.00 51.22           C  
ATOM    275  CD2 TYR B  37     -14.780 -23.546  -2.956  1.00 51.22           C  
ATOM    276  CE1 TYR B  37     -15.540 -22.362  -0.570  1.00 51.22           C  
ATOM    277  CE2 TYR B  37     -15.648 -24.212  -2.096  1.00 51.22           C  
ATOM    278  OH  TYR B  37     -16.880 -24.267  -0.053  1.00 51.22           O  
ATOM    279  CZ  TYR B  37     -16.022 -23.612  -0.908  1.00 51.22           C  
ATOM    280  N   LEU B  38     -14.145 -18.465  -3.832  1.00 49.81           N  
ATOM    281  CA  LEU B  38     -14.771 -17.234  -3.364  1.00 49.81           C  
ATOM    282  C   LEU B  38     -15.817 -16.743  -4.359  1.00 49.81           C  
ATOM    283  CB  LEU B  38     -13.715 -16.148  -3.139  1.00 49.81           C  
ATOM    284  O   LEU B  38     -16.863 -16.225  -3.962  1.00 49.81           O  
ATOM    285  CG  LEU B  38     -12.828 -16.311  -1.903  1.00 49.81           C  
ATOM    286  CD1 LEU B  38     -11.690 -15.296  -1.931  1.00 49.81           C  
ATOM    287  CD2 LEU B  38     -13.652 -16.163  -0.629  1.00 49.81           C  
ATOM    288  N   ARG B  39     -15.542 -16.816  -5.552  1.00 48.94           N  
ATOM    289  CA  ARG B  39     -16.547 -16.464  -6.550  1.00 48.94           C  
ATOM    290  C   ARG B  39     -17.754 -17.391  -6.462  1.00 48.94           C  
ATOM    291  CB  ARG B  39     -15.948 -16.515  -7.957  1.00 48.94           C  
ATOM    292  O   ARG B  39     -18.895 -16.949  -6.614  1.00 48.94           O  
ATOM    293  CG  ARG B  39     -15.745 -15.148  -8.591  1.00 48.94           C  
ATOM    294  CD  ARG B  39     -15.079 -15.253  -9.956  1.00 48.94           C  
ATOM    295  NE  ARG B  39     -14.193 -14.121 -10.212  1.00 48.94           N  
ATOM    296  NH1 ARG B  39     -13.439 -14.906 -12.249  1.00 48.94           N  
ATOM    297  NH2 ARG B  39     -12.664 -12.911 -11.426  1.00 48.94           N  
ATOM    298  CZ  ARG B  39     -13.434 -13.982 -11.295  1.00 48.94           C  
ATOM    299  N   ALA B  40     -17.578 -18.451  -6.115  1.00 51.09           N  
ATOM    300  CA  ALA B  40     -18.664 -19.418  -5.981  1.00 51.09           C  
ATOM    301  C   ALA B  40     -19.382 -19.255  -4.645  1.00 51.09           C  
ATOM    302  CB  ALA B  40     -18.130 -20.841  -6.125  1.00 51.09           C  
ATOM    303  O   ALA B  40     -20.597 -19.451  -4.557  1.00 51.09           O  
ATOM    304  N   GLU B  41     -18.563 -19.006  -3.618  1.00 47.92           N  
ATOM    305  CA  GLU B  41     -19.142 -18.796  -2.295  1.00 47.92           C  
ATOM    306  C   GLU B  41     -20.066 -17.582  -2.283  1.00 47.92           C  
ATOM    307  CB  GLU B  41     -18.040 -18.628  -1.246  1.00 47.92           C  
ATOM    308  O   GLU B  41     -21.062 -17.560  -1.557  1.00 47.92           O  
ATOM    309  CG  GLU B  41     -17.826 -19.858  -0.376  1.00 47.92           C  
ATOM    310  CD  GLU B  41     -17.244 -19.533   0.990  1.00 47.92           C  
ATOM    311  OE1 GLU B  41     -17.304 -20.395   1.897  1.00 47.92           O  
ATOM    312  OE2 GLU B  41     -16.724 -18.407   1.156  1.00 47.92           O  
ATOM    313  N   ALA B  42     -19.751 -16.480  -2.848  1.00 47.36           N  
ATOM    314  CA  ALA B  42     -20.670 -15.347  -2.917  1.00 47.36           C  
ATOM    315  C   ALA B  42     -22.049 -15.788  -3.400  1.00 47.36           C  
ATOM    316  CB  ALA B  42     -20.111 -14.263  -3.834  1.00 47.36           C  
ATOM    317  O   ALA B  42     -23.053 -15.132  -3.113  1.00 47.36           O  
ATOM    318  N   ALA B  43     -22.028 -16.898  -3.793  1.00 51.17           N  
ATOM    319  CA  ALA B  43     -23.305 -17.390  -4.304  1.00 51.17           C  
ATOM    320  C   ALA B  43     -23.946 -18.371  -3.327  1.00 51.17           C  
ATOM    321  CB  ALA B  43     -23.114 -18.049  -5.668  1.00 51.17           C  
ATOM    322  O   ALA B  43     -25.092 -18.785  -3.515  1.00 51.17           O  
ATOM    323  N   LEU B  44     -23.118 -18.731  -2.134  1.00 50.48           N  
ATOM    324  CA  LEU B  44     -23.709 -19.711  -1.229  1.00 50.48           C  
ATOM    325  C   LEU B  44     -24.765 -19.062  -0.340  1.00 50.48           C  
ATOM    326  CB  LEU B  44     -22.627 -20.363  -0.364  1.00 50.48           C  
ATOM    327  O   LEU B  44     -24.582 -17.936   0.128  1.00 50.48           O  
ATOM    328  CG  LEU B  44     -21.719 -21.375  -1.064  1.00 50.48           C  
ATOM    329  CD1 LEU B  44     -20.424 -21.557  -0.279  1.00 50.48           C  
ATOM    330  CD2 LEU B  44     -22.437 -22.709  -1.237  1.00 50.48           C  
ATOM    331  N   PRO B  45     -26.022 -19.315  -0.418  1.00 52.56           N  
ATOM    332  CA  PRO B  45     -27.112 -18.822   0.427  1.00 52.56           C  
ATOM    333  C   PRO B  45     -26.784 -18.893   1.916  1.00 52.56           C  
ATOM    334  CB  PRO B  45     -28.276 -19.753   0.079  1.00 52.56           C  
ATOM    335  O   PRO B  45     -26.054 -19.789   2.349  1.00 52.56           O  
ATOM    336  CG  PRO B  45     -27.680 -20.791  -0.817  1.00 52.56           C  
ATOM    337  CD  PRO B  45     -26.241 -20.439  -1.063  1.00 52.56           C  
ATOM    338  N   ARG B  46     -26.526 -17.929   2.804  1.00 49.68           N  
ATOM    339  CA  ARG B  46     -26.487 -17.904   4.262  1.00 49.68           C  
ATOM    340  C   ARG B  46     -27.405 -18.969   4.853  1.00 49.68           C  
ATOM    341  CB  ARG B  46     -26.880 -16.522   4.788  1.00 49.68           C  
ATOM    342  O   ARG B  46     -28.589 -19.031   4.516  1.00 49.68           O  
ATOM    343  CG  ARG B  46     -25.785 -15.477   4.654  1.00 49.68           C  
ATOM    344  CD  ARG B  46     -26.136 -14.193   5.394  1.00 49.68           C  
ATOM    345  NE  ARG B  46     -25.103 -13.175   5.225  1.00 49.68           N  
ATOM    346  NH1 ARG B  46     -26.141 -11.606   6.567  1.00 49.68           N  
ATOM    347  NH2 ARG B  46     -24.137 -11.119   5.566  1.00 49.68           N  
ATOM    348  CZ  ARG B  46     -25.129 -11.969   5.786  1.00 49.68           C  
ATOM    349  N   ARG B  47     -26.952 -20.164   4.998  1.00 49.32           N  
ATOM    350  CA  ARG B  47     -27.736 -21.250   5.577  1.00 49.32           C  
ATOM    351  C   ARG B  47     -28.158 -20.920   7.004  1.00 49.32           C  
ATOM    352  CB  ARG B  47     -26.943 -22.558   5.553  1.00 49.32           C  
ATOM    353  O   ARG B  47     -27.355 -20.419   7.794  1.00 49.32           O  
ATOM    354  CG  ARG B  47     -26.973 -23.273   4.212  1.00 49.32           C  
ATOM    355  CD  ARG B  47     -26.313 -24.643   4.288  1.00 49.32           C  
ATOM    356  NE  ARG B  47     -25.913 -25.122   2.968  1.00 49.32           N  
ATOM    357  NH1 ARG B  47     -26.274 -27.354   3.442  1.00 49.32           N  
ATOM    358  NH2 ARG B  47     -25.521 -26.725   1.370  1.00 49.32           N  
ATOM    359  CZ  ARG B  47     -25.904 -26.399   2.596  1.00 49.32           C  
ATOM    360  N   ARG B  48     -29.335 -20.508   7.255  1.00 48.93           N  
ATOM    361  CA  ARG B  48     -30.094 -20.461   8.501  1.00 48.93           C  
ATOM    362  C   ARG B  48     -30.019 -21.793   9.239  1.00 48.93           C  
ATOM    363  CB  ARG B  48     -31.554 -20.095   8.228  1.00 48.93           C  
ATOM    364  O   ARG B  48     -30.064 -22.857   8.617  1.00 48.93           O  
ATOM    365  CG  ARG B  48     -31.971 -18.752   8.805  1.00 48.93           C  
ATOM    366  CD  ARG B  48     -33.449 -18.470   8.568  1.00 48.93           C  
ATOM    367  NE  ARG B  48     -33.715 -17.038   8.463  1.00 48.93           N  
ATOM    368  NH1 ARG B  48     -36.004 -17.237   8.696  1.00 48.93           N  
ATOM    369  NH2 ARG B  48     -35.050 -15.171   8.418  1.00 48.93           N  
ATOM    370  CZ  ARG B  48     -34.922 -16.485   8.526  1.00 48.93           C  
ATOM    371  N   TYR B  49     -29.290 -22.115  10.289  1.00 48.94           N  
ATOM    372  CA  TYR B  49     -29.185 -23.227  11.227  1.00 48.94           C  
ATOM    373  C   TYR B  49     -30.486 -24.019  11.282  1.00 48.94           C  
ATOM    374  CB  TYR B  49     -28.824 -22.718  12.625  1.00 48.94           C  
ATOM    375  O   TYR B  49     -31.546 -23.463  11.580  1.00 48.94           O  
ATOM    376  CG  TYR B  49     -27.389 -22.268  12.756  1.00 48.94           C  
ATOM    377  CD1 TYR B  49     -26.370 -23.186  13.004  1.00 48.94           C  
ATOM    378  CD2 TYR B  49     -27.049 -20.925  12.633  1.00 48.94           C  
ATOM    379  CE1 TYR B  49     -25.047 -22.776  13.127  1.00 48.94           C  
ATOM    380  CE2 TYR B  49     -25.729 -20.504  12.755  1.00 48.94           C  
ATOM    381  OH  TYR B  49     -23.428 -21.023  13.121  1.00 48.94           O  
ATOM    382  CZ  TYR B  49     -24.736 -21.435  13.000  1.00 48.94           C  
ATOM    383  N   PRO B  50     -30.710 -24.982  10.416  1.00 55.49           N  
ATOM    384  CA  PRO B  50     -31.901 -25.833  10.445  1.00 55.49           C  
ATOM    385  C   PRO B  50     -32.140 -26.467  11.814  1.00 55.49           C  
ATOM    386  CB  PRO B  50     -31.596 -26.903   9.394  1.00 55.49           C  
ATOM    387  O   PRO B  50     -31.203 -26.611  12.604  1.00 55.49           O  
ATOM    388  CG  PRO B  50     -30.164 -26.682   9.028  1.00 55.49           C  
ATOM    389  CD  PRO B  50     -29.681 -25.441   9.722  1.00 55.49           C  
ATOM    390  N   GLN B  51     -33.207 -26.536  12.504  1.00 53.56           N  
ATOM    391  CA  GLN B  51     -33.715 -27.336  13.614  1.00 53.56           C  
ATOM    392  C   GLN B  51     -33.014 -28.689  13.683  1.00 53.56           C  
ATOM    393  CB  GLN B  51     -35.227 -27.533  13.487  1.00 53.56           C  
ATOM    394  O   GLN B  51     -32.654 -29.261  12.652  1.00 53.56           O  
ATOM    395  CG  GLN B  51     -36.041 -26.305  13.871  1.00 53.56           C  
ATOM    396  CD  GLN B  51     -37.294 -26.653  14.653  1.00 53.56           C  
ATOM    397  NE2 GLN B  51     -38.031 -25.632  15.077  1.00 53.56           N  
ATOM    398  OE1 GLN B  51     -37.598 -27.830  14.872  1.00 53.56           O  
ATOM    399  N   PRO B  52     -32.431 -29.302  14.827  1.00 58.56           N  
ATOM    400  CA  PRO B  52     -31.756 -30.593  14.976  1.00 58.56           C  
ATOM    401  C   PRO B  52     -32.430 -31.708  14.179  1.00 58.56           C  
ATOM    402  CB  PRO B  52     -31.845 -30.867  16.480  1.00 58.56           C  
ATOM    403  O   PRO B  52     -33.661 -31.778  14.129  1.00 58.56           O  
ATOM    404  CG  PRO B  52     -32.667 -29.743  17.024  1.00 58.56           C  
ATOM    405  CD  PRO B  52     -33.011 -28.814  15.896  1.00 58.56           C  
ATOM    406  N   PRO B  53     -31.808 -32.347  13.185  1.00 61.74           N  
ATOM    407  CA  PRO B  53     -32.352 -33.444  12.380  1.00 61.74           C  
ATOM    408  C   PRO B  53     -32.990 -34.540  13.231  1.00 61.74           C  
ATOM    409  CB  PRO B  53     -31.125 -33.976  11.635  1.00 61.74           C  
ATOM    410  O   PRO B  53     -32.533 -34.806  14.346  1.00 61.74           O  
ATOM    411  CG  PRO B  53     -29.961 -33.294  12.279  1.00 61.74           C  
ATOM    412  CD  PRO B  53     -30.484 -32.251  13.225  1.00 61.74           C  
ATOM    413  N   VAL B  54     -34.328 -34.950  13.255  1.00 61.84           N  
ATOM    414  CA  VAL B  54     -35.122 -35.950  13.959  1.00 61.84           C  
ATOM    415  C   VAL B  54     -34.646 -37.350  13.579  1.00 61.84           C  
ATOM    416  CB  VAL B  54     -36.629 -35.797  13.652  1.00 61.84           C  
ATOM    417  O   VAL B  54     -34.830 -38.303  14.340  1.00 61.84           O  
ATOM    418  CG1 VAL B  54     -37.469 -36.149  14.879  1.00 61.84           C  
ATOM    419  CG2 VAL B  54     -36.935 -34.377  13.180  1.00 61.84           C  
ATOM    420  N   SER B  55     -33.880 -37.592  12.567  1.00 67.19           N  
ATOM    421  CA  SER B  55     -33.410 -38.914  12.166  1.00 67.19           C  
ATOM    422  C   SER B  55     -31.904 -38.919  11.932  1.00 67.19           C  
ATOM    423  CB  SER B  55     -34.133 -39.378  10.901  1.00 67.19           C  
ATOM    424  O   SER B  55     -31.315 -37.881  11.620  1.00 67.19           O  
ATOM    425  OG  SER B  55     -33.619 -38.717   9.757  1.00 67.19           O  
ATOM    426  N   GLY B  56     -31.144 -39.962  12.407  1.00 72.99           N  
ATOM    427  CA  GLY B  56     -29.730 -40.174  12.143  1.00 72.99           C  
ATOM    428  C   GLY B  56     -29.315 -39.755  10.745  1.00 72.99           C  
ATOM    429  O   GLY B  56     -28.284 -39.103  10.568  1.00 72.99           O  
ATOM    430  N   ALA B  57     -30.074 -40.198   9.773  1.00 81.15           N  
ATOM    431  CA  ALA B  57     -29.797 -39.822   8.389  1.00 81.15           C  
ATOM    432  C   ALA B  57     -29.875 -38.309   8.206  1.00 81.15           C  
ATOM    433  CB  ALA B  57     -30.770 -40.521   7.443  1.00 81.15           C  
ATOM    434  O   ALA B  57     -29.050 -37.720   7.503  1.00 81.15           O  
ATOM    435  N   ALA B  58     -30.798 -37.834   8.855  1.00 83.10           N  
ATOM    436  CA  ALA B  58     -30.959 -36.383   8.809  1.00 83.10           C  
ATOM    437  C   ALA B  58     -29.796 -35.680   9.503  1.00 83.10           C  
ATOM    438  CB  ALA B  58     -32.283 -35.974   9.449  1.00 83.10           C  
ATOM    439  O   ALA B  58     -29.305 -34.656   9.023  1.00 83.10           O  
ATOM    440  N   THR B  59     -29.345 -36.344  10.583  1.00 84.20           N  
ATOM    441  CA  THR B  59     -28.199 -35.806  11.307  1.00 84.20           C  
ATOM    442  C   THR B  59     -26.936 -35.881  10.453  1.00 84.20           C  
ATOM    443  CB  THR B  59     -27.972 -36.557  12.631  1.00 84.20           C  
ATOM    444  O   THR B  59     -26.158 -34.926  10.401  1.00 84.20           O  
ATOM    445  CG2 THR B  59     -26.819 -35.945  13.420  1.00 84.20           C  
ATOM    446  OG1 THR B  59     -29.165 -36.491  13.422  1.00 84.20           O  
ATOM    447  N   LEU B  60     -26.719 -37.047   9.713  1.00 85.10           N  
ATOM    448  CA  LEU B  60     -25.556 -37.216   8.849  1.00 85.10           C  
ATOM    449  C   LEU B  60     -25.585 -36.218   7.697  1.00 85.10           C  
ATOM    450  CB  LEU B  60     -25.497 -38.644   8.302  1.00 85.10           C  
ATOM    451  O   LEU B  60     -24.559 -35.626   7.356  1.00 85.10           O  
ATOM    452  CG  LEU B  60     -24.182 -39.064   7.642  1.00 85.10           C  
ATOM    453  CD1 LEU B  60     -23.219 -39.619   8.685  1.00 85.10           C  
ATOM    454  CD2 LEU B  60     -24.439 -40.090   6.544  1.00 85.10           C  
ATOM    455  N   GLN B  61     -26.764 -36.076   7.161  1.00 85.81           N  
ATOM    456  CA  GLN B  61     -26.917 -35.114   6.074  1.00 85.81           C  
ATOM    457  C   GLN B  61     -26.638 -33.693   6.554  1.00 85.81           C  
ATOM    458  CB  GLN B  61     -28.322 -35.200   5.475  1.00 85.81           C  
ATOM    459  O   GLN B  61     -25.986 -32.913   5.856  1.00 85.81           O  
ATOM    460  CG  GLN B  61     -28.455 -36.232   4.363  1.00 85.81           C  
ATOM    461  CD  GLN B  61     -29.865 -36.322   3.810  1.00 85.81           C  
ATOM    462  NE2 GLN B  61     -30.004 -36.927   2.636  1.00 85.81           N  
ATOM    463  OE1 GLN B  61     -30.821 -35.852   4.435  1.00 85.81           O  
ATOM    464  N   GLU B  62     -27.102 -33.486   7.684  1.00 85.82           N  
ATOM    465  CA  GLU B  62     -26.861 -32.170   8.268  1.00 85.82           C  
ATOM    466  C   GLU B  62     -25.378 -31.961   8.563  1.00 85.82           C  
ATOM    467  CB  GLU B  62     -27.681 -31.992   9.548  1.00 85.82           C  
ATOM    468  O   GLU B  62     -24.834 -30.886   8.303  1.00 85.82           O  
ATOM    469  CG  GLU B  62     -27.576 -30.601  10.158  1.00 85.82           C  
ATOM    470  CD  GLU B  62     -28.236 -29.524   9.313  1.00 85.82           C  
ATOM    471  OE1 GLU B  62     -27.915 -28.328   9.494  1.00 85.82           O  
ATOM    472  OE2 GLU B  62     -29.084 -29.879   8.463  1.00 85.82           O  
ATOM    473  N   LEU B  63     -24.768 -32.972   9.198  1.00 85.05           N  
ATOM    474  CA  LEU B  63     -23.338 -32.890   9.476  1.00 85.05           C  
ATOM    475  C   LEU B  63     -22.543 -32.714   8.186  1.00 85.05           C  
ATOM    476  CB  LEU B  63     -22.863 -34.144  10.215  1.00 85.05           C  
ATOM    477  O   LEU B  63     -21.608 -31.912   8.133  1.00 85.05           O  
ATOM    478  CG  LEU B  63     -23.164 -34.203  11.713  1.00 85.05           C  
ATOM    479  CD1 LEU B  63     -22.929 -35.612  12.246  1.00 85.05           C  
ATOM    480  CD2 LEU B  63     -22.312 -33.190  12.471  1.00 85.05           C  
ATOM    481  N   GLN B  64     -22.945 -33.518   7.122  1.00 87.42           N  
ATOM    482  CA  GLN B  64     -22.276 -33.372   5.833  1.00 87.42           C  
ATOM    483  C   GLN B  64     -22.470 -31.968   5.268  1.00 87.42           C  
ATOM    484  CB  GLN B  64     -22.792 -34.414   4.840  1.00 87.42           C  
ATOM    485  O   GLN B  64     -21.536 -31.379   4.720  1.00 87.42           O  
ATOM    486  CG  GLN B  64     -22.045 -34.422   3.513  1.00 87.42           C  
ATOM    487  CD  GLN B  64     -20.611 -34.899   3.650  1.00 87.42           C  
ATOM    488  NE2 GLN B  64     -19.670 -34.092   3.172  1.00 87.42           N  
ATOM    489  OE1 GLN B  64     -20.351 -35.983   4.181  1.00 87.42           O  
ATOM    490  N   ALA B  65     -23.694 -31.435   5.388  1.00 86.97           N  
ATOM    491  CA  ALA B  65     -23.967 -30.074   4.936  1.00 86.97           C  
ATOM    492  C   ALA B  65     -23.126 -29.060   5.707  1.00 86.97           C  
ATOM    493  CB  ALA B  65     -25.452 -29.751   5.083  1.00 86.97           C  
ATOM    494  O   ALA B  65     -22.614 -28.100   5.128  1.00 86.97           O  
ATOM    495  N   GLN B  66     -22.987 -29.362   7.022  1.00 86.72           N  
ATOM    496  CA  GLN B  66     -22.167 -28.484   7.850  1.00 86.72           C  
ATOM    497  C   GLN B  66     -20.697 -28.561   7.446  1.00 86.72           C  
ATOM    498  CB  GLN B  66     -22.324 -28.838   9.330  1.00 86.72           C  
ATOM    499  O   GLN B  66     -20.007 -27.541   7.396  1.00 86.72           O  
ATOM    500  CG  GLN B  66     -23.653 -28.398   9.929  1.00 86.72           C  
ATOM    501  CD  GLN B  66     -23.783 -28.761  11.397  1.00 86.72           C  
ATOM    502  NE2 GLN B  66     -24.993 -28.638  11.933  1.00 86.72           N  
ATOM    503  OE1 GLN B  66     -22.805 -29.148  12.043  1.00 86.72           O  
ATOM    504  N   VAL B  67     -20.228 -29.779   7.172  1.00 86.65           N  
ATOM    505  CA  VAL B  67     -18.855 -29.971   6.718  1.00 86.65           C  
ATOM    506  C   VAL B  67     -18.649 -29.262   5.381  1.00 86.65           C  
ATOM    507  CB  VAL B  67     -18.505 -31.470   6.586  1.00 86.65           C  
ATOM    508  O   VAL B  67     -17.638 -28.584   5.180  1.00 86.65           O  
ATOM    509  CG1 VAL B  67     -17.187 -31.653   5.836  1.00 86.65           C  
ATOM    510  CG2 VAL B  67     -18.434 -32.123   7.965  1.00 86.65           C  
ATOM    511  N   ASP B  68     -19.607 -29.371   4.455  1.00 87.42           N  
ATOM    512  CA  ASP B  68     -19.515 -28.717   3.153  1.00 87.42           C  
ATOM    513  C   ASP B  68     -19.456 -27.199   3.304  1.00 87.42           C  
ATOM    514  CB  ASP B  68     -20.699 -29.112   2.269  1.00 87.42           C  
ATOM    515  O   ASP B  68     -18.668 -26.532   2.630  1.00 87.42           O  
ATOM    516  CG  ASP B  68     -20.637 -30.557   1.805  1.00 87.42           C  
ATOM    517  OD1 ASP B  68     -21.663 -31.091   1.333  1.00 87.42           O  
ATOM    518  OD2 ASP B  68     -19.551 -31.168   1.916  1.00 87.42           O  
ATOM    519  N   THR B  69     -20.291 -26.771   4.158  1.00 87.30           N  
ATOM    520  CA  THR B  69     -20.309 -25.335   4.411  1.00 87.30           C  
ATOM    521  C   THR B  69     -18.979 -24.873   4.999  1.00 87.30           C  
ATOM    522  CB  THR B  69     -21.456 -24.951   5.365  1.00 87.30           C  
ATOM    523  O   THR B  69     -18.446 -23.834   4.601  1.00 87.30           O  
ATOM    524  CG2 THR B  69     -21.477 -23.447   5.621  1.00 87.30           C  
ATOM    525  OG1 THR B  69     -22.705 -25.343   4.783  1.00 87.30           O  
ATOM    526  N   LEU B  70     -18.480 -25.652   5.933  1.00 87.21           N  
ATOM    527  CA  LEU B  70     -17.200 -25.315   6.546  1.00 87.21           C  
ATOM    528  C   LEU B  70     -16.081 -25.331   5.510  1.00 87.21           C  
ATOM    529  CB  LEU B  70     -16.875 -26.289   7.681  1.00 87.21           C  
ATOM    530  O   LEU B  70     -15.213 -24.455   5.512  1.00 87.21           O  
ATOM    531  CG  LEU B  70     -17.556 -26.019   9.023  1.00 87.21           C  
ATOM    532  CD1 LEU B  70     -17.415 -27.227   9.942  1.00 87.21           C  
ATOM    533  CD2 LEU B  70     -16.973 -24.771   9.677  1.00 87.21           C  
ATOM    534  N   GLU B  71     -16.136 -26.293   4.597  1.00 88.17           N  
ATOM    535  CA  GLU B  71     -15.125 -26.383   3.548  1.00 88.17           C  
ATOM    536  C   GLU B  71     -15.214 -25.197   2.592  1.00 88.17           C  
ATOM    537  CB  GLU B  71     -15.269 -27.696   2.773  1.00 88.17           C  
ATOM    538  O   GLU B  71     -14.191 -24.660   2.162  1.00 88.17           O  
ATOM    539  CG  GLU B  71     -14.734 -28.911   3.517  1.00 88.17           C  
ATOM    540  CD  GLU B  71     -14.869 -30.204   2.729  1.00 88.17           C  
ATOM    541  OE1 GLU B  71     -14.290 -31.232   3.146  1.00 88.17           O  
ATOM    542  OE2 GLU B  71     -15.558 -30.188   1.684  1.00 88.17           O  
ATOM    543  N   LEU B  72     -16.382 -24.787   2.304  1.00 87.14           N  
ATOM    544  CA  LEU B  72     -16.583 -23.622   1.449  1.00 87.14           C  
ATOM    545  C   LEU B  72     -16.088 -22.353   2.135  1.00 87.14           C  
ATOM    546  CB  LEU B  72     -18.062 -23.474   1.083  1.00 87.14           C  
ATOM    547  O   LEU B  72     -15.418 -21.526   1.512  1.00 87.14           O  
ATOM    548  CG  LEU B  72     -18.405 -22.373   0.079  1.00 87.14           C  
ATOM    549  CD1 LEU B  72     -17.828 -22.707  -1.293  1.00 87.14           C  
ATOM    550  CD2 LEU B  72     -19.914 -22.175  -0.004  1.00 87.14           C  
ATOM    551  N   GLU B  73     -16.440 -22.317   3.342  1.00 87.28           N  
ATOM    552  CA  GLU B  73     -15.993 -21.161   4.114  1.00 87.28           C  
ATOM    553  C   GLU B  73     -14.472 -21.131   4.233  1.00 87.28           C  
ATOM    554  CB  GLU B  73     -16.629 -21.165   5.506  1.00 87.28           C  
ATOM    555  O   GLU B  73     -13.857 -20.068   4.132  1.00 87.28           O  
ATOM    556  CG  GLU B  73     -18.110 -20.813   5.506  1.00 87.28           C  
ATOM    557  CD  GLU B  73     -18.393 -19.410   4.994  1.00 87.28           C  
ATOM    558  OE1 GLU B  73     -19.405 -19.216   4.282  1.00 87.28           O  
ATOM    559  OE2 GLU B  73     -17.596 -18.497   5.306  1.00 87.28           O  
ATOM    560  N   ASN B  74     -13.958 -22.233   4.406  1.00 86.83           N  
ATOM    561  CA  ASN B  74     -12.504 -22.328   4.478  1.00 86.83           C  
ATOM    562  C   ASN B  74     -11.851 -21.942   3.154  1.00 86.83           C  
ATOM    563  CB  ASN B  74     -12.078 -23.739   4.888  1.00 86.83           C  
ATOM    564  O   ASN B  74     -10.836 -21.244   3.138  1.00 86.83           O  
ATOM    565  CG  ASN B  74     -11.988 -23.908   6.392  1.00 86.83           C  
ATOM    566  ND2 ASN B  74     -12.100 -25.147   6.857  1.00 86.83           N  
ATOM    567  OD1 ASN B  74     -11.821 -22.934   7.129  1.00 86.83           O  
ATOM    568  N   ALA B  75     -12.436 -22.367   2.062  1.00 86.85           N  
ATOM    569  CA  ALA B  75     -11.918 -22.017   0.742  1.00 86.85           C  
ATOM    570  C   ALA B  75     -12.016 -20.514   0.496  1.00 86.85           C  
ATOM    571  CB  ALA B  75     -12.671 -22.781  -0.344  1.00 86.85           C  
ATOM    572  O   ALA B  75     -11.091 -19.907  -0.048  1.00 86.85           O  
ATOM    573  N   ARG B  76     -13.034 -20.020   0.919  1.00 86.04           N  
ATOM    574  CA  ARG B  76     -13.224 -18.579   0.790  1.00 86.04           C  
ATOM    575  C   ARG B  76     -12.206 -17.815   1.631  1.00 86.04           C  
ATOM    576  CB  ARG B  76     -14.644 -18.185   1.201  1.00 86.04           C  
ATOM    577  O   ARG B  76     -11.603 -16.849   1.159  1.00 86.04           O  
ATOM    578  CG  ARG B  76     -14.962 -16.714   0.985  1.00 86.04           C  
ATOM    579  CD  ARG B  76     -16.395 -16.383   1.378  1.00 86.04           C  
ATOM    580  NE  ARG B  76     -16.634 -14.942   1.380  1.00 86.04           N  
ATOM    581  NH1 ARG B  76     -17.961 -14.951  -0.511  1.00 86.04           N  
ATOM    582  NH2 ARG B  76     -17.524 -12.982   0.579  1.00 86.04           N  
ATOM    583  CZ  ARG B  76     -17.372 -14.295   0.483  1.00 86.04           C  
ATOM    584  N   LEU B  77     -12.064 -18.396   2.764  1.00 85.69           N  
ATOM    585  CA  LEU B  77     -11.118 -17.753   3.670  1.00 85.69           C  
ATOM    586  C   LEU B  77      -9.697 -17.843   3.126  1.00 85.69           C  
ATOM    587  CB  LEU B  77     -11.187 -18.393   5.059  1.00 85.69           C  
ATOM    588  O   LEU B  77      -8.930 -16.882   3.219  1.00 85.69           O  
ATOM    589  CG  LEU B  77     -12.399 -18.025   5.916  1.00 85.69           C  
ATOM    590  CD1 LEU B  77     -12.455 -18.904   7.162  1.00 85.69           C  
ATOM    591  CD2 LEU B  77     -12.356 -16.549   6.298  1.00 85.69           C  
ATOM    592  N   ARG B  78      -9.414 -18.958   2.557  1.00 86.31           N  
ATOM    593  CA  ARG B  78      -8.093 -19.125   1.960  1.00 86.31           C  
ATOM    594  C   ARG B  78      -7.888 -18.155   0.801  1.00 86.31           C  
ATOM    595  CB  ARG B  78      -7.897 -20.565   1.479  1.00 86.31           C  
ATOM    596  O   ARG B  78      -6.822 -17.550   0.672  1.00 86.31           O  
ATOM    597  CG  ARG B  78      -7.522 -21.538   2.585  1.00 86.31           C  
ATOM    598  CD  ARG B  78      -7.205 -22.922   2.035  1.00 86.31           C  
ATOM    599  NE  ARG B  78      -6.998 -23.893   3.105  1.00 86.31           N  
ATOM    600  NH1 ARG B  78      -8.381 -25.503   2.194  1.00 86.31           N  
ATOM    601  NH2 ARG B  78      -7.303 -25.901   4.177  1.00 86.31           N  
ATOM    602  CZ  ARG B  78      -7.561 -25.097   3.157  1.00 86.31           C  
ATOM    603  N   ARG B  79      -8.933 -18.043   0.007  1.00 84.73           N  
ATOM    604  CA  ARG B  79      -8.863 -17.091  -1.096  1.00 84.73           C  
ATOM    605  C   ARG B  79      -8.684 -15.667  -0.581  1.00 84.73           C  
ATOM    606  CB  ARG B  79     -10.120 -17.180  -1.964  1.00 84.73           C  
ATOM    607  O   ARG B  79      -7.856 -14.913  -1.098  1.00 84.73           O  
ATOM    608  CG  ARG B  79     -10.075 -16.305  -3.206  1.00 84.73           C  
ATOM    609  CD  ARG B  79     -11.326 -16.469  -4.058  1.00 84.73           C  
ATOM    610  NE  ARG B  79     -11.328 -15.553  -5.195  1.00 84.73           N  
ATOM    611  NH1 ARG B  79     -13.428 -16.159  -5.944  1.00 84.73           N  
ATOM    612  NH2 ARG B  79     -12.224 -14.561  -7.063  1.00 84.73           N  
ATOM    613  CZ  ARG B  79     -12.326 -15.427  -6.065  1.00 84.73           C  
ATOM    614  N   LEU B  80      -9.382 -15.408   0.325  1.00 84.12           N  
ATOM    615  CA  LEU B  80      -9.315 -14.067   0.897  1.00 84.12           C  
ATOM    616  C   LEU B  80      -7.952 -13.814   1.530  1.00 84.12           C  
ATOM    617  CB  LEU B  80     -10.420 -13.873   1.939  1.00 84.12           C  
ATOM    618  O   LEU B  80      -7.464 -12.681   1.532  1.00 84.12           O  
ATOM    619  CG  LEU B  80     -11.838 -13.691   1.398  1.00 84.12           C  
ATOM    620  CD1 LEU B  80     -12.855 -13.794   2.530  1.00 84.12           C  
ATOM    621  CD2 LEU B  80     -11.968 -12.355   0.675  1.00 84.12           C  
ATOM    622  N   ALA B  81      -7.441 -14.927   1.943  1.00 85.42           N  
ATOM    623  CA  ALA B  81      -6.143 -14.821   2.603  1.00 85.42           C  
ATOM    624  C   ALA B  81      -5.024 -14.623   1.584  1.00 85.42           C  
ATOM    625  CB  ALA B  81      -5.873 -16.062   3.450  1.00 85.42           C  
ATOM    626  O   ALA B  81      -3.986 -14.035   1.898  1.00 85.42           O  
ATOM    627  N   LEU B  82      -5.266 -15.053   0.251  1.00 90.74           N  
ATOM    628  CA  LEU B  82      -4.168 -15.094  -0.708  1.00 90.74           C  
ATOM    629  C   LEU B  82      -4.363 -14.051  -1.803  1.00 90.74           C  
ATOM    630  CB  LEU B  82      -4.050 -16.488  -1.329  1.00 90.74           C  
ATOM    631  O   LEU B  82      -3.413 -13.693  -2.502  1.00 90.74           O  
ATOM    632  CG  LEU B  82      -3.731 -17.634  -0.368  1.00 90.74           C  
ATOM    633  CD1 LEU B  82      -3.829 -18.974  -1.090  1.00 90.74           C  
ATOM    634  CD2 LEU B  82      -2.346 -17.450   0.244  1.00 90.74           C  
ATOM    635  N   THR B  83      -5.605 -13.563  -2.028  1.00 91.89           N  
ATOM    636  CA  THR B  83      -5.852 -12.736  -3.204  1.00 91.89           C  
ATOM    637  C   THR B  83      -6.386 -11.365  -2.799  1.00 91.89           C  
ATOM    638  CB  THR B  83      -6.847 -13.415  -4.164  1.00 91.89           C  
ATOM    639  O   THR B  83      -6.987 -11.217  -1.733  1.00 91.89           O  
ATOM    640  CG2 THR B  83      -6.303 -14.747  -4.668  1.00 91.89           C  
ATOM    641  OG1 THR B  83      -8.084 -13.644  -3.478  1.00 91.89           O  
ATOM    642  N   ASP B  84      -5.967 -10.361  -3.652  1.00 93.51           N  
ATOM    643  CA  ASP B  84      -6.554  -9.028  -3.552  1.00 93.51           C  
ATOM    644  C   ASP B  84      -7.982  -9.014  -4.092  1.00 93.51           C  
ATOM    645  CB  ASP B  84      -5.697  -8.007  -4.303  1.00 93.51           C  
ATOM    646  O   ASP B  84      -8.222  -9.411  -5.234  1.00 93.51           O  
ATOM    647  CG  ASP B  84      -6.327  -6.626  -4.354  1.00 93.51           C  
ATOM    648  OD1 ASP B  84      -6.733  -6.182  -5.450  1.00 93.51           O  
ATOM    649  OD2 ASP B  84      -6.417  -5.976  -3.290  1.00 93.51           O  
ATOM    650  N   ASP B  85      -8.868  -8.574  -3.222  1.00 91.34           N  
ATOM    651  CA  ASP B  85     -10.294  -8.661  -3.524  1.00 91.34           C  
ATOM    652  C   ASP B  85     -10.660  -7.769  -4.708  1.00 91.34           C  
ATOM    653  CB  ASP B  85     -11.126  -8.278  -2.299  1.00 91.34           C  
ATOM    654  O   ASP B  85     -11.540  -8.111  -5.501  1.00 91.34           O  
ATOM    655  CG  ASP B  85     -12.599  -8.616  -2.453  1.00 91.34           C  
ATOM    656  OD1 ASP B  85     -13.457  -7.761  -2.146  1.00 91.34           O  
ATOM    657  OD2 ASP B  85     -12.904  -9.750  -2.882  1.00 91.34           O  
ATOM    658  N   LEU B  86      -9.986  -6.712  -4.973  1.00 93.47           N  
ATOM    659  CA  LEU B  86     -10.327  -5.723  -5.989  1.00 93.47           C  
ATOM    660  C   LEU B  86      -9.876  -6.185  -7.371  1.00 93.47           C  
ATOM    661  CB  LEU B  86      -9.689  -4.371  -5.657  1.00 93.47           C  
ATOM    662  O   LEU B  86     -10.648  -6.129  -8.331  1.00 93.47           O  
ATOM    663  CG  LEU B  86      -9.984  -3.225  -6.626  1.00 93.47           C  
ATOM    664  CD1 LEU B  86     -11.484  -2.964  -6.696  1.00 93.47           C  
ATOM    665  CD2 LEU B  86      -9.235  -1.965  -6.208  1.00 93.47           C  
ATOM    666  N   THR B  87      -8.693  -6.785  -7.497  1.00 95.16           N  
ATOM    667  CA  THR B  87      -8.103  -7.048  -8.805  1.00 95.16           C  
ATOM    668  C   THR B  87      -8.079  -8.545  -9.097  1.00 95.16           C  
ATOM    669  CB  THR B  87      -6.674  -6.481  -8.896  1.00 95.16           C  
ATOM    670  O   THR B  87      -7.939  -8.956 -10.251  1.00 95.16           O  
ATOM    671  CG2 THR B  87      -6.650  -4.992  -8.569  1.00 95.16           C  
ATOM    672  OG1 THR B  87      -5.830  -7.176  -7.970  1.00 95.16           O  
ATOM    673  N   GLY B  88      -8.157  -9.334  -8.044  1.00 94.70           N  
ATOM    674  CA  GLY B  88      -8.034 -10.776  -8.192  1.00 94.70           C  
ATOM    675  C   GLY B  88      -6.595 -11.255  -8.191  1.00 94.70           C  
ATOM    676  O   GLY B  88      -6.336 -12.460  -8.225  1.00 94.70           O  
ATOM    677  N   ALA B  89      -5.604 -10.429  -8.265  1.00 94.90           N  
ATOM    678  CA  ALA B  89      -4.190 -10.782  -8.158  1.00 94.90           C  
ATOM    679  C   ALA B  89      -3.852 -11.270  -6.753  1.00 94.90           C  
ATOM    680  CB  ALA B  89      -3.314  -9.588  -8.529  1.00 94.90           C  
ATOM    681  O   ALA B  89      -4.637 -11.087  -5.819  1.00 94.90           O  
ATOM    682  N   TYR B  90      -2.739 -12.010  -6.681  1.00 93.48           N  
ATOM    683  CA  TYR B  90      -2.293 -12.345  -5.333  1.00 93.48           C  
ATOM    684  C   TYR B  90      -2.090 -11.087  -4.498  1.00 93.48           C  
ATOM    685  CB  TYR B  90      -0.994 -13.155  -5.382  1.00 93.48           C  
ATOM    686  O   TYR B  90      -1.767 -10.024  -5.033  1.00 93.48           O  
ATOM    687  CG  TYR B  90      -1.163 -14.541  -5.956  1.00 93.48           C  
ATOM    688  CD1 TYR B  90      -2.017 -15.464  -5.356  1.00 93.48           C  
ATOM    689  CD2 TYR B  90      -0.469 -14.930  -7.096  1.00 93.48           C  
ATOM    690  CE1 TYR B  90      -2.175 -16.743  -5.880  1.00 93.48           C  
ATOM    691  CE2 TYR B  90      -0.620 -16.207  -7.628  1.00 93.48           C  
ATOM    692  OH  TYR B  90      -1.626 -18.369  -7.537  1.00 93.48           O  
ATOM    693  CZ  TYR B  90      -1.474 -17.104  -7.015  1.00 93.48           C  
ATOM    694  N   ASN B  91      -2.374 -11.221  -3.107  1.00 91.68           N  
ATOM    695  CA  ASN B  91      -2.237 -10.056  -2.240  1.00 91.68           C  
ATOM    696  C   ASN B  91      -0.848  -9.986  -1.612  1.00 91.68           C  
ATOM    697  CB  ASN B  91      -3.312 -10.068  -1.151  1.00 91.68           C  
ATOM    698  O   ASN B  91      -0.041 -10.903  -1.774  1.00 91.68           O  
ATOM    699  CG  ASN B  91      -3.204 -11.272  -0.237  1.00 91.68           C  
ATOM    700  ND2 ASN B  91      -4.325 -11.670   0.354  1.00 91.68           N  
ATOM    701  OD1 ASN B  91      -2.123 -11.840  -0.062  1.00 91.68           O  
ATOM    702  N   ARG B  92      -0.409  -8.916  -1.110  1.00 91.61           N  
ATOM    703  CA  ARG B  92       0.904  -8.627  -0.542  1.00 91.61           C  
ATOM    704  C   ARG B  92       1.319  -9.705   0.454  1.00 91.61           C  
ATOM    705  CB  ARG B  92       0.906  -7.257   0.139  1.00 91.61           C  
ATOM    706  O   ARG B  92       2.495 -10.069   0.529  1.00 91.61           O  
ATOM    707  CG  ARG B  92       2.228  -6.898   0.798  1.00 91.61           C  
ATOM    708  CD  ARG B  92       2.162  -5.546   1.495  1.00 91.61           C  
ATOM    709  NE  ARG B  92       3.412  -5.232   2.180  1.00 91.61           N  
ATOM    710  NH1 ARG B  92       2.514  -3.552   3.488  1.00 91.61           N  
ATOM    711  NH2 ARG B  92       4.735  -4.089   3.671  1.00 91.61           N  
ATOM    712  CZ  ARG B  92       3.551  -4.292   3.111  1.00 91.61           C  
ATOM    713  N   ARG B  93       0.316 -10.209   1.198  1.00 90.02           N  
ATOM    714  CA  ARG B  93       0.623 -11.200   2.224  1.00 90.02           C  
ATOM    715  C   ARG B  93       1.209 -12.465   1.605  1.00 90.02           C  
ATOM    716  CB  ARG B  93      -0.631 -11.545   3.031  1.00 90.02           C  
ATOM    717  O   ARG B  93       2.022 -13.149   2.230  1.00 90.02           O  
ATOM    718  CG  ARG B  93      -1.106 -10.421   3.939  1.00 90.02           C  
ATOM    719  CD  ARG B  93      -2.309 -10.841   4.773  1.00 90.02           C  
ATOM    720  NE  ARG B  93      -2.832  -9.729   5.562  1.00 90.02           N  
ATOM    721  NH1 ARG B  93      -4.704 -10.864   6.301  1.00 90.02           N  
ATOM    722  NH2 ARG B  93      -4.341  -8.696   6.951  1.00 90.02           N  
ATOM    723  CZ  ARG B  93      -3.958  -9.766   6.269  1.00 90.02           C  
ATOM    724  N   TYR B  94       0.798 -12.744   0.383  1.00 90.19           N  
ATOM    725  CA  TYR B  94       1.237 -13.969  -0.276  1.00 90.19           C  
ATOM    726  C   TYR B  94       2.460 -13.711  -1.148  1.00 90.19           C  
ATOM    727  CB  TYR B  94       0.107 -14.559  -1.124  1.00 90.19           C  
ATOM    728  O   TYR B  94       3.092 -14.651  -1.637  1.00 90.19           O  
ATOM    729  CG  TYR B  94       0.389 -15.954  -1.627  1.00 90.19           C  
ATOM    730  CD1 TYR B  94       0.426 -16.229  -2.992  1.00 90.19           C  
ATOM    731  CD2 TYR B  94       0.617 -16.999  -0.738  1.00 90.19           C  
ATOM    732  CE1 TYR B  94       0.684 -17.514  -3.460  1.00 90.19           C  
ATOM    733  CE2 TYR B  94       0.876 -18.288  -1.195  1.00 90.19           C  
ATOM    734  OH  TYR B  94       1.163 -19.808  -3.012  1.00 90.19           O  
ATOM    735  CZ  TYR B  94       0.907 -18.535  -2.555  1.00 90.19           C  
ATOM    736  N   PHE B  95       2.828 -12.597  -1.387  1.00 90.71           N  
ATOM    737  CA  PHE B  95       3.864 -12.211  -2.338  1.00 90.71           C  
ATOM    738  C   PHE B  95       5.184 -12.898  -2.008  1.00 90.71           C  
ATOM    739  CB  PHE B  95       4.051 -10.691  -2.344  1.00 90.71           C  
ATOM    740  O   PHE B  95       5.824 -13.479  -2.887  1.00 90.71           O  
ATOM    741  CG  PHE B  95       5.166 -10.220  -3.239  1.00 90.71           C  
ATOM    742  CD1 PHE B  95       6.288  -9.599  -2.705  1.00 90.71           C  
ATOM    743  CD2 PHE B  95       5.090 -10.398  -4.614  1.00 90.71           C  
ATOM    744  CE1 PHE B  95       7.322  -9.162  -3.531  1.00 90.71           C  
ATOM    745  CE2 PHE B  95       6.119  -9.965  -5.445  1.00 90.71           C  
ATOM    746  CZ  PHE B  95       7.233  -9.346  -4.902  1.00 90.71           C  
ATOM    747  N   ALA B  96       5.635 -12.810  -0.695  1.00 91.35           N  
ATOM    748  CA  ALA B  96       6.914 -13.402  -0.312  1.00 91.35           C  
ATOM    749  C   ALA B  96       6.920 -14.907  -0.567  1.00 91.35           C  
ATOM    750  CB  ALA B  96       7.215 -13.113   1.157  1.00 91.35           C  
ATOM    751  O   ALA B  96       7.902 -15.452  -1.075  1.00 91.35           O  
ATOM    752  N   THR B  97       5.849 -15.483  -0.171  1.00 91.98           N  
ATOM    753  CA  THR B  97       5.725 -16.920  -0.389  1.00 91.98           C  
ATOM    754  C   THR B  97       5.763 -17.246  -1.879  1.00 91.98           C  
ATOM    755  CB  THR B  97       4.424 -17.468   0.226  1.00 91.98           C  
ATOM    756  O   THR B  97       6.450 -18.179  -2.299  1.00 91.98           O  
ATOM    757  CG2 THR B  97       4.284 -18.966  -0.028  1.00 91.98           C  
ATOM    758  OG1 THR B  97       4.436 -17.234   1.640  1.00 91.98           O  
ATOM    759  N   MET B  98       5.017 -16.464  -2.637  1.00 91.33           N  
ATOM    760  CA  MET B  98       4.962 -16.638  -4.085  1.00 91.33           C  
ATOM    761  C   MET B  98       6.354 -16.535  -4.699  1.00 91.33           C  
ATOM    762  CB  MET B  98       4.034 -15.600  -4.717  1.00 91.33           C  
ATOM    763  O   MET B  98       6.743 -17.375  -5.513  1.00 91.33           O  
ATOM    764  CG  MET B  98       3.971 -15.677  -6.234  1.00 91.33           C  
ATOM    765  SD  MET B  98       3.240 -14.170  -6.985  1.00 91.33           S  
ATOM    766  CE  MET B  98       4.598 -12.994  -6.727  1.00 91.33           C  
ATOM    767  N   LEU B  99       7.082 -15.545  -4.367  1.00 91.71           N  
ATOM    768  CA  LEU B  99       8.407 -15.303  -4.926  1.00 91.71           C  
ATOM    769  C   LEU B  99       9.398 -16.361  -4.453  1.00 91.71           C  
ATOM    770  CB  LEU B  99       8.907 -13.909  -4.537  1.00 91.71           C  
ATOM    771  O   LEU B  99      10.204 -16.860  -5.242  1.00 91.71           O  
ATOM    772  CG  LEU B  99      10.268 -13.496  -5.098  1.00 91.71           C  
ATOM    773  CD1 LEU B  99      10.302 -13.695  -6.610  1.00 91.71           C  
ATOM    774  CD2 LEU B  99      10.578 -12.047  -4.738  1.00 91.71           C  
ATOM    775  N   ARG B 100       9.335 -16.756  -3.174  1.00 91.48           N  
ATOM    776  CA  ARG B 100      10.204 -17.803  -2.648  1.00 91.48           C  
ATOM    777  C   ARG B 100       9.984 -19.119  -3.387  1.00 91.48           C  
ATOM    778  CB  ARG B 100       9.966 -17.998  -1.149  1.00 91.48           C  
ATOM    779  O   ARG B 100      10.945 -19.790  -3.770  1.00 91.48           O  
ATOM    780  CG  ARG B 100      10.994 -18.892  -0.473  1.00 91.48           C  
ATOM    781  CD  ARG B 100      10.681 -19.096   1.002  1.00 91.48           C  
ATOM    782  NE  ARG B 100      10.694 -17.833   1.735  1.00 91.48           N  
ATOM    783  NH1 ARG B 100       9.379 -18.591   3.476  1.00 91.48           N  
ATOM    784  NH2 ARG B 100      10.153 -16.433   3.474  1.00 91.48           N  
ATOM    785  CZ  ARG B 100      10.075 -17.622   2.893  1.00 91.48           C  
ATOM    786  N   ASP B 101       8.736 -19.446  -3.561  1.00 90.77           N  
ATOM    787  CA  ASP B 101       8.384 -20.682  -4.254  1.00 90.77           C  
ATOM    788  C   ASP B 101       8.876 -20.659  -5.699  1.00 90.77           C  
ATOM    789  CB  ASP B 101       6.871 -20.906  -4.216  1.00 90.77           C  
ATOM    790  O   ASP B 101       9.392 -21.660  -6.200  1.00 90.77           O  
ATOM    791  CG  ASP B 101       6.365 -21.306  -2.841  1.00 90.77           C  
ATOM    792  OD1 ASP B 101       5.136 -21.290  -2.615  1.00 90.77           O  
ATOM    793  OD2 ASP B 101       7.204 -21.636  -1.975  1.00 90.77           O  
ATOM    794  N   ALA B 102       8.663 -19.515  -6.328  1.00 91.71           N  
ATOM    795  CA  ALA B 102       9.115 -19.380  -7.711  1.00 91.71           C  
ATOM    796  C   ALA B 102      10.628 -19.547  -7.812  1.00 91.71           C  
ATOM    797  CB  ALA B 102       8.692 -18.027  -8.279  1.00 91.71           C  
ATOM    798  O   ALA B 102      11.127 -20.195  -8.734  1.00 91.71           O  
ATOM    799  N   LEU B 103      11.369 -19.010  -6.893  1.00 90.37           N  
ATOM    800  CA  LEU B 103      12.825 -19.107  -6.886  1.00 90.37           C  
ATOM    801  C   LEU B 103      13.273 -20.541  -6.624  1.00 90.37           C  
ATOM    802  CB  LEU B 103      13.419 -18.174  -5.828  1.00 90.37           C  
ATOM    803  O   LEU B 103      14.239 -21.014  -7.228  1.00 90.37           O  
ATOM    804  CG  LEU B 103      13.385 -16.678  -6.148  1.00 90.37           C  
ATOM    805  CD1 LEU B 103      13.723 -15.863  -4.904  1.00 90.37           C  
ATOM    806  CD2 LEU B 103      14.347 -16.352  -7.285  1.00 90.37           C  
ATOM    807  N   ARG B 104      12.499 -21.208  -5.788  1.00 87.40           N  
ATOM    808  CA  ARG B 104      12.820 -22.588  -5.438  1.00 87.40           C  
ATOM    809  C   ARG B 104      12.480 -23.537  -6.582  1.00 87.40           C  
ATOM    810  CB  ARG B 104      12.075 -23.008  -4.169  1.00 87.40           C  
ATOM    811  O   ARG B 104      13.214 -24.492  -6.843  1.00 87.40           O  
ATOM    812  CG  ARG B 104      12.698 -22.483  -2.886  1.00 87.40           C  
ATOM    813  CD  ARG B 104      11.976 -23.006  -1.653  1.00 87.40           C  
ATOM    814  NE  ARG B 104      12.466 -22.373  -0.431  1.00 87.40           N  
ATOM    815  NH1 ARG B 104      11.146 -23.623   0.993  1.00 87.40           N  
ATOM    816  NH2 ARG B 104      12.574 -22.042   1.839  1.00 87.40           N  
ATOM    817  CZ  ARG B 104      12.061 -22.681   0.797  1.00 87.40           C  
ATOM    818  N   GLU B 105      11.301 -23.269  -7.256  1.00 82.47           N  
ATOM    819  CA  GLU B 105      10.758 -24.174  -8.265  1.00 82.47           C  
ATOM    820  C   GLU B 105      11.400 -23.929  -9.628  1.00 82.47           C  
ATOM    821  CB  GLU B 105       9.238 -24.020  -8.364  1.00 82.47           C  
ATOM    822  O   GLU B 105      11.138 -24.663 -10.583  1.00 82.47           O  
ATOM    823  CG  GLU B 105       8.490 -24.508  -7.132  1.00 82.47           C  
ATOM    824  CD  GLU B 105       6.994 -24.241  -7.194  1.00 82.47           C  
ATOM    825  OE1 GLU B 105       6.275 -24.590  -6.230  1.00 82.47           O  
ATOM    826  OE2 GLU B 105       6.538 -23.679  -8.214  1.00 82.47           O  
ATOM    827  N   ARG B 106      12.110 -23.040  -9.678  1.00 76.19           N  
ATOM    828  CA  ARG B 106      12.742 -22.813 -10.974  1.00 76.19           C  
ATOM    829  C   ARG B 106      13.300 -24.112 -11.546  1.00 76.19           C  
ATOM    830  CB  ARG B 106      13.857 -21.772 -10.853  1.00 76.19           C  
ATOM    831  O   ARG B 106      14.050 -24.821 -10.872  1.00 76.19           O  
ATOM    832  CG  ARG B 106      13.354 -20.345 -10.698  1.00 76.19           C  
ATOM    833  CD  ARG B 106      14.501 -19.347 -10.633  1.00 76.19           C  
ATOM    834  NE  ARG B 106      15.061 -19.082 -11.955  1.00 76.19           N  
ATOM    835  NH1 ARG B 106      16.625 -17.552 -11.215  1.00 76.19           N  
ATOM    836  NH2 ARG B 106      16.489 -18.071 -13.443  1.00 76.19           N  
ATOM    837  CZ  ARG B 106      16.057 -18.236 -12.201  1.00 76.19           C  
ATOM    838  N   VAL B 107      12.528 -24.708 -12.219  1.00 63.26           N  
ATOM    839  CA  VAL B 107      12.839 -25.980 -12.863  1.00 63.26           C  
ATOM    840  C   VAL B 107      14.028 -25.806 -13.804  1.00 63.26           C  
ATOM    841  CB  VAL B 107      11.623 -26.537 -13.637  1.00 63.26           C  
ATOM    842  O   VAL B 107      14.065 -24.865 -14.601  1.00 63.26           O  
ATOM    843  CG1 VAL B 107      11.963 -27.880 -14.282  1.00 63.26           C  
ATOM    844  CG2 VAL B 107      10.418 -26.677 -12.709  1.00 63.26           C  
ATOM    845  N   ARG B 108      15.037 -26.586 -13.373  1.00 61.30           N  
ATOM    846  CA  ARG B 108      16.190 -26.874 -14.219  1.00 61.30           C  
ATOM    847  C   ARG B 108      16.897 -25.589 -14.636  1.00 61.30           C  
ATOM    848  CB  ARG B 108      15.765 -27.664 -15.458  1.00 61.30           C  
ATOM    849  O   ARG B 108      17.552 -25.545 -15.680  1.00 61.30           O  
ATOM    850  CG  ARG B 108      15.441 -29.123 -15.177  1.00 61.30           C  
ATOM    851  CD  ARG B 108      15.175 -29.899 -16.460  1.00 61.30           C  
ATOM    852  NE  ARG B 108      14.796 -31.282 -16.184  1.00 61.30           N  
ATOM    853  NH1 ARG B 108      14.360 -31.819 -18.388  1.00 61.30           N  
ATOM    854  NH2 ARG B 108      14.093 -33.395 -16.745  1.00 61.30           N  
ATOM    855  CZ  ARG B 108      14.417 -32.162 -17.107  1.00 61.30           C  
ATOM    856  N   GLY B 109      16.608 -24.646 -13.795  1.00 68.49           N  
ATOM    857  CA  GLY B 109      17.549 -23.575 -14.080  1.00 68.49           C  
ATOM    858  C   GLY B 109      16.984 -22.516 -15.008  1.00 68.49           C  
ATOM    859  O   GLY B 109      17.732 -21.715 -15.573  1.00 68.49           O  
ATOM    860  N   GLY B 110      15.665 -22.631 -15.123  1.00 80.68           N  
ATOM    861  CA  GLY B 110      15.137 -21.604 -16.008  1.00 80.68           C  
ATOM    862  C   GLY B 110      15.279 -20.202 -15.447  1.00 80.68           C  
ATOM    863  O   GLY B 110      15.462 -20.026 -14.240  1.00 80.68           O  
ATOM    864  N   GLY B 111      15.543 -19.208 -16.245  1.00 91.64           N  
ATOM    865  CA  GLY B 111      15.590 -17.806 -15.862  1.00 91.64           C  
ATOM    866  C   GLY B 111      14.265 -17.284 -15.341  1.00 91.64           C  
ATOM    867  O   GLY B 111      13.204 -17.801 -15.699  1.00 91.64           O  
ATOM    868  N   LEU B 112      14.287 -16.476 -14.331  1.00 93.97           N  
ATOM    869  CA  LEU B 112      13.117 -15.850 -13.726  1.00 93.97           C  
ATOM    870  C   LEU B 112      13.266 -14.332 -13.698  1.00 93.97           C  
ATOM    871  CB  LEU B 112      12.900 -16.378 -12.306  1.00 93.97           C  
ATOM    872  O   LEU B 112      14.381 -13.815 -13.593  1.00 93.97           O  
ATOM    873  CG  LEU B 112      11.567 -16.022 -11.646  1.00 93.97           C  
ATOM    874  CD1 LEU B 112      10.448 -16.895 -12.205  1.00 93.97           C  
ATOM    875  CD2 LEU B 112      11.662 -16.172 -10.131  1.00 93.97           C  
ATOM    876  N   ALA B 113      12.243 -13.711 -13.962  1.00 95.98           N  
ATOM    877  CA  ALA B 113      12.249 -12.259 -13.802  1.00 95.98           C  
ATOM    878  C   ALA B 113      11.204 -11.815 -12.782  1.00 95.98           C  
ATOM    879  CB  ALA B 113      12.003 -11.575 -15.144  1.00 95.98           C  
ATOM    880  O   ALA B 113      10.079 -12.320 -12.778  1.00 95.98           O  
ATOM    881  N   LEU B 114      11.607 -11.009 -11.865  1.00 96.06           N  
ATOM    882  CA  LEU B 114      10.683 -10.285 -10.999  1.00 96.06           C  
ATOM    883  C   LEU B 114      10.455  -8.867 -11.512  1.00 96.06           C  
ATOM    884  CB  LEU B 114      11.214 -10.243  -9.564  1.00 96.06           C  
ATOM    885  O   LEU B 114      11.409  -8.106 -11.688  1.00 96.06           O  
ATOM    886  CG  LEU B 114      10.393  -9.431  -8.561  1.00 96.06           C  
ATOM    887  CD1 LEU B 114       9.011 -10.051  -8.383  1.00 96.06           C  
ATOM    888  CD2 LEU B 114      11.120  -9.341  -7.224  1.00 96.06           C  
ATOM    889  N   CYS B 115       9.256  -8.593 -11.756  1.00 96.35           N  
ATOM    890  CA  CYS B 115       8.882  -7.265 -12.230  1.00 96.35           C  
ATOM    891  C   CYS B 115       8.028  -6.538 -11.198  1.00 96.35           C  
ATOM    892  CB  CYS B 115       8.126  -7.362 -13.555  1.00 96.35           C  
ATOM    893  O   CYS B 115       6.966  -7.026 -10.811  1.00 96.35           O  
ATOM    894  SG  CYS B 115       7.648  -5.760 -14.239  1.00 96.35           S  
ATOM    895  N   LEU B 116       8.519  -5.447 -10.726  1.00 96.56           N  
ATOM    896  CA  LEU B 116       7.740  -4.518  -9.915  1.00 96.56           C  
ATOM    897  C   LEU B 116       7.265  -3.334 -10.749  1.00 96.56           C  
ATOM    898  CB  LEU B 116       8.567  -4.021  -8.726  1.00 96.56           C  
ATOM    899  O   LEU B 116       8.043  -2.752 -11.508  1.00 96.56           O  
ATOM    900  CG  LEU B 116       9.138  -5.096  -7.800  1.00 96.56           C  
ATOM    901  CD1 LEU B 116       9.903  -4.452  -6.649  1.00 96.56           C  
ATOM    902  CD2 LEU B 116       8.025  -5.995  -7.273  1.00 96.56           C  
ATOM    903  N   PHE B 117       5.968  -2.962 -10.668  1.00 97.04           N  
ATOM    904  CA  PHE B 117       5.557  -1.790 -11.432  1.00 97.04           C  
ATOM    905  C   PHE B 117       4.457  -1.027 -10.704  1.00 97.04           C  
ATOM    906  CB  PHE B 117       5.076  -2.199 -12.828  1.00 97.04           C  
ATOM    907  O   PHE B 117       3.685  -1.615  -9.943  1.00 97.04           O  
ATOM    908  CG  PHE B 117       3.890  -3.125 -12.815  1.00 97.04           C  
ATOM    909  CD1 PHE B 117       4.066  -4.501 -12.747  1.00 97.04           C  
ATOM    910  CD2 PHE B 117       2.598  -2.618 -12.870  1.00 97.04           C  
ATOM    911  CE1 PHE B 117       2.970  -5.361 -12.734  1.00 97.04           C  
ATOM    912  CE2 PHE B 117       1.498  -3.470 -12.858  1.00 97.04           C  
ATOM    913  CZ  PHE B 117       1.686  -4.841 -12.791  1.00 97.04           C  
ATOM    914  N   ASP B 118       4.447   0.280 -10.856  1.00 95.39           N  
ATOM    915  CA  ASP B 118       3.491   1.224 -10.286  1.00 95.39           C  
ATOM    916  C   ASP B 118       2.713   1.948 -11.382  1.00 95.39           C  
ATOM    917  CB  ASP B 118       4.206   2.239  -9.391  1.00 95.39           C  
ATOM    918  O   ASP B 118       3.287   2.350 -12.396  1.00 95.39           O  
ATOM    919  CG  ASP B 118       4.736   1.627  -8.106  1.00 95.39           C  
ATOM    920  OD1 ASP B 118       5.901   1.175  -8.081  1.00 95.39           O  
ATOM    921  OD2 ASP B 118       3.980   1.593  -7.111  1.00 95.39           O  
ATOM    922  N   ILE B 119       1.336   2.122 -11.130  1.00 95.85           N  
ATOM    923  CA  ILE B 119       0.584   3.035 -11.985  1.00 95.85           C  
ATOM    924  C   ILE B 119       1.061   4.467 -11.755  1.00 95.85           C  
ATOM    925  CB  ILE B 119      -0.935   2.928 -11.727  1.00 95.85           C  
ATOM    926  O   ILE B 119       1.108   4.938 -10.616  1.00 95.85           O  
ATOM    927  CG1 ILE B 119      -1.415   1.489 -11.951  1.00 95.85           C  
ATOM    928  CG2 ILE B 119      -1.704   3.907 -12.619  1.00 95.85           C  
ATOM    929  CD1 ILE B 119      -2.876   1.260 -11.588  1.00 95.85           C  
ATOM    930  N   ASP B 120       1.413   5.084 -12.808  1.00 95.25           N  
ATOM    931  CA  ASP B 120       1.957   6.432 -12.679  1.00 95.25           C  
ATOM    932  C   ASP B 120       0.867   7.430 -12.292  1.00 95.25           C  
ATOM    933  CB  ASP B 120       2.628   6.867 -13.983  1.00 95.25           C  
ATOM    934  O   ASP B 120      -0.238   7.392 -12.837  1.00 95.25           O  
ATOM    935  CG  ASP B 120       3.833   6.015 -14.342  1.00 95.25           C  
ATOM    936  OD1 ASP B 120       4.156   5.891 -15.543  1.00 95.25           O  
ATOM    937  OD2 ASP B 120       4.464   5.461 -13.416  1.00 95.25           O  
ATOM    938  N   ASN B 121       1.200   8.309 -11.306  1.00 92.99           N  
ATOM    939  CA  ASN B 121       0.357   9.418 -10.873  1.00 92.99           C  
ATOM    940  C   ASN B 121      -1.002   8.930 -10.380  1.00 92.99           C  
ATOM    941  CB  ASN B 121       0.178  10.431 -12.006  1.00 92.99           C  
ATOM    942  O   ASN B 121      -2.020   9.588 -10.600  1.00 92.99           O  
ATOM    943  CG  ASN B 121       1.496  11.000 -12.494  1.00 92.99           C  
ATOM    944  ND2 ASN B 121       1.658  11.076 -13.810  1.00 92.99           N  
ATOM    945  OD1 ASN B 121       2.361  11.368 -11.695  1.00 92.99           O  
ATOM    946  N   PHE B 122      -0.977   7.799  -9.804  1.00 93.70           N  
ATOM    947  CA  PHE B 122      -2.212   7.171  -9.351  1.00 93.70           C  
ATOM    948  C   PHE B 122      -2.922   8.049  -8.327  1.00 93.70           C  
ATOM    949  CB  PHE B 122      -1.928   5.791  -8.752  1.00 93.70           C  
ATOM    950  O   PHE B 122      -4.146   8.187  -8.362  1.00 93.70           O  
ATOM    951  CG  PHE B 122      -3.167   5.023  -8.381  1.00 93.70           C  
ATOM    952  CD1 PHE B 122      -3.484   4.789  -7.048  1.00 93.70           C  
ATOM    953  CD2 PHE B 122      -4.016   4.534  -9.365  1.00 93.70           C  
ATOM    954  CE1 PHE B 122      -4.631   4.078  -6.702  1.00 93.70           C  
ATOM    955  CE2 PHE B 122      -5.164   3.823  -9.027  1.00 93.70           C  
ATOM    956  CZ  PHE B 122      -5.469   3.595  -7.694  1.00 93.70           C  
ATOM    957  N   LYS B 123      -2.099   8.526  -7.421  1.00 92.38           N  
ATOM    958  CA  LYS B 123      -2.691   9.371  -6.387  1.00 92.38           C  
ATOM    959  C   LYS B 123      -3.398  10.576  -7.000  1.00 92.38           C  
ATOM    960  CB  LYS B 123      -1.623   9.837  -5.397  1.00 92.38           C  
ATOM    961  O   LYS B 123      -4.493  10.945  -6.571  1.00 92.38           O  
ATOM    962  CG  LYS B 123      -2.182  10.533  -4.165  1.00 92.38           C  
ATOM    963  CD  LYS B 123      -1.090  10.825  -3.144  1.00 92.38           C  
ATOM    964  CE  LYS B 123      -1.639  11.565  -1.932  1.00 92.38           C  
ATOM    965  NZ  LYS B 123      -0.609  11.716  -0.861  1.00 92.38           N  
ATOM    966  N   THR B 124      -2.811  11.231  -7.963  1.00 91.42           N  
ATOM    967  CA  THR B 124      -3.405  12.363  -8.667  1.00 91.42           C  
ATOM    968  C   THR B 124      -4.697  11.949  -9.364  1.00 91.42           C  
ATOM    969  CB  THR B 124      -2.427  12.953  -9.700  1.00 91.42           C  
ATOM    970  O   THR B 124      -5.683  12.689  -9.348  1.00 91.42           O  
ATOM    971  CG2 THR B 124      -3.036  14.160 -10.406  1.00 91.42           C  
ATOM    972  OG1 THR B 124      -1.226  13.360  -9.033  1.00 91.42           O  
ATOM    973  N   ILE B 125      -4.703  10.770  -9.873  1.00 92.13           N  
ATOM    974  CA  ILE B 125      -5.892  10.243 -10.534  1.00 92.13           C  
ATOM    975  C   ILE B 125      -7.029  10.113  -9.524  1.00 92.13           C  
ATOM    976  CB  ILE B 125      -5.609   8.878 -11.202  1.00 92.13           C  
ATOM    977  O   ILE B 125      -8.157  10.534  -9.792  1.00 92.13           O  
ATOM    978  CG1 ILE B 125      -4.670   9.055 -12.400  1.00 92.13           C  
ATOM    979  CG2 ILE B 125      -6.917   8.203 -11.626  1.00 92.13           C  
ATOM    980  CD1 ILE B 125      -4.103   7.749 -12.940  1.00 92.13           C  
ATOM    981  N   ASN B 126      -6.768   9.522  -8.449  1.00 90.61           N  
ATOM    982  CA  ASN B 126      -7.788   9.368  -7.418  1.00 90.61           C  
ATOM    983  C   ASN B 126      -8.308  10.720  -6.937  1.00 90.61           C  
ATOM    984  CB  ASN B 126      -7.243   8.559  -6.239  1.00 90.61           C  
ATOM    985  O   ASN B 126      -9.515  10.899  -6.760  1.00 90.61           O  
ATOM    986  CG  ASN B 126      -7.163   7.075  -6.536  1.00 90.61           C  
ATOM    987  ND2 ASN B 126      -6.347   6.360  -5.771  1.00 90.61           N  
ATOM    988  OD1 ASN B 126      -7.828   6.575  -7.447  1.00 90.61           O  
ATOM    989  N   ASP B 127      -7.408  11.710  -6.761  1.00 91.72           N  
ATOM    990  CA  ASP B 127      -7.772  13.028  -6.249  1.00 91.72           C  
ATOM    991  C   ASP B 127      -8.653  13.779  -7.244  1.00 91.72           C  
ATOM    992  CB  ASP B 127      -6.518  13.846  -5.935  1.00 91.72           C  
ATOM    993  O   ASP B 127      -9.609  14.450  -6.851  1.00 91.72           O  
ATOM    994  CG  ASP B 127      -5.768  13.339  -4.715  1.00 91.72           C  
ATOM    995  OD1 ASP B 127      -4.603  13.739  -4.505  1.00 91.72           O  
ATOM    996  OD2 ASP B 127      -6.348  12.529  -3.959  1.00 91.72           O  
ATOM    997  N   ARG B 128      -8.385  13.518  -8.531  1.00 90.96           N  
ATOM    998  CA  ARG B 128      -9.064  14.284  -9.571  1.00 90.96           C  
ATOM    999  C   ARG B 128     -10.322  13.565 -10.047  1.00 90.96           C  
ATOM   1000  CB  ARG B 128      -8.125  14.536 -10.753  1.00 90.96           C  
ATOM   1001  O   ARG B 128     -11.334  14.204 -10.343  1.00 90.96           O  
ATOM   1002  CG  ARG B 128      -7.076  15.605 -10.489  1.00 90.96           C  
ATOM   1003  CD  ARG B 128      -6.292  15.948 -11.748  1.00 90.96           C  
ATOM   1004  NE  ARG B 128      -5.210  16.887 -11.469  1.00 90.96           N  
ATOM   1005  NH1 ARG B 128      -4.670  17.244 -13.687  1.00 90.96           N  
ATOM   1006  NH2 ARG B 128      -3.504  18.320 -12.031  1.00 90.96           N  
ATOM   1007  CZ  ARG B 128      -4.464  17.482 -12.396  1.00 90.96           C  
ATOM   1008  N   HIS B 129     -10.306  12.261 -10.029  1.00 89.00           N  
ATOM   1009  CA  HIS B 129     -11.384  11.538 -10.694  1.00 89.00           C  
ATOM   1010  C   HIS B 129     -12.132  10.640  -9.713  1.00 89.00           C  
ATOM   1011  CB  HIS B 129     -10.835  10.706 -11.854  1.00 89.00           C  
ATOM   1012  O   HIS B 129     -13.116   9.996 -10.082  1.00 89.00           O  
ATOM   1013  CG  HIS B 129     -10.111  11.515 -12.882  1.00 89.00           C  
ATOM   1014  CD2 HIS B 129      -8.796  11.579 -13.198  1.00 89.00           C  
ATOM   1015  ND1 HIS B 129     -10.754  12.392 -13.728  1.00 89.00           N  
ATOM   1016  CE1 HIS B 129      -9.863  12.962 -14.522  1.00 89.00           C  
ATOM   1017  NE2 HIS B 129      -8.667  12.487 -14.220  1.00 89.00           N  
ATOM   1018  N   GLY B 130     -11.625  10.551  -8.487  1.00 90.51           N  
ATOM   1019  CA  GLY B 130     -12.284   9.751  -7.467  1.00 90.51           C  
ATOM   1020  C   GLY B 130     -11.748   8.335  -7.380  1.00 90.51           C  
ATOM   1021  O   GLY B 130     -11.102   7.852  -8.312  1.00 90.51           O  
ATOM   1022  N   HIS B 131     -12.068   7.670  -6.294  1.00 88.96           N  
ATOM   1023  CA  HIS B 131     -11.553   6.332  -6.026  1.00 88.96           C  
ATOM   1024  C   HIS B 131     -12.224   5.294  -6.919  1.00 88.96           C  
ATOM   1025  CB  HIS B 131     -11.751   5.966  -4.554  1.00 88.96           C  
ATOM   1026  O   HIS B 131     -11.640   4.248  -7.209  1.00 88.96           O  
ATOM   1027  CG  HIS B 131     -10.854   6.718  -3.623  1.00 88.96           C  
ATOM   1028  CD2 HIS B 131     -11.123   7.693  -2.723  1.00 88.96           C  
ATOM   1029  ND1 HIS B 131      -9.496   6.493  -3.555  1.00 88.96           N  
ATOM   1030  CE1 HIS B 131      -8.967   7.300  -2.650  1.00 88.96           C  
ATOM   1031  NE2 HIS B 131      -9.933   8.038  -2.131  1.00 88.96           N  
ATOM   1032  N   PHE B 132     -13.398   5.649  -7.370  1.00 91.36           N  
ATOM   1033  CA  PHE B 132     -14.045   4.722  -8.291  1.00 91.36           C  
ATOM   1034  C   PHE B 132     -13.235   4.580  -9.574  1.00 91.36           C  
ATOM   1035  CB  PHE B 132     -15.467   5.190  -8.617  1.00 91.36           C  
ATOM   1036  O   PHE B 132     -13.047   3.470 -10.076  1.00 91.36           O  
ATOM   1037  CG  PHE B 132     -16.239   4.231  -9.481  1.00 91.36           C  
ATOM   1038  CD1 PHE B 132     -16.325   4.425 -10.854  1.00 91.36           C  
ATOM   1039  CD2 PHE B 132     -16.879   3.133  -8.920  1.00 91.36           C  
ATOM   1040  CE1 PHE B 132     -17.039   3.538 -11.657  1.00 91.36           C  
ATOM   1041  CE2 PHE B 132     -17.595   2.243  -9.716  1.00 91.36           C  
ATOM   1042  CZ  PHE B 132     -17.674   2.448 -11.084  1.00 91.36           C  
ATOM   1043  N   ALA B 133     -12.825   5.747 -10.037  1.00 93.17           N  
ATOM   1044  CA  ALA B 133     -11.960   5.730 -11.214  1.00 93.17           C  
ATOM   1045  C   ALA B 133     -10.656   4.992 -10.925  1.00 93.17           C  
ATOM   1046  CB  ALA B 133     -11.669   7.154 -11.681  1.00 93.17           C  
ATOM   1047  O   ALA B 133     -10.158   4.245 -11.770  1.00 93.17           O  
ATOM   1048  N   GLY B 134     -10.096   5.222  -9.728  1.00 93.02           N  
ATOM   1049  CA  GLY B 134      -8.887   4.526  -9.319  1.00 93.02           C  
ATOM   1050  C   GLY B 134      -9.052   3.019  -9.273  1.00 93.02           C  
ATOM   1051  O   GLY B 134      -8.197   2.281  -9.767  1.00 93.02           O  
ATOM   1052  N   ASP B 135     -10.149   2.571  -8.648  1.00 94.57           N  
ATOM   1053  CA  ASP B 135     -10.432   1.141  -8.571  1.00 94.57           C  
ATOM   1054  C   ASP B 135     -10.588   0.537  -9.964  1.00 94.57           C  
ATOM   1055  CB  ASP B 135     -11.694   0.888  -7.743  1.00 94.57           C  
ATOM   1056  O   ASP B 135     -10.111  -0.570 -10.223  1.00 94.57           O  
ATOM   1057  CG  ASP B 135     -11.463   1.034  -6.249  1.00 94.57           C  
ATOM   1058  OD1 ASP B 135     -12.428   0.899  -5.467  1.00 94.57           O  
ATOM   1059  OD2 ASP B 135     -10.305   1.288  -5.852  1.00 94.57           O  
ATOM   1060  N   TYR B 136     -11.302   1.333 -10.783  1.00 94.73           N  
ATOM   1061  CA  TYR B 136     -11.471   0.894 -12.164  1.00 94.73           C  
ATOM   1062  C   TYR B 136     -10.121   0.688 -12.840  1.00 94.73           C  
ATOM   1063  CB  TYR B 136     -12.301   1.910 -12.954  1.00 94.73           C  
ATOM   1064  O   TYR B 136      -9.898  -0.329 -13.500  1.00 94.73           O  
ATOM   1065  CG  TYR B 136     -12.419   1.586 -14.424  1.00 94.73           C  
ATOM   1066  CD1 TYR B 136     -11.626   2.237 -15.366  1.00 94.73           C  
ATOM   1067  CD2 TYR B 136     -13.322   0.629 -14.873  1.00 94.73           C  
ATOM   1068  CE1 TYR B 136     -11.732   1.944 -16.721  1.00 94.73           C  
ATOM   1069  CE2 TYR B 136     -13.437   0.328 -16.226  1.00 94.73           C  
ATOM   1070  OH  TYR B 136     -12.747   0.694 -18.482  1.00 94.73           O  
ATOM   1071  CZ  TYR B 136     -12.638   0.989 -17.141  1.00 94.73           C  
ATOM   1072  N   LEU B 137      -9.249   1.565 -12.639  1.00 95.51           N  
ATOM   1073  CA  LEU B 137      -7.927   1.491 -13.253  1.00 95.51           C  
ATOM   1074  C   LEU B 137      -7.142   0.301 -12.711  1.00 95.51           C  
ATOM   1075  CB  LEU B 137      -7.148   2.786 -13.007  1.00 95.51           C  
ATOM   1076  O   LEU B 137      -6.476  -0.406 -13.470  1.00 95.51           O  
ATOM   1077  CG  LEU B 137      -5.800   2.911 -13.719  1.00 95.51           C  
ATOM   1078  CD1 LEU B 137      -5.985   2.794 -15.228  1.00 95.51           C  
ATOM   1079  CD2 LEU B 137      -5.126   4.231 -13.358  1.00 95.51           C  
ATOM   1080  N   LEU B 138      -7.149   0.120 -11.442  1.00 95.73           N  
ATOM   1081  CA  LEU B 138      -6.457  -1.012 -10.834  1.00 95.73           C  
ATOM   1082  C   LEU B 138      -6.914  -2.327 -11.456  1.00 95.73           C  
ATOM   1083  CB  LEU B 138      -6.698  -1.038  -9.322  1.00 95.73           C  
ATOM   1084  O   LEU B 138      -6.092  -3.196 -11.756  1.00 95.73           O  
ATOM   1085  CG  LEU B 138      -5.973   0.029  -8.502  1.00 95.73           C  
ATOM   1086  CD1 LEU B 138      -6.528   0.074  -7.082  1.00 95.73           C  
ATOM   1087  CD2 LEU B 138      -4.471  -0.237  -8.486  1.00 95.73           C  
ATOM   1088  N   ARG B 139      -8.208  -2.481 -11.660  1.00 96.07           N  
ATOM   1089  CA  ARG B 139      -8.761  -3.690 -12.262  1.00 96.07           C  
ATOM   1090  C   ARG B 139      -8.295  -3.844 -13.706  1.00 96.07           C  
ATOM   1091  CB  ARG B 139     -10.290  -3.670 -12.204  1.00 96.07           C  
ATOM   1092  O   ARG B 139      -7.915  -4.939 -14.128  1.00 96.07           O  
ATOM   1093  CG  ARG B 139     -10.855  -3.857 -10.806  1.00 96.07           C  
ATOM   1094  CD  ARG B 139     -12.378  -3.872 -10.810  1.00 96.07           C  
ATOM   1095  NE  ARG B 139     -12.923  -3.689  -9.468  1.00 96.07           N  
ATOM   1096  NH1 ARG B 139     -12.753  -5.914  -8.872  1.00 96.07           N  
ATOM   1097  NH2 ARG B 139     -13.593  -4.385  -7.385  1.00 96.07           N  
ATOM   1098  CZ  ARG B 139     -13.088  -4.663  -8.578  1.00 96.07           C  
ATOM   1099  N   ARG B 140      -8.306  -2.735 -14.428  1.00 96.95           N  
ATOM   1100  CA  ARG B 140      -7.927  -2.765 -15.837  1.00 96.95           C  
ATOM   1101  C   ARG B 140      -6.444  -3.084 -15.997  1.00 96.95           C  
ATOM   1102  CB  ARG B 140      -8.251  -1.430 -16.510  1.00 96.95           C  
ATOM   1103  O   ARG B 140      -6.059  -3.831 -16.899  1.00 96.95           O  
ATOM   1104  CG  ARG B 140      -9.737  -1.114 -16.567  1.00 96.95           C  
ATOM   1105  CD  ARG B 140     -10.483  -2.075 -17.483  1.00 96.95           C  
ATOM   1106  NE  ARG B 140     -10.046  -1.947 -18.870  1.00 96.95           N  
ATOM   1107  NH1 ARG B 140     -12.042  -2.667 -19.783  1.00 96.95           N  
ATOM   1108  NH2 ARG B 140     -10.298  -2.078 -21.149  1.00 96.95           N  
ATOM   1109  CZ  ARG B 140     -10.796  -2.231 -19.931  1.00 96.95           C  
ATOM   1110  N   VAL B 141      -5.632  -2.503 -15.109  1.00 96.73           N  
ATOM   1111  CA  VAL B 141      -4.197  -2.763 -15.160  1.00 96.73           C  
ATOM   1112  C   VAL B 141      -3.928  -4.237 -14.864  1.00 96.73           C  
ATOM   1113  CB  VAL B 141      -3.423  -1.870 -14.165  1.00 96.73           C  
ATOM   1114  O   VAL B 141      -3.114  -4.873 -15.536  1.00 96.73           O  
ATOM   1115  CG1 VAL B 141      -1.984  -2.357 -14.009  1.00 96.73           C  
ATOM   1116  CG2 VAL B 141      -3.450  -0.413 -14.624  1.00 96.73           C  
ATOM   1117  N   ALA B 142      -4.583  -4.767 -13.851  1.00 96.39           N  
ATOM   1118  CA  ALA B 142      -4.427  -6.182 -13.522  1.00 96.39           C  
ATOM   1119  C   ALA B 142      -4.858  -7.066 -14.689  1.00 96.39           C  
ATOM   1120  CB  ALA B 142      -5.229  -6.528 -12.271  1.00 96.39           C  
ATOM   1121  O   ALA B 142      -4.170  -8.031 -15.031  1.00 96.39           O  
ATOM   1122  N   LEU B 143      -5.983  -6.722 -15.310  1.00 96.29           N  
ATOM   1123  CA  LEU B 143      -6.498  -7.488 -16.440  1.00 96.29           C  
ATOM   1124  C   LEU B 143      -5.543  -7.417 -17.626  1.00 96.29           C  
ATOM   1125  CB  LEU B 143      -7.880  -6.973 -16.851  1.00 96.29           C  
ATOM   1126  O   LEU B 143      -5.260  -8.435 -18.262  1.00 96.29           O  
ATOM   1127  CG  LEU B 143      -8.574  -7.727 -17.987  1.00 96.29           C  
ATOM   1128  CD1 LEU B 143      -8.870  -9.163 -17.567  1.00 96.29           C  
ATOM   1129  CD2 LEU B 143      -9.855  -7.010 -18.400  1.00 96.29           C  
ATOM   1130  N   ALA B 144      -5.068  -6.217 -17.896  1.00 96.91           N  
ATOM   1131  CA  ALA B 144      -4.125  -6.024 -18.994  1.00 96.91           C  
ATOM   1132  C   ALA B 144      -2.854  -6.840 -18.777  1.00 96.91           C  
ATOM   1133  CB  ALA B 144      -3.783  -4.544 -19.148  1.00 96.91           C  
ATOM   1134  O   ALA B 144      -2.343  -7.464 -19.710  1.00 96.91           O  
ATOM   1135  N   ALA B 145      -2.328  -6.816 -17.529  1.00 96.23           N  
ATOM   1136  CA  ALA B 145      -1.126  -7.580 -17.203  1.00 96.23           C  
ATOM   1137  C   ALA B 145      -1.367  -9.077 -17.369  1.00 96.23           C  
ATOM   1138  CB  ALA B 145      -0.670  -7.272 -15.779  1.00 96.23           C  
ATOM   1139  O   ALA B 145      -0.562  -9.777 -17.989  1.00 96.23           O  
ATOM   1140  N   ARG B 146      -2.457  -9.602 -16.889  1.00 94.99           N  
ATOM   1141  CA  ARG B 146      -2.770 -11.027 -16.910  1.00 94.99           C  
ATOM   1142  C   ARG B 146      -2.931 -11.531 -18.340  1.00 94.99           C  
ATOM   1143  CB  ARG B 146      -4.042 -11.310 -16.107  1.00 94.99           C  
ATOM   1144  O   ARG B 146      -2.525 -12.651 -18.658  1.00 94.99           O  
ATOM   1145  CG  ARG B 146      -3.819 -11.380 -14.605  1.00 94.99           C  
ATOM   1146  CD  ARG B 146      -5.080 -11.808 -13.867  1.00 94.99           C  
ATOM   1147  NE  ARG B 146      -4.860 -11.891 -12.426  1.00 94.99           N  
ATOM   1148  NH1 ARG B 146      -6.829 -13.015 -11.981  1.00 94.99           N  
ATOM   1149  NH2 ARG B 146      -5.397 -12.481 -10.273  1.00 94.99           N  
ATOM   1150  CZ  ARG B 146      -5.696 -12.462 -11.563  1.00 94.99           C  
ATOM   1151  N   ARG B 147      -3.478 -10.727 -19.258  1.00 94.73           N  
ATOM   1152  CA  ARG B 147      -3.691 -11.113 -20.650  1.00 94.73           C  
ATOM   1153  C   ARG B 147      -2.363 -11.362 -21.358  1.00 94.73           C  
ATOM   1154  CB  ARG B 147      -4.486 -10.036 -21.391  1.00 94.73           C  
ATOM   1155  O   ARG B 147      -2.298 -12.141 -22.310  1.00 94.73           O  
ATOM   1156  CG  ARG B 147      -5.964 -10.007 -21.035  1.00 94.73           C  
ATOM   1157  CD  ARG B 147      -6.706  -8.917 -21.796  1.00 94.73           C  
ATOM   1158  NE  ARG B 147      -8.124  -8.889 -21.449  1.00 94.73           N  
ATOM   1159  NH1 ARG B 147      -8.595  -6.983 -22.667  1.00 94.73           N  
ATOM   1160  NH2 ARG B 147     -10.258  -8.040 -21.495  1.00 94.73           N  
ATOM   1161  CZ  ARG B 147      -8.989  -7.971 -21.871  1.00 94.73           C  
ATOM   1162  N   CYS B 148      -1.290 -10.737 -20.774  1.00 95.65           N  
ATOM   1163  CA  CYS B 148       0.017 -10.850 -21.410  1.00 95.65           C  
ATOM   1164  C   CYS B 148       0.877 -11.895 -20.709  1.00 95.65           C  
ATOM   1165  CB  CYS B 148       0.734  -9.500 -21.407  1.00 95.65           C  
ATOM   1166  O   CYS B 148       1.968 -12.223 -21.177  1.00 95.65           O  
ATOM   1167  SG  CYS B 148      -0.121  -8.219 -22.350  1.00 95.65           S  
ATOM   1168  N   MET B 149       0.408 -12.463 -19.534  1.00 93.73           N  
ATOM   1169  CA  MET B 149       1.186 -13.394 -18.722  1.00 93.73           C  
ATOM   1170  C   MET B 149       0.737 -14.831 -18.962  1.00 93.73           C  
ATOM   1171  CB  MET B 149       1.061 -13.047 -17.237  1.00 93.73           C  
ATOM   1172  O   MET B 149      -0.425 -15.077 -19.291  1.00 93.73           O  
ATOM   1173  CG  MET B 149       1.709 -11.725 -16.860  1.00 93.73           C  
ATOM   1174  SD  MET B 149       1.344 -11.232 -15.130  1.00 93.73           S  
ATOM   1175  CE  MET B 149       2.306 -12.481 -14.232  1.00 93.73           C  
ATOM   1176  N   ARG B 150       1.744 -15.817 -18.972  1.00 91.90           N  
ATOM   1177  CA  ARG B 150       1.408 -17.234 -19.069  1.00 91.90           C  
ATOM   1178  C   ARG B 150       0.727 -17.723 -17.795  1.00 91.90           C  
ATOM   1179  CB  ARG B 150       2.661 -18.067 -19.346  1.00 91.90           C  
ATOM   1180  O   ARG B 150       1.246 -17.529 -16.694  1.00 91.90           O  
ATOM   1181  CG  ARG B 150       3.322 -17.758 -20.680  1.00 91.90           C  
ATOM   1182  CD  ARG B 150       4.534 -18.647 -20.927  1.00 91.90           C  
ATOM   1183  NE  ARG B 150       5.335 -18.166 -22.049  1.00 91.90           N  
ATOM   1184  NH1 ARG B 150       4.921 -19.997 -23.397  1.00 91.90           N  
ATOM   1185  NH2 ARG B 150       6.250 -18.289 -24.152  1.00 91.90           N  
ATOM   1186  CZ  ARG B 150       5.500 -18.818 -23.197  1.00 91.90           C  
ATOM   1187  N   ARG B 151      -0.516 -18.309 -17.927  1.00 87.28           N  
ATOM   1188  CA  ARG B 151      -1.351 -18.701 -16.796  1.00 87.28           C  
ATOM   1189  C   ARG B 151      -0.664 -19.768 -15.951  1.00 87.28           C  
ATOM   1190  CB  ARG B 151      -2.710 -19.211 -17.282  1.00 87.28           C  
ATOM   1191  O   ARG B 151      -0.793 -19.775 -14.725  1.00 87.28           O  
ATOM   1192  CG  ARG B 151      -3.654 -18.110 -17.738  1.00 87.28           C  
ATOM   1193  CD  ARG B 151      -5.057 -18.642 -17.997  1.00 87.28           C  
ATOM   1194  NE  ARG B 151      -5.971 -17.577 -18.398  1.00 87.28           N  
ATOM   1195  NH1 ARG B 151      -7.628 -19.000 -19.151  1.00 87.28           N  
ATOM   1196  NH2 ARG B 151      -7.922 -16.730 -19.265  1.00 87.28           N  
ATOM   1197  CZ  ARG B 151      -7.172 -17.771 -18.937  1.00 87.28           C  
ATOM   1198  N   THR B 152       0.296 -20.543 -16.516  1.00 87.01           N  
ATOM   1199  CA  THR B 152       0.847 -21.703 -15.823  1.00 87.01           C  
ATOM   1200  C   THR B 152       2.178 -21.357 -15.163  1.00 87.01           C  
ATOM   1201  CB  THR B 152       1.042 -22.888 -16.786  1.00 87.01           C  
ATOM   1202  O   THR B 152       2.586 -22.006 -14.197  1.00 87.01           O  
ATOM   1203  CG2 THR B 152      -0.299 -23.416 -17.287  1.00 87.01           C  
ATOM   1204  OG1 THR B 152       1.824 -22.461 -17.908  1.00 87.01           O  
ATOM   1205  N   SER B 153       2.749 -20.257 -15.547  1.00 90.92           N  
ATOM   1206  CA  SER B 153       4.111 -20.069 -15.056  1.00 90.92           C  
ATOM   1207  C   SER B 153       4.300 -18.674 -14.472  1.00 90.92           C  
ATOM   1208  CB  SER B 153       5.122 -20.303 -16.179  1.00 90.92           C  
ATOM   1209  O   SER B 153       5.228 -18.442 -13.693  1.00 90.92           O  
ATOM   1210  OG  SER B 153       4.888 -19.416 -17.259  1.00 90.92           O  
ATOM   1211  N   ASP B 154       3.407 -17.775 -14.847  1.00 94.17           N  
ATOM   1212  CA  ASP B 154       3.564 -16.401 -14.379  1.00 94.17           C  
ATOM   1213  C   ASP B 154       2.568 -16.083 -13.266  1.00 94.17           C  
ATOM   1214  CB  ASP B 154       3.390 -15.417 -15.538  1.00 94.17           C  
ATOM   1215  O   ASP B 154       1.493 -16.682 -13.198  1.00 94.17           O  
ATOM   1216  CG  ASP B 154       4.438 -15.588 -16.623  1.00 94.17           C  
ATOM   1217  OD1 ASP B 154       4.251 -15.060 -17.740  1.00 94.17           O  
ATOM   1218  OD2 ASP B 154       5.459 -16.260 -16.360  1.00 94.17           O  
ATOM   1219  N   ASP B 155       2.953 -15.203 -12.388  1.00 94.43           N  
ATOM   1220  CA  ASP B 155       2.093 -14.788 -11.284  1.00 94.43           C  
ATOM   1221  C   ASP B 155       2.043 -13.266 -11.169  1.00 94.43           C  
ATOM   1222  CB  ASP B 155       2.577 -15.400  -9.968  1.00 94.43           C  
ATOM   1223  O   ASP B 155       3.032 -12.585 -11.445  1.00 94.43           O  
ATOM   1224  CG  ASP B 155       2.438 -16.912  -9.930  1.00 94.43           C  
ATOM   1225  OD1 ASP B 155       3.429 -17.608  -9.620  1.00 94.43           O  
ATOM   1226  OD2 ASP B 155       1.329 -17.412 -10.216  1.00 94.43           O  
ATOM   1227  N   LEU B 156       0.852 -12.765 -10.793  1.00 95.48           N  
ATOM   1228  CA  LEU B 156       0.656 -11.340 -10.551  1.00 95.48           C  
ATOM   1229  C   LEU B 156       0.189 -11.092  -9.120  1.00 95.48           C  
ATOM   1230  CB  LEU B 156      -0.361 -10.764 -11.539  1.00 95.48           C  
ATOM   1231  O   LEU B 156      -0.699 -11.788  -8.622  1.00 95.48           O  
ATOM   1232  CG  LEU B 156      -0.583  -9.251 -11.478  1.00 95.48           C  
ATOM   1233  CD1 LEU B 156       0.647  -8.514 -11.997  1.00 95.48           C  
ATOM   1234  CD2 LEU B 156      -1.823  -8.860 -12.275  1.00 95.48           C  
ATOM   1235  N   CYS B 157       0.846 -10.155  -8.542  1.00 95.26           N  
ATOM   1236  CA  CYS B 157       0.503  -9.786  -7.173  1.00 95.26           C  
ATOM   1237  C   CYS B 157       0.287  -8.283  -7.051  1.00 95.26           C  
ATOM   1238  CB  CYS B 157       1.600 -10.232  -6.207  1.00 95.26           C  
ATOM   1239  O   CYS B 157       1.023  -7.495  -7.647  1.00 95.26           O  
ATOM   1240  SG  CYS B 157       1.257  -9.830  -4.480  1.00 95.26           S  
ATOM   1241  N   ARG B 158      -0.751  -7.847  -6.378  1.00 94.15           N  
ATOM   1242  CA  ARG B 158      -0.884  -6.461  -5.941  1.00 94.15           C  
ATOM   1243  C   ARG B 158      -0.271  -6.262  -4.559  1.00 94.15           C  
ATOM   1244  CB  ARG B 158      -2.355  -6.040  -5.927  1.00 94.15           C  
ATOM   1245  O   ARG B 158      -0.836  -6.699  -3.554  1.00 94.15           O  
ATOM   1246  CG  ARG B 158      -2.567  -4.550  -5.713  1.00 94.15           C  
ATOM   1247  CD  ARG B 158      -4.040  -4.174  -5.785  1.00 94.15           C  
ATOM   1248  NE  ARG B 158      -4.260  -2.779  -5.412  1.00 94.15           N  
ATOM   1249  NH1 ARG B 158      -6.559  -2.959  -5.284  1.00 94.15           N  
ATOM   1250  NH2 ARG B 158      -5.536  -0.955  -4.849  1.00 94.15           N  
ATOM   1251  CZ  ARG B 158      -5.451  -2.234  -5.183  1.00 94.15           C  
ATOM   1252  N   VAL B 159       0.938  -5.651  -4.487  1.00 91.77           N  
ATOM   1253  CA  VAL B 159       1.752  -5.595  -3.278  1.00 91.77           C  
ATOM   1254  C   VAL B 159       1.326  -4.405  -2.422  1.00 91.77           C  
ATOM   1255  CB  VAL B 159       3.258  -5.499  -3.612  1.00 91.77           C  
ATOM   1256  O   VAL B 159       1.553  -4.391  -1.210  1.00 91.77           O  
ATOM   1257  CG1 VAL B 159       4.102  -5.635  -2.346  1.00 91.77           C  
ATOM   1258  CG2 VAL B 159       3.646  -6.566  -4.634  1.00 91.77           C  
ATOM   1259  N   GLY B 160       0.627  -3.477  -3.062  1.00 89.22           N  
ATOM   1260  CA  GLY B 160       0.150  -2.276  -2.396  1.00 89.22           C  
ATOM   1261  C   GLY B 160      -0.933  -1.553  -3.173  1.00 89.22           C  
ATOM   1262  O   GLY B 160      -1.370  -2.025  -4.225  1.00 89.22           O  
ATOM   1263  N   GLY B 161      -1.406  -0.370  -2.662  1.00 87.05           N  
ATOM   1264  CA  GLY B 161      -2.485   0.405  -3.255  1.00 87.05           C  
ATOM   1265  C   GLY B 161      -2.400   0.487  -4.767  1.00 87.05           C  
ATOM   1266  O   GLY B 161      -3.341   0.108  -5.468  1.00 87.05           O  
ATOM   1267  N   ASP B 162      -1.230   0.823  -5.309  1.00 92.52           N  
ATOM   1268  CA  ASP B 162      -1.067   0.957  -6.753  1.00 92.52           C  
ATOM   1269  C   ASP B 162       0.164   0.195  -7.240  1.00 92.52           C  
ATOM   1270  CB  ASP B 162      -0.962   2.432  -7.147  1.00 92.52           C  
ATOM   1271  O   ASP B 162       0.641   0.423  -8.354  1.00 92.52           O  
ATOM   1272  CG  ASP B 162       0.125   3.173  -6.388  1.00 92.52           C  
ATOM   1273  OD1 ASP B 162       0.776   4.065  -6.973  1.00 92.52           O  
ATOM   1274  OD2 ASP B 162       0.333   2.859  -5.196  1.00 92.52           O  
ATOM   1275  N   GLU B 163       0.721  -0.589  -6.316  1.00 93.42           N  
ATOM   1276  CA  GLU B 163       1.960  -1.302  -6.612  1.00 93.42           C  
ATOM   1277  C   GLU B 163       1.687  -2.764  -6.954  1.00 93.42           C  
ATOM   1278  CB  GLU B 163       2.928  -1.210  -5.430  1.00 93.42           C  
ATOM   1279  O   GLU B 163       0.973  -3.455  -6.225  1.00 93.42           O  
ATOM   1280  CG  GLU B 163       3.361   0.211  -5.098  1.00 93.42           C  
ATOM   1281  CD  GLU B 163       4.231   0.298  -3.854  1.00 93.42           C  
ATOM   1282  OE1 GLU B 163       4.971   1.296  -3.700  1.00 93.42           O  
ATOM   1283  OE2 GLU B 163       4.174  -0.640  -3.028  1.00 93.42           O  
ATOM   1284  N   PHE B 164       2.260  -3.205  -8.197  1.00 96.54           N  
ATOM   1285  CA  PHE B 164       2.119  -4.594  -8.618  1.00 96.54           C  
ATOM   1286  C   PHE B 164       3.481  -5.270  -8.717  1.00 96.54           C  
ATOM   1287  CB  PHE B 164       1.392  -4.678  -9.963  1.00 96.54           C  
ATOM   1288  O   PHE B 164       4.499  -4.603  -8.910  1.00 96.54           O  
ATOM   1289  CG  PHE B 164      -0.067  -4.313  -9.888  1.00 96.54           C  
ATOM   1290  CD1 PHE B 164      -1.033  -5.294  -9.701  1.00 96.54           C  
ATOM   1291  CD2 PHE B 164      -0.471  -2.990 -10.006  1.00 96.54           C  
ATOM   1292  CE1 PHE B 164      -2.384  -4.960  -9.631  1.00 96.54           C  
ATOM   1293  CE2 PHE B 164      -1.819  -2.648  -9.937  1.00 96.54           C  
ATOM   1294  CZ  PHE B 164      -2.774  -3.635  -9.751  1.00 96.54           C  
ATOM   1295  N   ALA B 165       3.471  -6.638  -8.522  1.00 96.59           N  
ATOM   1296  CA  ALA B 165       4.629  -7.490  -8.779  1.00 96.59           C  
ATOM   1297  C   ALA B 165       4.254  -8.670  -9.671  1.00 96.59           C  
ATOM   1298  CB  ALA B 165       5.226  -7.988  -7.465  1.00 96.59           C  
ATOM   1299  O   ALA B 165       3.174  -9.247  -9.526  1.00 96.59           O  
ATOM   1300  N   ALA B 166       5.083  -8.867 -10.677  1.00 96.22           N  
ATOM   1301  CA  ALA B 166       4.896 -10.030 -11.541  1.00 96.22           C  
ATOM   1302  C   ALA B 166       6.134 -10.922 -11.535  1.00 96.22           C  
ATOM   1303  CB  ALA B 166       4.569  -9.587 -12.965  1.00 96.22           C  
ATOM   1304  O   ALA B 166       7.264 -10.427 -11.566  1.00 96.22           O  
ATOM   1305  N   VAL B 167       5.888 -12.175 -11.304  1.00 95.18           N  
ATOM   1306  CA  VAL B 167       6.945 -13.166 -11.475  1.00 95.18           C  
ATOM   1307  C   VAL B 167       6.794 -13.856 -12.829  1.00 95.18           C  
ATOM   1308  CB  VAL B 167       6.931 -14.214 -10.339  1.00 95.18           C  
ATOM   1309  O   VAL B 167       5.749 -14.444 -13.120  1.00 95.18           O  
ATOM   1310  CG1 VAL B 167       8.008 -15.273 -10.567  1.00 95.18           C  
ATOM   1311  CG2 VAL B 167       7.123 -13.534  -8.985  1.00 95.18           C  
ATOM   1312  N   LEU B 168       7.822 -13.695 -13.661  1.00 93.86           N  
ATOM   1313  CA  LEU B 168       7.756 -14.185 -15.034  1.00 93.86           C  
ATOM   1314  C   LEU B 168       8.833 -15.234 -15.290  1.00 93.86           C  
ATOM   1315  CB  LEU B 168       7.909 -13.027 -16.024  1.00 93.86           C  
ATOM   1316  O   LEU B 168       9.985 -15.058 -14.887  1.00 93.86           O  
ATOM   1317  CG  LEU B 168       6.993 -11.822 -15.805  1.00 93.86           C  
ATOM   1318  CD1 LEU B 168       7.392 -10.678 -16.731  1.00 93.86           C  
ATOM   1319  CD2 LEU B 168       5.535 -12.211 -16.025  1.00 93.86           C  
ATOM   1320  N   SER B 169       8.384 -16.294 -15.867  1.00 93.28           N  
ATOM   1321  CA  SER B 169       9.389 -17.209 -16.398  1.00 93.28           C  
ATOM   1322  C   SER B 169      10.080 -16.620 -17.623  1.00 93.28           C  
ATOM   1323  CB  SER B 169       8.754 -18.553 -16.758  1.00 93.28           C  
ATOM   1324  O   SER B 169       9.422 -16.274 -18.607  1.00 93.28           O  
ATOM   1325  OG  SER B 169       9.743 -19.487 -17.155  1.00 93.28           O  
ATOM   1326  N   ALA B 170      11.408 -16.391 -17.510  1.00 93.25           N  
ATOM   1327  CA  ALA B 170      12.167 -15.753 -18.583  1.00 93.25           C  
ATOM   1328  C   ALA B 170      13.555 -16.374 -18.716  1.00 93.25           C  
ATOM   1329  CB  ALA B 170      12.281 -14.251 -18.334  1.00 93.25           C  
ATOM   1330  O   ALA B 170      14.394 -16.232 -17.823  1.00 93.25           O  
ATOM   1331  N   PRO B 171      13.842 -17.061 -19.865  1.00 94.18           N  
ATOM   1332  CA  PRO B 171      15.104 -17.786 -20.037  1.00 94.18           C  
ATOM   1333  C   PRO B 171      16.296 -16.855 -20.244  1.00 94.18           C  
ATOM   1334  CB  PRO B 171      14.854 -18.638 -21.284  1.00 94.18           C  
ATOM   1335  O   PRO B 171      17.444 -17.263 -20.047  1.00 94.18           O  
ATOM   1336  CG  PRO B 171      13.758 -17.932 -22.015  1.00 94.18           C  
ATOM   1337  CD  PRO B 171      12.878 -17.246 -21.010  1.00 94.18           C  
ATOM   1338  N   SER B 172      16.047 -15.607 -20.668  1.00 95.92           N  
ATOM   1339  CA  SER B 172      17.109 -14.628 -20.879  1.00 95.92           C  
ATOM   1340  C   SER B 172      16.657 -13.228 -20.478  1.00 95.92           C  
ATOM   1341  CB  SER B 172      17.557 -14.628 -22.341  1.00 95.92           C  
ATOM   1342  O   SER B 172      15.459 -12.969 -20.348  1.00 95.92           O  
ATOM   1343  OG  SER B 172      16.535 -14.119 -23.180  1.00 95.92           O  
ATOM   1344  N   ALA B 173      17.663 -12.349 -20.237  1.00 95.80           N  
ATOM   1345  CA  ALA B 173      17.348 -10.955 -19.933  1.00 95.80           C  
ATOM   1346  C   ALA B 173      16.518 -10.325 -21.048  1.00 95.80           C  
ATOM   1347  CB  ALA B 173      18.631 -10.157 -19.712  1.00 95.80           C  
ATOM   1348  O   ALA B 173      15.588  -9.560 -20.781  1.00 95.80           O  
ATOM   1349  N   SER B 174      16.820 -10.667 -22.303  1.00 96.09           N  
ATOM   1350  CA  SER B 174      16.083 -10.130 -23.443  1.00 96.09           C  
ATOM   1351  C   SER B 174      14.637 -10.613 -23.443  1.00 96.09           C  
ATOM   1352  CB  SER B 174      16.762 -10.527 -24.755  1.00 96.09           C  
ATOM   1353  O   SER B 174      13.723  -9.851 -23.768  1.00 96.09           O  
ATOM   1354  OG  SER B 174      16.744 -11.934 -24.925  1.00 96.09           O  
ATOM   1355  N   ALA B 175      14.474 -11.904 -23.057  1.00 95.80           N  
ATOM   1356  CA  ALA B 175      13.120 -12.441 -22.951  1.00 95.80           C  
ATOM   1357  C   ALA B 175      12.344 -11.755 -21.830  1.00 95.80           C  
ATOM   1358  CB  ALA B 175      13.163 -13.949 -22.718  1.00 95.80           C  
ATOM   1359  O   ALA B 175      11.151 -11.477 -21.972  1.00 95.80           O  
ATOM   1360  N   ALA B 176      12.994 -11.511 -20.712  1.00 95.99           N  
ATOM   1361  CA  ALA B 176      12.374 -10.807 -19.592  1.00 95.99           C  
ATOM   1362  C   ALA B 176      11.925  -9.408 -20.004  1.00 95.99           C  
ATOM   1363  CB  ALA B 176      13.341 -10.727 -18.413  1.00 95.99           C  
ATOM   1364  O   ALA B 176      10.803  -8.995 -19.700  1.00 95.99           O  
ATOM   1365  N   LEU B 177      12.768  -8.638 -20.722  1.00 96.29           N  
ATOM   1366  CA  LEU B 177      12.466  -7.285 -21.176  1.00 96.29           C  
ATOM   1367  C   LEU B 177      11.287  -7.286 -22.143  1.00 96.29           C  
ATOM   1368  CB  LEU B 177      13.691  -6.659 -21.847  1.00 96.29           C  
ATOM   1369  O   LEU B 177      10.396  -6.440 -22.043  1.00 96.29           O  
ATOM   1370  CG  LEU B 177      14.694  -5.969 -20.921  1.00 96.29           C  
ATOM   1371  CD1 LEU B 177      16.029  -5.777 -21.633  1.00 96.29           C  
ATOM   1372  CD2 LEU B 177      14.143  -4.633 -20.436  1.00 96.29           C  
ATOM   1373  N   ALA B 178      11.336  -8.319 -23.023  1.00 96.27           N  
ATOM   1374  CA  ALA B 178      10.276  -8.404 -24.024  1.00 96.27           C  
ATOM   1375  C   ALA B 178       8.925  -8.680 -23.371  1.00 96.27           C  
ATOM   1376  CB  ALA B 178      10.598  -9.488 -25.050  1.00 96.27           C  
ATOM   1377  O   ALA B 178       7.918  -8.063 -23.728  1.00 96.27           O  
ATOM   1378  N   GLN B 179       8.902  -9.596 -22.388  1.00 96.03           N  
ATOM   1379  CA  GLN B 179       7.665  -9.928 -21.690  1.00 96.03           C  
ATOM   1380  C   GLN B 179       7.144  -8.733 -20.895  1.00 96.03           C  
ATOM   1381  CB  GLN B 179       7.876 -11.124 -20.761  1.00 96.03           C  
ATOM   1382  O   GLN B 179       5.950  -8.431 -20.929  1.00 96.03           O  
ATOM   1383  CG  GLN B 179       8.041 -12.449 -21.492  1.00 96.03           C  
ATOM   1384  CD  GLN B 179       8.262 -13.617 -20.549  1.00 96.03           C  
ATOM   1385  NE2 GLN B 179       8.670 -14.755 -21.101  1.00 96.03           N  
ATOM   1386  OE1 GLN B 179       8.069 -13.497 -19.336  1.00 96.03           O  
ATOM   1387  N   ALA B 180       8.025  -8.078 -20.206  1.00 96.71           N  
ATOM   1388  CA  ALA B 180       7.641  -6.907 -19.423  1.00 96.71           C  
ATOM   1389  C   ALA B 180       7.156  -5.777 -20.328  1.00 96.71           C  
ATOM   1390  CB  ALA B 180       8.812  -6.432 -18.566  1.00 96.71           C  
ATOM   1391  O   ALA B 180       6.196  -5.078 -19.997  1.00 96.71           O  
ATOM   1392  N   GLN B 181       7.814  -5.590 -21.466  1.00 97.14           N  
ATOM   1393  CA  GLN B 181       7.418  -4.554 -22.414  1.00 97.14           C  
ATOM   1394  C   GLN B 181       6.014  -4.809 -22.954  1.00 97.14           C  
ATOM   1395  CB  GLN B 181       8.418  -4.471 -23.568  1.00 97.14           C  
ATOM   1396  O   GLN B 181       5.235  -3.872 -23.140  1.00 97.14           O  
ATOM   1397  CG  GLN B 181       8.217  -3.261 -24.470  1.00 97.14           C  
ATOM   1398  CD  GLN B 181       8.388  -1.945 -23.734  1.00 97.14           C  
ATOM   1399  NE2 GLN B 181       7.348  -1.118 -23.748  1.00 97.14           N  
ATOM   1400  OE1 GLN B 181       9.446  -1.674 -23.157  1.00 97.14           O  
ATOM   1401  N   ARG B 182       5.688  -6.060 -23.195  1.00 96.83           N  
ATOM   1402  CA  ARG B 182       4.352  -6.414 -23.662  1.00 96.83           C  
ATOM   1403  C   ARG B 182       3.291  -6.016 -22.641  1.00 96.83           C  
ATOM   1404  CB  ARG B 182       4.263  -7.914 -23.952  1.00 96.83           C  
ATOM   1405  O   ARG B 182       2.235  -5.497 -23.005  1.00 96.83           O  
ATOM   1406  CG  ARG B 182       4.990  -8.341 -25.217  1.00 96.83           C  
ATOM   1407  CD  ARG B 182       4.621  -9.760 -25.629  1.00 96.83           C  
ATOM   1408  NE  ARG B 182       5.047 -10.738 -24.632  1.00 96.83           N  
ATOM   1409  NH1 ARG B 182       7.145 -11.060 -25.544  1.00 96.83           N  
ATOM   1410  NH2 ARG B 182       6.520 -12.209 -23.662  1.00 96.83           N  
ATOM   1411  CZ  ARG B 182       6.236 -11.334 -24.615  1.00 96.83           C  
ATOM   1412  N   VAL B 183       3.580  -6.255 -21.379  1.00 97.08           N  
ATOM   1413  CA  VAL B 183       2.657  -5.879 -20.314  1.00 97.08           C  
ATOM   1414  C   VAL B 183       2.531  -4.359 -20.251  1.00 97.08           C  
ATOM   1415  CB  VAL B 183       3.112  -6.434 -18.946  1.00 97.08           C  
ATOM   1416  O   VAL B 183       1.423  -3.824 -20.160  1.00 97.08           O  
ATOM   1417  CG1 VAL B 183       2.190  -5.944 -17.831  1.00 97.08           C  
ATOM   1418  CG2 VAL B 183       3.156  -7.960 -18.976  1.00 97.08           C  
ATOM   1419  N   LEU B 184       3.661  -3.632 -20.288  1.00 97.31           N  
ATOM   1420  CA  LEU B 184       3.653  -2.173 -20.246  1.00 97.31           C  
ATOM   1421  C   LEU B 184       2.836  -1.601 -21.399  1.00 97.31           C  
ATOM   1422  CB  LEU B 184       5.083  -1.628 -20.297  1.00 97.31           C  
ATOM   1423  O   LEU B 184       2.028  -0.691 -21.200  1.00 97.31           O  
ATOM   1424  CG  LEU B 184       5.230  -0.106 -20.260  1.00 97.31           C  
ATOM   1425  CD1 LEU B 184       4.503   0.467 -19.048  1.00 97.31           C  
ATOM   1426  CD2 LEU B 184       6.703   0.289 -20.242  1.00 97.31           C  
ATOM   1427  N   ASP B 185       3.010  -2.133 -22.634  1.00 97.15           N  
ATOM   1428  CA  ASP B 185       2.276  -1.668 -23.807  1.00 97.15           C  
ATOM   1429  C   ASP B 185       0.777  -1.911 -23.648  1.00 97.15           C  
ATOM   1430  CB  ASP B 185       2.791  -2.359 -25.071  1.00 97.15           C  
ATOM   1431  O   ASP B 185      -0.038  -1.081 -24.055  1.00 97.15           O  
ATOM   1432  CG  ASP B 185       4.196  -1.928 -25.452  1.00 97.15           C  
ATOM   1433  OD1 ASP B 185       4.858  -2.636 -26.242  1.00 97.15           O  
ATOM   1434  OD2 ASP B 185       4.647  -0.873 -24.956  1.00 97.15           O  
ATOM   1435  N   ALA B 186       0.438  -3.094 -23.031  1.00 97.22           N  
ATOM   1436  CA  ALA B 186      -0.968  -3.406 -22.789  1.00 97.22           C  
ATOM   1437  C   ALA B 186      -1.593  -2.404 -21.821  1.00 97.22           C  
ATOM   1438  CB  ALA B 186      -1.113  -4.825 -22.246  1.00 97.22           C  
ATOM   1439  O   ALA B 186      -2.746  -2.000 -21.995  1.00 97.22           O  
ATOM   1440  N   ILE B 187      -0.850  -1.969 -20.832  1.00 96.88           N  
ATOM   1441  CA  ILE B 187      -1.327  -0.982 -19.870  1.00 96.88           C  
ATOM   1442  C   ILE B 187      -1.501   0.369 -20.561  1.00 96.88           C  
ATOM   1443  CB  ILE B 187      -0.364  -0.850 -18.669  1.00 96.88           C  
ATOM   1444  O   ILE B 187      -2.502   1.058 -20.349  1.00 96.88           O  
ATOM   1445  CG1 ILE B 187      -0.422  -2.109 -17.797  1.00 96.88           C  
ATOM   1446  CG2 ILE B 187      -0.692   0.401 -17.849  1.00 96.88           C  
ATOM   1447  CD1 ILE B 187       0.674  -2.184 -16.744  1.00 96.88           C  
ATOM   1448  N   ARG B 188      -0.565   0.762 -21.417  1.00 96.48           N  
ATOM   1449  CA  ARG B 188      -0.621   2.030 -22.138  1.00 96.48           C  
ATOM   1450  C   ARG B 188      -1.800   2.059 -23.104  1.00 96.48           C  
ATOM   1451  CB  ARG B 188       0.685   2.275 -22.898  1.00 96.48           C  
ATOM   1452  O   ARG B 188      -2.305   3.131 -23.443  1.00 96.48           O  
ATOM   1453  CG  ARG B 188       1.849   2.678 -22.007  1.00 96.48           C  
ATOM   1454  CD  ARG B 188       3.162   2.715 -22.777  1.00 96.48           C  
ATOM   1455  NE  ARG B 188       4.240   3.289 -21.977  1.00 96.48           N  
ATOM   1456  NH1 ARG B 188       5.942   2.478 -23.313  1.00 96.48           N  
ATOM   1457  NH2 ARG B 188       6.434   3.726 -21.454  1.00 96.48           N  
ATOM   1458  CZ  ARG B 188       5.536   3.163 -22.250  1.00 96.48           C  
ATOM   1459  N   ALA B 189      -2.305   0.869 -23.483  1.00 96.76           N  
ATOM   1460  CA  ALA B 189      -3.374   0.756 -24.473  1.00 96.76           C  
ATOM   1461  C   ALA B 189      -4.746   0.796 -23.806  1.00 96.76           C  
ATOM   1462  CB  ALA B 189      -3.216  -0.528 -25.282  1.00 96.76           C  
ATOM   1463  O   ALA B 189      -5.774   0.781 -24.486  1.00 96.76           O  
ATOM   1464  N   ILE B 190      -4.798   0.782 -22.396  1.00 96.43           N  
ATOM   1465  CA  ILE B 190      -6.065   0.914 -21.684  1.00 96.43           C  
ATOM   1466  C   ILE B 190      -6.762   2.205 -22.107  1.00 96.43           C  
ATOM   1467  CB  ILE B 190      -5.858   0.893 -20.153  1.00 96.43           C  
ATOM   1468  O   ILE B 190      -6.115   3.241 -22.275  1.00 96.43           O  
ATOM   1469  CG1 ILE B 190      -5.377  -0.490 -19.698  1.00 96.43           C  
ATOM   1470  CG2 ILE B 190      -7.148   1.289 -19.429  1.00 96.43           C  
ATOM   1471  CD1 ILE B 190      -4.871  -0.528 -18.263  1.00 96.43           C  
ATOM   1472  N   ALA B 191      -8.049   2.169 -22.355  1.00 95.55           N  
ATOM   1473  CA  ALA B 191      -8.813   3.349 -22.750  1.00 95.55           C  
ATOM   1474  C   ALA B 191      -8.538   4.521 -21.813  1.00 95.55           C  
ATOM   1475  CB  ALA B 191     -10.307   3.032 -22.775  1.00 95.55           C  
ATOM   1476  O   ALA B 191      -8.534   4.359 -20.590  1.00 95.55           O  
ATOM   1477  N   PRO B 192      -8.239   5.684 -22.351  1.00 93.66           N  
ATOM   1478  CA  PRO B 192      -7.947   6.856 -21.522  1.00 93.66           C  
ATOM   1479  C   PRO B 192      -9.124   7.261 -20.637  1.00 93.66           C  
ATOM   1480  CB  PRO B 192      -7.636   7.946 -22.550  1.00 93.66           C  
ATOM   1481  O   PRO B 192     -10.280   7.022 -20.993  1.00 93.66           O  
ATOM   1482  CG  PRO B 192      -7.404   7.210 -23.830  1.00 93.66           C  
ATOM   1483  CD  PRO B 192      -8.101   5.882 -23.749  1.00 93.66           C  
ATOM   1484  N   LEU B 193      -8.815   7.736 -19.474  1.00 91.45           N  
ATOM   1485  CA  LEU B 193      -9.829   8.306 -18.594  1.00 91.45           C  
ATOM   1486  C   LEU B 193     -10.367   9.616 -19.160  1.00 91.45           C  
ATOM   1487  CB  LEU B 193      -9.254   8.539 -17.194  1.00 91.45           C  
ATOM   1488  O   LEU B 193      -9.598  10.451 -19.642  1.00 91.45           O  
ATOM   1489  CG  LEU B 193      -8.795   7.295 -16.434  1.00 91.45           C  
ATOM   1490  CD1 LEU B 193      -8.057   7.694 -15.160  1.00 91.45           C  
ATOM   1491  CD2 LEU B 193      -9.984   6.397 -16.109  1.00 91.45           C  
ATOM   1492  N   ASP B 194     -11.696   9.751 -19.311  1.00 88.09           N  
ATOM   1493  CA  ASP B 194     -12.304  11.003 -19.750  1.00 88.09           C  
ATOM   1494  C   ASP B 194     -12.194  12.077 -18.670  1.00 88.09           C  
ATOM   1495  CB  ASP B 194     -13.771  10.784 -20.125  1.00 88.09           C  
ATOM   1496  O   ASP B 194     -12.664  11.886 -17.547  1.00 88.09           O  
ATOM   1497  CG  ASP B 194     -14.322  11.874 -21.028  1.00 88.09           C  
ATOM   1498  OD1 ASP B 194     -15.529  11.846 -21.351  1.00 88.09           O  
ATOM   1499  OD2 ASP B 194     -13.541  12.767 -21.422  1.00 88.09           O  
ATOM   1500  N   THR B 195     -11.312  13.102 -18.901  1.00 86.90           N  
ATOM   1501  CA  THR B 195     -11.152  14.231 -17.992  1.00 86.90           C  
ATOM   1502  C   THR B 195     -11.620  15.526 -18.651  1.00 86.90           C  
ATOM   1503  CB  THR B 195      -9.688  14.382 -17.540  1.00 86.90           C  
ATOM   1504  O   THR B 195     -11.758  15.591 -19.875  1.00 86.90           O  
ATOM   1505  CG2 THR B 195      -9.108  13.043 -17.099  1.00 86.90           C  
ATOM   1506  OG1 THR B 195      -8.908  14.892 -18.629  1.00 86.90           O  
ATOM   1507  N   PRO B 196     -12.113  16.475 -17.879  1.00 86.11           N  
ATOM   1508  CA  PRO B 196     -12.507  17.760 -18.460  1.00 86.11           C  
ATOM   1509  C   PRO B 196     -11.416  18.370 -19.337  1.00 86.11           C  
ATOM   1510  CB  PRO B 196     -12.773  18.635 -17.233  1.00 86.11           C  
ATOM   1511  O   PRO B 196     -11.712  19.161 -20.236  1.00 86.11           O  
ATOM   1512  CG  PRO B 196     -13.067  17.669 -16.131  1.00 86.11           C  
ATOM   1513  CD  PRO B 196     -12.317  16.396 -16.400  1.00 86.11           C  
ATOM   1514  N   HIS B 197     -10.151  18.024 -19.203  1.00 83.72           N  
ATOM   1515  CA  HIS B 197      -9.040  18.578 -19.968  1.00 83.72           C  
ATOM   1516  C   HIS B 197      -8.662  17.666 -21.130  1.00 83.72           C  
ATOM   1517  CB  HIS B 197      -7.827  18.805 -19.063  1.00 83.72           C  
ATOM   1518  O   HIS B 197      -7.685  17.925 -21.836  1.00 83.72           O  
ATOM   1519  CG  HIS B 197      -8.102  19.713 -17.907  1.00 83.72           C  
ATOM   1520  CD2 HIS B 197      -8.097  19.481 -16.574  1.00 83.72           C  
ATOM   1521  ND1 HIS B 197      -8.434  21.041 -18.067  1.00 83.72           N  
ATOM   1522  CE1 HIS B 197      -8.621  21.588 -16.878  1.00 83.72           C  
ATOM   1523  NE2 HIS B 197      -8.423  20.662 -15.955  1.00 83.72           N  
ATOM   1524  N   GLY B 198      -9.397  16.661 -21.353  1.00 89.20           N  
ATOM   1525  CA  GLY B 198      -9.130  15.704 -22.415  1.00 89.20           C  
ATOM   1526  C   GLY B 198      -8.799  14.317 -21.898  1.00 89.20           C  
ATOM   1527  O   GLY B 198      -8.655  14.117 -20.690  1.00 89.20           O  
ATOM   1528  N   PRO B 199      -8.749  13.374 -22.838  1.00 90.67           N  
ATOM   1529  CA  PRO B 199      -8.442  12.003 -22.424  1.00 90.67           C  
ATOM   1530  C   PRO B 199      -7.059  11.875 -21.790  1.00 90.67           C  
ATOM   1531  CB  PRO B 199      -8.517  11.214 -23.734  1.00 90.67           C  
ATOM   1532  O   PRO B 199      -6.099  12.488 -22.264  1.00 90.67           O  
ATOM   1533  CG  PRO B 199      -8.332  12.237 -24.807  1.00 90.67           C  
ATOM   1534  CD  PRO B 199      -8.775  13.571 -24.277  1.00 90.67           C  
ATOM   1535  N   ARG B 200      -6.999  11.273 -20.618  1.00 89.73           N  
ATOM   1536  CA  ARG B 200      -5.741  11.003 -19.931  1.00 89.73           C  
ATOM   1537  C   ARG B 200      -5.340   9.539 -20.079  1.00 89.73           C  
ATOM   1538  CB  ARG B 200      -5.847  11.369 -18.449  1.00 89.73           C  
ATOM   1539  O   ARG B 200      -6.077   8.642 -19.664  1.00 89.73           O  
ATOM   1540  CG  ARG B 200      -4.542  11.223 -17.683  1.00 89.73           C  
ATOM   1541  CD  ARG B 200      -4.660  11.756 -16.262  1.00 89.73           C  
ATOM   1542  NE  ARG B 200      -3.381  12.256 -15.766  1.00 89.73           N  
ATOM   1543  NH1 ARG B 200      -3.258  10.784 -13.990  1.00 89.73           N  
ATOM   1544  NH2 ARG B 200      -1.585  12.313 -14.335  1.00 89.73           N  
ATOM   1545  CZ  ARG B 200      -2.744  11.783 -14.698  1.00 89.73           C  
ATOM   1546  N   HIS B 201      -4.181   9.340 -20.794  1.00 93.65           N  
ATOM   1547  CA  HIS B 201      -3.663   7.986 -20.948  1.00 93.65           C  
ATOM   1548  C   HIS B 201      -2.992   7.503 -19.666  1.00 93.65           C  
ATOM   1549  CB  HIS B 201      -2.675   7.919 -22.114  1.00 93.65           C  
ATOM   1550  O   HIS B 201      -2.282   8.266 -19.007  1.00 93.65           O  
ATOM   1551  CG  HIS B 201      -3.322   8.050 -23.456  1.00 93.65           C  
ATOM   1552  CD2 HIS B 201      -3.428   9.110 -24.292  1.00 93.65           C  
ATOM   1553  ND1 HIS B 201      -3.963   7.001 -24.079  1.00 93.65           N  
ATOM   1554  CE1 HIS B 201      -4.436   7.412 -25.244  1.00 93.65           C  
ATOM   1555  NE2 HIS B 201      -4.125   8.687 -25.397  1.00 93.65           N  
ATOM   1556  N   VAL B 202      -3.257   6.273 -19.253  1.00 92.94           N  
ATOM   1557  CA  VAL B 202      -2.648   5.659 -18.078  1.00 92.94           C  
ATOM   1558  C   VAL B 202      -1.269   5.111 -18.437  1.00 92.94           C  
ATOM   1559  CB  VAL B 202      -3.535   4.532 -17.502  1.00 92.94           C  
ATOM   1560  O   VAL B 202      -1.095   4.490 -19.489  1.00 92.94           O  
ATOM   1561  CG1 VAL B 202      -2.856   3.867 -16.307  1.00 92.94           C  
ATOM   1562  CG2 VAL B 202      -4.904   5.083 -17.105  1.00 92.94           C  
ATOM   1563  N   THR B 203      -0.319   5.489 -17.684  1.00 96.72           N  
ATOM   1564  CA  THR B 203       1.023   4.940 -17.843  1.00 96.72           C  
ATOM   1565  C   THR B 203       1.483   4.255 -16.560  1.00 96.72           C  
ATOM   1566  CB  THR B 203       2.032   6.036 -18.233  1.00 96.72           C  
ATOM   1567  O   THR B 203       0.894   4.457 -15.496  1.00 96.72           O  
ATOM   1568  CG2 THR B 203       1.592   6.763 -19.500  1.00 96.72           C  
ATOM   1569  OG1 THR B 203       2.135   6.984 -17.163  1.00 96.72           O  
ATOM   1570  N   ALA B 204       2.488   3.355 -16.702  1.00 97.07           N  
ATOM   1571  CA  ALA B 204       3.102   2.660 -15.574  1.00 97.07           C  
ATOM   1572  C   ALA B 204       4.621   2.626 -15.711  1.00 97.07           C  
ATOM   1573  CB  ALA B 204       2.549   1.241 -15.458  1.00 97.07           C  
ATOM   1574  O   ALA B 204       5.155   2.788 -16.811  1.00 97.07           O  
ATOM   1575  N   THR B 205       5.239   2.524 -14.633  1.00 97.35           N  
ATOM   1576  CA  THR B 205       6.692   2.408 -14.583  1.00 97.35           C  
ATOM   1577  C   THR B 205       7.107   1.048 -14.029  1.00 97.35           C  
ATOM   1578  CB  THR B 205       7.312   3.526 -13.724  1.00 97.35           C  
ATOM   1579  O   THR B 205       6.574   0.597 -13.013  1.00 97.35           O  
ATOM   1580  CG2 THR B 205       8.834   3.425 -13.705  1.00 97.35           C  
ATOM   1581  OG1 THR B 205       6.935   4.799 -14.262  1.00 97.35           O  
ATOM   1582  N   PHE B 206       8.166   0.414 -14.783  1.00 97.09           N  
ATOM   1583  CA  PHE B 206       8.538  -0.956 -14.450  1.00 97.09           C  
ATOM   1584  C   PHE B 206       9.992  -1.028 -13.999  1.00 97.09           C  
ATOM   1585  CB  PHE B 206       8.313  -1.882 -15.649  1.00 97.09           C  
ATOM   1586  O   PHE B 206      10.864  -0.394 -14.596  1.00 97.09           O  
ATOM   1587  CG  PHE B 206       6.874  -2.267 -15.858  1.00 97.09           C  
ATOM   1588  CD1 PHE B 206       6.515  -3.597 -16.044  1.00 97.09           C  
ATOM   1589  CD2 PHE B 206       5.878  -1.299 -15.868  1.00 97.09           C  
ATOM   1590  CE1 PHE B 206       5.183  -3.956 -16.237  1.00 97.09           C  
ATOM   1591  CE2 PHE B 206       4.545  -1.650 -16.061  1.00 97.09           C  
ATOM   1592  CZ  PHE B 206       4.200  -2.979 -16.246  1.00 97.09           C  
ATOM   1593  N   GLY B 207      10.205  -1.734 -12.984  1.00 97.56           N  
ATOM   1594  CA  GLY B 207      11.521  -2.226 -12.607  1.00 97.56           C  
ATOM   1595  C   GLY B 207      11.621  -3.739 -12.631  1.00 97.56           C  
ATOM   1596  O   GLY B 207      10.793  -4.431 -12.034  1.00 97.56           O  
ATOM   1597  N   LEU B 208      12.718  -4.286 -13.390  1.00 96.34           N  
ATOM   1598  CA  LEU B 208      12.856  -5.730 -13.547  1.00 96.34           C  
ATOM   1599  C   LEU B 208      14.177  -6.216 -12.959  1.00 96.34           C  
ATOM   1600  CB  LEU B 208      12.767  -6.119 -15.025  1.00 96.34           C  
ATOM   1601  O   LEU B 208      15.220  -5.592 -13.166  1.00 96.34           O  
ATOM   1602  CG  LEU B 208      11.375  -6.070 -15.656  1.00 96.34           C  
ATOM   1603  CD1 LEU B 208      10.967  -4.625 -15.927  1.00 96.34           C  
ATOM   1604  CD2 LEU B 208      11.341  -6.890 -16.941  1.00 96.34           C  
ATOM   1605  N   ALA B 209      14.043  -7.202 -12.196  1.00 96.60           N  
ATOM   1606  CA  ALA B 209      15.224  -7.988 -11.847  1.00 96.60           C  
ATOM   1607  C   ALA B 209      15.226  -9.328 -12.578  1.00 96.60           C  
ATOM   1608  CB  ALA B 209      15.289  -8.208 -10.338  1.00 96.60           C  
ATOM   1609  O   ALA B 209      14.280 -10.110 -12.456  1.00 96.60           O  
ATOM   1610  N   TRP B 210      16.217  -9.546 -13.472  1.00 96.27           N  
ATOM   1611  CA  TRP B 210      16.320 -10.831 -14.155  1.00 96.27           C  
ATOM   1612  C   TRP B 210      17.295 -11.755 -13.434  1.00 96.27           C  
ATOM   1613  CB  TRP B 210      16.763 -10.634 -15.608  1.00 96.27           C  
ATOM   1614  O   TRP B 210      18.414 -11.353 -13.106  1.00 96.27           O  
ATOM   1615  CG  TRP B 210      16.961 -11.914 -16.363  1.00 96.27           C  
ATOM   1616  CD1 TRP B 210      15.988 -12.739 -16.855  1.00 96.27           C  
ATOM   1617  CD2 TRP B 210      18.211 -12.518 -16.708  1.00 96.27           C  
ATOM   1618  CE2 TRP B 210      17.921 -13.708 -17.411  1.00 96.27           C  
ATOM   1619  CE3 TRP B 210      19.551 -12.167 -16.492  1.00 96.27           C  
ATOM   1620  NE1 TRP B 210      16.559 -13.820 -17.486  1.00 96.27           N  
ATOM   1621  CH2 TRP B 210      20.224 -14.184 -17.674  1.00 96.27           C  
ATOM   1622  CZ2 TRP B 210      18.923 -14.550 -17.899  1.00 96.27           C  
ATOM   1623  CZ3 TRP B 210      20.546 -13.006 -16.979  1.00 96.27           C  
ATOM   1624  N   ILE B 211      16.910 -12.874 -13.077  1.00 94.05           N  
ATOM   1625  CA  ILE B 211      17.714 -13.881 -12.394  1.00 94.05           C  
ATOM   1626  C   ILE B 211      18.080 -14.998 -13.370  1.00 94.05           C  
ATOM   1627  CB  ILE B 211      16.972 -14.462 -11.170  1.00 94.05           C  
ATOM   1628  O   ILE B 211      17.208 -15.736 -13.833  1.00 94.05           O  
ATOM   1629  CG1 ILE B 211      16.514 -13.333 -10.239  1.00 94.05           C  
ATOM   1630  CG2 ILE B 211      17.862 -15.460 -10.423  1.00 94.05           C  
ATOM   1631  CD1 ILE B 211      15.343 -13.708  -9.341  1.00 94.05           C  
ATOM   1632  N   ALA B 212      19.385 -15.112 -13.740  1.00 93.90           N  
ATOM   1633  CA  ALA B 212      19.875 -16.092 -14.705  1.00 93.90           C  
ATOM   1634  C   ALA B 212      19.742 -17.512 -14.160  1.00 93.90           C  
ATOM   1635  CB  ALA B 212      21.329 -15.800 -15.070  1.00 93.90           C  
ATOM   1636  O   ALA B 212      19.741 -17.719 -12.945  1.00 93.90           O  
ATOM   1637  N   PRO B 213      19.615 -18.473 -15.108  1.00 90.87           N  
ATOM   1638  CA  PRO B 213      19.646 -19.859 -14.634  1.00 90.87           C  
ATOM   1639  C   PRO B 213      20.892 -20.172 -13.808  1.00 90.87           C  
ATOM   1640  CB  PRO B 213      19.631 -20.675 -15.930  1.00 90.87           C  
ATOM   1641  O   PRO B 213      21.993 -19.736 -14.155  1.00 90.87           O  
ATOM   1642  CG  PRO B 213      19.038 -19.758 -16.951  1.00 90.87           C  
ATOM   1643  CD  PRO B 213      19.431 -18.349 -16.613  1.00 90.87           C  
ATOM   1644  N   GLY B 214      20.782 -20.848 -12.665  1.00 88.79           N  
ATOM   1645  CA  GLY B 214      21.900 -21.255 -11.829  1.00 88.79           C  
ATOM   1646  C   GLY B 214      22.227 -20.252 -10.740  1.00 88.79           C  
ATOM   1647  O   GLY B 214      22.976 -20.559  -9.810  1.00 88.79           O  
ATOM   1648  N   VAL B 215      21.669 -19.008 -10.819  1.00 91.72           N  
ATOM   1649  CA  VAL B 215      21.914 -17.986  -9.807  1.00 91.72           C  
ATOM   1650  C   VAL B 215      20.978 -18.200  -8.619  1.00 91.72           C  
ATOM   1651  CB  VAL B 215      21.729 -16.563 -10.381  1.00 91.72           C  
ATOM   1652  O   VAL B 215      19.772 -18.384  -8.796  1.00 91.72           O  
ATOM   1653  CG1 VAL B 215      21.768 -15.522  -9.264  1.00 91.72           C  
ATOM   1654  CG2 VAL B 215      22.800 -16.268 -11.429  1.00 91.72           C  
ATOM   1655  N   SER B 216      21.604 -18.335  -7.444  1.00 88.17           N  
ATOM   1656  CA  SER B 216      20.833 -18.497  -6.215  1.00 88.17           C  
ATOM   1657  C   SER B 216      20.665 -17.167  -5.488  1.00 88.17           C  
ATOM   1658  CB  SER B 216      21.505 -19.512  -5.290  1.00 88.17           C  
ATOM   1659  O   SER B 216      21.652 -16.505  -5.160  1.00 88.17           O  
ATOM   1660  OG  SER B 216      20.721 -19.732  -4.130  1.00 88.17           O  
ATOM   1661  N   LEU B 217      19.438 -16.685  -5.354  1.00 90.01           N  
ATOM   1662  CA  LEU B 217      19.128 -15.436  -4.667  1.00 90.01           C  
ATOM   1663  C   LEU B 217      18.018 -15.641  -3.641  1.00 90.01           C  
ATOM   1664  CB  LEU B 217      18.716 -14.358  -5.673  1.00 90.01           C  
ATOM   1665  O   LEU B 217      17.149 -16.497  -3.824  1.00 90.01           O  
ATOM   1666  CG  LEU B 217      19.812 -13.854  -6.614  1.00 90.01           C  
ATOM   1667  CD1 LEU B 217      19.215 -12.951  -7.687  1.00 90.01           C  
ATOM   1668  CD2 LEU B 217      20.894 -13.119  -5.830  1.00 90.01           C  
ATOM   1669  N   THR B 218      18.141 -14.933  -2.537  1.00 92.16           N  
ATOM   1670  CA  THR B 218      16.977 -14.840  -1.662  1.00 92.16           C  
ATOM   1671  C   THR B 218      15.890 -13.978  -2.297  1.00 92.16           C  
ATOM   1672  CB  THR B 218      17.357 -14.262  -0.286  1.00 92.16           C  
ATOM   1673  O   THR B 218      16.172 -13.168  -3.182  1.00 92.16           O  
ATOM   1674  CG2 THR B 218      18.519 -15.031   0.332  1.00 92.16           C  
ATOM   1675  OG1 THR B 218      17.736 -12.888  -0.440  1.00 92.16           O  
ATOM   1676  N   TRP B 219      14.673 -14.210  -1.951  1.00 90.65           N  
ATOM   1677  CA  TRP B 219      13.593 -13.385  -2.481  1.00 90.65           C  
ATOM   1678  C   TRP B 219      13.830 -11.911  -2.169  1.00 90.65           C  
ATOM   1679  CB  TRP B 219      12.245 -13.830  -1.907  1.00 90.65           C  
ATOM   1680  O   TRP B 219      13.482 -11.037  -2.966  1.00 90.65           O  
ATOM   1681  CG  TRP B 219      12.061 -13.501  -0.456  1.00 90.65           C  
ATOM   1682  CD1 TRP B 219      12.360 -14.297   0.614  1.00 90.65           C  
ATOM   1683  CD2 TRP B 219      11.531 -12.286   0.083  1.00 90.65           C  
ATOM   1684  CE2 TRP B 219      11.538 -12.415   1.490  1.00 90.65           C  
ATOM   1685  CE3 TRP B 219      11.051 -11.099  -0.487  1.00 90.65           C  
ATOM   1686  NE1 TRP B 219      12.048 -13.650   1.787  1.00 90.65           N  
ATOM   1687  CH2 TRP B 219      10.619 -10.250   1.751  1.00 90.65           C  
ATOM   1688  CZ2 TRP B 219      11.083 -11.400   2.335  1.00 90.65           C  
ATOM   1689  CZ3 TRP B 219      10.598 -10.091   0.356  1.00 90.65           C  
ATOM   1690  N   GLU B 220      14.464 -11.618  -0.987  1.00 92.23           N  
ATOM   1691  CA  GLU B 220      14.776 -10.249  -0.589  1.00 92.23           C  
ATOM   1692  C   GLU B 220      15.746  -9.597  -1.570  1.00 92.23           C  
ATOM   1693  CB  GLU B 220      15.361 -10.221   0.826  1.00 92.23           C  
ATOM   1694  O   GLU B 220      15.593  -8.423  -1.914  1.00 92.23           O  
ATOM   1695  CG  GLU B 220      14.368 -10.618   1.909  1.00 92.23           C  
ATOM   1696  CD  GLU B 220      14.376 -12.108   2.212  1.00 92.23           C  
ATOM   1697  OE1 GLU B 220      13.807 -12.520   3.249  1.00 92.23           O  
ATOM   1698  OE2 GLU B 220      14.956 -12.870   1.406  1.00 92.23           O  
ATOM   1699  N   GLN B 221      16.775 -10.355  -2.023  1.00 92.90           N  
ATOM   1700  CA  GLN B 221      17.744  -9.834  -2.981  1.00 92.90           C  
ATOM   1701  C   GLN B 221      17.083  -9.527  -4.322  1.00 92.90           C  
ATOM   1702  CB  GLN B 221      18.892 -10.826  -3.177  1.00 92.90           C  
ATOM   1703  O   GLN B 221      17.345  -8.485  -4.925  1.00 92.90           O  
ATOM   1704  CG  GLN B 221      20.035 -10.284  -4.025  1.00 92.90           C  
ATOM   1705  CD  GLN B 221      20.710  -9.078  -3.399  1.00 92.90           C  
ATOM   1706  NE2 GLN B 221      20.858  -8.011  -4.177  1.00 92.90           N  
ATOM   1707  OE1 GLN B 221      21.094  -9.104  -2.225  1.00 92.90           O  
ATOM   1708  N   ALA B 222      16.219 -10.469  -4.817  1.00 93.03           N  
ATOM   1709  CA  ALA B 222      15.499 -10.253  -6.069  1.00 93.03           C  
ATOM   1710  C   ALA B 222      14.613  -9.013  -5.985  1.00 93.03           C  
ATOM   1711  CB  ALA B 222      14.660 -11.479  -6.420  1.00 93.03           C  
ATOM   1712  O   ALA B 222      14.586  -8.198  -6.910  1.00 93.03           O  
ATOM   1713  N   TYR B 223      13.913  -8.907  -4.870  1.00 93.94           N  
ATOM   1714  CA  TYR B 223      13.035  -7.762  -4.656  1.00 93.94           C  
ATOM   1715  C   TYR B 223      13.828  -6.461  -4.647  1.00 93.94           C  
ATOM   1716  CB  TYR B 223      12.264  -7.913  -3.341  1.00 93.94           C  
ATOM   1717  O   TYR B 223      13.418  -5.472  -5.260  1.00 93.94           O  
ATOM   1718  CG  TYR B 223      11.241  -6.828  -3.109  1.00 93.94           C  
ATOM   1719  CD1 TYR B 223      11.568  -5.676  -2.397  1.00 93.94           C  
ATOM   1720  CD2 TYR B 223       9.946  -6.952  -3.600  1.00 93.94           C  
ATOM   1721  CE1 TYR B 223      10.628  -4.675  -2.178  1.00 93.94           C  
ATOM   1722  CE2 TYR B 223       8.998  -5.957  -3.388  1.00 93.94           C  
ATOM   1723  OH  TYR B 223       8.413  -3.835  -2.464  1.00 93.94           O  
ATOM   1724  CZ  TYR B 223       9.348  -4.823  -2.677  1.00 93.94           C  
ATOM   1725  N   SER B 224      14.984  -6.423  -3.902  1.00 94.37           N  
ATOM   1726  CA  SER B 224      15.825  -5.233  -3.820  1.00 94.37           C  
ATOM   1727  C   SER B 224      16.317  -4.808  -5.199  1.00 94.37           C  
ATOM   1728  CB  SER B 224      17.019  -5.484  -2.898  1.00 94.37           C  
ATOM   1729  O   SER B 224      16.321  -3.618  -5.523  1.00 94.37           O  
ATOM   1730  OG  SER B 224      17.834  -4.328  -2.805  1.00 94.37           O  
ATOM   1731  N   ASP B 225      16.765  -5.775  -6.036  1.00 95.53           N  
ATOM   1732  CA  ASP B 225      17.235  -5.477  -7.386  1.00 95.53           C  
ATOM   1733  C   ASP B 225      16.114  -4.891  -8.241  1.00 95.53           C  
ATOM   1734  CB  ASP B 225      17.799  -6.735  -8.048  1.00 95.53           C  
ATOM   1735  O   ASP B 225      16.327  -3.924  -8.975  1.00 95.53           O  
ATOM   1736  CG  ASP B 225      19.122  -7.179  -7.449  1.00 95.53           C  
ATOM   1737  OD1 ASP B 225      19.549  -8.328  -7.696  1.00 95.53           O  
ATOM   1738  OD2 ASP B 225      19.742  -6.374  -6.721  1.00 95.53           O  
ATOM   1739  N   ALA B 226      14.881  -5.528  -8.195  1.00 96.07           N  
ATOM   1740  CA  ALA B 226      13.740  -5.006  -8.942  1.00 96.07           C  
ATOM   1741  C   ALA B 226      13.357  -3.612  -8.455  1.00 96.07           C  
ATOM   1742  CB  ALA B 226      12.548  -5.954  -8.823  1.00 96.07           C  
ATOM   1743  O   ALA B 226      13.022  -2.738  -9.258  1.00 96.07           O  
ATOM   1744  N   ASP B 227      13.372  -3.435  -7.119  1.00 95.80           N  
ATOM   1745  CA  ASP B 227      13.056  -2.140  -6.525  1.00 95.80           C  
ATOM   1746  C   ASP B 227      14.046  -1.071  -6.981  1.00 95.80           C  
ATOM   1747  CB  ASP B 227      13.052  -2.236  -4.998  1.00 95.80           C  
ATOM   1748  O   ASP B 227      13.653   0.056  -7.289  1.00 95.80           O  
ATOM   1749  CG  ASP B 227      12.463  -1.007  -4.328  1.00 95.80           C  
ATOM   1750  OD1 ASP B 227      13.169  -0.347  -3.536  1.00 95.80           O  
ATOM   1751  OD2 ASP B 227      11.281  -0.698  -4.592  1.00 95.80           O  
ATOM   1752  N   ARG B 228      15.347  -1.369  -6.998  1.00 95.68           N  
ATOM   1753  CA  ARG B 228      16.364  -0.444  -7.489  1.00 95.68           C  
ATOM   1754  C   ARG B 228      16.126  -0.096  -8.954  1.00 95.68           C  
ATOM   1755  CB  ARG B 228      17.762  -1.039  -7.312  1.00 95.68           C  
ATOM   1756  O   ARG B 228      16.248   1.065  -9.350  1.00 95.68           O  
ATOM   1757  CG  ARG B 228      18.889  -0.075  -7.648  1.00 95.68           C  
ATOM   1758  CD  ARG B 228      20.241  -0.607  -7.194  1.00 95.68           C  
ATOM   1759  NE  ARG B 228      20.576  -1.864  -7.857  1.00 95.68           N  
ATOM   1760  NH1 ARG B 228      20.792  -3.076  -5.902  1.00 95.68           N  
ATOM   1761  NH2 ARG B 228      21.124  -4.093  -7.930  1.00 95.68           N  
ATOM   1762  CZ  ARG B 228      20.830  -3.008  -7.228  1.00 95.68           C  
ATOM   1763  N   ALA B 229      15.779  -1.105  -9.753  1.00 96.68           N  
ATOM   1764  CA  ALA B 229      15.466  -0.876 -11.161  1.00 96.68           C  
ATOM   1765  C   ALA B 229      14.263   0.051 -11.312  1.00 96.68           C  
ATOM   1766  CB  ALA B 229      15.202  -2.203 -11.870  1.00 96.68           C  
ATOM   1767  O   ALA B 229      14.253   0.929 -12.178  1.00 96.68           O  
ATOM   1768  N   LEU B 230      13.198  -0.173 -10.506  1.00 96.62           N  
ATOM   1769  CA  LEU B 230      12.006   0.669 -10.534  1.00 96.62           C  
ATOM   1770  C   LEU B 230      12.349   2.109 -10.168  1.00 96.62           C  
ATOM   1771  CB  LEU B 230      10.944   0.125  -9.575  1.00 96.62           C  
ATOM   1772  O   LEU B 230      11.883   3.047 -10.818  1.00 96.62           O  
ATOM   1773  CG  LEU B 230       9.626   0.900  -9.513  1.00 96.62           C  
ATOM   1774  CD1 LEU B 230       9.001   0.992 -10.901  1.00 96.62           C  
ATOM   1775  CD2 LEU B 230       8.664   0.242  -8.530  1.00 96.62           C  
ATOM   1776  N   TYR B 231      13.189   2.244  -9.078  1.00 94.71           N  
ATOM   1777  CA  TYR B 231      13.613   3.571  -8.648  1.00 94.71           C  
ATOM   1778  C   TYR B 231      14.338   4.303  -9.771  1.00 94.71           C  
ATOM   1779  CB  TYR B 231      14.521   3.473  -7.418  1.00 94.71           C  
ATOM   1780  O   TYR B 231      14.074   5.480 -10.026  1.00 94.71           O  
ATOM   1781  CG  TYR B 231      15.020   4.809  -6.923  1.00 94.71           C  
ATOM   1782  CD1 TYR B 231      16.327   5.221  -7.170  1.00 94.71           C  
ATOM   1783  CD2 TYR B 231      14.185   5.661  -6.208  1.00 94.71           C  
ATOM   1784  CE1 TYR B 231      16.792   6.451  -6.714  1.00 94.71           C  
ATOM   1785  CE2 TYR B 231      14.639   6.893  -5.748  1.00 94.71           C  
ATOM   1786  OH  TYR B 231      16.396   8.497  -5.552  1.00 94.71           O  
ATOM   1787  CZ  TYR B 231      15.942   7.278  -6.006  1.00 94.71           C  
ATOM   1788  N   ARG B 232      15.276   3.670 -10.480  1.00 96.24           N  
ATOM   1789  CA  ARG B 232      16.005   4.257 -11.599  1.00 96.24           C  
ATOM   1790  C   ARG B 232      15.052   4.673 -12.715  1.00 96.24           C  
ATOM   1791  CB  ARG B 232      17.046   3.274 -12.139  1.00 96.24           C  
ATOM   1792  O   ARG B 232      15.224   5.731 -13.324  1.00 96.24           O  
ATOM   1793  CG  ARG B 232      18.244   3.081 -11.222  1.00 96.24           C  
ATOM   1794  CD  ARG B 232      19.360   2.305 -11.909  1.00 96.24           C  
ATOM   1795  NE  ARG B 232      20.481   2.062 -11.006  1.00 96.24           N  
ATOM   1796  NH1 ARG B 232      21.557   0.576 -12.410  1.00 96.24           N  
ATOM   1797  NH2 ARG B 232      22.467   1.099 -10.372  1.00 96.24           N  
ATOM   1798  CZ  ARG B 232      21.499   1.246 -11.265  1.00 96.24           C  
ATOM   1799  N   ALA B 233      14.032   3.841 -12.965  1.00 96.66           N  
ATOM   1800  CA  ALA B 233      13.040   4.150 -13.992  1.00 96.66           C  
ATOM   1801  C   ALA B 233      12.244   5.400 -13.627  1.00 96.66           C  
ATOM   1802  CB  ALA B 233      12.100   2.965 -14.197  1.00 96.66           C  
ATOM   1803  O   ALA B 233      11.961   6.236 -14.488  1.00 96.66           O  
ATOM   1804  N   LYS B 234      11.846   5.522 -12.349  1.00 95.10           N  
ATOM   1805  CA  LYS B 234      11.100   6.691 -11.894  1.00 95.10           C  
ATOM   1806  C   LYS B 234      11.941   7.959 -12.010  1.00 95.10           C  
ATOM   1807  CB  LYS B 234      10.633   6.502 -10.450  1.00 95.10           C  
ATOM   1808  O   LYS B 234      11.447   9.001 -12.447  1.00 95.10           O  
ATOM   1809  CG  LYS B 234       9.473   5.531 -10.296  1.00 95.10           C  
ATOM   1810  CD  LYS B 234       9.033   5.411  -8.843  1.00 95.10           C  
ATOM   1811  CE  LYS B 234       7.814   4.509  -8.699  1.00 95.10           C  
ATOM   1812  NZ  LYS B 234       7.390   4.374  -7.273  1.00 95.10           N  
ATOM   1813  N   GLN B 235      13.258   7.836 -11.617  1.00 94.72           N  
ATOM   1814  CA  GLN B 235      14.163   8.979 -11.670  1.00 94.72           C  
ATOM   1815  C   GLN B 235      14.405   9.423 -13.109  1.00 94.72           C  
ATOM   1816  CB  GLN B 235      15.492   8.644 -10.993  1.00 94.72           C  
ATOM   1817  O   GLN B 235      14.665  10.601 -13.366  1.00 94.72           O  
ATOM   1818  CG  GLN B 235      15.388   8.469  -9.484  1.00 94.72           C  
ATOM   1819  CD  GLN B 235      15.060   9.764  -8.764  1.00 94.72           C  
ATOM   1820  NE2 GLN B 235      14.197   9.681  -7.757  1.00 94.72           N  
ATOM   1821  OE1 GLN B 235      15.580  10.830  -9.110  1.00 94.72           O  
ATOM   1822  N   ALA B 236      14.217   8.467 -13.986  1.00 95.76           N  
ATOM   1823  CA  ALA B 236      14.472   8.747 -15.397  1.00 95.76           C  
ATOM   1824  C   ALA B 236      13.207   9.234 -16.098  1.00 95.76           C  
ATOM   1825  CB  ALA B 236      15.018   7.504 -16.095  1.00 95.76           C  
ATOM   1826  O   ALA B 236      13.171   9.338 -17.326  1.00 95.76           O  
ATOM   1827  N   GLY B 237      12.187   9.481 -15.372  1.00 94.51           N  
ATOM   1828  CA  GLY B 237      11.036  10.167 -15.939  1.00 94.51           C  
ATOM   1829  C   GLY B 237       9.787   9.307 -15.974  1.00 94.51           C  
ATOM   1830  O   GLY B 237       8.775   9.696 -16.560  1.00 94.51           O  
ATOM   1831  N   LYS B 238       9.799   8.155 -15.355  1.00 94.08           N  
ATOM   1832  CA  LYS B 238       8.647   7.261 -15.296  1.00 94.08           C  
ATOM   1833  C   LYS B 238       8.193   6.856 -16.696  1.00 94.08           C  
ATOM   1834  CB  LYS B 238       7.493   7.921 -14.541  1.00 94.08           C  
ATOM   1835  O   LYS B 238       8.889   7.115 -17.679  1.00 94.08           O  
ATOM   1836  CG  LYS B 238       7.820   8.278 -13.099  1.00 94.08           C  
ATOM   1837  CD  LYS B 238       6.634   8.932 -12.401  1.00 94.08           C  
ATOM   1838  CE  LYS B 238       6.979   9.343 -10.976  1.00 94.08           C  
ATOM   1839  NZ  LYS B 238       5.900  10.173 -10.362  1.00 94.08           N  
ATOM   1840  N   ASN B 239       7.000   6.122 -16.877  1.00 95.76           N  
ATOM   1841  CA  ASN B 239       6.475   5.610 -18.138  1.00 95.76           C  
ATOM   1842  C   ASN B 239       7.549   4.874 -18.935  1.00 95.76           C  
ATOM   1843  CB  ASN B 239       5.881   6.746 -18.973  1.00 95.76           C  
ATOM   1844  O   ASN B 239       7.754   5.155 -20.117  1.00 95.76           O  
ATOM   1845  CG  ASN B 239       5.172   6.248 -20.217  1.00 95.76           C  
ATOM   1846  ND2 ASN B 239       4.995   7.131 -21.193  1.00 95.76           N  
ATOM   1847  OD1 ASN B 239       4.784   5.080 -20.300  1.00 95.76           O  
ATOM   1848  N   ARG B 240       8.260   4.000 -18.268  1.00 96.93           N  
ATOM   1849  CA  ARG B 240       9.353   3.244 -18.869  1.00 96.93           C  
ATOM   1850  C   ARG B 240       9.716   2.034 -18.016  1.00 96.93           C  
ATOM   1851  CB  ARG B 240      10.581   4.136 -19.063  1.00 96.93           C  
ATOM   1852  O   ARG B 240       9.108   1.800 -16.969  1.00 96.93           O  
ATOM   1853  CG  ARG B 240      11.194   4.631 -17.763  1.00 96.93           C  
ATOM   1854  CD  ARG B 240      12.413   5.509 -18.012  1.00 96.93           C  
ATOM   1855  NE  ARG B 240      12.064   6.716 -18.757  1.00 96.93           N  
ATOM   1856  NH1 ARG B 240      14.206   7.105 -19.531  1.00 96.93           N  
ATOM   1857  NH2 ARG B 240      12.500   8.525 -20.102  1.00 96.93           N  
ATOM   1858  CZ  ARG B 240      12.924   7.446 -19.462  1.00 96.93           C  
ATOM   1859  N   LEU B 241      10.621   1.186 -18.434  1.00 96.43           N  
ATOM   1860  CA  LEU B 241      11.096   0.035 -17.674  1.00 96.43           C  
ATOM   1861  C   LEU B 241      12.617   0.048 -17.560  1.00 96.43           C  
ATOM   1862  CB  LEU B 241      10.632  -1.269 -18.329  1.00 96.43           C  
ATOM   1863  O   LEU B 241      13.304   0.578 -18.436  1.00 96.43           O  
ATOM   1864  CG  LEU B 241      11.116  -1.518 -19.758  1.00 96.43           C  
ATOM   1865  CD1 LEU B 241      12.496  -2.168 -19.745  1.00 96.43           C  
ATOM   1866  CD2 LEU B 241      10.118  -2.387 -20.517  1.00 96.43           C  
ATOM   1867  N   HIS B 242      13.118  -0.357 -16.520  1.00 97.33           N  
ATOM   1868  CA  HIS B 242      14.541  -0.569 -16.280  1.00 97.33           C  
ATOM   1869  C   HIS B 242      14.811  -1.986 -15.785  1.00 97.33           C  
ATOM   1870  CB  HIS B 242      15.071   0.450 -15.270  1.00 97.33           C  
ATOM   1871  O   HIS B 242      14.052  -2.520 -14.974  1.00 97.33           O  
ATOM   1872  CG  HIS B 242      16.562   0.572 -15.268  1.00 97.33           C  
ATOM   1873  CD2 HIS B 242      17.498   0.023 -14.458  1.00 97.33           C  
ATOM   1874  ND1 HIS B 242      17.247   1.342 -16.183  1.00 97.33           N  
ATOM   1875  CE1 HIS B 242      18.544   1.259 -15.935  1.00 97.33           C  
ATOM   1876  NE2 HIS B 242      18.722   0.465 -14.894  1.00 97.33           N  
ATOM   1877  N   LEU B 243      15.924  -2.641 -16.275  1.00 95.67           N  
ATOM   1878  CA  LEU B 243      16.256  -4.011 -15.900  1.00 95.67           C  
ATOM   1879  C   LEU B 243      17.622  -4.074 -15.225  1.00 95.67           C  
ATOM   1880  CB  LEU B 243      16.238  -4.922 -17.130  1.00 95.67           C  
ATOM   1881  O   LEU B 243      18.570  -3.425 -15.672  1.00 95.67           O  
ATOM   1882  CG  LEU B 243      16.551  -6.399 -16.885  1.00 95.67           C  
ATOM   1883  CD1 LEU B 243      15.660  -7.281 -17.753  1.00 95.67           C  
ATOM   1884  CD2 LEU B 243      18.024  -6.686 -17.156  1.00 95.67           C  
ATOM   1885  N   ILE B 244      17.642  -4.734 -14.154  1.00 94.96           N  
ATOM   1886  CA  ILE B 244      18.901  -5.077 -13.501  1.00 94.96           C  
ATOM   1887  C   ILE B 244      19.118  -6.587 -13.560  1.00 94.96           C  
ATOM   1888  CB  ILE B 244      18.929  -4.589 -12.035  1.00 94.96           C  
ATOM   1889  O   ILE B 244      18.219  -7.364 -13.227  1.00 94.96           O  
ATOM   1890  CG1 ILE B 244      18.968  -3.057 -11.983  1.00 94.96           C  
ATOM   1891  CG2 ILE B 244      20.121  -5.193 -11.287  1.00 94.96           C  
ATOM   1892  CD1 ILE B 244      18.889  -2.484 -10.575  1.00 94.96           C  
ATOM   1893  N   ALA B 245      20.198  -7.099 -14.181  1.00 93.75           N  
ATOM   1894  CA  ALA B 245      20.570  -8.509 -14.094  1.00 93.75           C  
ATOM   1895  C   ALA B 245      21.100  -8.852 -12.705  1.00 93.75           C  
ATOM   1896  CB  ALA B 245      21.611  -8.851 -15.157  1.00 93.75           C  
ATOM   1897  O   ALA B 245      22.136  -8.334 -12.284  1.00 93.75           O  
ATOM   1898  N   SER B 246      20.352  -9.695 -11.960  1.00 92.70           N  
ATOM   1899  CA  SER B 246      20.725 -10.019 -10.587  1.00 92.70           C  
ATOM   1900  C   SER B 246      21.914 -10.973 -10.547  1.00 92.70           C  
ATOM   1901  CB  SER B 246      19.541 -10.635  -9.841  1.00 92.70           C  
ATOM   1902  O   SER B 246      22.018 -11.879 -11.377  1.00 92.70           O  
ATOM   1903  OG  SER B 246      18.475  -9.707  -9.736  1.00 92.70           O  
ATOM   1904  N   ARG B 247      22.841 -10.761  -9.768  1.00 87.02           N  
ATOM   1905  CA  ARG B 247      24.003 -11.625  -9.584  1.00 87.02           C  
ATOM   1906  C   ARG B 247      24.024 -12.223  -8.181  1.00 87.02           C  
ATOM   1907  CB  ARG B 247      25.296 -10.851  -9.844  1.00 87.02           C  
ATOM   1908  O   ARG B 247      23.477 -11.638  -7.244  1.00 87.02           O  
ATOM   1909  CG  ARG B 247      25.416 -10.308 -11.259  1.00 87.02           C  
ATOM   1910  CD  ARG B 247      26.767  -9.648 -11.498  1.00 87.02           C  
ATOM   1911  NE  ARG B 247      26.853  -9.065 -12.834  1.00 87.02           N  
ATOM   1912  NH1 ARG B 247      29.074  -8.456 -12.650  1.00 87.02           N  
ATOM   1913  NH2 ARG B 247      27.914  -8.011 -14.577  1.00 87.02           N  
ATOM   1914  CZ  ARG B 247      27.947  -8.512 -13.351  1.00 87.02           C  
ATOM   1915  N   THR B 248      24.503 -13.427  -7.979  1.00 83.29           N  
ATOM   1916  CA  THR B 248      24.658 -14.053  -6.671  1.00 83.29           C  
ATOM   1917  C   THR B 248      25.524 -13.191  -5.758  1.00 83.29           C  
ATOM   1918  CB  THR B 248      25.278 -15.458  -6.794  1.00 83.29           C  
ATOM   1919  O   THR B 248      26.525 -12.621  -6.198  1.00 83.29           O  
ATOM   1920  CG2 THR B 248      25.223 -16.201  -5.464  1.00 83.29           C  
ATOM   1921  OG1 THR B 248      24.555 -16.208  -7.778  1.00 83.29           O  
ATOM   1922  N   ALA B 249      24.877 -12.933  -4.571  1.00 74.14           N  
ATOM   1923  CA  ALA B 249      25.691 -12.201  -3.604  1.00 74.14           C  
ATOM   1924  C   ALA B 249      27.073 -12.831  -3.462  1.00 74.14           C  
ATOM   1925  CB  ALA B 249      24.990 -12.150  -2.248  1.00 74.14           C  
ATOM   1926  O   ALA B 249      27.199 -14.056  -3.390  1.00 74.14           O  
ATOM   1927  N   GLY B 250      28.020 -12.116  -3.777  1.00 70.88           N  
ATOM   1928  CA  GLY B 250      29.404 -12.536  -3.624  1.00 70.88           C  
ATOM   1929  C   GLY B 250      30.013 -13.064  -4.910  1.00 70.88           C  
ATOM   1930  O   GLY B 250      31.137 -13.569  -4.909  1.00 70.88           O  
ATOM   1931  N   ALA B 251      29.252 -13.398  -5.922  1.00 65.45           N  
ATOM   1932  CA  ALA B 251      29.885 -13.824  -7.167  1.00 65.45           C  
ATOM   1933  C   ALA B 251      30.749 -12.711  -7.753  1.00 65.45           C  
ATOM   1934  CB  ALA B 251      28.828 -14.262  -8.179  1.00 65.45           C  
ATOM   1935  O   ALA B 251      30.460 -11.527  -7.562  1.00 65.45           O  
TER    1936      ALA B 251                                                      
ATOM   1937  N   MET C   1     -25.094 -34.642  42.693  1.00 41.92           N  
ATOM   1938  CA  MET C   1     -25.491 -33.348  42.144  1.00 41.92           C  
ATOM   1939  C   MET C   1     -24.424 -32.293  42.413  1.00 41.92           C  
ATOM   1940  CB  MET C   1     -26.830 -32.901  42.734  1.00 41.92           C  
ATOM   1941  O   MET C   1     -24.138 -31.973  43.568  1.00 41.92           O  
ATOM   1942  CG  MET C   1     -28.007 -33.085  41.791  1.00 41.92           C  
ATOM   1943  SD  MET C   1     -29.608 -32.643  42.571  1.00 41.92           S  
ATOM   1944  CE  MET C   1     -30.537 -32.101  41.109  1.00 41.92           C  
ATOM   1945  N   ALA C   2     -23.252 -32.175  42.092  1.00 40.95           N  
ATOM   1946  CA  ALA C   2     -22.127 -31.248  41.999  1.00 40.95           C  
ATOM   1947  C   ALA C   2     -22.611 -29.821  41.753  1.00 40.95           C  
ATOM   1948  CB  ALA C   2     -21.172 -31.681  40.890  1.00 40.95           C  
ATOM   1949  O   ALA C   2     -23.389 -29.573  40.829  1.00 40.95           O  
ATOM   1950  N   ARG C   3     -23.310 -29.112  42.624  1.00 43.69           N  
ATOM   1951  CA  ARG C   3     -23.581 -27.684  42.755  1.00 43.69           C  
ATOM   1952  C   ARG C   3     -22.438 -26.855  42.181  1.00 43.69           C  
ATOM   1953  CB  ARG C   3     -23.812 -27.313  44.222  1.00 43.69           C  
ATOM   1954  O   ARG C   3     -21.292 -26.981  42.618  1.00 43.69           O  
ATOM   1955  CG  ARG C   3     -25.240 -26.897  44.534  1.00 43.69           C  
ATOM   1956  CD  ARG C   3     -25.424 -26.573  46.010  1.00 43.69           C  
ATOM   1957  NE  ARG C   3     -26.666 -25.844  46.252  1.00 43.69           N  
ATOM   1958  NH1 ARG C   3     -26.482 -25.883  48.555  1.00 43.69           N  
ATOM   1959  NH2 ARG C   3     -28.281 -24.868  47.560  1.00 43.69           N  
ATOM   1960  CZ  ARG C   3     -27.140 -25.533  47.455  1.00 43.69           C  
ATOM   1961  N   LEU C   4     -21.996 -26.992  40.975  1.00 40.34           N  
ATOM   1962  CA  LEU C   4     -21.212 -26.002  40.245  1.00 40.34           C  
ATOM   1963  C   LEU C   4     -21.465 -24.600  40.790  1.00 40.34           C  
ATOM   1964  CB  LEU C   4     -21.543 -26.050  38.751  1.00 40.34           C  
ATOM   1965  O   LEU C   4     -22.615 -24.168  40.894  1.00 40.34           O  
ATOM   1966  CG  LEU C   4     -20.709 -27.010  37.902  1.00 40.34           C  
ATOM   1967  CD1 LEU C   4     -21.582 -27.676  36.844  1.00 40.34           C  
ATOM   1968  CD2 LEU C   4     -19.541 -26.274  37.254  1.00 40.34           C  
ATOM   1969  N   ASP C   5     -21.423 -24.166  42.111  1.00 45.01           N  
ATOM   1970  CA  ASP C   5     -21.255 -22.805  42.610  1.00 45.01           C  
ATOM   1971  C   ASP C   5     -20.963 -21.834  41.468  1.00 45.01           C  
ATOM   1972  CB  ASP C   5     -20.133 -22.748  43.648  1.00 45.01           C  
ATOM   1973  O   ASP C   5     -19.997 -22.014  40.724  1.00 45.01           O  
ATOM   1974  CG  ASP C   5     -20.607 -23.077  45.053  1.00 45.01           C  
ATOM   1975  OD1 ASP C   5     -19.766 -23.386  45.924  1.00 45.01           O  
ATOM   1976  OD2 ASP C   5     -21.833 -23.029  45.290  1.00 45.01           O  
ATOM   1977  N   ASN C   6     -21.778 -21.679  40.423  1.00 43.73           N  
ATOM   1978  CA  ASN C   6     -21.984 -20.570  39.498  1.00 43.73           C  
ATOM   1979  C   ASN C   6     -21.280 -19.303  39.976  1.00 43.73           C  
ATOM   1980  CB  ASN C   6     -23.479 -20.305  39.303  1.00 43.73           C  
ATOM   1981  O   ASN C   6     -21.506 -18.220  39.434  1.00 43.73           O  
ATOM   1982  CG  ASN C   6     -24.010 -20.884  38.007  1.00 43.73           C  
ATOM   1983  ND2 ASN C   6     -25.325 -20.834  37.831  1.00 43.73           N  
ATOM   1984  OD1 ASN C   6     -23.245 -21.372  37.171  1.00 43.73           O  
ATOM   1985  N   ALA C   7     -20.770 -19.202  41.247  1.00 44.29           N  
ATOM   1986  CA  ALA C   7     -20.045 -18.005  41.665  1.00 44.29           C  
ATOM   1987  C   ALA C   7     -18.854 -17.737  40.749  1.00 44.29           C  
ATOM   1988  CB  ALA C   7     -19.578 -18.144  43.112  1.00 44.29           C  
ATOM   1989  O   ALA C   7     -18.449 -16.586  40.567  1.00 44.29           O  
ATOM   1990  N   ASP C   8     -18.550 -18.543  39.962  1.00 41.92           N  
ATOM   1991  CA  ASP C   8     -17.454 -18.291  39.032  1.00 41.92           C  
ATOM   1992  C   ASP C   8     -17.980 -17.979  37.633  1.00 41.92           C  
ATOM   1993  CB  ASP C   8     -16.506 -19.492  38.982  1.00 41.92           C  
ATOM   1994  O   ASP C   8     -17.209 -17.623  36.739  1.00 41.92           O  
ATOM   1995  CG  ASP C   8     -15.240 -19.283  39.794  1.00 41.92           C  
ATOM   1996  OD1 ASP C   8     -14.470 -20.248  39.983  1.00 41.92           O  
ATOM   1997  OD2 ASP C   8     -15.013 -18.142  40.253  1.00 41.92           O  
ATOM   1998  N   ALA C   9     -19.274 -18.168  37.484  1.00 42.43           N  
ATOM   1999  CA  ALA C   9     -19.862 -17.836  36.189  1.00 42.43           C  
ATOM   2000  C   ALA C   9     -20.159 -16.342  36.087  1.00 42.43           C  
ATOM   2001  CB  ALA C   9     -21.137 -18.645  35.961  1.00 42.43           C  
ATOM   2002  O   ALA C   9     -20.223 -15.789  34.987  1.00 42.43           O  
ATOM   2003  N   THR C  10     -20.276 -15.724  37.249  1.00 42.56           N  
ATOM   2004  CA  THR C  10     -20.532 -14.288  37.198  1.00 42.56           C  
ATOM   2005  C   THR C  10     -19.248 -13.520  36.898  1.00 42.56           C  
ATOM   2006  CB  THR C  10     -21.140 -13.782  38.519  1.00 42.56           C  
ATOM   2007  O   THR C  10     -19.290 -12.427  36.330  1.00 42.56           O  
ATOM   2008  CG2 THR C  10     -22.413 -12.980  38.266  1.00 42.56           C  
ATOM   2009  OG1 THR C  10     -21.453 -14.903  39.355  1.00 42.56           O  
ATOM   2010  N   SER C  11     -18.138 -14.066  37.112  1.00 43.19           N  
ATOM   2011  CA  SER C  11     -16.917 -13.336  36.790  1.00 43.19           C  
ATOM   2012  C   SER C  11     -16.509 -13.554  35.337  1.00 43.19           C  
ATOM   2013  CB  SER C  11     -15.778 -13.761  37.717  1.00 43.19           C  
ATOM   2014  O   SER C  11     -15.768 -12.750  34.767  1.00 43.19           O  
ATOM   2015  OG  SER C  11     -14.520 -13.437  37.150  1.00 43.19           O  
ATOM   2016  N   MET C  12     -17.121 -14.410  34.709  1.00 40.20           N  
ATOM   2017  CA  MET C  12     -16.766 -14.601  33.306  1.00 40.20           C  
ATOM   2018  C   MET C  12     -17.632 -13.729  32.403  1.00 40.20           C  
ATOM   2019  CB  MET C  12     -16.912 -16.071  32.909  1.00 40.20           C  
ATOM   2020  O   MET C  12     -17.390 -13.643  31.198  1.00 40.20           O  
ATOM   2021  CG  MET C  12     -15.751 -16.945  33.356  1.00 40.20           C  
ATOM   2022  SD  MET C  12     -15.628 -18.499  32.389  1.00 40.20           S  
ATOM   2023  CE  MET C  12     -13.894 -18.411  31.862  1.00 40.20           C  
ATOM   2024  N   THR C  13     -18.536 -13.039  33.061  1.00 42.99           N  
ATOM   2025  CA  THR C  13     -19.348 -12.154  32.232  1.00 42.99           C  
ATOM   2026  C   THR C  13     -18.785 -10.735  32.244  1.00 42.99           C  
ATOM   2027  CB  THR C  13     -20.813 -12.131  32.707  1.00 42.99           C  
ATOM   2028  O   THR C  13     -19.461  -9.790  31.834  1.00 42.99           O  
ATOM   2029  CG2 THR C  13     -21.571 -13.358  32.210  1.00 42.99           C  
ATOM   2030  OG1 THR C  13     -20.844 -12.112  34.140  1.00 42.99           O  
ATOM   2031  N   GLY C  14     -17.629 -10.511  32.812  1.00 41.91           N  
ATOM   2032  CA  GLY C  14     -17.012  -9.216  32.573  1.00 41.91           C  
ATOM   2033  C   GLY C  14     -16.918  -8.862  31.101  1.00 41.91           C  
ATOM   2034  O   GLY C  14     -15.860  -9.014  30.487  1.00 41.91           O  
ATOM   2035  N   ARG C  15     -17.985  -9.234  30.367  1.00 41.51           N  
ATOM   2036  CA  ARG C  15     -18.059  -8.679  29.019  1.00 41.51           C  
ATOM   2037  C   ARG C  15     -17.868  -7.167  29.038  1.00 41.51           C  
ATOM   2038  CB  ARG C  15     -19.398  -9.030  28.366  1.00 41.51           C  
ATOM   2039  O   ARG C  15     -18.414  -6.477  29.901  1.00 41.51           O  
ATOM   2040  CG  ARG C  15     -19.351 -10.277  27.497  1.00 41.51           C  
ATOM   2041  CD  ARG C  15     -20.700 -10.566  26.853  1.00 41.51           C  
ATOM   2042  NE  ARG C  15     -20.620 -11.679  25.911  1.00 41.51           N  
ATOM   2043  NH1 ARG C  15     -22.884 -11.725  25.453  1.00 41.51           N  
ATOM   2044  NH2 ARG C  15     -21.473 -13.215  24.431  1.00 41.51           N  
ATOM   2045  CZ  ARG C  15     -21.659 -12.204  25.267  1.00 41.51           C  
ATOM   2046  N   PRO C  16     -16.696  -6.738  28.947  1.00 46.82           N  
ATOM   2047  CA  PRO C  16     -16.588  -5.285  28.798  1.00 46.82           C  
ATOM   2048  C   PRO C  16     -17.873  -4.648  28.275  1.00 46.82           C  
ATOM   2049  CB  PRO C  16     -15.447  -5.118  27.790  1.00 46.82           C  
ATOM   2050  O   PRO C  16     -18.653  -5.304  27.580  1.00 46.82           O  
ATOM   2051  CG  PRO C  16     -15.146  -6.505  27.322  1.00 46.82           C  
ATOM   2052  CD  PRO C  16     -15.997  -7.467  28.100  1.00 46.82           C  
ATOM   2053  N   PRO C  17     -18.621  -3.942  29.056  1.00 45.86           N  
ATOM   2054  CA  PRO C  17     -19.822  -3.266  28.560  1.00 45.86           C  
ATOM   2055  C   PRO C  17     -19.830  -3.118  27.040  1.00 45.86           C  
ATOM   2056  CB  PRO C  17     -19.762  -1.896  29.241  1.00 45.86           C  
ATOM   2057  O   PRO C  17     -18.786  -2.866  26.434  1.00 45.86           O  
ATOM   2058  CG  PRO C  17     -18.409  -1.843  29.874  1.00 45.86           C  
ATOM   2059  CD  PRO C  17     -17.755  -3.186  29.716  1.00 45.86           C  
ATOM   2060  N   LEU C  18     -20.280  -4.161  26.259  1.00 41.91           N  
ATOM   2061  CA  LEU C  18     -20.636  -3.935  24.863  1.00 41.91           C  
ATOM   2062  C   LEU C  18     -20.919  -2.459  24.605  1.00 41.91           C  
ATOM   2063  CB  LEU C  18     -21.856  -4.775  24.478  1.00 41.91           C  
ATOM   2064  O   LEU C  18     -21.695  -1.835  25.333  1.00 41.91           O  
ATOM   2065  CG  LEU C  18     -21.574  -6.079  23.730  1.00 41.91           C  
ATOM   2066  CD1 LEU C  18     -22.375  -7.225  24.341  1.00 41.91           C  
ATOM   2067  CD2 LEU C  18     -21.895  -5.926  22.248  1.00 41.91           C  
ATOM   2068  N   ILE C  19     -19.920  -1.663  24.616  1.00 43.36           N  
ATOM   2069  CA  ILE C  19     -20.122  -0.319  24.084  1.00 43.36           C  
ATOM   2070  C   ILE C  19     -21.225  -0.343  23.029  1.00 43.36           C  
ATOM   2071  CB  ILE C  19     -18.818   0.253  23.484  1.00 43.36           C  
ATOM   2072  O   ILE C  19     -21.087  -0.997  21.992  1.00 43.36           O  
ATOM   2073  CG1 ILE C  19     -17.694   0.227  24.526  1.00 43.36           C  
ATOM   2074  CG2 ILE C  19     -19.044   1.673  22.957  1.00 43.36           C  
ATOM   2075  CD1 ILE C  19     -16.332   0.631  23.978  1.00 43.36           C  
ATOM   2076  N   MET C  20     -22.411  -1.054  23.315  1.00 41.94           N  
ATOM   2077  CA  MET C  20     -23.627  -0.886  22.525  1.00 41.94           C  
ATOM   2078  C   MET C  20     -23.696   0.513  21.923  1.00 41.94           C  
ATOM   2079  CB  MET C  20     -24.866  -1.149  23.381  1.00 41.94           C  
ATOM   2080  O   MET C  20     -23.494   1.506  22.624  1.00 41.94           O  
ATOM   2081  CG  MET C  20     -25.085  -2.617  23.709  1.00 41.94           C  
ATOM   2082  SD  MET C  20     -26.777  -2.953  24.336  1.00 41.94           S  
ATOM   2083  CE  MET C  20     -27.719  -2.843  22.789  1.00 41.94           C  
ATOM   2084  N   ASN C  21     -22.845   0.762  20.941  1.00 44.90           N  
ATOM   2085  CA  ASN C  21     -23.130   1.566  19.756  1.00 44.90           C  
ATOM   2086  C   ASN C  21     -23.912   2.828  20.109  1.00 44.90           C  
ATOM   2087  CB  ASN C  21     -23.894   0.740  18.719  1.00 44.90           C  
ATOM   2088  O   ASN C  21     -25.144   2.830  20.075  1.00 44.90           O  
ATOM   2089  CG  ASN C  21     -23.028   0.333  17.543  1.00 44.90           C  
ATOM   2090  ND2 ASN C  21     -23.596  -0.444  16.629  1.00 44.90           N  
ATOM   2091  OD1 ASN C  21     -21.857   0.713  17.458  1.00 44.90           O  
ATOM   2092  N   ASP C  22     -23.762   3.222  21.257  1.00 43.61           N  
ATOM   2093  CA  ASP C  22     -24.279   4.581  21.124  1.00 43.61           C  
ATOM   2094  C   ASP C  22     -23.962   5.155  19.745  1.00 43.61           C  
ATOM   2095  CB  ASP C  22     -23.701   5.485  22.215  1.00 43.61           C  
ATOM   2096  O   ASP C  22     -22.794   5.277  19.370  1.00 43.61           O  
ATOM   2097  CG  ASP C  22     -24.734   6.422  22.816  1.00 43.61           C  
ATOM   2098  OD1 ASP C  22     -24.423   7.116  23.808  1.00 43.61           O  
ATOM   2099  OD2 ASP C  22     -25.869   6.465  22.295  1.00 43.61           O  
ATOM   2100  N   GLN C  23     -24.554   4.513  18.664  1.00 43.35           N  
ATOM   2101  CA  GLN C  23     -24.622   5.031  17.301  1.00 43.35           C  
ATOM   2102  C   GLN C  23     -24.367   6.535  17.270  1.00 43.35           C  
ATOM   2103  CB  GLN C  23     -25.982   4.716  16.675  1.00 43.35           C  
ATOM   2104  O   GLN C  23     -24.205   7.120  16.197  1.00 43.35           O  
ATOM   2105  CG  GLN C  23     -26.142   3.263  16.251  1.00 43.35           C  
ATOM   2106  CD  GLN C  23     -27.185   3.080  15.164  1.00 43.35           C  
ATOM   2107  NE2 GLN C  23     -27.174   1.916  14.522  1.00 43.35           N  
ATOM   2108  OE1 GLN C  23     -27.993   3.976  14.904  1.00 43.35           O  
ATOM   2109  N   ARG C  24     -24.338   7.033  18.390  1.00 45.49           N  
ATOM   2110  CA  ARG C  24     -24.100   8.473  18.353  1.00 45.49           C  
ATOM   2111  C   ARG C  24     -22.627   8.790  18.584  1.00 45.49           C  
ATOM   2112  CB  ARG C  24     -24.961   9.188  19.396  1.00 45.49           C  
ATOM   2113  O   ARG C  24     -22.211   9.946  18.478  1.00 45.49           O  
ATOM   2114  CG  ARG C  24     -26.358   9.535  18.909  1.00 45.49           C  
ATOM   2115  CD  ARG C  24     -27.123  10.364  19.933  1.00 45.49           C  
ATOM   2116  NE  ARG C  24     -28.542  10.023  19.950  1.00 45.49           N  
ATOM   2117  NH1 ARG C  24     -29.173  11.834  21.238  1.00 45.49           N  
ATOM   2118  NH2 ARG C  24     -30.746  10.328  20.521  1.00 45.49           N  
ATOM   2119  CZ  ARG C  24     -29.484  10.729  20.570  1.00 45.49           C  
ATOM   2120  N   LYS C  25     -21.978   7.705  19.112  1.00 45.58           N  
ATOM   2121  CA  LYS C  25     -20.563   7.988  19.337  1.00 45.58           C  
ATOM   2122  C   LYS C  25     -19.793   8.021  18.021  1.00 45.58           C  
ATOM   2123  CB  LYS C  25     -19.951   6.948  20.277  1.00 45.58           C  
ATOM   2124  O   LYS C  25     -20.146   7.319  17.071  1.00 45.58           O  
ATOM   2125  CG  LYS C  25     -20.294   7.160  21.744  1.00 45.58           C  
ATOM   2126  CD  LYS C  25     -19.493   6.231  22.646  1.00 45.58           C  
ATOM   2127  CE  LYS C  25     -19.869   6.410  24.111  1.00 45.58           C  
ATOM   2128  NZ  LYS C  25     -19.091   5.495  24.998  1.00 45.58           N  
ATOM   2129  N   SER C  26     -19.626   9.372  17.456  1.00 51.16           N  
ATOM   2130  CA  SER C  26     -18.746   9.633  16.321  1.00 51.16           C  
ATOM   2131  C   SER C  26     -17.843   8.438  16.037  1.00 51.16           C  
ATOM   2132  CB  SER C  26     -17.895  10.877  16.577  1.00 51.16           C  
ATOM   2133  O   SER C  26     -17.497   7.683  16.948  1.00 51.16           O  
ATOM   2134  OG  SER C  26     -16.600  10.517  17.027  1.00 51.16           O  
ATOM   2135  N   SER C  27     -18.069   7.787  14.984  1.00 49.62           N  
ATOM   2136  CA  SER C  27     -17.243   6.715  14.438  1.00 49.62           C  
ATOM   2137  C   SER C  27     -15.845   6.728  15.048  1.00 49.62           C  
ATOM   2138  CB  SER C  27     -17.144   6.837  12.916  1.00 49.62           C  
ATOM   2139  O   SER C  27     -15.261   5.672  15.296  1.00 49.62           O  
ATOM   2140  OG  SER C  27     -16.124   7.750  12.550  1.00 49.62           O  
ATOM   2141  N   ARG C  28     -15.431   7.961  15.428  1.00 53.78           N  
ATOM   2142  CA  ARG C  28     -14.102   8.037  16.027  1.00 53.78           C  
ATOM   2143  C   ARG C  28     -14.123   7.542  17.469  1.00 53.78           C  
ATOM   2144  CB  ARG C  28     -13.569   9.470  15.972  1.00 53.78           C  
ATOM   2145  O   ARG C  28     -13.208   6.838  17.902  1.00 53.78           O  
ATOM   2146  CG  ARG C  28     -12.783   9.787  14.710  1.00 53.78           C  
ATOM   2147  CD  ARG C  28     -12.235  11.208  14.728  1.00 53.78           C  
ATOM   2148  NE  ARG C  28     -11.287  11.434  13.642  1.00 53.78           N  
ATOM   2149  NH1 ARG C  28     -11.070  13.701  14.025  1.00 53.78           N  
ATOM   2150  NH2 ARG C  28      -9.902  12.706  12.323  1.00 53.78           N  
ATOM   2151  CZ  ARG C  28     -10.755  12.613  13.333  1.00 53.78           C  
ATOM   2152  N   ALA C  29     -15.070   8.029  18.267  1.00 53.00           N  
ATOM   2153  CA  ALA C  29     -15.208   7.544  19.637  1.00 53.00           C  
ATOM   2154  C   ALA C  29     -15.497   6.046  19.663  1.00 53.00           C  
ATOM   2155  CB  ALA C  29     -16.313   8.308  20.363  1.00 53.00           C  
ATOM   2156  O   ALA C  29     -14.960   5.318  20.502  1.00 53.00           O  
ATOM   2157  N   SER C  30     -16.291   5.637  18.828  1.00 52.44           N  
ATOM   2158  CA  SER C  30     -16.603   4.214  18.741  1.00 52.44           C  
ATOM   2159  C   SER C  30     -15.387   3.408  18.293  1.00 52.44           C  
ATOM   2160  CB  SER C  30     -17.765   3.976  17.777  1.00 52.44           C  
ATOM   2161  O   SER C  30     -15.128   2.323  18.817  1.00 52.44           O  
ATOM   2162  OG  SER C  30     -17.997   2.589  17.600  1.00 52.44           O  
ATOM   2163  N   CYS C  31     -14.638   3.867  17.330  1.00 50.53           N  
ATOM   2164  CA  CYS C  31     -13.412   3.208  16.892  1.00 50.53           C  
ATOM   2165  C   CYS C  31     -12.386   3.161  18.018  1.00 50.53           C  
ATOM   2166  CB  CYS C  31     -12.821   3.927  15.680  1.00 50.53           C  
ATOM   2167  O   CYS C  31     -11.730   2.138  18.223  1.00 50.53           O  
ATOM   2168  SG  CYS C  31     -13.481   3.354  14.099  1.00 50.53           S  
ATOM   2169  N   ARG C  32     -12.231   4.378  18.741  1.00 52.67           N  
ATOM   2170  CA  ARG C  32     -11.332   4.381  19.892  1.00 52.67           C  
ATOM   2171  C   ARG C  32     -11.819   3.419  20.970  1.00 52.67           C  
ATOM   2172  CB  ARG C  32     -11.203   5.792  20.469  1.00 52.67           C  
ATOM   2173  O   ARG C  32     -11.016   2.727  21.600  1.00 52.67           O  
ATOM   2174  CG  ARG C  32     -10.120   6.631  19.810  1.00 52.67           C  
ATOM   2175  CD  ARG C  32     -10.007   8.009  20.447  1.00 52.67           C  
ATOM   2176  NE  ARG C  32      -9.198   8.914  19.636  1.00 52.67           N  
ATOM   2177  NH1 ARG C  32      -8.949  10.507  21.290  1.00 52.67           N  
ATOM   2178  NH2 ARG C  32      -7.989  10.824  19.233  1.00 52.67           N  
ATOM   2179  CZ  ARG C  32      -8.713  10.080  20.055  1.00 52.67           C  
ATOM   2180  N   ALA C  33     -13.043   3.453  21.221  1.00 53.34           N  
ATOM   2181  CA  ALA C  33     -13.615   2.509  22.177  1.00 53.34           C  
ATOM   2182  C   ALA C  33     -13.427   1.069  21.706  1.00 53.34           C  
ATOM   2183  CB  ALA C  33     -15.097   2.805  22.395  1.00 53.34           C  
ATOM   2184  O   ALA C  33     -13.143   0.179  22.511  1.00 53.34           O  
ATOM   2185  N   SER C  34     -13.617   0.830  20.493  1.00 52.85           N  
ATOM   2186  CA  SER C  34     -13.407  -0.497  19.924  1.00 52.85           C  
ATOM   2187  C   SER C  34     -11.947  -0.923  20.038  1.00 52.85           C  
ATOM   2188  CB  SER C  34     -13.842  -0.527  18.458  1.00 52.85           C  
ATOM   2189  O   SER C  34     -11.655  -2.084  20.330  1.00 52.85           O  
ATOM   2190  OG  SER C  34     -15.233  -0.280  18.342  1.00 52.85           O  
ATOM   2191  N   ALA C  35     -10.959  -0.128  19.792  1.00 51.78           N  
ATOM   2192  CA  ALA C  35      -9.546  -0.448  19.979  1.00 51.78           C  
ATOM   2193  C   ALA C  35      -9.255  -0.823  21.429  1.00 51.78           C  
ATOM   2194  CB  ALA C  35      -8.673   0.729  19.551  1.00 51.78           C  
ATOM   2195  O   ALA C  35      -8.479  -1.743  21.695  1.00 51.78           O  
ATOM   2196  N   ASN C  36      -9.745  -0.067  22.417  1.00 51.85           N  
ATOM   2197  CA  ASN C  36      -9.611  -0.416  23.827  1.00 51.85           C  
ATOM   2198  C   ASN C  36     -10.319  -1.728  24.150  1.00 51.85           C  
ATOM   2199  CB  ASN C  36     -10.150   0.710  24.712  1.00 51.85           C  
ATOM   2200  O   ASN C  36      -9.840  -2.511  24.973  1.00 51.85           O  
ATOM   2201  CG  ASN C  36      -9.204   1.893  24.793  1.00 51.85           C  
ATOM   2202  ND2 ASN C  36      -9.728   3.044  25.197  1.00 51.85           N  
ATOM   2203  OD1 ASN C  36      -8.013   1.772  24.495  1.00 51.85           O  
ATOM   2204  N   TYR C  37     -11.336  -1.992  23.638  1.00 51.22           N  
ATOM   2205  CA  TYR C  37     -12.068  -3.245  23.785  1.00 51.22           C  
ATOM   2206  C   TYR C  37     -11.264  -4.414  23.228  1.00 51.22           C  
ATOM   2207  CB  TYR C  37     -13.425  -3.162  23.078  1.00 51.22           C  
ATOM   2208  O   TYR C  37     -11.214  -5.487  23.835  1.00 51.22           O  
ATOM   2209  CG  TYR C  37     -14.373  -4.274  23.454  1.00 51.22           C  
ATOM   2210  CD1 TYR C  37     -14.505  -5.404  22.650  1.00 51.22           C  
ATOM   2211  CD2 TYR C  37     -15.140  -4.197  24.611  1.00 51.22           C  
ATOM   2212  CE1 TYR C  37     -15.380  -6.431  22.991  1.00 51.22           C  
ATOM   2213  CE2 TYR C  37     -16.018  -5.218  24.962  1.00 51.22           C  
ATOM   2214  OH  TYR C  37     -16.998  -7.342  24.489  1.00 51.22           O  
ATOM   2215  CZ  TYR C  37     -16.131  -6.329  24.147  1.00 51.22           C  
ATOM   2216  N   LEU C  38     -10.615  -4.359  22.057  1.00 49.44           N  
ATOM   2217  CA  LEU C  38      -9.767  -5.397  21.483  1.00 49.44           C  
ATOM   2218  C   LEU C  38      -8.646  -5.778  22.444  1.00 49.44           C  
ATOM   2219  CB  LEU C  38      -9.175  -4.930  20.150  1.00 49.44           C  
ATOM   2220  O   LEU C  38      -8.272  -6.949  22.536  1.00 49.44           O  
ATOM   2221  CG  LEU C  38     -10.135  -4.884  18.961  1.00 49.44           C  
ATOM   2222  CD1 LEU C  38      -9.477  -4.188  17.775  1.00 49.44           C  
ATOM   2223  CD2 LEU C  38     -10.583  -6.292  18.580  1.00 49.44           C  
ATOM   2224  N   ARG C  39      -8.104  -4.849  23.071  1.00 48.89           N  
ATOM   2225  CA  ARG C  39      -7.094  -5.163  24.077  1.00 48.89           C  
ATOM   2226  C   ARG C  39      -7.697  -5.964  25.226  1.00 48.89           C  
ATOM   2227  CB  ARG C  39      -6.451  -3.882  24.612  1.00 48.89           C  
ATOM   2228  O   ARG C  39      -7.063  -6.884  25.748  1.00 48.89           O  
ATOM   2229  CG  ARG C  39      -5.037  -3.645  24.107  1.00 48.89           C  
ATOM   2230  CD  ARG C  39      -4.467  -2.330  24.620  1.00 48.89           C  
ATOM   2231  NE  ARG C  39      -3.643  -1.669  23.612  1.00 48.89           N  
ATOM   2232  NH1 ARG C  39      -3.194   0.194  24.901  1.00 48.89           N  
ATOM   2233  NH2 ARG C  39      -2.329   0.023  22.785  1.00 48.89           N  
ATOM   2234  CZ  ARG C  39      -3.057  -0.485  23.768  1.00 48.89           C  
ATOM   2235  N   ALA C  40      -8.799  -5.780  25.462  1.00 50.81           N  
ATOM   2236  CA  ALA C  40      -9.479  -6.500  26.535  1.00 50.81           C  
ATOM   2237  C   ALA C  40      -9.988  -7.855  26.050  1.00 50.81           C  
ATOM   2238  CB  ALA C  40     -10.634  -5.667  27.086  1.00 50.81           C  
ATOM   2239  O   ALA C  40     -10.004  -8.827  26.809  1.00 50.81           O  
ATOM   2240  N   GLU C  41     -10.481  -7.851  24.823  1.00 47.81           N  
ATOM   2241  CA  GLU C  41     -10.983  -9.092  24.241  1.00 47.81           C  
ATOM   2242  C   GLU C  41      -9.866 -10.119  24.082  1.00 47.81           C  
ATOM   2243  CB  GLU C  41     -11.647  -8.822  22.888  1.00 47.81           C  
ATOM   2244  O   GLU C  41     -10.104 -11.324  24.182  1.00 47.81           O  
ATOM   2245  CG  GLU C  41     -13.168  -8.845  22.933  1.00 47.81           C  
ATOM   2246  CD  GLU C  41     -13.803  -9.190  21.596  1.00 47.81           C  
ATOM   2247  OE1 GLU C  41     -15.007  -9.531  21.565  1.00 47.81           O  
ATOM   2248  OE2 GLU C  41     -13.090  -9.120  20.570  1.00 47.81           O  
ATOM   2249  N   ALA C  42      -8.694  -9.796  23.651  1.00 47.16           N  
ATOM   2250  CA  ALA C  42      -7.601 -10.762  23.587  1.00 47.16           C  
ATOM   2251  C   ALA C  42      -7.473 -11.534  24.897  1.00 47.16           C  
ATOM   2252  CB  ALA C  42      -6.287 -10.058  23.258  1.00 47.16           C  
ATOM   2253  O   ALA C  42      -6.944 -12.648  24.920  1.00 47.16           O  
ATOM   2254  N   ALA C  43      -8.159 -11.067  25.738  1.00 50.85           N  
ATOM   2255  CA  ALA C  43      -8.073 -11.735  27.035  1.00 50.85           C  
ATOM   2256  C   ALA C  43      -9.315 -12.581  27.300  1.00 50.85           C  
ATOM   2257  CB  ALA C  43      -7.884 -10.710  28.150  1.00 50.85           C  
ATOM   2258  O   ALA C  43      -9.368 -13.328  28.280  1.00 50.85           O  
ATOM   2259  N   LEU C  44     -10.405 -12.488  26.263  1.00 50.41           N  
ATOM   2260  CA  LEU C  44     -11.611 -13.258  26.545  1.00 50.41           C  
ATOM   2261  C   LEU C  44     -11.406 -14.732  26.209  1.00 50.41           C  
ATOM   2262  CB  LEU C  44     -12.800 -12.703  25.756  1.00 50.41           C  
ATOM   2263  O   LEU C  44     -10.777 -15.061  25.200  1.00 50.41           O  
ATOM   2264  CG  LEU C  44     -13.379 -11.375  26.247  1.00 50.41           C  
ATOM   2265  CD1 LEU C  44     -14.177 -10.702  25.136  1.00 50.41           C  
ATOM   2266  CD2 LEU C  44     -14.248 -11.594  27.480  1.00 50.41           C  
ATOM   2267  N   PRO C  45     -11.371 -15.667  27.092  1.00 52.45           N  
ATOM   2268  CA  PRO C  45     -11.256 -17.114  26.894  1.00 52.45           C  
ATOM   2269  C   PRO C  45     -12.186 -17.636  25.801  1.00 52.45           C  
ATOM   2270  CB  PRO C  45     -11.642 -17.688  28.260  1.00 52.45           C  
ATOM   2271  O   PRO C  45     -13.277 -17.094  25.603  1.00 52.45           O  
ATOM   2272  CG  PRO C  45     -12.111 -16.510  29.051  1.00 52.45           C  
ATOM   2273  CD  PRO C  45     -11.911 -15.271  28.225  1.00 52.45           C  
ATOM   2274  N   ARG C  46     -11.916 -18.122  24.565  1.00 49.49           N  
ATOM   2275  CA  ARG C  46     -12.694 -18.883  23.593  1.00 49.49           C  
ATOM   2276  C   ARG C  46     -13.727 -19.765  24.288  1.00 49.49           C  
ATOM   2277  CB  ARG C  46     -11.775 -19.741  22.721  1.00 49.49           C  
ATOM   2278  O   ARG C  46     -13.385 -20.544  25.180  1.00 49.49           O  
ATOM   2279  CG  ARG C  46     -11.026 -18.954  21.657  1.00 49.49           C  
ATOM   2280  CD  ARG C  46     -10.300 -19.872  20.684  1.00 49.49           C  
ATOM   2281  NE  ARG C  46      -9.542 -19.115  19.692  1.00 49.49           N  
ATOM   2282  NH1 ARG C  46      -8.789 -20.974  18.545  1.00 49.49           N  
ATOM   2283  NH2 ARG C  46      -8.189 -18.873  17.852  1.00 49.49           N  
ATOM   2284  CZ  ARG C  46      -8.842 -19.656  18.698  1.00 49.49           C  
ATOM   2285  N   ARG C  47     -14.882 -19.263  24.614  1.00 49.64           N  
ATOM   2286  CA  ARG C  47     -15.948 -20.025  25.255  1.00 49.64           C  
ATOM   2287  C   ARG C  47     -16.393 -21.189  24.377  1.00 49.64           C  
ATOM   2288  CB  ARG C  47     -17.141 -19.121  25.571  1.00 49.64           C  
ATOM   2289  O   ARG C  47     -16.560 -21.031  23.165  1.00 49.64           O  
ATOM   2290  CG  ARG C  47     -16.984 -18.318  26.853  1.00 49.64           C  
ATOM   2291  CD  ARG C  47     -18.258 -17.562  27.205  1.00 49.64           C  
ATOM   2292  NE  ARG C  47     -17.991 -16.449  28.111  1.00 49.64           N  
ATOM   2293  NH1 ARG C  47     -20.014 -16.595  29.217  1.00 49.64           N  
ATOM   2294  NH2 ARG C  47     -18.487 -14.994  29.817  1.00 49.64           N  
ATOM   2295  CZ  ARG C  47     -18.831 -16.015  29.046  1.00 49.64           C  
ATOM   2296  N   ARG C  48     -16.000 -22.362  24.624  1.00 48.78           N  
ATOM   2297  CA  ARG C  48     -16.509 -23.662  24.199  1.00 48.78           C  
ATOM   2298  C   ARG C  48     -18.020 -23.748  24.392  1.00 48.78           C  
ATOM   2299  CB  ARG C  48     -15.817 -24.789  24.968  1.00 48.78           C  
ATOM   2300  O   ARG C  48     -18.554 -23.242  25.381  1.00 48.78           O  
ATOM   2301  CG  ARG C  48     -14.885 -25.635  24.116  1.00 48.78           C  
ATOM   2302  CD  ARG C  48     -14.281 -26.784  24.911  1.00 48.78           C  
ATOM   2303  NE  ARG C  48     -12.974 -27.172  24.389  1.00 48.78           N  
ATOM   2304  NH1 ARG C  48     -12.900 -29.196  25.500  1.00 48.78           N  
ATOM   2305  NH2 ARG C  48     -11.160 -28.561  24.149  1.00 48.78           N  
ATOM   2306  CZ  ARG C  48     -12.348 -28.309  24.681  1.00 48.78           C  
ATOM   2307  N   TYR C  49     -18.962 -23.688  23.492  1.00 48.51           N  
ATOM   2308  CA  TYR C  49     -20.402 -23.906  23.411  1.00 48.51           C  
ATOM   2309  C   TYR C  49     -20.880 -24.818  24.534  1.00 48.51           C  
ATOM   2310  CB  TYR C  49     -20.780 -24.506  22.054  1.00 48.51           C  
ATOM   2311  O   TYR C  49     -20.407 -25.949  24.667  1.00 48.51           O  
ATOM   2312  CG  TYR C  49     -20.700 -23.523  20.911  1.00 48.51           C  
ATOM   2313  CD1 TYR C  49     -21.752 -22.652  20.641  1.00 48.51           C  
ATOM   2314  CD2 TYR C  49     -19.572 -23.464  20.099  1.00 48.51           C  
ATOM   2315  CE1 TYR C  49     -21.684 -21.745  19.588  1.00 48.51           C  
ATOM   2316  CE2 TYR C  49     -19.492 -22.562  19.044  1.00 48.51           C  
ATOM   2317  OH  TYR C  49     -20.478 -20.812  17.753  1.00 48.51           O  
ATOM   2318  CZ  TYR C  49     -20.551 -21.707  18.797  1.00 48.51           C  
ATOM   2319  N   PRO C  50     -21.209 -24.297  25.702  1.00 55.21           N  
ATOM   2320  CA  PRO C  50     -21.743 -25.098  26.806  1.00 55.21           C  
ATOM   2321  C   PRO C  50     -22.957 -25.929  26.399  1.00 55.21           C  
ATOM   2322  CB  PRO C  50     -22.126 -24.047  27.851  1.00 55.21           C  
ATOM   2323  O   PRO C  50     -23.643 -25.593  25.430  1.00 55.21           O  
ATOM   2324  CG  PRO C  50     -21.992 -22.738  27.142  1.00 55.21           C  
ATOM   2325  CD  PRO C  50     -21.396 -22.988  25.787  1.00 55.21           C  
ATOM   2326  N   GLN C  51     -23.227 -27.159  26.590  1.00 53.74           N  
ATOM   2327  CA  GLN C  51     -24.397 -28.031  26.591  1.00 53.74           C  
ATOM   2328  C   GLN C  51     -25.673 -27.239  26.863  1.00 53.74           C  
ATOM   2329  CB  GLN C  51     -24.237 -29.142  27.630  1.00 53.74           C  
ATOM   2330  O   GLN C  51     -25.653 -26.256  27.606  1.00 53.74           O  
ATOM   2331  CG  GLN C  51     -23.269 -30.241  27.212  1.00 53.74           C  
ATOM   2332  CD  GLN C  51     -23.772 -31.629  27.559  1.00 53.74           C  
ATOM   2333  NE2 GLN C  51     -23.022 -32.649  27.157  1.00 53.74           N  
ATOM   2334  OE1 GLN C  51     -24.826 -31.784  28.185  1.00 53.74           O  
ATOM   2335  N   PRO C  52     -26.910 -27.276  26.139  1.00 58.33           N  
ATOM   2336  CA  PRO C  52     -28.171 -26.558  26.340  1.00 58.33           C  
ATOM   2337  C   PRO C  52     -28.545 -26.423  27.814  1.00 58.33           C  
ATOM   2338  CB  PRO C  52     -29.191 -27.423  25.595  1.00 58.33           C  
ATOM   2339  O   PRO C  52     -28.376 -27.370  28.587  1.00 58.33           O  
ATOM   2340  CG  PRO C  52     -28.412 -28.606  25.116  1.00 58.33           C  
ATOM   2341  CD  PRO C  52     -26.980 -28.436  25.537  1.00 58.33           C  
ATOM   2342  N   PRO C  53     -28.645 -25.217  28.430  1.00 61.61           N  
ATOM   2343  CA  PRO C  53     -29.026 -24.978  29.824  1.00 61.61           C  
ATOM   2344  C   PRO C  53     -30.292 -25.731  30.227  1.00 61.61           C  
ATOM   2345  CB  PRO C  53     -29.251 -23.465  29.874  1.00 61.61           C  
ATOM   2346  O   PRO C  53     -31.192 -25.917  29.405  1.00 61.61           O  
ATOM   2347  CG  PRO C  53     -29.232 -23.029  28.445  1.00 61.61           C  
ATOM   2348  CD  PRO C  53     -28.798 -24.190  27.597  1.00 61.61           C  
ATOM   2349  N   VAL C  54     -30.432 -26.743  31.182  1.00 61.91           N  
ATOM   2350  CA  VAL C  54     -31.521 -27.557  31.712  1.00 61.91           C  
ATOM   2351  C   VAL C  54     -32.530 -26.665  32.432  1.00 61.91           C  
ATOM   2352  CB  VAL C  54     -30.997 -28.650  32.670  1.00 61.91           C  
ATOM   2353  O   VAL C  54     -33.706 -27.017  32.550  1.00 61.91           O  
ATOM   2354  CG1 VAL C  54     -31.870 -29.901  32.590  1.00 61.91           C  
ATOM   2355  CG2 VAL C  54     -29.543 -28.988  32.349  1.00 61.91           C  
ATOM   2356  N   SER C  55     -32.265 -25.428  32.770  1.00 66.97           N  
ATOM   2357  CA  SER C  55     -33.201 -24.547  33.460  1.00 66.97           C  
ATOM   2358  C   SER C  55     -33.313 -23.199  32.755  1.00 66.97           C  
ATOM   2359  CB  SER C  55     -32.770 -24.338  34.912  1.00 66.97           C  
ATOM   2360  O   SER C  55     -32.380 -22.770  32.073  1.00 66.97           O  
ATOM   2361  OG  SER C  55     -31.705 -23.406  34.991  1.00 66.97           O  
ATOM   2362  N   GLY C  56     -34.538 -22.607  32.578  1.00 72.90           N  
ATOM   2363  CA  GLY C  56     -34.785 -21.272  32.057  1.00 72.90           C  
ATOM   2364  C   GLY C  56     -33.732 -20.264  32.477  1.00 72.90           C  
ATOM   2365  O   GLY C  56     -33.266 -19.467  31.660  1.00 72.90           O  
ATOM   2366  N   ALA C  57     -33.433 -20.248  33.756  1.00 80.82           N  
ATOM   2367  CA  ALA C  57     -32.401 -19.351  34.270  1.00 80.82           C  
ATOM   2368  C   ALA C  57     -31.051 -19.638  33.620  1.00 80.82           C  
ATOM   2369  CB  ALA C  57     -32.295 -19.476  35.788  1.00 80.82           C  
ATOM   2370  O   ALA C  57     -30.308 -18.713  33.283  1.00 80.82           O  
ATOM   2371  N   ALA C  58     -30.879 -20.850  33.466  1.00 82.99           N  
ATOM   2372  CA  ALA C  58     -29.642 -21.265  32.810  1.00 82.99           C  
ATOM   2373  C   ALA C  58     -29.632 -20.847  31.342  1.00 82.99           C  
ATOM   2374  CB  ALA C  58     -29.457 -22.776  32.930  1.00 82.99           C  
ATOM   2375  O   ALA C  58     -28.605 -20.405  30.823  1.00 82.99           O  
ATOM   2376  N   THR C  59     -30.855 -20.924  30.757  1.00 84.46           N  
ATOM   2377  CA  THR C  59     -30.992 -20.500  29.368  1.00 84.46           C  
ATOM   2378  C   THR C  59     -30.773 -18.995  29.238  1.00 84.46           C  
ATOM   2379  CB  THR C  59     -32.377 -20.870  28.805  1.00 84.46           C  
ATOM   2380  O   THR C  59     -30.083 -18.540  28.323  1.00 84.46           O  
ATOM   2381  CG2 THR C  59     -32.492 -20.490  27.333  1.00 84.46           C  
ATOM   2382  OG1 THR C  59     -32.579 -22.282  28.940  1.00 84.46           O  
ATOM   2383  N   LEU C  60     -31.357 -18.162  30.215  1.00 85.50           N  
ATOM   2384  CA  LEU C  60     -31.192 -16.713  30.198  1.00 85.50           C  
ATOM   2385  C   LEU C  60     -29.731 -16.330  30.410  1.00 85.50           C  
ATOM   2386  CB  LEU C  60     -32.064 -16.061  31.274  1.00 85.50           C  
ATOM   2387  O   LEU C  60     -29.215 -15.436  29.735  1.00 85.50           O  
ATOM   2388  CG  LEU C  60     -32.260 -14.548  31.163  1.00 85.50           C  
ATOM   2389  CD1 LEU C  60     -33.544 -14.235  30.401  1.00 85.50           C  
ATOM   2390  CD2 LEU C  60     -32.284 -13.909  32.547  1.00 85.50           C  
ATOM   2391  N   GLN C  61     -29.126 -17.037  31.335  1.00 86.05           N  
ATOM   2392  CA  GLN C  61     -27.713 -16.781  31.594  1.00 86.05           C  
ATOM   2393  C   GLN C  61     -26.859 -17.119  30.376  1.00 86.05           C  
ATOM   2394  CB  GLN C  61     -27.236 -17.580  32.808  1.00 86.05           C  
ATOM   2395  O   GLN C  61     -25.934 -16.379  30.034  1.00 86.05           O  
ATOM   2396  CG  GLN C  61     -27.496 -16.889  34.140  1.00 86.05           C  
ATOM   2397  CD  GLN C  61     -27.058 -17.724  35.329  1.00 86.05           C  
ATOM   2398  NE2 GLN C  61     -26.944 -17.088  36.490  1.00 86.05           N  
ATOM   2399  OE1 GLN C  61     -26.825 -18.931  35.205  1.00 86.05           O  
ATOM   2400  N   GLU C  62     -27.256 -18.151  29.804  1.00 86.06           N  
ATOM   2401  CA  GLU C  62     -26.541 -18.553  28.597  1.00 86.06           C  
ATOM   2402  C   GLU C  62     -26.759 -17.551  27.466  1.00 86.06           C  
ATOM   2403  CB  GLU C  62     -26.979 -19.951  28.153  1.00 86.06           C  
ATOM   2404  O   GLU C  62     -25.819 -17.201  26.750  1.00 86.06           O  
ATOM   2405  CG  GLU C  62     -26.193 -20.495  26.968  1.00 86.06           C  
ATOM   2406  CD  GLU C  62     -24.739 -20.790  27.298  1.00 86.06           C  
ATOM   2407  OE1 GLU C  62     -23.908 -20.869  26.365  1.00 86.06           O  
ATOM   2408  OE2 GLU C  62     -24.427 -20.946  28.500  1.00 86.06           O  
ATOM   2409  N   LEU C  63     -28.028 -17.179  27.263  1.00 85.30           N  
ATOM   2410  CA  LEU C  63     -28.334 -16.182  26.243  1.00 85.30           C  
ATOM   2411  C   LEU C  63     -27.592 -14.878  26.518  1.00 85.30           C  
ATOM   2412  CB  LEU C  63     -29.841 -15.922  26.182  1.00 85.30           C  
ATOM   2413  O   LEU C  63     -27.050 -14.261  25.598  1.00 85.30           O  
ATOM   2414  CG  LEU C  63     -30.679 -16.962  25.436  1.00 85.30           C  
ATOM   2415  CD1 LEU C  63     -32.161 -16.759  25.730  1.00 85.30           C  
ATOM   2416  CD2 LEU C  63     -30.411 -16.888  23.936  1.00 85.30           C  
ATOM   2417  N   GLN C  64     -27.597 -14.458  27.854  1.00 87.59           N  
ATOM   2418  CA  GLN C  64     -26.863 -13.250  28.213  1.00 87.59           C  
ATOM   2419  C   GLN C  64     -25.372 -13.407  27.929  1.00 87.59           C  
ATOM   2420  CB  GLN C  64     -27.083 -12.906  29.687  1.00 87.59           C  
ATOM   2421  O   GLN C  64     -24.728 -12.481  27.431  1.00 87.59           O  
ATOM   2422  CG  GLN C  64     -26.457 -11.583  30.110  1.00 87.59           C  
ATOM   2423  CD  GLN C  64     -27.114 -10.385  29.452  1.00 87.59           C  
ATOM   2424  NE2 GLN C  64     -26.313  -9.560  28.787  1.00 87.59           N  
ATOM   2425  OE1 GLN C  64     -28.333 -10.204  29.539  1.00 87.59           O  
ATOM   2426  N   ALA C  65     -24.816 -14.592  28.248  1.00 87.11           N  
ATOM   2427  CA  ALA C  65     -23.410 -14.863  27.960  1.00 87.11           C  
ATOM   2428  C   ALA C  65     -23.139 -14.816  26.459  1.00 87.11           C  
ATOM   2429  CB  ALA C  65     -23.002 -16.220  28.529  1.00 87.11           C  
ATOM   2430  O   ALA C  65     -22.111 -14.291  26.024  1.00 87.11           O  
ATOM   2431  N   GLN C  66     -24.144 -15.340  25.706  1.00 86.88           N  
ATOM   2432  CA  GLN C  66     -24.011 -15.311  24.253  1.00 86.88           C  
ATOM   2433  C   GLN C  66     -24.072 -13.881  23.724  1.00 86.88           C  
ATOM   2434  CB  GLN C  66     -25.100 -16.161  23.597  1.00 86.88           C  
ATOM   2435  O   GLN C  66     -23.317 -13.515  22.821  1.00 86.88           O  
ATOM   2436  CG  GLN C  66     -24.871 -17.661  23.727  1.00 86.88           C  
ATOM   2437  CD  GLN C  66     -25.965 -18.481  23.070  1.00 86.88           C  
ATOM   2438  NE2 GLN C  66     -25.952 -19.788  23.309  1.00 86.88           N  
ATOM   2439  OE1 GLN C  66     -26.817 -17.944  22.354  1.00 86.88           O  
ATOM   2440  N   VAL C  67     -24.982 -13.100  24.290  1.00 86.70           N  
ATOM   2441  CA  VAL C  67     -25.095 -11.696  23.908  1.00 86.70           C  
ATOM   2442  C   VAL C  67     -23.805 -10.959  24.258  1.00 86.70           C  
ATOM   2443  CB  VAL C  67     -26.301 -11.016  24.595  1.00 86.70           C  
ATOM   2444  O   VAL C  67     -23.293 -10.175  23.456  1.00 86.70           O  
ATOM   2445  CG1 VAL C  67     -26.237  -9.500  24.420  1.00 86.70           C  
ATOM   2446  CG2 VAL C  67     -27.612 -11.567  24.039  1.00 86.70           C  
ATOM   2447  N   ASP C  68     -23.234 -11.218  25.434  1.00 87.58           N  
ATOM   2448  CA  ASP C  68     -21.990 -10.581  25.856  1.00 87.58           C  
ATOM   2449  C   ASP C  68     -20.841 -10.944  24.918  1.00 87.58           C  
ATOM   2450  CB  ASP C  68     -21.643 -10.980  27.292  1.00 87.58           C  
ATOM   2451  O   ASP C  68     -20.042 -10.083  24.545  1.00 87.58           O  
ATOM   2452  CG  ASP C  68     -22.578 -10.367  28.320  1.00 87.58           C  
ATOM   2453  OD1 ASP C  68     -22.598 -10.833  29.480  1.00 87.58           O  
ATOM   2454  OD2 ASP C  68     -23.303  -9.413  27.966  1.00 87.58           O  
ATOM   2455  N   THR C  69     -20.836 -12.184  24.611  1.00 87.51           N  
ATOM   2456  CA  THR C  69     -19.800 -12.647  23.695  1.00 87.51           C  
ATOM   2457  C   THR C  69     -19.948 -11.983  22.330  1.00 87.51           C  
ATOM   2458  CB  THR C  69     -19.843 -14.178  23.531  1.00 87.51           C  
ATOM   2459  O   THR C  69     -18.958 -11.561  21.728  1.00 87.51           O  
ATOM   2460  CG2 THR C  69     -18.760 -14.659  22.571  1.00 87.51           C  
ATOM   2461  OG1 THR C  69     -19.641 -14.795  24.809  1.00 87.51           O  
ATOM   2462  N   LEU C  70     -21.178 -11.904  21.877  1.00 87.28           N  
ATOM   2463  CA  LEU C  70     -21.435 -11.267  20.590  1.00 87.28           C  
ATOM   2464  C   LEU C  70     -21.041  -9.794  20.625  1.00 87.28           C  
ATOM   2465  CB  LEU C  70     -22.911 -11.403  20.209  1.00 87.28           C  
ATOM   2466  O   LEU C  70     -20.453  -9.281  19.670  1.00 87.28           O  
ATOM   2467  CG  LEU C  70     -23.334 -12.742  19.603  1.00 87.28           C  
ATOM   2468  CD1 LEU C  70     -24.854 -12.868  19.603  1.00 87.28           C  
ATOM   2469  CD2 LEU C  70     -22.780 -12.889  18.189  1.00 87.28           C  
ATOM   2470  N   GLU C  71     -21.316  -9.139  21.750  1.00 88.23           N  
ATOM   2471  CA  GLU C  71     -20.958  -7.731  21.894  1.00 88.23           C  
ATOM   2472  C   GLU C  71     -19.444  -7.546  21.920  1.00 88.23           C  
ATOM   2473  CB  GLU C  71     -21.582  -7.145  23.163  1.00 88.23           C  
ATOM   2474  O   GLU C  71     -18.918  -6.601  21.329  1.00 88.23           O  
ATOM   2475  CG  GLU C  71     -23.071  -6.857  23.040  1.00 88.23           C  
ATOM   2476  CD  GLU C  71     -23.673  -6.260  24.303  1.00 88.23           C  
ATOM   2477  OE1 GLU C  71     -24.835  -5.797  24.261  1.00 88.23           O  
ATOM   2478  OE2 GLU C  71     -22.976  -6.254  25.342  1.00 88.23           O  
ATOM   2479  N   LEU C  72     -18.779  -8.445  22.549  1.00 87.23           N  
ATOM   2480  CA  LEU C  72     -17.321  -8.401  22.585  1.00 87.23           C  
ATOM   2481  C   LEU C  72     -16.736  -8.643  21.198  1.00 87.23           C  
ATOM   2482  CB  LEU C  72     -16.778  -9.440  23.570  1.00 87.23           C  
ATOM   2483  O   LEU C  72     -15.814  -7.940  20.777  1.00 87.23           O  
ATOM   2484  CG  LEU C  72     -15.265  -9.433  23.796  1.00 87.23           C  
ATOM   2485  CD1 LEU C  72     -14.843  -8.159  24.520  1.00 87.23           C  
ATOM   2486  CD2 LEU C  72     -14.836 -10.668  24.581  1.00 87.23           C  
ATOM   2487  N   GLU C  73     -17.323  -9.586  20.597  1.00 87.34           N  
ATOM   2488  CA  GLU C  73     -16.870  -9.888  19.242  1.00 87.34           C  
ATOM   2489  C   GLU C  73     -17.139  -8.720  18.298  1.00 87.34           C  
ATOM   2490  CB  GLU C  73     -17.549 -11.155  18.718  1.00 87.34           C  
ATOM   2491  O   GLU C  73     -16.304  -8.395  17.451  1.00 87.34           O  
ATOM   2492  CG  GLU C  73     -17.044 -12.436  19.366  1.00 87.34           C  
ATOM   2493  CD  GLU C  73     -15.570 -12.701  19.104  1.00 87.34           C  
ATOM   2494  OE1 GLU C  73     -14.868 -13.186  20.020  1.00 87.34           O  
ATOM   2495  OE2 GLU C  73     -15.114 -12.421  17.973  1.00 87.34           O  
ATOM   2496  N   ASN C  74     -18.206  -8.157  18.490  1.00 86.96           N  
ATOM   2497  CA  ASN C  74     -18.541  -6.991  17.681  1.00 86.96           C  
ATOM   2498  C   ASN C  74     -17.590  -5.829  17.951  1.00 86.96           C  
ATOM   2499  CB  ASN C  74     -19.988  -6.561  17.931  1.00 86.96           C  
ATOM   2500  O   ASN C  74     -17.163  -5.141  17.022  1.00 86.96           O  
ATOM   2501  CG  ASN C  74     -20.971  -7.254  17.008  1.00 86.96           C  
ATOM   2502  ND2 ASN C  74     -22.224  -7.349  17.438  1.00 86.96           N  
ATOM   2503  OD1 ASN C  74     -20.608  -7.700  15.917  1.00 86.96           O  
ATOM   2504  N   ALA C  75     -17.254  -5.628  19.212  1.00 86.89           N  
ATOM   2505  CA  ALA C  75     -16.313  -4.570  19.574  1.00 86.89           C  
ATOM   2506  C   ALA C  75     -14.931  -4.840  18.986  1.00 86.89           C  
ATOM   2507  CB  ALA C  75     -16.225  -4.434  21.092  1.00 86.89           C  
ATOM   2508  O   ALA C  75     -14.270  -3.923  18.492  1.00 86.89           O  
ATOM   2509  N   ARG C  76     -14.596  -6.000  19.022  1.00 86.19           N  
ATOM   2510  CA  ARG C  76     -13.316  -6.395  18.443  1.00 86.19           C  
ATOM   2511  C   ARG C  76     -13.309  -6.181  16.933  1.00 86.19           C  
ATOM   2512  CB  ARG C  76     -13.008  -7.858  18.767  1.00 86.19           C  
ATOM   2513  O   ARG C  76     -12.349  -5.639  16.382  1.00 86.19           O  
ATOM   2514  CG  ARG C  76     -11.640  -8.320  18.290  1.00 86.19           C  
ATOM   2515  CD  ARG C  76     -11.364  -9.764  18.683  1.00 86.19           C  
ATOM   2516  NE  ARG C  76     -10.147 -10.270  18.054  1.00 86.19           N  
ATOM   2517  NH1 ARG C  76      -8.914 -10.324  20.008  1.00 86.19           N  
ATOM   2518  NH2 ARG C  76      -7.964 -10.983  18.028  1.00 86.19           N  
ATOM   2519  CZ  ARG C  76      -9.011 -10.525  18.698  1.00 86.19           C  
ATOM   2520  N   LEU C  77     -14.445  -6.549  16.436  1.00 85.76           N  
ATOM   2521  CA  LEU C  77     -14.563  -6.403  14.989  1.00 85.76           C  
ATOM   2522  C   LEU C  77     -14.552  -4.931  14.589  1.00 85.76           C  
ATOM   2523  CB  LEU C  77     -15.844  -7.072  14.485  1.00 85.76           C  
ATOM   2524  O   LEU C  77     -13.933  -4.560  13.589  1.00 85.76           O  
ATOM   2525  CG  LEU C  77     -15.835  -8.600  14.430  1.00 85.76           C  
ATOM   2526  CD1 LEU C  77     -17.234  -9.129  14.135  1.00 85.76           C  
ATOM   2527  CD2 LEU C  77     -14.840  -9.092  13.384  1.00 85.76           C  
ATOM   2528  N   ARG C  78     -15.191  -4.167  15.386  1.00 86.48           N  
ATOM   2529  CA  ARG C  78     -15.200  -2.733  15.117  1.00 86.48           C  
ATOM   2530  C   ARG C  78     -13.796  -2.148  15.220  1.00 86.48           C  
ATOM   2531  CB  ARG C  78     -16.141  -2.011  16.084  1.00 86.48           C  
ATOM   2532  O   ARG C  78     -13.393  -1.337  14.384  1.00 86.48           O  
ATOM   2533  CG  ARG C  78     -17.608  -2.093  15.692  1.00 86.48           C  
ATOM   2534  CD  ARG C  78     -18.483  -1.242  16.601  1.00 86.48           C  
ATOM   2535  NE  ARG C  78     -19.903  -1.449  16.331  1.00 86.48           N  
ATOM   2536  NH1 ARG C  78     -20.506  -1.668  18.550  1.00 86.48           N  
ATOM   2537  NH2 ARG C  78     -22.095  -1.824  16.906  1.00 86.48           N  
ATOM   2538  CZ  ARG C  78     -20.831  -1.646  17.263  1.00 86.48           C  
ATOM   2539  N   ARG C  79     -13.103  -2.606  16.252  1.00 84.51           N  
ATOM   2540  CA  ARG C  79     -11.723  -2.156  16.406  1.00 84.51           C  
ATOM   2541  C   ARG C  79     -10.872  -2.586  15.216  1.00 84.51           C  
ATOM   2542  CB  ARG C  79     -11.122  -2.700  17.704  1.00 84.51           C  
ATOM   2543  O   ARG C  79     -10.100  -1.789  14.678  1.00 84.51           O  
ATOM   2544  CG  ARG C  79      -9.727  -2.174  18.004  1.00 84.51           C  
ATOM   2545  CD  ARG C  79      -9.199  -2.701  19.331  1.00 84.51           C  
ATOM   2546  NE  ARG C  79      -7.807  -2.317  19.547  1.00 84.51           N  
ATOM   2547  NH1 ARG C  79      -7.532  -3.603  21.447  1.00 84.51           N  
ATOM   2548  NH2 ARG C  79      -5.792  -2.341  20.650  1.00 84.51           N  
ATOM   2549  CZ  ARG C  79      -7.047  -2.755  20.547  1.00 84.51           C  
ATOM   2550  N   LEU C  80     -11.053  -3.687  14.888  1.00 84.06           N  
ATOM   2551  CA  LEU C  80     -10.282  -4.221  13.771  1.00 84.06           C  
ATOM   2552  C   LEU C  80     -10.639  -3.505  12.473  1.00 84.06           C  
ATOM   2553  CB  LEU C  80     -10.525  -5.725  13.623  1.00 84.06           C  
ATOM   2554  O   LEU C  80      -9.789  -3.344  11.594  1.00 84.06           O  
ATOM   2555  CG  LEU C  80      -9.853  -6.626  14.660  1.00 84.06           C  
ATOM   2556  CD1 LEU C  80     -10.400  -8.046  14.562  1.00 84.06           C  
ATOM   2557  CD2 LEU C  80      -8.339  -6.617  14.478  1.00 84.06           C  
ATOM   2558  N   ALA C  81     -11.864  -3.082  12.520  1.00 85.43           N  
ATOM   2559  CA  ALA C  81     -12.346  -2.403  11.320  1.00 85.43           C  
ATOM   2560  C   ALA C  81     -11.799  -0.980  11.238  1.00 85.43           C  
ATOM   2561  CB  ALA C  81     -13.872  -2.384  11.296  1.00 85.43           C  
ATOM   2562  O   ALA C  81     -11.646  -0.430  10.145  1.00 85.43           O  
ATOM   2563  N   LEU C  82     -11.381  -0.363  12.448  1.00 90.82           N  
ATOM   2564  CA  LEU C  82     -11.060   1.060  12.466  1.00 90.82           C  
ATOM   2565  C   LEU C  82      -9.571   1.278  12.714  1.00 90.82           C  
ATOM   2566  CB  LEU C  82     -11.878   1.781  13.540  1.00 90.82           C  
ATOM   2567  O   LEU C  82      -9.043   2.358  12.440  1.00 90.82           O  
ATOM   2568  CG  LEU C  82     -13.397   1.759  13.363  1.00 90.82           C  
ATOM   2569  CD1 LEU C  82     -14.082   2.362  14.586  1.00 90.82           C  
ATOM   2570  CD2 LEU C  82     -13.799   2.507  12.096  1.00 90.82           C  
ATOM   2571  N   THR C  83      -8.849   0.272  13.284  1.00 91.88           N  
ATOM   2572  CA  THR C  83      -7.483   0.535  13.724  1.00 91.88           C  
ATOM   2573  C   THR C  83      -6.501  -0.407  13.034  1.00 91.88           C  
ATOM   2574  CB  THR C  83      -7.351   0.388  15.252  1.00 91.88           C  
ATOM   2575  O   THR C  83      -6.876  -1.504  12.614  1.00 91.88           O  
ATOM   2576  CG2 THR C  83      -8.257   1.376  15.979  1.00 91.88           C  
ATOM   2577  OG1 THR C  83      -7.715  -0.945  15.631  1.00 91.88           O  
ATOM   2578  N   ASP C  84      -5.276   0.181  12.799  1.00 93.47           N  
ATOM   2579  CA  ASP C  84      -4.149  -0.629  12.350  1.00 93.47           C  
ATOM   2580  C   ASP C  84      -3.616  -1.504  13.483  1.00 93.47           C  
ATOM   2581  CB  ASP C  84      -3.031   0.261  11.803  1.00 93.47           C  
ATOM   2582  O   ASP C  84      -3.279  -1.001  14.557  1.00 93.47           O  
ATOM   2583  CG  ASP C  84      -1.773  -0.513  11.454  1.00 93.47           C  
ATOM   2584  OD1 ASP C  84      -0.741  -0.342  12.139  1.00 93.47           O  
ATOM   2585  OD2 ASP C  84      -1.812  -1.300  10.483  1.00 93.47           O  
ATOM   2586  N   ASP C  85      -3.600  -2.792  13.186  1.00 91.25           N  
ATOM   2587  CA  ASP C  85      -3.281  -3.772  14.220  1.00 91.25           C  
ATOM   2588  C   ASP C  85      -1.838  -3.619  14.696  1.00 91.25           C  
ATOM   2589  CB  ASP C  85      -3.517  -5.193  13.704  1.00 91.25           C  
ATOM   2590  O   ASP C  85      -1.539  -3.839  15.871  1.00 91.25           O  
ATOM   2591  CG  ASP C  85      -3.467  -6.239  14.804  1.00 91.25           C  
ATOM   2592  OD1 ASP C  85      -2.755  -7.254  14.648  1.00 91.25           O  
ATOM   2593  OD2 ASP C  85      -4.148  -6.048  15.835  1.00 91.25           O  
ATOM   2594  N   LEU C  86      -0.930  -3.140  13.922  1.00 93.44           N  
ATOM   2595  CA  LEU C  86       0.496  -3.076  14.225  1.00 93.44           C  
ATOM   2596  C   LEU C  86       0.812  -1.866  15.098  1.00 93.44           C  
ATOM   2597  CB  LEU C  86       1.316  -3.016  12.934  1.00 93.44           C  
ATOM   2598  O   LEU C  86       1.516  -1.988  16.103  1.00 93.44           O  
ATOM   2599  CG  LEU C  86       2.836  -2.973  13.098  1.00 93.44           C  
ATOM   2600  CD1 LEU C  86       3.324  -4.210  13.845  1.00 93.44           C  
ATOM   2601  CD2 LEU C  86       3.518  -2.860  11.738  1.00 93.44           C  
ATOM   2602  N   THR C  87       0.202  -0.718  14.851  1.00 95.23           N  
ATOM   2603  CA  THR C  87       0.619   0.524  15.492  1.00 95.23           C  
ATOM   2604  C   THR C  87      -0.448   1.015  16.467  1.00 95.23           C  
ATOM   2605  CB  THR C  87       0.909   1.620  14.450  1.00 95.23           C  
ATOM   2606  O   THR C  87      -0.167   1.836  17.342  1.00 95.23           O  
ATOM   2607  CG2 THR C  87       1.945   1.152  13.434  1.00 95.23           C  
ATOM   2608  OG1 THR C  87      -0.304   1.951  13.762  1.00 95.23           O  
ATOM   2609  N   GLY C  88      -1.659   0.553  16.260  1.00 94.71           N  
ATOM   2610  CA  GLY C  88      -2.775   1.035  17.059  1.00 94.71           C  
ATOM   2611  C   GLY C  88      -3.392   2.309  16.514  1.00 94.71           C  
ATOM   2612  O   GLY C  88      -4.398   2.791  17.038  1.00 94.71           O  
ATOM   2613  N   ALA C  89      -2.832   2.981  15.558  1.00 94.96           N  
ATOM   2614  CA  ALA C  89      -3.401   4.150  14.892  1.00 94.96           C  
ATOM   2615  C   ALA C  89      -4.633   3.770  14.075  1.00 94.96           C  
ATOM   2616  CB  ALA C  89      -2.357   4.813  13.998  1.00 94.96           C  
ATOM   2617  O   ALA C  89      -4.870   2.589  13.812  1.00 94.96           O  
ATOM   2618  N   TYR C  90      -5.457   4.789  13.815  1.00 93.47           N  
ATOM   2619  CA  TYR C  90      -6.548   4.496  12.892  1.00 93.47           C  
ATOM   2620  C   TYR C  90      -6.014   3.951  11.572  1.00 93.47           C  
ATOM   2621  CB  TYR C  90      -7.388   5.751  12.636  1.00 93.47           C  
ATOM   2622  O   TYR C  90      -4.902   4.287  11.159  1.00 93.47           O  
ATOM   2623  CG  TYR C  90      -8.175   6.210  13.840  1.00 93.47           C  
ATOM   2624  CD1 TYR C  90      -9.131   5.385  14.428  1.00 93.47           C  
ATOM   2625  CD2 TYR C  90      -7.965   7.470  14.391  1.00 93.47           C  
ATOM   2626  CE1 TYR C  90      -9.860   5.804  15.536  1.00 93.47           C  
ATOM   2627  CE2 TYR C  90      -8.688   7.899  15.499  1.00 93.47           C  
ATOM   2628  OH  TYR C  90     -10.350   7.481  17.160  1.00 93.47           O  
ATOM   2629  CZ  TYR C  90      -9.631   7.061  16.063  1.00 93.47           C  
ATOM   2630  N   ASN C  91      -6.845   3.006  10.915  1.00 91.72           N  
ATOM   2631  CA  ASN C  91      -6.394   2.406   9.664  1.00 91.72           C  
ATOM   2632  C   ASN C  91      -6.897   3.187   8.454  1.00 91.72           C  
ATOM   2633  CB  ASN C  91      -6.842   0.945   9.577  1.00 91.72           C  
ATOM   2634  O   ASN C  91      -7.680   4.128   8.599  1.00 91.72           O  
ATOM   2635  CG  ASN C  91      -8.351   0.797   9.575  1.00 91.72           C  
ATOM   2636  ND2 ASN C  91      -8.834  -0.356  10.022  1.00 91.72           N  
ATOM   2637  OD1 ASN C  91      -9.076   1.710   9.174  1.00 91.72           O  
ATOM   2638  N   ARG C  92      -6.365   3.046   7.318  1.00 91.62           N  
ATOM   2639  CA  ARG C  92      -6.647   3.749   6.071  1.00 91.62           C  
ATOM   2640  C   ARG C  92      -8.144   3.780   5.785  1.00 91.62           C  
ATOM   2641  CB  ARG C  92      -5.904   3.094   4.904  1.00 91.62           C  
ATOM   2642  O   ARG C  92      -8.666   4.779   5.286  1.00 91.62           O  
ATOM   2643  CG  ARG C  92      -6.179   3.742   3.557  1.00 91.62           C  
ATOM   2644  CD  ARG C  92      -5.447   3.029   2.428  1.00 91.62           C  
ATOM   2645  NE  ARG C  92      -5.766   3.610   1.127  1.00 91.62           N  
ATOM   2646  NH1 ARG C  92      -4.955   1.828  -0.099  1.00 91.62           N  
ATOM   2647  NH2 ARG C  92      -5.856   3.645  -1.167  1.00 91.62           N  
ATOM   2648  CZ  ARG C  92      -5.525   3.027  -0.043  1.00 91.62           C  
ATOM   2649  N   ARG C  93      -8.818   2.666   6.147  1.00 89.79           N  
ATOM   2650  CA  ARG C  93     -10.245   2.573   5.856  1.00 89.79           C  
ATOM   2651  C   ARG C  93     -11.027   3.651   6.601  1.00 89.79           C  
ATOM   2652  CB  ARG C  93     -10.781   1.188   6.225  1.00 89.79           C  
ATOM   2653  O   ARG C  93     -12.057   4.124   6.117  1.00 89.79           O  
ATOM   2654  CG  ARG C  93     -10.290   0.075   5.313  1.00 89.79           C  
ATOM   2655  CD  ARG C  93     -10.893  -1.271   5.690  1.00 89.79           C  
ATOM   2656  NE  ARG C  93     -10.348  -2.353   4.876  1.00 89.79           N  
ATOM   2657  NH1 ARG C  93     -11.369  -4.045   6.072  1.00 89.79           N  
ATOM   2658  NH2 ARG C  93     -10.039  -4.548   4.274  1.00 89.79           N  
ATOM   2659  CZ  ARG C  93     -10.587  -3.646   5.076  1.00 89.79           C  
ATOM   2660  N   TYR C  94     -10.518   4.032   7.756  1.00 89.89           N  
ATOM   2661  CA  TYR C  94     -11.225   5.000   8.587  1.00 89.89           C  
ATOM   2662  C   TYR C  94     -10.720   6.414   8.327  1.00 89.89           C  
ATOM   2663  CB  TYR C  94     -11.066   4.654  10.070  1.00 89.89           C  
ATOM   2664  O   TYR C  94     -11.319   7.389   8.786  1.00 89.89           O  
ATOM   2665  CG  TYR C  94     -11.976   5.443  10.979  1.00 89.89           C  
ATOM   2666  CD1 TYR C  94     -11.455   6.271  11.971  1.00 89.89           C  
ATOM   2667  CD2 TYR C  94     -13.358   5.363  10.849  1.00 89.89           C  
ATOM   2668  CE1 TYR C  94     -12.290   6.999  12.812  1.00 89.89           C  
ATOM   2669  CE2 TYR C  94     -14.203   6.086  11.685  1.00 89.89           C  
ATOM   2670  OH  TYR C  94     -14.492   7.619  13.491  1.00 89.89           O  
ATOM   2671  CZ  TYR C  94     -13.660   6.901  12.661  1.00 89.89           C  
ATOM   2672  N   PHE C  95      -9.727   6.609   7.672  1.00 90.53           N  
ATOM   2673  CA  PHE C  95      -9.049   7.887   7.493  1.00 90.53           C  
ATOM   2674  C   PHE C  95      -9.999   8.927   6.911  1.00 90.53           C  
ATOM   2675  CB  PHE C  95      -7.827   7.726   6.583  1.00 90.53           C  
ATOM   2676  O   PHE C  95     -10.090  10.046   7.420  1.00 90.53           O  
ATOM   2677  CG  PHE C  95      -7.126   9.021   6.274  1.00 90.53           C  
ATOM   2678  CD1 PHE C  95      -7.083   9.511   4.974  1.00 90.53           C  
ATOM   2679  CD2 PHE C  95      -6.509   9.749   7.283  1.00 90.53           C  
ATOM   2680  CE1 PHE C  95      -6.435  10.710   4.685  1.00 90.53           C  
ATOM   2681  CE2 PHE C  95      -5.859  10.948   7.001  1.00 90.53           C  
ATOM   2682  CZ  PHE C  95      -5.822  11.426   5.702  1.00 90.53           C  
ATOM   2683  N   ALA C  96     -10.726   8.571   5.779  1.00 91.12           N  
ATOM   2684  CA  ALA C  96     -11.623   9.528   5.135  1.00 91.12           C  
ATOM   2685  C   ALA C  96     -12.716   9.986   6.096  1.00 91.12           C  
ATOM   2686  CB  ALA C  96     -12.242   8.915   3.881  1.00 91.12           C  
ATOM   2687  O   ALA C  96     -13.034  11.176   6.163  1.00 91.12           O  
ATOM   2688  N   THR C  97     -13.239   9.015   6.754  1.00 91.62           N  
ATOM   2689  CA  THR C  97     -14.280   9.332   7.726  1.00 91.62           C  
ATOM   2690  C   THR C  97     -13.733  10.236   8.827  1.00 91.62           C  
ATOM   2691  CB  THR C  97     -14.869   8.054   8.351  1.00 91.62           C  
ATOM   2692  O   THR C  97     -14.374  11.219   9.206  1.00 91.62           O  
ATOM   2693  CG2 THR C  97     -15.940   8.391   9.384  1.00 91.62           C  
ATOM   2694  OG1 THR C  97     -15.451   7.249   7.320  1.00 91.62           O  
ATOM   2695  N   MET C  98     -12.559   9.876   9.302  1.00 90.83           N  
ATOM   2696  CA  MET C  98     -11.896  10.649  10.349  1.00 90.83           C  
ATOM   2697  C   MET C  98     -11.687  12.094   9.908  1.00 90.83           C  
ATOM   2698  CB  MET C  98     -10.554  10.016  10.718  1.00 90.83           C  
ATOM   2699  O   MET C  98     -11.988  13.026  10.656  1.00 90.83           O  
ATOM   2700  CG  MET C  98      -9.772  10.800  11.760  1.00 90.83           C  
ATOM   2701  SD  MET C  98      -8.009  10.298  11.840  1.00 90.83           S  
ATOM   2702  CE  MET C  98      -7.405  11.002  10.281  1.00 90.83           C  
ATOM   2703  N   LEU C  99     -11.170  12.295   8.766  1.00 91.47           N  
ATOM   2704  CA  LEU C  99     -10.867  13.627   8.252  1.00 91.47           C  
ATOM   2705  C   LEU C  99     -12.147  14.403   7.964  1.00 91.47           C  
ATOM   2706  CB  LEU C  99     -10.017  13.531   6.983  1.00 91.47           C  
ATOM   2707  O   LEU C  99     -12.243  15.591   8.282  1.00 91.47           O  
ATOM   2708  CG  LEU C  99      -9.574  14.857   6.361  1.00 91.47           C  
ATOM   2709  CD1 LEU C  99      -8.905  15.737   7.412  1.00 91.47           C  
ATOM   2710  CD2 LEU C  99      -8.635  14.610   5.186  1.00 91.47           C  
ATOM   2711  N   ARG C 100     -13.170  13.746   7.399  1.00 91.23           N  
ATOM   2712  CA  ARG C 100     -14.452  14.392   7.139  1.00 91.23           C  
ATOM   2713  C   ARG C 100     -15.088  14.888   8.433  1.00 91.23           C  
ATOM   2714  CB  ARG C 100     -15.403  13.431   6.422  1.00 91.23           C  
ATOM   2715  O   ARG C 100     -15.574  16.019   8.499  1.00 91.23           O  
ATOM   2716  CG  ARG C 100     -16.669  14.092   5.901  1.00 91.23           C  
ATOM   2717  CD  ARG C 100     -17.603  13.084   5.247  1.00 91.23           C  
ATOM   2718  NE  ARG C 100     -16.974  12.428   4.105  1.00 91.23           N  
ATOM   2719  NH1 ARG C 100     -18.348  10.571   4.151  1.00 91.23           N  
ATOM   2720  NH2 ARG C 100     -16.700  10.744   2.566  1.00 91.23           N  
ATOM   2721  CZ  ARG C 100     -17.342  11.249   3.610  1.00 91.23           C  
ATOM   2722  N   ASP C 101     -15.061  14.027   9.409  1.00 90.60           N  
ATOM   2723  CA  ASP C 101     -15.637  14.374  10.705  1.00 90.60           C  
ATOM   2724  C   ASP C 101     -14.897  15.551  11.337  1.00 90.60           C  
ATOM   2725  CB  ASP C 101     -15.606  13.167  11.646  1.00 90.60           C  
ATOM   2726  O   ASP C 101     -15.521  16.451  11.903  1.00 90.60           O  
ATOM   2727  CG  ASP C 101     -16.615  12.096  11.269  1.00 90.60           C  
ATOM   2728  OD1 ASP C 101     -16.533  10.968  11.800  1.00 90.60           O  
ATOM   2729  OD2 ASP C 101     -17.497  12.382  10.431  1.00 90.60           O  
ATOM   2730  N   ALA C 102     -13.577  15.478  11.247  1.00 91.53           N  
ATOM   2731  CA  ALA C 102     -12.773  16.565  11.799  1.00 91.53           C  
ATOM   2732  C   ALA C 102     -13.090  17.888  11.107  1.00 91.53           C  
ATOM   2733  CB  ALA C 102     -11.286  16.245  11.673  1.00 91.53           C  
ATOM   2734  O   ALA C 102     -13.194  18.928  11.760  1.00 91.53           O  
ATOM   2735  N   LEU C 103     -13.268  17.873   9.820  1.00 90.20           N  
ATOM   2736  CA  LEU C 103     -13.574  19.074   9.051  1.00 90.20           C  
ATOM   2737  C   LEU C 103     -14.964  19.600   9.394  1.00 90.20           C  
ATOM   2738  CB  LEU C 103     -13.479  18.788   7.550  1.00 90.20           C  
ATOM   2739  O   LEU C 103     -15.169  20.813   9.482  1.00 90.20           O  
ATOM   2740  CG  LEU C 103     -12.069  18.626   6.979  1.00 90.20           C  
ATOM   2741  CD1 LEU C 103     -12.133  18.050   5.568  1.00 90.20           C  
ATOM   2742  CD2 LEU C 103     -11.332  19.961   6.984  1.00 90.20           C  
ATOM   2743  N   ARG C 104     -15.863  18.663   9.662  1.00 87.00           N  
ATOM   2744  CA  ARG C 104     -17.238  19.025   9.991  1.00 87.00           C  
ATOM   2745  C   ARG C 104     -17.335  19.575  11.409  1.00 87.00           C  
ATOM   2746  CB  ARG C 104     -18.164  17.817   9.833  1.00 87.00           C  
ATOM   2747  O   ARG C 104     -18.089  20.516  11.665  1.00 87.00           O  
ATOM   2748  CG  ARG C 104     -18.530  17.505   8.390  1.00 87.00           C  
ATOM   2749  CD  ARG C 104     -19.530  16.361   8.296  1.00 87.00           C  
ATOM   2750  NE  ARG C 104     -19.751  15.951   6.913  1.00 87.00           N  
ATOM   2751  NH1 ARG C 104     -21.368  14.380   7.419  1.00 87.00           N  
ATOM   2752  NH2 ARG C 104     -20.740  14.724   5.242  1.00 87.00           N  
ATOM   2753  CZ  ARG C 104     -20.619  15.020   6.528  1.00 87.00           C  
ATOM   2754  N   GLU C 105     -16.583  18.908  12.342  1.00 81.61           N  
ATOM   2755  CA  GLU C 105     -16.678  19.224  13.764  1.00 81.61           C  
ATOM   2756  C   GLU C 105     -15.882  20.480  14.106  1.00 81.61           C  
ATOM   2757  CB  GLU C 105     -16.189  18.045  14.611  1.00 81.61           C  
ATOM   2758  O   GLU C 105     -15.963  20.988  15.226  1.00 81.61           O  
ATOM   2759  CG  GLU C 105     -17.103  16.830  14.558  1.00 81.61           C  
ATOM   2760  CD  GLU C 105     -16.551  15.631  15.312  1.00 81.61           C  
ATOM   2761  OE1 GLU C 105     -17.210  14.567  15.327  1.00 81.61           O  
ATOM   2762  OE2 GLU C 105     -15.450  15.757  15.894  1.00 81.61           O  
ATOM   2763  N   ARG C 106     -15.260  20.894  13.246  1.00 72.98           N  
ATOM   2764  CA  ARG C 106     -14.544  22.125  13.565  1.00 72.98           C  
ATOM   2765  C   ARG C 106     -15.482  23.164  14.170  1.00 72.98           C  
ATOM   2766  CB  ARG C 106     -13.868  22.693  12.315  1.00 72.98           C  
ATOM   2767  O   ARG C 106     -16.444  23.588  13.526  1.00 72.98           O  
ATOM   2768  CG  ARG C 106     -12.606  21.950  11.905  1.00 72.98           C  
ATOM   2769  CD  ARG C 106     -11.932  22.603  10.706  1.00 72.98           C  
ATOM   2770  NE  ARG C 106     -11.141  23.765  11.100  1.00 72.98           N  
ATOM   2771  NH1 ARG C 106      -9.994  23.920   9.101  1.00 72.98           N  
ATOM   2772  NH2 ARG C 106      -9.575  25.416  10.787  1.00 72.98           N  
ATOM   2773  CZ  ARG C 106     -10.238  24.364  10.328  1.00 72.98           C  
ATOM   2774  N   VAL C 107     -15.828  22.882  15.323  1.00 61.74           N  
ATOM   2775  CA  VAL C 107     -16.789  23.648  16.111  1.00 61.74           C  
ATOM   2776  C   VAL C 107     -16.188  25.001  16.485  1.00 61.74           C  
ATOM   2777  CB  VAL C 107     -17.217  22.884  17.384  1.00 61.74           C  
ATOM   2778  O   VAL C 107     -15.040  25.076  16.930  1.00 61.74           O  
ATOM   2779  CG1 VAL C 107     -18.283  23.665  18.149  1.00 61.74           C  
ATOM   2780  CG2 VAL C 107     -17.727  21.490  17.022  1.00 61.74           C  
ATOM   2781  N   ARG C 108     -16.476  25.797  15.741  1.00 59.20           N  
ATOM   2782  CA  ARG C 108     -16.325  27.187  16.159  1.00 59.20           C  
ATOM   2783  C   ARG C 108     -15.069  27.807  15.557  1.00 59.20           C  
ATOM   2784  CB  ARG C 108     -16.280  27.288  17.685  1.00 59.20           C  
ATOM   2785  O   ARG C 108     -14.579  28.828  16.045  1.00 59.20           O  
ATOM   2786  CG  ARG C 108     -17.625  27.065  18.358  1.00 59.20           C  
ATOM   2787  CD  ARG C 108     -17.555  27.318  19.857  1.00 59.20           C  
ATOM   2788  NE  ARG C 108     -18.829  27.035  20.512  1.00 59.20           N  
ATOM   2789  NH1 ARG C 108     -18.047  27.407  22.654  1.00 59.20           N  
ATOM   2790  NH2 ARG C 108     -20.234  26.808  22.314  1.00 59.20           N  
ATOM   2791  CZ  ARG C 108     -19.034  27.084  21.825  1.00 59.20           C  
ATOM   2792  N   GLY C 109     -14.740  27.136  14.611  1.00 65.99           N  
ATOM   2793  CA  GLY C 109     -13.803  28.018  13.933  1.00 65.99           C  
ATOM   2794  C   GLY C 109     -12.353  27.704  14.248  1.00 65.99           C  
ATOM   2795  O   GLY C 109     -11.460  28.499  13.946  1.00 65.99           O  
ATOM   2796  N   GLY C 110     -12.231  26.591  14.830  1.00 78.99           N  
ATOM   2797  CA  GLY C 110     -10.822  26.355  15.102  1.00 78.99           C  
ATOM   2798  C   GLY C 110     -10.049  25.890  13.883  1.00 78.99           C  
ATOM   2799  O   GLY C 110     -10.636  25.389  12.923  1.00 78.99           O  
ATOM   2800  N   GLY C 111      -8.866  26.328  13.627  1.00 91.39           N  
ATOM   2801  CA  GLY C 111      -7.962  25.874  12.582  1.00 91.39           C  
ATOM   2802  C   GLY C 111      -7.604  24.404  12.700  1.00 91.39           C  
ATOM   2803  O   GLY C 111      -7.642  23.836  13.793  1.00 91.39           O  
ATOM   2804  N   LEU C 112      -7.536  23.722  11.590  1.00 93.89           N  
ATOM   2805  CA  LEU C 112      -7.169  22.312  11.515  1.00 93.89           C  
ATOM   2806  C   LEU C 112      -5.965  22.112  10.601  1.00 93.89           C  
ATOM   2807  CB  LEU C 112      -8.349  21.476  11.014  1.00 93.89           C  
ATOM   2808  O   LEU C 112      -5.781  22.857   9.636  1.00 93.89           O  
ATOM   2809  CG  LEU C 112      -8.197  19.958  11.117  1.00 93.89           C  
ATOM   2810  CD1 LEU C 112      -8.401  19.502  12.558  1.00 93.89           C  
ATOM   2811  CD2 LEU C 112      -9.180  19.257  10.185  1.00 93.89           C  
ATOM   2812  N   ALA C 113      -5.154  21.288  11.001  1.00 95.96           N  
ATOM   2813  CA  ALA C 113      -4.057  20.907  10.116  1.00 95.96           C  
ATOM   2814  C   ALA C 113      -4.093  19.412   9.811  1.00 95.96           C  
ATOM   2815  CB  ALA C 113      -2.715  21.288  10.736  1.00 95.96           C  
ATOM   2816  O   ALA C 113      -4.323  18.595  10.706  1.00 95.96           O  
ATOM   2817  N   LEU C 114      -4.005  19.081   8.566  1.00 96.06           N  
ATOM   2818  CA  LEU C 114      -3.745  17.710   8.142  1.00 96.06           C  
ATOM   2819  C   LEU C 114      -2.265  17.507   7.836  1.00 96.06           C  
ATOM   2820  CB  LEU C 114      -4.585  17.360   6.911  1.00 96.06           C  
ATOM   2821  O   LEU C 114      -1.694  18.221   7.008  1.00 96.06           O  
ATOM   2822  CG  LEU C 114      -4.345  15.981   6.295  1.00 96.06           C  
ATOM   2823  CD1 LEU C 114      -4.736  14.885   7.282  1.00 96.06           C  
ATOM   2824  CD2 LEU C 114      -5.121  15.834   4.991  1.00 96.06           C  
ATOM   2825  N   CYS C 115      -1.721  16.605   8.517  1.00 96.38           N  
ATOM   2826  CA  CYS C 115      -0.314  16.280   8.315  1.00 96.38           C  
ATOM   2827  C   CYS C 115      -0.155  14.875   7.746  1.00 96.38           C  
ATOM   2828  CB  CYS C 115       0.458  16.399   9.629  1.00 96.38           C  
ATOM   2829  O   CYS C 115      -0.602  13.901   8.353  1.00 96.38           O  
ATOM   2830  SG  CYS C 115       2.223  16.047   9.471  1.00 96.38           S  
ATOM   2831  N   LEU C 116       0.397  14.796   6.582  1.00 96.55           N  
ATOM   2832  CA  LEU C 116       0.830  13.529   6.003  1.00 96.55           C  
ATOM   2833  C   LEU C 116       2.335  13.343   6.166  1.00 96.55           C  
ATOM   2834  CB  LEU C 116       0.452  13.460   4.521  1.00 96.55           C  
ATOM   2835  O   LEU C 116       3.110  14.266   5.905  1.00 96.55           O  
ATOM   2836  CG  LEU C 116      -1.028  13.656   4.189  1.00 96.55           C  
ATOM   2837  CD1 LEU C 116      -1.255  13.529   2.686  1.00 96.55           C  
ATOM   2838  CD2 LEU C 116      -1.884  12.650   4.951  1.00 96.55           C  
ATOM   2839  N   PHE C 117       2.792  12.157   6.636  1.00 97.07           N  
ATOM   2840  CA  PHE C 117       4.237  11.987   6.721  1.00 97.07           C  
ATOM   2841  C   PHE C 117       4.628  10.537   6.463  1.00 97.07           C  
ATOM   2842  CB  PHE C 117       4.752  12.433   8.093  1.00 97.07           C  
ATOM   2843  O   PHE C 117       3.848   9.621   6.731  1.00 97.07           O  
ATOM   2844  CG  PHE C 117       4.170  11.656   9.243  1.00 97.07           C  
ATOM   2845  CD1 PHE C 117       2.983  12.060   9.842  1.00 97.07           C  
ATOM   2846  CD2 PHE C 117       4.809  10.521   9.723  1.00 97.07           C  
ATOM   2847  CE1 PHE C 117       2.441  11.342  10.906  1.00 97.07           C  
ATOM   2848  CE2 PHE C 117       4.274   9.798  10.786  1.00 97.07           C  
ATOM   2849  CZ  PHE C 117       3.091  10.212  11.377  1.00 97.07           C  
ATOM   2850  N   ASP C 118       5.791  10.333   5.863  1.00 95.41           N  
ATOM   2851  CA  ASP C 118       6.394   9.047   5.527  1.00 95.41           C  
ATOM   2852  C   ASP C 118       7.714   8.849   6.268  1.00 95.41           C  
ATOM   2853  CB  ASP C 118       6.616   8.936   4.018  1.00 95.41           C  
ATOM   2854  O   ASP C 118       8.515   9.780   6.380  1.00 95.41           O  
ATOM   2855  CG  ASP C 118       5.321   8.801   3.236  1.00 95.41           C  
ATOM   2856  OD1 ASP C 118       4.767   9.829   2.791  1.00 95.41           O  
ATOM   2857  OD2 ASP C 118       4.849   7.656   3.066  1.00 95.41           O  
ATOM   2858  N   ILE C 119       7.928   7.552   6.779  1.00 95.92           N  
ATOM   2859  CA  ILE C 119       9.265   7.207   7.248  1.00 95.92           C  
ATOM   2860  C   ILE C 119      10.233   7.172   6.067  1.00 95.92           C  
ATOM   2861  CB  ILE C 119       9.272   5.849   7.986  1.00 95.92           C  
ATOM   2862  O   ILE C 119       9.974   6.504   5.063  1.00 95.92           O  
ATOM   2863  CG1 ILE C 119       8.297   5.880   9.169  1.00 95.92           C  
ATOM   2864  CG2 ILE C 119      10.687   5.495   8.452  1.00 95.92           C  
ATOM   2865  CD1 ILE C 119       8.141   4.541   9.877  1.00 95.92           C  
ATOM   2866  N   ASP C 120      11.261   7.896   6.216  1.00 95.30           N  
ATOM   2867  CA  ASP C 120      12.205   7.988   5.107  1.00 95.30           C  
ATOM   2868  C   ASP C 120      12.972   6.680   4.927  1.00 95.30           C  
ATOM   2869  CB  ASP C 120      13.182   9.145   5.328  1.00 95.30           C  
ATOM   2870  O   ASP C 120      13.420   6.078   5.905  1.00 95.30           O  
ATOM   2871  CG  ASP C 120      12.501  10.502   5.343  1.00 95.30           C  
ATOM   2872  OD1 ASP C 120      13.018  11.437   5.992  1.00 95.30           O  
ATOM   2873  OD2 ASP C 120      11.435  10.637   4.704  1.00 95.30           O  
ATOM   2874  N   ASN C 121      13.094   6.241   3.637  1.00 93.04           N  
ATOM   2875  CA  ASN C 121      13.889   5.087   3.231  1.00 93.04           C  
ATOM   2876  C   ASN C 121      13.433   3.815   3.941  1.00 93.04           C  
ATOM   2877  CB  ASN C 121      15.375   5.339   3.495  1.00 93.04           C  
ATOM   2878  O   ASN C 121      14.256   2.968   4.295  1.00 93.04           O  
ATOM   2879  CG  ASN C 121      15.899   6.559   2.764  1.00 93.04           C  
ATOM   2880  ND2 ASN C 121      16.676   7.380   3.462  1.00 93.04           N  
ATOM   2881  OD1 ASN C 121      15.608   6.764   1.583  1.00 93.04           O  
ATOM   2882  N   PHE C 122      12.191   3.762   4.171  1.00 93.70           N  
ATOM   2883  CA  PHE C 122      11.624   2.641   4.911  1.00 93.70           C  
ATOM   2884  C   PHE C 122      11.885   1.326   4.186  1.00 93.70           C  
ATOM   2885  CB  PHE C 122      10.119   2.837   5.117  1.00 93.70           C  
ATOM   2886  O   PHE C 122      12.213   0.318   4.816  1.00 93.70           O  
ATOM   2887  CG  PHE C 122       9.483   1.786   5.986  1.00 93.70           C  
ATOM   2888  CD1 PHE C 122       8.622   0.842   5.441  1.00 93.70           C  
ATOM   2889  CD2 PHE C 122       9.747   1.743   7.349  1.00 93.70           C  
ATOM   2890  CE1 PHE C 122       8.032  -0.132   6.243  1.00 93.70           C  
ATOM   2891  CE2 PHE C 122       9.161   0.772   8.156  1.00 93.70           C  
ATOM   2892  CZ  PHE C 122       8.303  -0.163   7.602  1.00 93.70           C  
ATOM   2893  N   LYS C 123      11.642   1.404   2.897  1.00 92.26           N  
ATOM   2894  CA  LYS C 123      11.853   0.187   2.117  1.00 92.26           C  
ATOM   2895  C   LYS C 123      13.290  -0.309   2.250  1.00 92.26           C  
ATOM   2896  CB  LYS C 123      11.515   0.428   0.645  1.00 92.26           C  
ATOM   2897  O   LYS C 123      13.527  -1.510   2.388  1.00 92.26           O  
ATOM   2898  CG  LYS C 123      11.475  -0.840  -0.196  1.00 92.26           C  
ATOM   2899  CD  LYS C 123      10.974  -0.559  -1.606  1.00 92.26           C  
ATOM   2900  CE  LYS C 123      10.983  -1.817  -2.465  1.00 92.26           C  
ATOM   2901  NZ  LYS C 123      10.365  -1.579  -3.803  1.00 92.26           N  
ATOM   2902  N   THR C 124      14.258   0.558   2.179  1.00 91.55           N  
ATOM   2903  CA  THR C 124      15.667   0.219   2.345  1.00 91.55           C  
ATOM   2904  C   THR C 124      15.921  -0.370   3.730  1.00 91.55           C  
ATOM   2905  CB  THR C 124      16.566   1.451   2.135  1.00 91.55           C  
ATOM   2906  O   THR C 124      16.678  -1.334   3.870  1.00 91.55           O  
ATOM   2907  CG2 THR C 124      18.040   1.088   2.282  1.00 91.55           C  
ATOM   2908  OG1 THR C 124      16.344   1.980   0.822  1.00 91.55           O  
ATOM   2909  N   ILE C 125      15.246   0.143   4.700  1.00 92.28           N  
ATOM   2910  CA  ILE C 125      15.371  -0.359   6.064  1.00 92.28           C  
ATOM   2911  C   ILE C 125      14.885  -1.805   6.129  1.00 92.28           C  
ATOM   2912  CB  ILE C 125      14.583   0.517   7.064  1.00 92.28           C  
ATOM   2913  O   ILE C 125      15.557  -2.668   6.698  1.00 92.28           O  
ATOM   2914  CG1 ILE C 125      15.247   1.891   7.209  1.00 92.28           C  
ATOM   2915  CG2 ILE C 125      14.468  -0.182   8.421  1.00 92.28           C  
ATOM   2916  CD1 ILE C 125      14.390   2.920   7.934  1.00 92.28           C  
ATOM   2917  N   ASN C 126      13.769  -2.046   5.617  1.00 90.63           N  
ATOM   2918  CA  ASN C 126      13.230  -3.402   5.617  1.00 90.63           C  
ATOM   2919  C   ASN C 126      14.150  -4.370   4.878  1.00 90.63           C  
ATOM   2920  CB  ASN C 126      11.830  -3.423   4.999  1.00 90.63           C  
ATOM   2921  O   ASN C 126      14.389  -5.485   5.346  1.00 90.63           O  
ATOM   2922  CG  ASN C 126      10.769  -2.887   5.939  1.00 90.63           C  
ATOM   2923  ND2 ASN C 126       9.625  -2.503   5.385  1.00 90.63           N  
ATOM   2924  OD1 ASN C 126      10.975  -2.818   7.154  1.00 90.63           O  
ATOM   2925  N   ASP C 127      14.713  -3.946   3.726  1.00 91.61           N  
ATOM   2926  CA  ASP C 127      15.562  -4.797   2.898  1.00 91.61           C  
ATOM   2927  C   ASP C 127      16.868  -5.133   3.616  1.00 91.61           C  
ATOM   2928  CB  ASP C 127      15.858  -4.118   1.559  1.00 91.61           C  
ATOM   2929  O   ASP C 127      17.346  -6.267   3.545  1.00 91.61           O  
ATOM   2930  CG  ASP C 127      14.649  -4.066   0.641  1.00 91.61           C  
ATOM   2931  OD1 ASP C 127      14.674  -3.315  -0.358  1.00 91.61           O  
ATOM   2932  OD2 ASP C 127      13.662  -4.779   0.921  1.00 91.61           O  
ATOM   2933  N   ARG C 128      17.326  -4.158   4.414  1.00 91.03           N  
ATOM   2934  CA  ARG C 128      18.637  -4.309   5.038  1.00 91.03           C  
ATOM   2935  C   ARG C 128      18.514  -4.926   6.428  1.00 91.03           C  
ATOM   2936  CB  ARG C 128      19.349  -2.957   5.127  1.00 91.03           C  
ATOM   2937  O   ARG C 128      19.359  -5.726   6.834  1.00 91.03           O  
ATOM   2938  CG  ARG C 128      19.911  -2.469   3.801  1.00 91.03           C  
ATOM   2939  CD  ARG C 128      20.759  -1.217   3.974  1.00 91.03           C  
ATOM   2940  NE  ARG C 128      21.200  -0.682   2.689  1.00 91.03           N  
ATOM   2941  NH1 ARG C 128      22.615   0.901   3.599  1.00 91.03           N  
ATOM   2942  NH2 ARG C 128      22.402   0.720   1.324  1.00 91.03           N  
ATOM   2943  CZ  ARG C 128      22.071   0.312   2.540  1.00 91.03           C  
ATOM   2944  N   HIS C 129      17.427  -4.643   7.117  1.00 89.14           N  
ATOM   2945  CA  HIS C 129      17.377  -5.011   8.527  1.00 89.14           C  
ATOM   2946  C   HIS C 129      16.217  -5.961   8.808  1.00 89.14           C  
ATOM   2947  CB  HIS C 129      17.256  -3.762   9.403  1.00 89.14           C  
ATOM   2948  O   HIS C 129      16.053  -6.432   9.936  1.00 89.14           O  
ATOM   2949  CG  HIS C 129      18.376  -2.789   9.217  1.00 89.14           C  
ATOM   2950  CD2 HIS C 129      18.400  -1.556   8.658  1.00 89.14           C  
ATOM   2951  ND1 HIS C 129      19.665  -3.050   9.631  1.00 89.14           N  
ATOM   2952  CE1 HIS C 129      20.434  -2.015   9.335  1.00 89.14           C  
ATOM   2953  NE2 HIS C 129      19.690  -1.096   8.743  1.00 89.14           N  
ATOM   2954  N   GLY C 130      15.387  -6.200   7.791  1.00 90.56           N  
ATOM   2955  CA  GLY C 130      14.272  -7.120   7.943  1.00 90.56           C  
ATOM   2956  C   GLY C 130      12.983  -6.432   8.352  1.00 90.56           C  
ATOM   2957  O   GLY C 130      13.005  -5.301   8.842  1.00 90.56           O  
ATOM   2958  N   HIS C 131      11.888  -7.147   8.197  1.00 88.92           N  
ATOM   2959  CA  HIS C 131      10.565  -6.591   8.459  1.00 88.92           C  
ATOM   2960  C   HIS C 131      10.318  -6.439   9.957  1.00 88.92           C  
ATOM   2961  CB  HIS C 131       9.480  -7.470   7.835  1.00 88.92           C  
ATOM   2962  O   HIS C 131       9.540  -5.581  10.378  1.00 88.92           O  
ATOM   2963  CG  HIS C 131       9.439  -7.403   6.341  1.00 88.92           C  
ATOM   2964  CD2 HIS C 131       9.783  -8.314   5.401  1.00 88.92           C  
ATOM   2965  ND1 HIS C 131       9.005  -6.288   5.659  1.00 88.92           N  
ATOM   2966  CE1 HIS C 131       9.082  -6.517   4.358  1.00 88.92           C  
ATOM   2967  NE2 HIS C 131       9.551  -7.739   4.175  1.00 88.92           N  
ATOM   2968  N   PHE C 132      11.044  -7.225  10.697  1.00 91.37           N  
ATOM   2969  CA  PHE C 132      10.900  -7.062  12.139  1.00 91.37           C  
ATOM   2970  C   PHE C 132      11.366  -5.679  12.577  1.00 91.37           C  
ATOM   2971  CB  PHE C 132      11.688  -8.143  12.885  1.00 91.37           C  
ATOM   2972  O   PHE C 132      10.710  -5.025  13.390  1.00 91.37           O  
ATOM   2973  CG  PHE C 132      11.503  -8.107  14.378  1.00 91.37           C  
ATOM   2974  CD1 PHE C 132      12.439  -7.483  15.194  1.00 91.37           C  
ATOM   2975  CD2 PHE C 132      10.393  -8.698  14.967  1.00 91.37           C  
ATOM   2976  CE1 PHE C 132      12.271  -7.448  16.576  1.00 91.37           C  
ATOM   2977  CE2 PHE C 132      10.218  -8.668  16.347  1.00 91.37           C  
ATOM   2978  CZ  PHE C 132      11.158  -8.043  17.150  1.00 91.37           C  
ATOM   2979  N   ALA C 133      12.516  -5.337  12.021  1.00 93.11           N  
ATOM   2980  CA  ALA C 133      13.016  -3.992  12.293  1.00 93.11           C  
ATOM   2981  C   ALA C 133      12.044  -2.931  11.783  1.00 93.11           C  
ATOM   2982  CB  ALA C 133      14.392  -3.797  11.659  1.00 93.11           C  
ATOM   2983  O   ALA C 133      11.825  -1.913  12.443  1.00 93.11           O  
ATOM   2984  N   GLY C 134      11.483  -3.169  10.584  1.00 92.96           N  
ATOM   2985  CA  GLY C 134      10.496  -2.259  10.025  1.00 92.96           C  
ATOM   2986  C   GLY C 134       9.263  -2.107  10.897  1.00 92.96           C  
ATOM   2987  O   GLY C 134       8.797  -0.990  11.131  1.00 92.96           O  
ATOM   2988  N   ASP C 135       8.729  -3.245  11.351  1.00 94.66           N  
ATOM   2989  CA  ASP C 135       7.560  -3.222  12.227  1.00 94.66           C  
ATOM   2990  C   ASP C 135       7.860  -2.472  13.523  1.00 94.66           C  
ATOM   2991  CB  ASP C 135       7.096  -4.646  12.538  1.00 94.66           C  
ATOM   2992  O   ASP C 135       7.021  -1.715  14.015  1.00 94.66           O  
ATOM   2993  CG  ASP C 135       6.347  -5.291  11.385  1.00 94.66           C  
ATOM   2994  OD1 ASP C 135       5.963  -6.476  11.494  1.00 94.66           O  
ATOM   2995  OD2 ASP C 135       6.142  -4.610  10.357  1.00 94.66           O  
ATOM   2996  N   TYR C 136       9.076  -2.776  14.015  1.00 94.69           N  
ATOM   2997  CA  TYR C 136       9.505  -2.078  15.221  1.00 94.69           C  
ATOM   2998  C   TYR C 136       9.499  -0.569  15.008  1.00 94.69           C  
ATOM   2999  CB  TYR C 136      10.904  -2.540  15.641  1.00 94.69           C  
ATOM   3000  O   TYR C 136       8.998   0.181  15.849  1.00 94.69           O  
ATOM   3001  CG  TYR C 136      11.468  -1.777  16.815  1.00 94.69           C  
ATOM   3002  CD1 TYR C 136      12.412  -0.769  16.627  1.00 94.69           C  
ATOM   3003  CD2 TYR C 136      11.060  -2.062  18.113  1.00 94.69           C  
ATOM   3004  CE1 TYR C 136      12.936  -0.065  17.705  1.00 94.69           C  
ATOM   3005  CE2 TYR C 136      11.578  -1.364  19.199  1.00 94.69           C  
ATOM   3006  OH  TYR C 136      13.029   0.326  20.057  1.00 94.69           O  
ATOM   3007  CZ  TYR C 136      12.514  -0.369  18.986  1.00 94.69           C  
ATOM   3008  N   LEU C 137       9.970  -0.147  13.921  1.00 95.52           N  
ATOM   3009  CA  LEU C 137      10.042   1.278  13.616  1.00 95.52           C  
ATOM   3010  C   LEU C 137       8.646   1.875  13.474  1.00 95.52           C  
ATOM   3011  CB  LEU C 137      10.843   1.511  12.332  1.00 95.52           C  
ATOM   3012  O   LEU C 137       8.383   2.974  13.968  1.00 95.52           O  
ATOM   3013  CG  LEU C 137      11.116   2.969  11.959  1.00 95.52           C  
ATOM   3014  CD1 LEU C 137      11.877   3.669  13.080  1.00 95.52           C  
ATOM   3015  CD2 LEU C 137      11.892   3.049  10.649  1.00 95.52           C  
ATOM   3016  N   LEU C 138       7.793   1.222  12.770  1.00 95.71           N  
ATOM   3017  CA  LEU C 138       6.422   1.696  12.607  1.00 95.71           C  
ATOM   3018  C   LEU C 138       5.764   1.931  13.962  1.00 95.71           C  
ATOM   3019  CB  LEU C 138       5.601   0.690  11.795  1.00 95.71           C  
ATOM   3020  O   LEU C 138       5.089   2.944  14.161  1.00 95.71           O  
ATOM   3021  CG  LEU C 138       5.903   0.620  10.297  1.00 95.71           C  
ATOM   3022  CD1 LEU C 138       5.242  -0.608   9.680  1.00 95.71           C  
ATOM   3023  CD2 LEU C 138       5.437   1.892   9.598  1.00 95.71           C  
ATOM   3024  N   ARG C 139       5.957   1.016  14.893  1.00 96.08           N  
ATOM   3025  CA  ARG C 139       5.389   1.141  16.232  1.00 96.08           C  
ATOM   3026  C   ARG C 139       5.990   2.331  16.973  1.00 96.08           C  
ATOM   3027  CB  ARG C 139       5.612  -0.143  17.033  1.00 96.08           C  
ATOM   3028  O   ARG C 139       5.269   3.096  17.617  1.00 96.08           O  
ATOM   3029  CG  ARG C 139       4.779  -1.321  16.555  1.00 96.08           C  
ATOM   3030  CD  ARG C 139       5.010  -2.559  17.409  1.00 96.08           C  
ATOM   3031  NE  ARG C 139       4.501  -3.764  16.760  1.00 96.08           N  
ATOM   3032  NH1 ARG C 139       2.334  -3.508  17.519  1.00 96.08           N  
ATOM   3033  NH2 ARG C 139       2.886  -5.298  16.198  1.00 96.08           N  
ATOM   3034  CZ  ARG C 139       3.242  -4.187  16.827  1.00 96.08           C  
ATOM   3035  N   ARG C 140       7.298   2.481  16.840  1.00 96.98           N  
ATOM   3036  CA  ARG C 140       7.995   3.555  17.541  1.00 96.98           C  
ATOM   3037  C   ARG C 140       7.593   4.919  16.990  1.00 96.98           C  
ATOM   3038  CB  ARG C 140       9.510   3.373  17.434  1.00 96.98           C  
ATOM   3039  O   ARG C 140       7.420   5.875  17.750  1.00 96.98           O  
ATOM   3040  CG  ARG C 140      10.029   2.114  18.111  1.00 96.98           C  
ATOM   3041  CD  ARG C 140       9.870   2.180  19.623  1.00 96.98           C  
ATOM   3042  NE  ARG C 140      10.698   3.233  20.206  1.00 96.98           N  
ATOM   3043  NH1 ARG C 140      11.008   2.157  22.227  1.00 96.98           N  
ATOM   3044  NH2 ARG C 140      11.957   4.211  21.859  1.00 96.98           N  
ATOM   3045  CZ  ARG C 140      11.219   3.198  21.429  1.00 96.98           C  
ATOM   3046  N   VAL C 141       7.445   4.978  15.669  1.00 96.75           N  
ATOM   3047  CA  VAL C 141       7.038   6.231  15.043  1.00 96.75           C  
ATOM   3048  C   VAL C 141       5.626   6.600  15.492  1.00 96.75           C  
ATOM   3049  CB  VAL C 141       7.100   6.142  13.501  1.00 96.75           C  
ATOM   3050  O   VAL C 141       5.352   7.760  15.809  1.00 96.75           O  
ATOM   3051  CG1 VAL C 141       6.398   7.339  12.862  1.00 96.75           C  
ATOM   3052  CG2 VAL C 141       8.550   6.054  13.030  1.00 96.75           C  
ATOM   3053  N   ALA C 142       4.731   5.632  15.492  1.00 96.41           N  
ATOM   3054  CA  ALA C 142       3.367   5.879  15.953  1.00 96.41           C  
ATOM   3055  C   ALA C 142       3.354   6.337  17.408  1.00 96.41           C  
ATOM   3056  CB  ALA C 142       2.514   4.624  15.786  1.00 96.41           C  
ATOM   3057  O   ALA C 142       2.647   7.283  17.761  1.00 96.41           O  
ATOM   3058  N   LEU C 143       4.162   5.681  18.243  1.00 96.30           N  
ATOM   3059  CA  LEU C 143       4.240   6.025  19.658  1.00 96.30           C  
ATOM   3060  C   LEU C 143       4.806   7.429  19.845  1.00 96.30           C  
ATOM   3061  CB  LEU C 143       5.105   5.010  20.410  1.00 96.30           C  
ATOM   3062  O   LEU C 143       4.279   8.215  20.637  1.00 96.30           O  
ATOM   3063  CG  LEU C 143       5.233   5.215  21.920  1.00 96.30           C  
ATOM   3064  CD1 LEU C 143       3.873   5.061  22.593  1.00 96.30           C  
ATOM   3065  CD2 LEU C 143       6.241   4.234  22.509  1.00 96.30           C  
ATOM   3066  N   ALA C 144       5.862   7.710  19.115  1.00 96.96           N  
ATOM   3067  CA  ALA C 144       6.482   9.030  19.188  1.00 96.96           C  
ATOM   3068  C   ALA C 144       5.496  10.122  18.782  1.00 96.96           C  
ATOM   3069  CB  ALA C 144       7.725   9.085  18.304  1.00 96.96           C  
ATOM   3070  O   ALA C 144       5.419  11.170  19.429  1.00 96.96           O  
ATOM   3071  N   ALA C 145       4.740   9.881  17.682  1.00 96.29           N  
ATOM   3072  CA  ALA C 145       3.748  10.847  17.216  1.00 96.29           C  
ATOM   3073  C   ALA C 145       2.651  11.051  18.257  1.00 96.29           C  
ATOM   3074  CB  ALA C 145       3.142  10.391  15.891  1.00 96.29           C  
ATOM   3075  O   ALA C 145       2.300  12.187  18.583  1.00 96.29           O  
ATOM   3076  N   ARG C 146       2.130  10.011  18.833  1.00 95.04           N  
ATOM   3077  CA  ARG C 146       1.023  10.062  19.782  1.00 95.04           C  
ATOM   3078  C   ARG C 146       1.423  10.803  21.053  1.00 95.04           C  
ATOM   3079  CB  ARG C 146       0.546   8.649  20.128  1.00 95.04           C  
ATOM   3080  O   ARG C 146       0.619  11.539  21.628  1.00 95.04           O  
ATOM   3081  CG  ARG C 146      -0.392   8.046  19.094  1.00 95.04           C  
ATOM   3082  CD  ARG C 146      -0.953   6.708  19.556  1.00 95.04           C  
ATOM   3083  NE  ARG C 146      -1.920   6.172  18.602  1.00 95.04           N  
ATOM   3084  NH1 ARG C 146      -2.602   4.429  19.957  1.00 95.04           N  
ATOM   3085  NH2 ARG C 146      -3.528   4.700  17.878  1.00 95.04           N  
ATOM   3086  CZ  ARG C 146      -2.681   5.101  18.814  1.00 95.04           C  
ATOM   3087  N   ARG C 147       2.680  10.684  21.507  1.00 94.79           N  
ATOM   3088  CA  ARG C 147       3.164  11.339  22.718  1.00 94.79           C  
ATOM   3089  C   ARG C 147       3.151  12.856  22.563  1.00 94.79           C  
ATOM   3090  CB  ARG C 147       4.577  10.859  23.060  1.00 94.79           C  
ATOM   3091  O   ARG C 147       3.030  13.585  23.550  1.00 94.79           O  
ATOM   3092  CG  ARG C 147       4.627   9.453  23.636  1.00 94.79           C  
ATOM   3093  CD  ARG C 147       6.052   9.026  23.958  1.00 94.79           C  
ATOM   3094  NE  ARG C 147       6.102   7.662  24.478  1.00 94.79           N  
ATOM   3095  NH1 ARG C 147       8.409   7.540  24.514  1.00 94.79           N  
ATOM   3096  NH2 ARG C 147       7.151   5.752  25.201  1.00 94.79           N  
ATOM   3097  CZ  ARG C 147       7.221   6.988  24.730  1.00 94.79           C  
ATOM   3098  N   CYS C 148       3.174  13.286  21.265  1.00 95.75           N  
ATOM   3099  CA  CYS C 148       3.236  14.719  21.003  1.00 95.75           C  
ATOM   3100  C   CYS C 148       1.861  15.267  20.639  1.00 95.75           C  
ATOM   3101  CB  CYS C 148       4.227  15.016  19.878  1.00 95.75           C  
ATOM   3102  O   CYS C 148       1.685  16.481  20.517  1.00 95.75           O  
ATOM   3103  SG  CYS C 148       5.931  14.562  20.271  1.00 95.75           S  
ATOM   3104  N   MET C 149       0.811  14.374  20.463  1.00 93.80           N  
ATOM   3105  CA  MET C 149      -0.518  14.774  20.009  1.00 93.80           C  
ATOM   3106  C   MET C 149      -1.496  14.836  21.177  1.00 93.80           C  
ATOM   3107  CB  MET C 149      -1.036  13.806  18.944  1.00 93.80           C  
ATOM   3108  O   MET C 149      -1.338  14.114  22.163  1.00 93.80           O  
ATOM   3109  CG  MET C 149      -0.257  13.855  17.640  1.00 93.80           C  
ATOM   3110  SD  MET C 149      -0.749  12.523  16.476  1.00 93.80           S  
ATOM   3111  CE  MET C 149      -2.421  13.080  16.042  1.00 93.80           C  
ATOM   3112  N   ARG C 150      -2.447  15.877  21.145  1.00 92.03           N  
ATOM   3113  CA  ARG C 150      -3.502  15.950  22.151  1.00 92.03           C  
ATOM   3114  C   ARG C 150      -4.498  14.807  21.983  1.00 92.03           C  
ATOM   3115  CB  ARG C 150      -4.229  17.294  22.071  1.00 92.03           C  
ATOM   3116  O   ARG C 150      -5.017  14.584  20.888  1.00 92.03           O  
ATOM   3117  CG  ARG C 150      -3.351  18.490  22.404  1.00 92.03           C  
ATOM   3118  CD  ARG C 150      -4.140  19.792  22.385  1.00 92.03           C  
ATOM   3119  NE  ARG C 150      -3.324  20.909  21.918  1.00 92.03           N  
ATOM   3120  NH1 ARG C 150      -3.276  21.994  23.958  1.00 92.03           N  
ATOM   3121  NH2 ARG C 150      -2.192  22.894  22.150  1.00 92.03           N  
ATOM   3122  CZ  ARG C 150      -2.933  21.930  22.676  1.00 92.03           C  
ATOM   3123  N   ARG C 151      -4.725  14.003  23.081  1.00 87.48           N  
ATOM   3124  CA  ARG C 151      -5.538  12.792  23.039  1.00 87.48           C  
ATOM   3125  C   ARG C 151      -6.988  13.117  22.696  1.00 87.48           C  
ATOM   3126  CB  ARG C 151      -5.469  12.050  24.375  1.00 87.48           C  
ATOM   3127  O   ARG C 151      -7.652  12.353  21.993  1.00 87.48           O  
ATOM   3128  CG  ARG C 151      -4.174  11.283  24.588  1.00 87.48           C  
ATOM   3129  CD  ARG C 151      -4.234  10.409  25.833  1.00 87.48           C  
ATOM   3130  NE  ARG C 151      -2.987   9.677  26.038  1.00 87.48           N  
ATOM   3131  NH1 ARG C 151      -3.489   9.017  28.195  1.00 87.48           N  
ATOM   3132  NH2 ARG C 151      -1.501   8.399  27.235  1.00 87.48           N  
ATOM   3133  CZ  ARG C 151      -2.662   9.033  27.156  1.00 87.48           C  
ATOM   3134  N   THR C 152      -7.455  14.364  22.928  1.00 87.24           N  
ATOM   3135  CA  THR C 152      -8.874  14.682  22.808  1.00 87.24           C  
ATOM   3136  C   THR C 152      -9.170  15.332  21.460  1.00 87.24           C  
ATOM   3137  CB  THR C 152      -9.336  15.614  23.944  1.00 87.24           C  
ATOM   3138  O   THR C 152     -10.302  15.277  20.974  1.00 87.24           O  
ATOM   3139  CG2 THR C 152      -9.278  14.907  25.294  1.00 87.24           C  
ATOM   3140  OG1 THR C 152      -8.485  16.767  23.983  1.00 87.24           O  
ATOM   3141  N   SER C 153      -8.151  15.769  20.791  1.00 91.12           N  
ATOM   3142  CA  SER C 153      -8.488  16.570  19.619  1.00 91.12           C  
ATOM   3143  C   SER C 153      -7.697  16.119  18.395  1.00 91.12           C  
ATOM   3144  CB  SER C 153      -8.226  18.052  19.889  1.00 91.12           C  
ATOM   3145  O   SER C 153      -8.085  16.403  17.260  1.00 91.12           O  
ATOM   3146  OG  SER C 153      -6.871  18.267  20.244  1.00 91.12           O  
ATOM   3147  N   ASP C 154      -6.609  15.412  18.650  1.00 94.26           N  
ATOM   3148  CA  ASP C 154      -5.767  15.000  17.531  1.00 94.26           C  
ATOM   3149  C   ASP C 154      -5.965  13.520  17.210  1.00 94.26           C  
ATOM   3150  CB  ASP C 154      -4.294  15.279  17.836  1.00 94.26           C  
ATOM   3151  O   ASP C 154      -6.322  12.732  18.088  1.00 94.26           O  
ATOM   3152  CG  ASP C 154      -3.999  16.756  18.033  1.00 94.26           C  
ATOM   3153  OD1 ASP C 154      -2.921  17.096  18.566  1.00 94.26           O  
ATOM   3154  OD2 ASP C 154      -4.854  17.586  17.656  1.00 94.26           O  
ATOM   3155  N   ASP C 155      -5.790  13.182  15.969  1.00 94.43           N  
ATOM   3156  CA  ASP C 155      -5.924  11.797  15.529  1.00 94.43           C  
ATOM   3157  C   ASP C 155      -4.737  11.378  14.665  1.00 94.43           C  
ATOM   3158  CB  ASP C 155      -7.231  11.603  14.757  1.00 94.43           C  
ATOM   3159  O   ASP C 155      -4.188  12.190  13.919  1.00 94.43           O  
ATOM   3160  CG  ASP C 155      -8.464  11.787  15.623  1.00 94.43           C  
ATOM   3161  OD1 ASP C 155      -9.362  12.572  15.248  1.00 94.43           O  
ATOM   3162  OD2 ASP C 155      -8.538  11.144  16.692  1.00 94.43           O  
ATOM   3163  N   LEU C 156      -4.351  10.099  14.816  1.00 95.53           N  
ATOM   3164  CA  LEU C 156      -3.290   9.510  14.005  1.00 95.53           C  
ATOM   3165  C   LEU C 156      -3.808   8.306  13.224  1.00 95.53           C  
ATOM   3166  CB  LEU C 156      -2.111   9.092  14.887  1.00 95.53           C  
ATOM   3167  O   LEU C 156      -4.513   7.459  13.777  1.00 95.53           O  
ATOM   3168  CG  LEU C 156      -0.875   8.561  14.159  1.00 95.53           C  
ATOM   3169  CD1 LEU C 156      -0.183   9.687  13.398  1.00 95.53           C  
ATOM   3170  CD2 LEU C 156       0.087   7.906  15.145  1.00 95.53           C  
ATOM   3171  N   CYS C 157      -3.472   8.334  11.990  1.00 95.22           N  
ATOM   3172  CA  CYS C 157      -3.872   7.238  11.115  1.00 95.22           C  
ATOM   3173  C   CYS C 157      -2.673   6.678  10.360  1.00 95.22           C  
ATOM   3174  CB  CYS C 157      -4.937   7.705  10.123  1.00 95.22           C  
ATOM   3175  O   CYS C 157      -1.809   7.433   9.910  1.00 95.22           O  
ATOM   3176  SG  CYS C 157      -5.517   6.405   9.012  1.00 95.22           S  
ATOM   3177  N   ARG C 158      -2.524   5.378  10.270  1.00 94.18           N  
ATOM   3178  CA  ARG C 158      -1.611   4.743   9.325  1.00 94.18           C  
ATOM   3179  C   ARG C 158      -2.306   4.455   7.999  1.00 94.18           C  
ATOM   3180  CB  ARG C 158      -1.045   3.448   9.913  1.00 94.18           C  
ATOM   3181  O   ARG C 158      -3.135   3.546   7.912  1.00 94.18           O  
ATOM   3182  CG  ARG C 158       0.098   2.854   9.105  1.00 94.18           C  
ATOM   3183  CD  ARG C 158       0.682   1.620   9.779  1.00 94.18           C  
ATOM   3184  NE  ARG C 158       1.657   0.949   8.924  1.00 94.18           N  
ATOM   3185  NH1 ARG C 158       1.812  -0.947  10.234  1.00 94.18           N  
ATOM   3186  NH2 ARG C 158       3.053  -0.770   8.315  1.00 94.18           N  
ATOM   3187  CZ  ARG C 158       2.172  -0.254   9.160  1.00 94.18           C  
ATOM   3188  N   VAL C 159      -2.043   5.280   6.950  1.00 91.72           N  
ATOM   3189  CA  VAL C 159      -2.796   5.279   5.701  1.00 91.72           C  
ATOM   3190  C   VAL C 159      -2.228   4.224   4.755  1.00 91.72           C  
ATOM   3191  CB  VAL C 159      -2.774   6.668   5.024  1.00 91.72           C  
ATOM   3192  O   VAL C 159      -2.921   3.755   3.849  1.00 91.72           O  
ATOM   3193  CG1 VAL C 159      -3.851   6.760   3.944  1.00 91.72           C  
ATOM   3194  CG2 VAL C 159      -2.961   7.771   6.065  1.00 91.72           C  
ATOM   3195  N   GLY C 160      -1.014   3.797   5.055  1.00 89.27           N  
ATOM   3196  CA  GLY C 160      -0.324   2.798   4.255  1.00 89.27           C  
ATOM   3197  C   GLY C 160       0.872   2.189   4.961  1.00 89.27           C  
ATOM   3198  O   GLY C 160       1.158   2.527   6.112  1.00 89.27           O  
ATOM   3199  N   GLY C 161       1.617   1.264   4.276  1.00 86.97           N  
ATOM   3200  CA  GLY C 161       2.749   0.542   4.835  1.00 86.97           C  
ATOM   3201  C   GLY C 161       3.642   1.411   5.700  1.00 86.97           C  
ATOM   3202  O   GLY C 161       3.873   1.100   6.871  1.00 86.97           O  
ATOM   3203  N   ASP C 162       4.029   2.591   5.215  1.00 92.52           N  
ATOM   3204  CA  ASP C 162       4.917   3.474   5.965  1.00 92.52           C  
ATOM   3205  C   ASP C 162       4.374   4.901   5.995  1.00 92.52           C  
ATOM   3206  CB  ASP C 162       6.323   3.459   5.363  1.00 92.52           C  
ATOM   3207  O   ASP C 162       5.106   5.842   6.309  1.00 92.52           O  
ATOM   3208  CG  ASP C 162       6.337   3.776   3.878  1.00 92.52           C  
ATOM   3209  OD1 ASP C 162       7.299   4.414   3.399  1.00 92.52           O  
ATOM   3210  OD2 ASP C 162       5.374   3.388   3.181  1.00 92.52           O  
ATOM   3211  N   GLU C 163       3.138   5.020   5.529  1.00 93.40           N  
ATOM   3212  CA  GLU C 163       2.529   6.341   5.408  1.00 93.40           C  
ATOM   3213  C   GLU C 163       1.564   6.611   6.560  1.00 93.40           C  
ATOM   3214  CB  GLU C 163       1.800   6.476   4.069  1.00 93.40           C  
ATOM   3215  O   GLU C 163       0.703   5.782   6.863  1.00 93.40           O  
ATOM   3216  CG  GLU C 163       2.713   6.355   2.857  1.00 93.40           C  
ATOM   3217  CD  GLU C 163       1.962   6.381   1.535  1.00 93.40           C  
ATOM   3218  OE1 GLU C 163       2.571   6.728   0.498  1.00 93.40           O  
ATOM   3219  OE2 GLU C 163       0.755   6.052   1.537  1.00 93.40           O  
ATOM   3220  N   PHE C 164       1.805   7.847   7.259  1.00 96.57           N  
ATOM   3221  CA  PHE C 164       0.926   8.249   8.350  1.00 96.57           C  
ATOM   3222  C   PHE C 164       0.215   9.556   8.020  1.00 96.57           C  
ATOM   3223  CB  PHE C 164       1.717   8.397   9.654  1.00 96.57           C  
ATOM   3224  O   PHE C 164       0.698  10.341   7.201  1.00 96.57           O  
ATOM   3225  CG  PHE C 164       2.204   7.091  10.220  1.00 96.57           C  
ATOM   3226  CD1 PHE C 164       1.459   6.409  11.173  1.00 96.57           C  
ATOM   3227  CD2 PHE C 164       3.409   6.544   9.797  1.00 96.57           C  
ATOM   3228  CE1 PHE C 164       1.907   5.200  11.699  1.00 96.57           C  
ATOM   3229  CE2 PHE C 164       3.864   5.336  10.318  1.00 96.57           C  
ATOM   3230  CZ  PHE C 164       3.112   4.666  11.269  1.00 96.57           C  
ATOM   3231  N   ALA C 165      -1.009   9.723   8.635  1.00 96.56           N  
ATOM   3232  CA  ALA C 165      -1.744  10.985   8.610  1.00 96.56           C  
ATOM   3233  C   ALA C 165      -2.158  11.407  10.017  1.00 96.56           C  
ATOM   3234  CB  ALA C 165      -2.972  10.868   7.710  1.00 96.56           C  
ATOM   3235  O   ALA C 165      -2.554  10.570  10.832  1.00 96.56           O  
ATOM   3236  N   ALA C 166      -1.887  12.677  10.292  1.00 96.25           N  
ATOM   3237  CA  ALA C 166      -2.330  13.233  11.568  1.00 96.25           C  
ATOM   3238  C   ALA C 166      -3.258  14.425  11.355  1.00 96.25           C  
ATOM   3239  CB  ALA C 166      -1.128  13.644  12.415  1.00 96.25           C  
ATOM   3240  O   ALA C 166      -3.016  15.260  10.479  1.00 96.25           O  
ATOM   3241  N   VAL C 167      -4.378  14.355  12.022  1.00 95.14           N  
ATOM   3242  CA  VAL C 167      -5.262  15.515  12.075  1.00 95.14           C  
ATOM   3243  C   VAL C 167      -5.052  16.265  13.388  1.00 95.14           C  
ATOM   3244  CB  VAL C 167      -6.745  15.106  11.926  1.00 95.14           C  
ATOM   3245  O   VAL C 167      -5.209  15.693  14.470  1.00 95.14           O  
ATOM   3246  CG1 VAL C 167      -7.656  16.326  12.046  1.00 95.14           C  
ATOM   3247  CG2 VAL C 167      -6.970  14.396  10.593  1.00 95.14           C  
ATOM   3248  N   LEU C 168      -4.621  17.525  13.248  1.00 93.93           N  
ATOM   3249  CA  LEU C 168      -4.248  18.312  14.419  1.00 93.93           C  
ATOM   3250  C   LEU C 168      -5.136  19.546  14.549  1.00 93.93           C  
ATOM   3251  CB  LEU C 168      -2.779  18.732  14.336  1.00 93.93           C  
ATOM   3252  O   LEU C 168      -5.410  20.226  13.558  1.00 93.93           O  
ATOM   3253  CG  LEU C 168      -1.770  17.618  14.053  1.00 93.93           C  
ATOM   3254  CD1 LEU C 168      -0.385  18.208  13.807  1.00 93.93           C  
ATOM   3255  CD2 LEU C 168      -1.735  16.622  15.207  1.00 93.93           C  
ATOM   3256  N   SER C 169      -5.611  19.712  15.744  1.00 93.39           N  
ATOM   3257  CA  SER C 169      -6.219  21.011  16.018  1.00 93.39           C  
ATOM   3258  C   SER C 169      -5.164  22.110  16.090  1.00 93.39           C  
ATOM   3259  CB  SER C 169      -7.012  20.967  17.324  1.00 93.39           C  
ATOM   3260  O   SER C 169      -4.227  22.027  16.887  1.00 93.39           O  
ATOM   3261  OG  SER C 169      -7.712  22.183  17.529  1.00 93.39           O  
ATOM   3262  N   ALA C 170      -5.257  23.081  15.156  1.00 93.23           N  
ATOM   3263  CA  ALA C 170      -4.258  24.143  15.069  1.00 93.23           C  
ATOM   3264  C   ALA C 170      -4.908  25.479  14.720  1.00 93.23           C  
ATOM   3265  CB  ALA C 170      -3.191  23.787  14.037  1.00 93.23           C  
ATOM   3266  O   ALA C 170      -5.425  25.654  13.614  1.00 93.23           O  
ATOM   3267  N   PRO C 171      -4.876  26.468  15.664  1.00 94.28           N  
ATOM   3268  CA  PRO C 171      -5.569  27.742  15.464  1.00 94.28           C  
ATOM   3269  C   PRO C 171      -4.880  28.633  14.432  1.00 94.28           C  
ATOM   3270  CB  PRO C 171      -5.533  28.386  16.852  1.00 94.28           C  
ATOM   3271  O   PRO C 171      -5.499  29.554  13.894  1.00 94.28           O  
ATOM   3272  CG  PRO C 171      -4.376  27.738  17.543  1.00 94.28           C  
ATOM   3273  CD  PRO C 171      -4.241  26.333  17.030  1.00 94.28           C  
ATOM   3274  N   SER C 172      -3.583  28.390  14.161  1.00 95.95           N  
ATOM   3275  CA  SER C 172      -2.832  29.165  13.178  1.00 95.95           C  
ATOM   3276  C   SER C 172      -1.839  28.287  12.424  1.00 95.95           C  
ATOM   3277  CB  SER C 172      -2.093  30.319  13.857  1.00 95.95           C  
ATOM   3278  O   SER C 172      -1.512  27.186  12.871  1.00 95.95           O  
ATOM   3279  OG  SER C 172      -1.052  29.831  14.686  1.00 95.95           O  
ATOM   3280  N   ALA C 173      -1.407  28.811  11.247  1.00 95.83           N  
ATOM   3281  CA  ALA C 173      -0.386  28.100  10.482  1.00 95.83           C  
ATOM   3282  C   ALA C 173       0.876  27.891  11.313  1.00 95.83           C  
ATOM   3283  CB  ALA C 173      -0.056  28.860   9.200  1.00 95.83           C  
ATOM   3284  O   ALA C 173       1.499  26.828  11.251  1.00 95.83           O  
ATOM   3285  N   SER C 174       1.240  28.871  12.117  1.00 96.11           N  
ATOM   3286  CA  SER C 174       2.425  28.772  12.963  1.00 96.11           C  
ATOM   3287  C   SER C 174       2.256  27.691  14.026  1.00 96.11           C  
ATOM   3288  CB  SER C 174       2.721  30.115  13.631  1.00 96.11           C  
ATOM   3289  O   SER C 174       3.201  26.962  14.332  1.00 96.11           O  
ATOM   3290  OG  SER C 174       1.668  30.485  14.505  1.00 96.11           O  
ATOM   3291  N   ALA C 175       1.011  27.626  14.560  1.00 95.83           N  
ATOM   3292  CA  ALA C 175       0.724  26.575  15.533  1.00 95.83           C  
ATOM   3293  C   ALA C 175       0.787  25.195  14.885  1.00 95.83           C  
ATOM   3294  CB  ALA C 175      -0.646  26.799  16.169  1.00 95.83           C  
ATOM   3295  O   ALA C 175       1.280  24.240  15.490  1.00 95.83           O  
ATOM   3296  N   ALA C 176       0.270  25.072  13.686  1.00 96.06           N  
ATOM   3297  CA  ALA C 176       0.322  23.816  12.942  1.00 96.06           C  
ATOM   3298  C   ALA C 176       1.765  23.379  12.704  1.00 96.06           C  
ATOM   3299  CB  ALA C 176      -0.415  23.954  11.612  1.00 96.06           C  
ATOM   3300  O   ALA C 176       2.110  22.214  12.914  1.00 96.06           O  
ATOM   3301  N   LEU C 177       2.658  24.297  12.284  1.00 96.33           N  
ATOM   3302  CA  LEU C 177       4.063  24.013  12.016  1.00 96.33           C  
ATOM   3303  C   LEU C 177       4.781  23.571  13.287  1.00 96.33           C  
ATOM   3304  CB  LEU C 177       4.756  25.245  11.427  1.00 96.33           C  
ATOM   3305  O   LEU C 177       5.555  22.612  13.267  1.00 96.33           O  
ATOM   3306  CG  LEU C 177       4.660  25.417   9.911  1.00 96.33           C  
ATOM   3307  CD1 LEU C 177       4.938  26.865   9.523  1.00 96.33           C  
ATOM   3308  CD2 LEU C 177       5.627  24.473   9.203  1.00 96.33           C  
ATOM   3309  N   ALA C 178       4.413  24.295  14.368  1.00 96.31           N  
ATOM   3310  CA  ALA C 178       5.063  23.987  15.640  1.00 96.31           C  
ATOM   3311  C   ALA C 178       4.687  22.589  16.123  1.00 96.31           C  
ATOM   3312  CB  ALA C 178       4.693  25.029  16.693  1.00 96.31           C  
ATOM   3313  O   ALA C 178       5.546  21.831  16.579  1.00 96.31           O  
ATOM   3314  N   GLN C 179       3.398  22.240  15.999  1.00 96.10           N  
ATOM   3315  CA  GLN C 179       2.933  20.923  16.421  1.00 96.10           C  
ATOM   3316  C   GLN C 179       3.554  19.821  15.568  1.00 96.10           C  
ATOM   3317  CB  GLN C 179       1.407  20.844  16.353  1.00 96.10           C  
ATOM   3318  O   GLN C 179       4.006  18.802  16.093  1.00 96.10           O  
ATOM   3319  CG  GLN C 179       0.700  21.664  17.423  1.00 96.10           C  
ATOM   3320  CD  GLN C 179      -0.811  21.589  17.317  1.00 96.10           C  
ATOM   3321  NE2 GLN C 179      -1.493  22.611  17.824  1.00 96.10           N  
ATOM   3322  OE1 GLN C 179      -1.362  20.622  16.782  1.00 96.10           O  
ATOM   3323  N   ALA C 180       3.575  20.033  14.290  1.00 96.77           N  
ATOM   3324  CA  ALA C 180       4.161  19.052  13.380  1.00 96.77           C  
ATOM   3325  C   ALA C 180       5.662  18.910  13.619  1.00 96.77           C  
ATOM   3326  CB  ALA C 180       3.891  19.444  11.930  1.00 96.77           C  
ATOM   3327  O   ALA C 180       6.203  17.803  13.568  1.00 96.77           O  
ATOM   3328  N   GLN C 181       6.339  20.019  13.882  1.00 97.17           N  
ATOM   3329  CA  GLN C 181       7.774  19.992  14.149  1.00 97.17           C  
ATOM   3330  C   GLN C 181       8.084  19.191  15.410  1.00 97.17           C  
ATOM   3331  CB  GLN C 181       8.322  21.414  14.282  1.00 97.17           C  
ATOM   3332  O   GLN C 181       9.075  18.460  15.459  1.00 97.17           O  
ATOM   3333  CG  GLN C 181       9.842  21.486  14.323  1.00 97.17           C  
ATOM   3334  CD  GLN C 181      10.489  20.959  13.056  1.00 97.17           C  
ATOM   3335  NE2 GLN C 181      11.324  19.936  13.198  1.00 97.17           N  
ATOM   3336  OE1 GLN C 181      10.240  21.468  11.958  1.00 97.17           O  
ATOM   3337  N   ARG C 182       7.249  19.320  16.412  1.00 96.90           N  
ATOM   3338  CA  ARG C 182       7.428  18.554  17.641  1.00 96.90           C  
ATOM   3339  C   ARG C 182       7.355  17.056  17.369  1.00 96.90           C  
ATOM   3340  CB  ARG C 182       6.375  18.950  18.679  1.00 96.90           C  
ATOM   3341  O   ARG C 182       8.148  16.282  17.910  1.00 96.90           O  
ATOM   3342  CG  ARG C 182       6.613  20.314  19.308  1.00 96.90           C  
ATOM   3343  CD  ARG C 182       5.744  20.526  20.540  1.00 96.90           C  
ATOM   3344  NE  ARG C 182       4.323  20.527  20.202  1.00 96.90           N  
ATOM   3345  NH1 ARG C 182       4.217  22.791  19.757  1.00 96.90           N  
ATOM   3346  NH2 ARG C 182       2.341  21.490  19.554  1.00 96.90           N  
ATOM   3347  CZ  ARG C 182       3.631  21.602  19.838  1.00 96.90           C  
ATOM   3348  N   VAL C 183       6.420  16.659  16.533  1.00 97.14           N  
ATOM   3349  CA  VAL C 183       6.283  15.253  16.169  1.00 97.14           C  
ATOM   3350  C   VAL C 183       7.511  14.800  15.383  1.00 97.14           C  
ATOM   3351  CB  VAL C 183       5.001  15.003  15.344  1.00 97.14           C  
ATOM   3352  O   VAL C 183       8.072  13.736  15.655  1.00 97.14           O  
ATOM   3353  CG1 VAL C 183       4.937  13.551  14.871  1.00 97.14           C  
ATOM   3354  CG2 VAL C 183       3.761  15.355  16.164  1.00 97.14           C  
ATOM   3355  N   LEU C 184       7.950  15.586  14.391  1.00 97.35           N  
ATOM   3356  CA  LEU C 184       9.120  15.253  13.585  1.00 97.35           C  
ATOM   3357  C   LEU C 184      10.355  15.089  14.464  1.00 97.35           C  
ATOM   3358  CB  LEU C 184       9.369  16.333  12.529  1.00 97.35           C  
ATOM   3359  O   LEU C 184      11.117  14.133  14.300  1.00 97.35           O  
ATOM   3360  CG  LEU C 184      10.570  16.115  11.608  1.00 97.35           C  
ATOM   3361  CD1 LEU C 184      10.483  14.747  10.938  1.00 97.35           C  
ATOM   3362  CD2 LEU C 184      10.651  17.223  10.564  1.00 97.35           C  
ATOM   3363  N   ASP C 185      10.569  16.013  15.436  1.00 97.15           N  
ATOM   3364  CA  ASP C 185      11.714  15.951  16.339  1.00 97.15           C  
ATOM   3365  C   ASP C 185      11.663  14.694  17.205  1.00 97.15           C  
ATOM   3366  CB  ASP C 185      11.768  17.197  17.225  1.00 97.15           C  
ATOM   3367  O   ASP C 185      12.695  14.074  17.471  1.00 97.15           O  
ATOM   3368  CG  ASP C 185      12.114  18.458  16.453  1.00 97.15           C  
ATOM   3369  OD1 ASP C 185      11.868  19.573  16.963  1.00 97.15           O  
ATOM   3370  OD2 ASP C 185      12.633  18.337  15.322  1.00 97.15           O  
ATOM   3371  N   ALA C 186      10.416  14.331  17.634  1.00 97.26           N  
ATOM   3372  CA  ALA C 186      10.248  13.118  18.431  1.00 97.26           C  
ATOM   3373  C   ALA C 186      10.627  11.877  17.628  1.00 97.26           C  
ATOM   3374  CB  ALA C 186       8.810  13.006  18.932  1.00 97.26           C  
ATOM   3375  O   ALA C 186      11.231  10.945  18.163  1.00 97.26           O  
ATOM   3376  N   ILE C 187      10.315  11.856  16.354  1.00 96.93           N  
ATOM   3377  CA  ILE C 187      10.663  10.741  15.480  1.00 96.93           C  
ATOM   3378  C   ILE C 187      12.177  10.687  15.291  1.00 96.93           C  
ATOM   3379  CB  ILE C 187       9.955  10.853  14.112  1.00 96.93           C  
ATOM   3380  O   ILE C 187      12.778   9.611  15.345  1.00 96.93           O  
ATOM   3381  CG1 ILE C 187       8.451  10.600  14.266  1.00 96.93           C  
ATOM   3382  CG2 ILE C 187      10.573   9.880  13.103  1.00 96.93           C  
ATOM   3383  CD1 ILE C 187       7.635  10.943  13.027  1.00 96.93           C  
ATOM   3384  N   ARG C 188      12.824  11.829  15.111  1.00 96.53           N  
ATOM   3385  CA  ARG C 188      14.269  11.906  14.920  1.00 96.53           C  
ATOM   3386  C   ARG C 188      15.012  11.459  16.175  1.00 96.53           C  
ATOM   3387  CB  ARG C 188      14.687  13.329  14.543  1.00 96.53           C  
ATOM   3388  O   ARG C 188      16.154  11.001  16.097  1.00 96.53           O  
ATOM   3389  CG  ARG C 188      14.343  13.713  13.113  1.00 96.53           C  
ATOM   3390  CD  ARG C 188      14.605  15.189  12.846  1.00 96.53           C  
ATOM   3391  NE  ARG C 188      14.461  15.515  11.430  1.00 96.53           N  
ATOM   3392  NH1 ARG C 188      14.297  17.795  11.760  1.00 96.53           N  
ATOM   3393  NH2 ARG C 188      14.195  16.929   9.640  1.00 96.53           N  
ATOM   3394  CZ  ARG C 188      14.318  16.745  10.947  1.00 96.53           C  
ATOM   3395  N   ALA C 189      14.325  11.499  17.329  1.00 96.77           N  
ATOM   3396  CA  ALA C 189      14.948  11.185  18.613  1.00 96.77           C  
ATOM   3397  C   ALA C 189      14.824   9.699  18.934  1.00 96.77           C  
ATOM   3398  CB  ALA C 189      14.322  12.022  19.726  1.00 96.77           C  
ATOM   3399  O   ALA C 189      15.349   9.230  19.947  1.00 96.77           O  
ATOM   3400  N   ILE C 190      14.042   8.902  18.077  1.00 96.45           N  
ATOM   3401  CA  ILE C 190      13.951   7.458  18.262  1.00 96.45           C  
ATOM   3402  C   ILE C 190      15.349   6.844  18.225  1.00 96.45           C  
ATOM   3403  CB  ILE C 190      13.051   6.806  17.189  1.00 96.45           C  
ATOM   3404  O   ILE C 190      16.189   7.245  17.417  1.00 96.45           O  
ATOM   3405  CG1 ILE C 190      11.594   7.243  17.377  1.00 96.45           C  
ATOM   3406  CG2 ILE C 190      13.176   5.280  17.233  1.00 96.45           C  
ATOM   3407  CD1 ILE C 190      10.686   6.889  16.207  1.00 96.45           C  
ATOM   3408  N   ALA C 191      15.655   5.927  19.119  1.00 95.61           N  
ATOM   3409  CA  ALA C 191      16.957   5.267  19.161  1.00 95.61           C  
ATOM   3410  C   ALA C 191      17.351   4.742  17.783  1.00 95.61           C  
ATOM   3411  CB  ALA C 191      16.944   4.127  20.176  1.00 95.61           C  
ATOM   3412  O   ALA C 191      16.542   4.114  17.096  1.00 95.61           O  
ATOM   3413  N   PRO C 192      18.555   5.027  17.328  1.00 93.65           N  
ATOM   3414  CA  PRO C 192      19.005   4.576  16.009  1.00 93.65           C  
ATOM   3415  C   PRO C 192      19.031   3.054  15.883  1.00 93.65           C  
ATOM   3416  CB  PRO C 192      20.418   5.156  15.902  1.00 93.65           C  
ATOM   3417  O   PRO C 192      19.210   2.351  16.881  1.00 93.65           O  
ATOM   3418  CG  PRO C 192      20.492   6.184  16.984  1.00 93.65           C  
ATOM   3419  CD  PRO C 192      19.468   5.849  18.031  1.00 93.65           C  
ATOM   3420  N   LEU C 193      18.726   2.582  14.718  1.00 91.40           N  
ATOM   3421  CA  LEU C 193      18.866   1.162  14.416  1.00 91.40           C  
ATOM   3422  C   LEU C 193      20.336   0.758  14.371  1.00 91.40           C  
ATOM   3423  CB  LEU C 193      18.193   0.830  13.082  1.00 91.40           C  
ATOM   3424  O   LEU C 193      21.164   1.473  13.802  1.00 91.40           O  
ATOM   3425  CG  LEU C 193      16.680   1.045  13.014  1.00 91.40           C  
ATOM   3426  CD1 LEU C 193      16.186   0.883  11.580  1.00 91.40           C  
ATOM   3427  CD2 LEU C 193      15.959   0.076  13.946  1.00 91.40           C  
ATOM   3428  N   ASP C 194      20.735  -0.277  15.133  1.00 88.17           N  
ATOM   3429  CA  ASP C 194      22.099  -0.795  15.077  1.00 88.17           C  
ATOM   3430  C   ASP C 194      22.363  -1.508  13.753  1.00 88.17           C  
ATOM   3431  CB  ASP C 194      22.361  -1.745  16.248  1.00 88.17           C  
ATOM   3432  O   ASP C 194      21.659  -2.458  13.403  1.00 88.17           O  
ATOM   3433  CG  ASP C 194      23.838  -1.920  16.551  1.00 88.17           C  
ATOM   3434  OD1 ASP C 194      24.186  -2.709  17.455  1.00 88.17           O  
ATOM   3435  OD2 ASP C 194      24.662  -1.260  15.881  1.00 88.17           O  
ATOM   3436  N   THR C 195      23.193  -0.886  12.857  1.00 86.87           N  
ATOM   3437  CA  THR C 195      23.591  -1.479  11.585  1.00 86.87           C  
ATOM   3438  C   THR C 195      25.088  -1.774  11.570  1.00 86.87           C  
ATOM   3439  CB  THR C 195      23.235  -0.558  10.403  1.00 86.87           C  
ATOM   3440  O   THR C 195      25.839  -1.242  12.390  1.00 86.87           O  
ATOM   3441  CG2 THR C 195      21.802  -0.046  10.517  1.00 86.87           C  
ATOM   3442  OG1 THR C 195      24.130   0.561  10.390  1.00 86.87           O  
ATOM   3443  N   PRO C 196      25.513  -2.788  10.844  1.00 86.08           N  
ATOM   3444  CA  PRO C 196      26.949  -3.061  10.742  1.00 86.08           C  
ATOM   3445  C   PRO C 196      27.760  -1.824  10.365  1.00 86.08           C  
ATOM   3446  CB  PRO C 196      27.028  -4.123   9.643  1.00 86.08           C  
ATOM   3447  O   PRO C 196      28.951  -1.743  10.676  1.00 86.08           O  
ATOM   3448  CG  PRO C 196      25.676  -4.760   9.628  1.00 86.08           C  
ATOM   3449  CD  PRO C 196      24.664  -3.741  10.067  1.00 86.08           C  
ATOM   3450  N   HIS C 197      27.192  -0.799   9.762  1.00 83.66           N  
ATOM   3451  CA  HIS C 197      27.891   0.407   9.333  1.00 83.66           C  
ATOM   3452  C   HIS C 197      27.730   1.530  10.352  1.00 83.66           C  
ATOM   3453  CB  HIS C 197      27.382   0.863   7.964  1.00 83.66           C  
ATOM   3454  O   HIS C 197      28.174   2.656  10.117  1.00 83.66           O  
ATOM   3455  CG  HIS C 197      27.526  -0.173   6.895  1.00 83.66           C  
ATOM   3456  CD2 HIS C 197      26.597  -0.831   6.163  1.00 83.66           C  
ATOM   3457  ND1 HIS C 197      28.752  -0.642   6.475  1.00 83.66           N  
ATOM   3458  CE1 HIS C 197      28.569  -1.547   5.527  1.00 83.66           C  
ATOM   3459  NE2 HIS C 197      27.270  -1.679   5.319  1.00 83.66           N  
ATOM   3460  N   GLY C 198      27.148   1.253  11.436  1.00 89.19           N  
ATOM   3461  CA  GLY C 198      26.911   2.241  12.476  1.00 89.19           C  
ATOM   3462  C   GLY C 198      25.439   2.521  12.709  1.00 89.19           C  
ATOM   3463  O   GLY C 198      24.584   2.038  11.963  1.00 89.19           O  
ATOM   3464  N   PRO C 199      25.183   3.264  13.786  1.00 90.67           N  
ATOM   3465  CA  PRO C 199      23.785   3.577  14.089  1.00 90.67           C  
ATOM   3466  C   PRO C 199      23.111   4.392  12.987  1.00 90.67           C  
ATOM   3467  CB  PRO C 199      23.877   4.384  15.386  1.00 90.67           C  
ATOM   3468  O   PRO C 199      23.725   5.301  12.423  1.00 90.67           O  
ATOM   3469  CG  PRO C 199      25.275   4.913  15.408  1.00 90.67           C  
ATOM   3470  CD  PRO C 199      26.148   3.987  14.611  1.00 90.67           C  
ATOM   3471  N   ARG C 200      21.957   3.932  12.533  1.00 89.81           N  
ATOM   3472  CA  ARG C 200      21.156   4.647  11.545  1.00 89.81           C  
ATOM   3473  C   ARG C 200      19.982   5.361  12.205  1.00 89.81           C  
ATOM   3474  CB  ARG C 200      20.647   3.686  10.468  1.00 89.81           C  
ATOM   3475  O   ARG C 200      19.134   4.724  12.833  1.00 89.81           O  
ATOM   3476  CG  ARG C 200      19.893   4.370   9.339  1.00 89.81           C  
ATOM   3477  CD  ARG C 200      19.490   3.384   8.251  1.00 89.81           C  
ATOM   3478  NE  ARG C 200      20.443   3.382   7.145  1.00 89.81           N  
ATOM   3479  NH1 ARG C 200      19.030   4.438   5.653  1.00 89.81           N  
ATOM   3480  NH2 ARG C 200      21.142   3.828   5.004  1.00 89.81           N  
ATOM   3481  CZ  ARG C 200      20.203   3.883   5.937  1.00 89.81           C  
ATOM   3482  N   HIS C 201      20.031   6.737  12.124  1.00 93.58           N  
ATOM   3483  CA  HIS C 201      18.928   7.526  12.663  1.00 93.58           C  
ATOM   3484  C   HIS C 201      17.718   7.487  11.735  1.00 93.58           C  
ATOM   3485  CB  HIS C 201      19.367   8.973  12.893  1.00 93.58           C  
ATOM   3486  O   HIS C 201      17.865   7.562  10.513  1.00 93.58           O  
ATOM   3487  CG  HIS C 201      20.317   9.138  14.036  1.00 93.58           C  
ATOM   3488  CD2 HIS C 201      21.663   9.283  14.060  1.00 93.58           C  
ATOM   3489  ND1 HIS C 201      19.902   9.162  15.350  1.00 93.58           N  
ATOM   3490  CE1 HIS C 201      20.956   9.317  16.135  1.00 93.58           C  
ATOM   3491  NE2 HIS C 201      22.036   9.392  15.377  1.00 93.58           N  
ATOM   3492  N   VAL C 202      16.527   7.295  12.284  1.00 92.98           N  
ATOM   3493  CA  VAL C 202      15.279   7.291  11.527  1.00 92.98           C  
ATOM   3494  C   VAL C 202      14.820   8.726  11.280  1.00 92.98           C  
ATOM   3495  CB  VAL C 202      14.174   6.496  12.259  1.00 92.98           C  
ATOM   3496  O   VAL C 202      14.871   9.565  12.183  1.00 92.98           O  
ATOM   3497  CG1 VAL C 202      12.863   6.549  11.477  1.00 92.98           C  
ATOM   3498  CG2 VAL C 202      14.613   5.049  12.476  1.00 92.98           C  
ATOM   3499  N   THR C 203      14.567   9.012  10.063  1.00 96.73           N  
ATOM   3500  CA  THR C 203      14.002  10.310   9.710  1.00 96.73           C  
ATOM   3501  C   THR C 203      12.658  10.141   9.006  1.00 96.73           C  
ATOM   3502  CB  THR C 203      14.960  11.110   8.807  1.00 96.73           C  
ATOM   3503  O   THR C 203      12.323   9.045   8.552  1.00 96.73           O  
ATOM   3504  CG2 THR C 203      16.324  11.279   9.467  1.00 96.73           C  
ATOM   3505  OG1 THR C 203      15.125  10.418   7.564  1.00 96.73           O  
ATOM   3506  N   ALA C 204      11.842  11.235   9.020  1.00 97.12           N  
ATOM   3507  CA  ALA C 204      10.553  11.277   8.333  1.00 97.12           C  
ATOM   3508  C   ALA C 204      10.368  12.600   7.596  1.00 97.12           C  
ATOM   3509  CB  ALA C 204       9.414  11.061   9.326  1.00 97.12           C  
ATOM   3510  O   ALA C 204      11.031  13.591   7.910  1.00 97.12           O  
ATOM   3511  N   THR C 205       9.590  12.545   6.618  1.00 97.36           N  
ATOM   3512  CA  THR C 205       9.242  13.730   5.842  1.00 97.36           C  
ATOM   3513  C   THR C 205       7.758  14.057   5.990  1.00 97.36           C  
ATOM   3514  CB  THR C 205       9.582  13.543   4.352  1.00 97.36           C  
ATOM   3515  O   THR C 205       6.909  13.170   5.885  1.00 97.36           O  
ATOM   3516  CG2 THR C 205       9.248  14.795   3.549  1.00 97.36           C  
ATOM   3517  OG1 THR C 205      10.982  13.263   4.220  1.00 97.36           O  
ATOM   3518  N   PHE C 206       7.492  15.459   6.220  1.00 97.17           N  
ATOM   3519  CA  PHE C 206       6.129  15.870   6.537  1.00 97.17           C  
ATOM   3520  C   PHE C 206       5.595  16.830   5.481  1.00 97.17           C  
ATOM   3521  CB  PHE C 206       6.072  16.525   7.920  1.00 97.17           C  
ATOM   3522  O   PHE C 206       6.310  17.728   5.033  1.00 97.17           O  
ATOM   3523  CG  PHE C 206       6.100  15.542   9.059  1.00 97.17           C  
ATOM   3524  CD1 PHE C 206       5.182  15.635  10.099  1.00 97.17           C  
ATOM   3525  CD2 PHE C 206       7.044  14.524   9.090  1.00 97.17           C  
ATOM   3526  CE1 PHE C 206       5.206  14.726  11.155  1.00 97.17           C  
ATOM   3527  CE2 PHE C 206       7.074  13.612  10.142  1.00 97.17           C  
ATOM   3528  CZ  PHE C 206       6.155  13.716  11.173  1.00 97.17           C  
ATOM   3529  N   GLY C 207       4.423  16.610   5.096  1.00 97.55           N  
ATOM   3530  CA  GLY C 207       3.608  17.583   4.388  1.00 97.55           C  
ATOM   3531  C   GLY C 207       2.365  17.991   5.155  1.00 97.55           C  
ATOM   3532  O   GLY C 207       1.598  17.137   5.605  1.00 97.55           O  
ATOM   3533  N   LEU C 208       2.161  19.412   5.317  1.00 96.41           N  
ATOM   3534  CA  LEU C 208       1.041  19.906   6.110  1.00 96.41           C  
ATOM   3535  C   LEU C 208       0.113  20.769   5.260  1.00 96.41           C  
ATOM   3536  CB  LEU C 208       1.547  20.710   7.310  1.00 96.41           C  
ATOM   3537  O   LEU C 208       0.577  21.600   4.476  1.00 96.41           O  
ATOM   3538  CG  LEU C 208       2.154  19.903   8.459  1.00 96.41           C  
ATOM   3539  CD1 LEU C 208       3.552  19.421   8.087  1.00 96.41           C  
ATOM   3540  CD2 LEU C 208       2.191  20.735   9.736  1.00 96.41           C  
ATOM   3541  N   ALA C 209      -1.095  20.450   5.387  1.00 96.60           N  
ATOM   3542  CA  ALA C 209      -2.116  21.391   4.933  1.00 96.60           C  
ATOM   3543  C   ALA C 209      -2.806  22.064   6.116  1.00 96.60           C  
ATOM   3544  CB  ALA C 209      -3.143  20.679   4.056  1.00 96.60           C  
ATOM   3545  O   ALA C 209      -3.382  21.389   6.973  1.00 96.60           O  
ATOM   3546  N   TRP C 210      -2.637  23.404   6.250  1.00 96.26           N  
ATOM   3547  CA  TRP C 210      -3.328  24.122   7.316  1.00 96.26           C  
ATOM   3548  C   TRP C 210      -4.637  24.719   6.811  1.00 96.26           C  
ATOM   3549  CB  TRP C 210      -2.435  25.227   7.887  1.00 96.26           C  
ATOM   3550  O   TRP C 210      -4.666  25.374   5.767  1.00 96.26           O  
ATOM   3551  CG  TRP C 210      -3.091  26.048   8.956  1.00 96.26           C  
ATOM   3552  CD1 TRP C 210      -3.323  25.680  10.252  1.00 96.26           C  
ATOM   3553  CD2 TRP C 210      -3.604  27.377   8.818  1.00 96.26           C  
ATOM   3554  CE2 TRP C 210      -4.134  27.753  10.072  1.00 96.26           C  
ATOM   3555  CE3 TRP C 210      -3.667  28.287   7.754  1.00 96.26           C  
ATOM   3556  NE1 TRP C 210      -3.950  26.701  10.929  1.00 96.26           N  
ATOM   3557  CH2 TRP C 210      -4.768  29.873   9.234  1.00 96.26           C  
ATOM   3558  CZ2 TRP C 210      -4.719  29.002  10.291  1.00 96.26           C  
ATOM   3559  CZ3 TRP C 210      -4.250  29.529   7.974  1.00 96.26           C  
ATOM   3560  N   ILE C 211      -5.696  24.441   7.403  1.00 93.95           N  
ATOM   3561  CA  ILE C 211      -7.025  24.932   7.059  1.00 93.95           C  
ATOM   3562  C   ILE C 211      -7.465  25.985   8.074  1.00 93.95           C  
ATOM   3563  CB  ILE C 211      -8.055  23.782   7.000  1.00 93.95           C  
ATOM   3564  O   ILE C 211      -7.677  25.674   9.248  1.00 93.95           O  
ATOM   3565  CG1 ILE C 211      -7.569  22.678   6.054  1.00 93.95           C  
ATOM   3566  CG2 ILE C 211      -9.428  24.307   6.569  1.00 93.95           C  
ATOM   3567  CD1 ILE C 211      -8.178  21.311   6.334  1.00 93.95           C  
ATOM   3568  N   ALA C 212      -7.558  27.283   7.648  1.00 93.87           N  
ATOM   3569  CA  ALA C 212      -7.911  28.403   8.516  1.00 93.87           C  
ATOM   3570  C   ALA C 212      -9.356  28.291   8.996  1.00 93.87           C  
ATOM   3571  CB  ALA C 212      -7.697  29.728   7.789  1.00 93.87           C  
ATOM   3572  O   ALA C 212     -10.194  27.686   8.324  1.00 93.87           O  
ATOM   3573  N   PRO C 213      -9.606  28.889  10.189  1.00 90.68           N  
ATOM   3574  CA  PRO C 213     -11.009  28.947  10.603  1.00 90.68           C  
ATOM   3575  C   PRO C 213     -11.908  29.593   9.551  1.00 90.68           C  
ATOM   3576  CB  PRO C 213     -10.966  29.792  11.878  1.00 90.68           C  
ATOM   3577  O   PRO C 213     -11.526  30.592   8.936  1.00 90.68           O  
ATOM   3578  CG  PRO C 213      -9.562  29.666  12.373  1.00 90.68           C  
ATOM   3579  CD  PRO C 213      -8.651  29.515  11.189  1.00 90.68           C  
ATOM   3580  N   GLY C 214     -13.059  29.034   9.239  1.00 88.55           N  
ATOM   3581  CA  GLY C 214     -14.020  29.589   8.299  1.00 88.55           C  
ATOM   3582  C   GLY C 214     -13.846  29.062   6.887  1.00 88.55           C  
ATOM   3583  O   GLY C 214     -14.723  29.241   6.039  1.00 88.55           O  
ATOM   3584  N   VAL C 215     -12.697  28.371   6.603  1.00 91.63           N  
ATOM   3585  CA  VAL C 215     -12.453  27.814   5.277  1.00 91.63           C  
ATOM   3586  C   VAL C 215     -13.139  26.455   5.153  1.00 91.63           C  
ATOM   3587  CB  VAL C 215     -10.941  27.676   4.989  1.00 91.63           C  
ATOM   3588  O   VAL C 215     -13.008  25.604   6.035  1.00 91.63           O  
ATOM   3589  CG1 VAL C 215     -10.706  26.887   3.702  1.00 91.63           C  
ATOM   3590  CG2 VAL C 215     -10.287  29.054   4.902  1.00 91.63           C  
ATOM   3591  N   SER C 216     -13.997  26.362   4.123  1.00 87.95           N  
ATOM   3592  CA  SER C 216     -14.688  25.105   3.855  1.00 87.95           C  
ATOM   3593  C   SER C 216     -13.974  24.301   2.773  1.00 87.95           C  
ATOM   3594  CB  SER C 216     -16.135  25.367   3.435  1.00 87.95           C  
ATOM   3595  O   SER C 216     -13.765  24.794   1.662  1.00 87.95           O  
ATOM   3596  OG  SER C 216     -16.832  24.148   3.240  1.00 87.95           O  
ATOM   3597  N   LEU C 217     -13.468  23.122   3.116  1.00 89.87           N  
ATOM   3598  CA  LEU C 217     -12.777  22.241   2.180  1.00 89.87           C  
ATOM   3599  C   LEU C 217     -13.331  20.823   2.259  1.00 89.87           C  
ATOM   3600  CB  LEU C 217     -11.273  22.231   2.465  1.00 89.87           C  
ATOM   3601  O   LEU C 217     -13.793  20.390   3.318  1.00 89.87           O  
ATOM   3602  CG  LEU C 217     -10.522  23.535   2.190  1.00 89.87           C  
ATOM   3603  CD1 LEU C 217      -9.101  23.453   2.737  1.00 89.87           C  
ATOM   3604  CD2 LEU C 217     -10.510  23.841   0.697  1.00 89.87           C  
ATOM   3605  N   THR C 218     -13.385  20.187   1.106  1.00 91.83           N  
ATOM   3606  CA  THR C 218     -13.609  18.746   1.148  1.00 91.83           C  
ATOM   3607  C   THR C 218     -12.381  18.024   1.693  1.00 91.83           C  
ATOM   3608  CB  THR C 218     -13.956  18.194  -0.247  1.00 91.83           C  
ATOM   3609  O   THR C 218     -11.274  18.565   1.669  1.00 91.83           O  
ATOM   3610  CG2 THR C 218     -15.109  18.970  -0.875  1.00 91.83           C  
ATOM   3611  OG1 THR C 218     -12.806  18.301  -1.096  1.00 91.83           O  
ATOM   3612  N   TRP C 219     -12.577  16.895   2.277  1.00 90.34           N  
ATOM   3613  CA  TRP C 219     -11.439  16.128   2.773  1.00 90.34           C  
ATOM   3614  C   TRP C 219     -10.441  15.849   1.654  1.00 90.34           C  
ATOM   3615  CB  TRP C 219     -11.908  14.810   3.395  1.00 90.34           C  
ATOM   3616  O   TRP C 219      -9.230  15.822   1.886  1.00 90.34           O  
ATOM   3617  CG  TRP C 219     -12.394  13.804   2.396  1.00 90.34           C  
ATOM   3618  CD1 TRP C 219     -13.677  13.634   1.955  1.00 90.34           C  
ATOM   3619  CD2 TRP C 219     -11.603  12.824   1.716  1.00 90.34           C  
ATOM   3620  CE2 TRP C 219     -12.473  12.094   0.877  1.00 90.34           C  
ATOM   3621  CE3 TRP C 219     -10.242  12.493   1.735  1.00 90.34           C  
ATOM   3622  NE1 TRP C 219     -13.732  12.607   1.041  1.00 90.34           N  
ATOM   3623  CH2 TRP C 219     -10.688  10.748   0.100  1.00 90.34           C  
ATOM   3624  CZ2 TRP C 219     -12.024  11.051   0.063  1.00 90.34           C  
ATOM   3625  CZ3 TRP C 219      -9.797  11.455   0.924  1.00 90.34           C  
ATOM   3626  N   GLU C 220     -10.947  15.667   0.397  1.00 91.93           N  
ATOM   3627  CA  GLU C 220     -10.094  15.425  -0.763  1.00 91.93           C  
ATOM   3628  C   GLU C 220      -9.171  16.612  -1.026  1.00 91.93           C  
ATOM   3629  CB  GLU C 220     -10.943  15.134  -2.003  1.00 91.93           C  
ATOM   3630  O   GLU C 220      -7.996  16.430  -1.351  1.00 91.93           O  
ATOM   3631  CG  GLU C 220     -11.705  13.818  -1.932  1.00 91.93           C  
ATOM   3632  CD  GLU C 220     -13.087  13.958  -1.315  1.00 91.93           C  
ATOM   3633  OE1 GLU C 220     -13.899  13.011  -1.424  1.00 91.93           O  
ATOM   3634  OE2 GLU C 220     -13.361  15.023  -0.719  1.00 91.93           O  
ATOM   3635  N   GLN C 221      -9.703  17.843  -0.904  1.00 92.70           N  
ATOM   3636  CA  GLN C 221      -8.901  19.044  -1.113  1.00 92.70           C  
ATOM   3637  C   GLN C 221      -7.807  19.165  -0.056  1.00 92.70           C  
ATOM   3638  CB  GLN C 221      -9.787  20.291  -1.096  1.00 92.70           C  
ATOM   3639  O   GLN C 221      -6.662  19.491  -0.375  1.00 92.70           O  
ATOM   3640  CG  GLN C 221      -9.056  21.570  -1.485  1.00 92.70           C  
ATOM   3641  CD  GLN C 221      -8.505  21.524  -2.898  1.00 92.70           C  
ATOM   3642  NE2 GLN C 221      -7.214  21.804  -3.039  1.00 92.70           N  
ATOM   3643  OE1 GLN C 221      -9.233  21.239  -3.854  1.00 92.70           O  
ATOM   3644  N   ALA C 222      -8.170  18.928   1.239  1.00 92.96           N  
ATOM   3645  CA  ALA C 222      -7.188  18.970   2.321  1.00 92.96           C  
ATOM   3646  C   ALA C 222      -6.080  17.946   2.096  1.00 92.96           C  
ATOM   3647  CB  ALA C 222      -7.868  18.727   3.666  1.00 92.96           C  
ATOM   3648  O   ALA C 222      -4.897  18.255   2.262  1.00 92.96           O  
ATOM   3649  N   TYR C 223      -6.501  16.753   1.719  1.00 93.86           N  
ATOM   3650  CA  TYR C 223      -5.543  15.685   1.457  1.00 93.86           C  
ATOM   3651  C   TYR C 223      -4.608  16.060   0.314  1.00 93.86           C  
ATOM   3652  CB  TYR C 223      -6.270  14.378   1.130  1.00 93.86           C  
ATOM   3653  O   TYR C 223      -3.395  15.850   0.400  1.00 93.86           O  
ATOM   3654  CG  TYR C 223      -5.349  13.191   0.985  1.00 93.86           C  
ATOM   3655  CD1 TYR C 223      -4.845  12.823  -0.260  1.00 93.86           C  
ATOM   3656  CD2 TYR C 223      -4.983  12.433   2.093  1.00 93.86           C  
ATOM   3657  CE1 TYR C 223      -3.997  11.729  -0.399  1.00 93.86           C  
ATOM   3658  CE2 TYR C 223      -4.136  11.337   1.966  1.00 93.86           C  
ATOM   3659  OH  TYR C 223      -2.811   9.909   0.587  1.00 93.86           O  
ATOM   3660  CZ  TYR C 223      -3.649  10.993   0.718  1.00 93.86           C  
ATOM   3661  N   SER C 224      -5.169  16.594  -0.821  1.00 94.27           N  
ATOM   3662  CA  SER C 224      -4.373  16.991  -1.978  1.00 94.27           C  
ATOM   3663  C   SER C 224      -3.341  18.048  -1.603  1.00 94.27           C  
ATOM   3664  CB  SER C 224      -5.276  17.521  -3.093  1.00 94.27           C  
ATOM   3665  O   SER C 224      -2.189  17.980  -2.037  1.00 94.27           O  
ATOM   3666  OG  SER C 224      -4.509  17.901  -4.223  1.00 94.27           O  
ATOM   3667  N   ASP C 225      -3.743  19.062  -0.801  1.00 95.50           N  
ATOM   3668  CA  ASP C 225      -2.828  20.113  -0.366  1.00 95.50           C  
ATOM   3669  C   ASP C 225      -1.700  19.538   0.489  1.00 95.50           C  
ATOM   3670  CB  ASP C 225      -3.581  21.192   0.414  1.00 95.50           C  
ATOM   3671  O   ASP C 225      -0.536  19.910   0.321  1.00 95.50           O  
ATOM   3672  CG  ASP C 225      -4.479  22.043  -0.467  1.00 95.50           C  
ATOM   3673  OD1 ASP C 225      -5.345  22.770   0.066  1.00 95.50           O  
ATOM   3674  OD2 ASP C 225      -4.320  21.984  -1.705  1.00 95.50           O  
ATOM   3675  N   ALA C 226      -2.060  18.641   1.478  1.00 96.06           N  
ATOM   3676  CA  ALA C 226      -1.041  18.003   2.307  1.00 96.06           C  
ATOM   3677  C   ALA C 226      -0.108  17.140   1.463  1.00 96.06           C  
ATOM   3678  CB  ALA C 226      -1.695  17.162   3.401  1.00 96.06           C  
ATOM   3679  O   ALA C 226       1.104  17.118   1.691  1.00 96.06           O  
ATOM   3680  N   ASP C 227      -0.702  16.390   0.515  1.00 95.76           N  
ATOM   3681  CA  ASP C 227       0.079  15.545  -0.383  1.00 95.76           C  
ATOM   3682  C   ASP C 227       1.053  16.379  -1.212  1.00 95.76           C  
ATOM   3683  CB  ASP C 227      -0.843  14.744  -1.303  1.00 95.76           C  
ATOM   3684  O   ASP C 227       2.208  15.990  -1.399  1.00 95.76           O  
ATOM   3685  CG  ASP C 227      -0.117  13.642  -2.056  1.00 95.76           C  
ATOM   3686  OD1 ASP C 227      -0.127  13.648  -3.305  1.00 95.76           O  
ATOM   3687  OD2 ASP C 227       0.467  12.758  -1.392  1.00 95.76           O  
ATOM   3688  N   ARG C 228       0.616  17.511  -1.761  1.00 95.68           N  
ATOM   3689  CA  ARG C 228       1.486  18.414  -2.507  1.00 95.68           C  
ATOM   3690  C   ARG C 228       2.617  18.936  -1.627  1.00 95.68           C  
ATOM   3691  CB  ARG C 228       0.683  19.585  -3.078  1.00 95.68           C  
ATOM   3692  O   ARG C 228       3.768  19.005  -2.063  1.00 95.68           O  
ATOM   3693  CG  ARG C 228       1.483  20.487  -4.004  1.00 95.68           C  
ATOM   3694  CD  ARG C 228       0.586  21.457  -4.761  1.00 95.68           C  
ATOM   3695  NE  ARG C 228      -0.138  22.342  -3.852  1.00 95.68           N  
ATOM   3696  NH1 ARG C 228      -2.238  21.716  -4.584  1.00 95.68           N  
ATOM   3697  NH2 ARG C 228      -2.017  23.282  -2.925  1.00 95.68           N  
ATOM   3698  CZ  ARG C 228      -1.463  22.445  -3.789  1.00 95.68           C  
ATOM   3699  N   ALA C 229       2.284  19.293  -0.388  1.00 96.70           N  
ATOM   3700  CA  ALA C 229       3.298  19.747   0.560  1.00 96.70           C  
ATOM   3701  C   ALA C 229       4.328  18.653   0.828  1.00 96.70           C  
ATOM   3702  CB  ALA C 229       2.644  20.189   1.867  1.00 96.70           C  
ATOM   3703  O   ALA C 229       5.527  18.929   0.918  1.00 96.70           O  
ATOM   3704  N   LEU C 230       3.867  17.403   1.017  1.00 96.61           N  
ATOM   3705  CA  LEU C 230       4.756  16.269   1.247  1.00 96.61           C  
ATOM   3706  C   LEU C 230       5.679  16.052   0.054  1.00 96.61           C  
ATOM   3707  CB  LEU C 230       3.946  14.999   1.519  1.00 96.61           C  
ATOM   3708  O   LEU C 230       6.880  15.827   0.225  1.00 96.61           O  
ATOM   3709  CG  LEU C 230       4.751  13.727   1.789  1.00 96.61           C  
ATOM   3710  CD1 LEU C 230       5.695  13.938   2.968  1.00 96.61           C  
ATOM   3711  CD2 LEU C 230       3.818  12.549   2.049  1.00 96.61           C  
ATOM   3712  N   TYR C 231       5.049  16.118  -1.174  1.00 94.75           N  
ATOM   3713  CA  TYR C 231       5.830  15.955  -2.395  1.00 94.75           C  
ATOM   3714  C   TYR C 231       6.938  16.998  -2.476  1.00 94.75           C  
ATOM   3715  CB  TYR C 231       4.928  16.053  -3.628  1.00 94.75           C  
ATOM   3716  O   TYR C 231       8.082  16.674  -2.801  1.00 94.75           O  
ATOM   3717  CG  TYR C 231       5.670  15.913  -4.935  1.00 94.75           C  
ATOM   3718  CD1 TYR C 231       5.950  17.028  -5.722  1.00 94.75           C  
ATOM   3719  CD2 TYR C 231       6.091  14.667  -5.387  1.00 94.75           C  
ATOM   3720  CE1 TYR C 231       6.632  16.904  -6.928  1.00 94.75           C  
ATOM   3721  CE2 TYR C 231       6.773  14.531  -6.591  1.00 94.75           C  
ATOM   3722  OH  TYR C 231       7.714  15.525  -8.547  1.00 94.75           O  
ATOM   3723  CZ  TYR C 231       7.039  15.654  -7.354  1.00 94.75           C  
ATOM   3724  N   ARG C 232       6.671  18.271  -2.206  1.00 96.28           N  
ATOM   3725  CA  ARG C 232       7.658  19.346  -2.214  1.00 96.28           C  
ATOM   3726  C   ARG C 232       8.764  19.082  -1.197  1.00 96.28           C  
ATOM   3727  CB  ARG C 232       6.990  20.691  -1.924  1.00 96.28           C  
ATOM   3728  O   ARG C 232       9.939  19.331  -1.472  1.00 96.28           O  
ATOM   3729  CG  ARG C 232       6.140  21.217  -3.070  1.00 96.28           C  
ATOM   3730  CD  ARG C 232       5.701  22.655  -2.833  1.00 96.28           C  
ATOM   3731  NE  ARG C 232       4.843  23.141  -3.910  1.00 96.28           N  
ATOM   3732  NH1 ARG C 232       4.177  25.052  -2.796  1.00 96.28           N  
ATOM   3733  NH2 ARG C 232       3.390  24.615  -4.905  1.00 96.28           N  
ATOM   3734  CZ  ARG C 232       4.138  24.268  -3.868  1.00 96.28           C  
ATOM   3735  N   ALA C 233       8.378  18.559  -0.031  1.00 96.68           N  
ATOM   3736  CA  ALA C 233       9.354  18.237   1.007  1.00 96.68           C  
ATOM   3737  C   ALA C 233      10.298  17.130   0.548  1.00 96.68           C  
ATOM   3738  CB  ALA C 233       8.645  17.828   2.295  1.00 96.68           C  
ATOM   3739  O   ALA C 233      11.504  17.188   0.802  1.00 96.68           O  
ATOM   3740  N   LYS C 234       9.758  16.100  -0.112  1.00 95.11           N  
ATOM   3741  CA  LYS C 234      10.579  15.001  -0.612  1.00 95.11           C  
ATOM   3742  C   LYS C 234      11.548  15.485  -1.687  1.00 95.11           C  
ATOM   3743  CB  LYS C 234       9.697  13.882  -1.168  1.00 95.11           C  
ATOM   3744  O   LYS C 234      12.720  15.102  -1.691  1.00 95.11           O  
ATOM   3745  CG  LYS C 234       9.001  13.053  -0.098  1.00 95.11           C  
ATOM   3746  CD  LYS C 234       8.170  11.934  -0.711  1.00 95.11           C  
ATOM   3747  CE  LYS C 234       7.549  11.047   0.359  1.00 95.11           C  
ATOM   3748  NZ  LYS C 234       6.717   9.959  -0.237  1.00 95.11           N  
ATOM   3749  N   GLN C 235      11.017  16.362  -2.591  1.00 94.77           N  
ATOM   3750  CA  GLN C 235      11.839  16.889  -3.676  1.00 94.77           C  
ATOM   3751  C   GLN C 235      12.963  17.770  -3.136  1.00 94.77           C  
ATOM   3752  CB  GLN C 235      10.981  17.680  -4.665  1.00 94.77           C  
ATOM   3753  O   GLN C 235      14.028  17.869  -3.748  1.00 94.77           O  
ATOM   3754  CG  GLN C 235      10.019  16.818  -5.470  1.00 94.77           C  
ATOM   3755  CD  GLN C 235      10.731  15.887  -6.434  1.00 94.77           C  
ATOM   3756  NE2 GLN C 235      10.246  14.654  -6.534  1.00 94.77           N  
ATOM   3757  OE1 GLN C 235      11.708  16.273  -7.083  1.00 94.77           O  
ATOM   3758  N   ALA C 236      12.695  18.296  -1.956  1.00 95.82           N  
ATOM   3759  CA  ALA C 236      13.666  19.207  -1.353  1.00 95.82           C  
ATOM   3760  C   ALA C 236      14.651  18.450  -0.468  1.00 95.82           C  
ATOM   3761  CB  ALA C 236      12.951  20.288  -0.546  1.00 95.82           C  
ATOM   3762  O   ALA C 236      15.418  19.060   0.281  1.00 95.82           O  
ATOM   3763  N   GLY C 237      14.607  17.165  -0.498  1.00 94.62           N  
ATOM   3764  CA  GLY C 237      15.661  16.386   0.133  1.00 94.62           C  
ATOM   3765  C   GLY C 237      15.173  15.566   1.312  1.00 94.62           C  
ATOM   3766  O   GLY C 237      15.975  14.970   2.034  1.00 94.62           O  
ATOM   3767  N   LYS C 238      13.891  15.478   1.518  1.00 94.16           N  
ATOM   3768  CA  LYS C 238      13.306  14.692   2.601  1.00 94.16           C  
ATOM   3769  C   LYS C 238      13.823  15.159   3.959  1.00 94.16           C  
ATOM   3770  CB  LYS C 238      13.608  13.205   2.409  1.00 94.16           C  
ATOM   3771  O   LYS C 238      14.481  16.197   4.056  1.00 94.16           O  
ATOM   3772  CG  LYS C 238      13.049  12.622   1.120  1.00 94.16           C  
ATOM   3773  CD  LYS C 238      13.387  11.143   0.983  1.00 94.16           C  
ATOM   3774  CE  LYS C 238      12.886  10.574  -0.337  1.00 94.16           C  
ATOM   3775  NZ  LYS C 238      13.383   9.184  -0.566  1.00 94.16           N  
ATOM   3776  N   ASN C 239      13.495  14.441   5.136  1.00 95.86           N  
ATOM   3777  CA  ASN C 239      13.859  14.795   6.504  1.00 95.86           C  
ATOM   3778  C   ASN C 239      13.534  16.255   6.810  1.00 95.86           C  
ATOM   3779  CB  ASN C 239      15.342  14.517   6.754  1.00 95.86           C  
ATOM   3780  O   ASN C 239      14.394  17.000   7.282  1.00 95.86           O  
ATOM   3781  CG  ASN C 239      15.737  14.719   8.204  1.00 95.86           C  
ATOM   3782  ND2 ASN C 239      17.030  14.901   8.446  1.00 95.86           N  
ATOM   3783  OD1 ASN C 239      14.888  14.710   9.099  1.00 95.86           O  
ATOM   3784  N   ARG C 240      12.337  16.657   6.460  1.00 96.99           N  
ATOM   3785  CA  ARG C 240      11.882  18.031   6.641  1.00 96.99           C  
ATOM   3786  C   ARG C 240      10.363  18.123   6.540  1.00 96.99           C  
ATOM   3787  CB  ARG C 240      12.532  18.954   5.607  1.00 96.99           C  
ATOM   3788  O   ARG C 240       9.688  17.115   6.322  1.00 96.99           O  
ATOM   3789  CG  ARG C 240      12.125  18.656   4.173  1.00 96.99           C  
ATOM   3790  CD  ARG C 240      12.748  19.641   3.194  1.00 96.99           C  
ATOM   3791  NE  ARG C 240      14.206  19.579   3.221  1.00 96.99           N  
ATOM   3792  NH1 ARG C 240      14.519  21.717   2.404  1.00 96.99           N  
ATOM   3793  NH2 ARG C 240      16.328  20.402   2.911  1.00 96.99           N  
ATOM   3794  CZ  ARG C 240      15.015  20.566   2.845  1.00 96.99           C  
ATOM   3795  N   LEU C 241       9.761  19.271   6.761  1.00 96.54           N  
ATOM   3796  CA  LEU C 241       8.324  19.487   6.627  1.00 96.54           C  
ATOM   3797  C   LEU C 241       8.036  20.671   5.711  1.00 96.54           C  
ATOM   3798  CB  LEU C 241       7.687  19.721   7.999  1.00 96.54           C  
ATOM   3799  O   LEU C 241       8.848  21.594   5.608  1.00 96.54           O  
ATOM   3800  CG  LEU C 241       8.189  20.934   8.782  1.00 96.54           C  
ATOM   3801  CD1 LEU C 241       7.439  22.191   8.352  1.00 96.54           C  
ATOM   3802  CD2 LEU C 241       8.040  20.703  10.282  1.00 96.54           C  
ATOM   3803  N   HIS C 242       7.048  20.602   4.984  1.00 97.30           N  
ATOM   3804  CA  HIS C 242       6.517  21.684   4.163  1.00 97.30           C  
ATOM   3805  C   HIS C 242       5.042  21.929   4.460  1.00 97.30           C  
ATOM   3806  CB  HIS C 242       6.710  21.374   2.677  1.00 97.30           C  
ATOM   3807  O   HIS C 242       4.277  20.980   4.650  1.00 97.30           O  
ATOM   3808  CG  HIS C 242       6.569  22.571   1.791  1.00 97.30           C  
ATOM   3809  CD2 HIS C 242       5.522  23.016   1.058  1.00 97.30           C  
ATOM   3810  ND1 HIS C 242       7.595  23.467   1.583  1.00 97.30           N  
ATOM   3811  CE1 HIS C 242       7.183  24.415   0.758  1.00 97.30           C  
ATOM   3812  NE2 HIS C 242       5.929  24.164   0.424  1.00 97.30           N  
ATOM   3813  N   LEU C 243       4.594  23.236   4.498  1.00 95.66           N  
ATOM   3814  CA  LEU C 243       3.213  23.586   4.809  1.00 95.66           C  
ATOM   3815  C   LEU C 243       2.577  24.361   3.660  1.00 95.66           C  
ATOM   3816  CB  LEU C 243       3.145  24.411   6.097  1.00 95.66           C  
ATOM   3817  O   LEU C 243       3.206  25.250   3.082  1.00 95.66           O  
ATOM   3818  CG  LEU C 243       1.750  24.833   6.559  1.00 95.66           C  
ATOM   3819  CD1 LEU C 243       1.644  24.739   8.078  1.00 95.66           C  
ATOM   3820  CD2 LEU C 243       1.433  26.246   6.083  1.00 95.66           C  
ATOM   3821  N   ILE C 244       1.440  23.937   3.323  1.00 94.89           N  
ATOM   3822  CA  ILE C 244       0.606  24.690   2.394  1.00 94.89           C  
ATOM   3823  C   ILE C 244      -0.634  25.210   3.120  1.00 94.89           C  
ATOM   3824  CB  ILE C 244       0.194  23.830   1.179  1.00 94.89           C  
ATOM   3825  O   ILE C 244      -1.312  24.456   3.821  1.00 94.89           O  
ATOM   3826  CG1 ILE C 244       1.416  23.517   0.307  1.00 94.89           C  
ATOM   3827  CG2 ILE C 244      -0.895  24.534   0.363  1.00 94.89           C  
ATOM   3828  CD1 ILE C 244       1.122  22.583  -0.858  1.00 94.89           C  
ATOM   3829  N   ALA C 245      -0.881  26.531   3.182  1.00 93.63           N  
ATOM   3830  CA  ALA C 245      -2.143  27.078   3.674  1.00 93.63           C  
ATOM   3831  C   ALA C 245      -3.273  26.831   2.679  1.00 93.63           C  
ATOM   3832  CB  ALA C 245      -2.002  28.572   3.955  1.00 93.63           C  
ATOM   3833  O   ALA C 245      -3.245  27.345   1.558  1.00 93.63           O  
ATOM   3834  N   SER C 246      -4.254  25.985   3.079  1.00 92.56           N  
ATOM   3835  CA  SER C 246      -5.336  25.618   2.172  1.00 92.56           C  
ATOM   3836  C   SER C 246      -6.329  26.762   2.004  1.00 92.56           C  
ATOM   3837  CB  SER C 246      -6.062  24.371   2.679  1.00 92.56           C  
ATOM   3838  O   SER C 246      -6.630  27.475   2.964  1.00 92.56           O  
ATOM   3839  OG  SER C 246      -5.191  23.254   2.699  1.00 92.56           O  
ATOM   3840  N   ARG C 247      -6.738  27.062   0.875  1.00 86.96           N  
ATOM   3841  CA  ARG C 247      -7.731  28.090   0.583  1.00 86.96           C  
ATOM   3842  C   ARG C 247      -9.000  27.476   0.001  1.00 86.96           C  
ATOM   3843  CB  ARG C 247      -7.161  29.129  -0.384  1.00 86.96           C  
ATOM   3844  O   ARG C 247      -8.955  26.403  -0.606  1.00 86.96           O  
ATOM   3845  CG  ARG C 247      -5.953  29.878   0.157  1.00 86.96           C  
ATOM   3846  CD  ARG C 247      -5.491  30.969  -0.798  1.00 86.96           C  
ATOM   3847  NE  ARG C 247      -4.293  31.644  -0.307  1.00 86.96           N  
ATOM   3848  NH1 ARG C 247      -4.300  33.286  -1.932  1.00 86.96           N  
ATOM   3849  NH2 ARG C 247      -2.662  33.261  -0.328  1.00 86.96           N  
ATOM   3850  CZ  ARG C 247      -3.754  32.728  -0.857  1.00 86.96           C  
ATOM   3851  N   THR C 248     -10.166  28.005   0.253  1.00 83.53           N  
ATOM   3852  CA  THR C 248     -11.427  27.557  -0.327  1.00 83.53           C  
ATOM   3853  C   THR C 248     -11.364  27.590  -1.851  1.00 83.53           C  
ATOM   3854  CB  THR C 248     -12.604  28.422   0.160  1.00 83.53           C  
ATOM   3855  O   THR C 248     -10.817  28.527  -2.435  1.00 83.53           O  
ATOM   3856  CG2 THR C 248     -13.941  27.817  -0.256  1.00 83.53           C  
ATOM   3857  OG1 THR C 248     -12.560  28.519   1.589  1.00 83.53           O  
ATOM   3858  N   ALA C 249     -11.712  26.364  -2.378  1.00 74.37           N  
ATOM   3859  CA  ALA C 249     -11.773  26.352  -3.837  1.00 74.37           C  
ATOM   3860  C   ALA C 249     -12.584  27.534  -4.361  1.00 74.37           C  
ATOM   3861  CB  ALA C 249     -12.370  25.038  -4.334  1.00 74.37           C  
ATOM   3862  O   ALA C 249     -13.644  27.856  -3.820  1.00 74.37           O  
ATOM   3863  N   GLY C 250     -11.951  28.322  -5.085  1.00 71.10           N  
ATOM   3864  CA  GLY C 250     -12.598  29.453  -5.729  1.00 71.10           C  
ATOM   3865  C   GLY C 250     -12.433  30.752  -4.962  1.00 71.10           C  
ATOM   3866  O   GLY C 250     -13.030  31.770  -5.319  1.00 71.10           O  
ATOM   3867  N   ALA C 251     -12.061  30.753  -3.706  1.00 66.45           N  
ATOM   3868  CA  ALA C 251     -11.844  32.026  -3.023  1.00 66.45           C  
ATOM   3869  C   ALA C 251     -10.773  32.853  -3.730  1.00 66.45           C  
ATOM   3870  CB  ALA C 251     -11.453  31.789  -1.567  1.00 66.45           C  
ATOM   3871  O   ALA C 251      -9.854  32.299  -4.338  1.00 66.45           O  
TER    3872      ALA C 251                                                      
ENDMDL                                                                          
END                                                                             
