# Supplementary material for: Bordetella bronchiseptica diguanylate cyclase BdcB inhibits the type three secretion system and impacts the immune response
Source: Sci Rep. 2023 May 2;13:7157. doi: 10.1038/s41598-023-34106-x (PMC10154355; doi:10.1038/s41598-023-34106-x)
Supplement: Supplementary file 2 — Supplementary Information 2. [file 41598_2023_34106_MOESM2_ESM.zip › BB3903dimero_23b23_unrelaxed_rank_2_model_2.pdb]

MODEL     1                                                                     
ATOM      1  N   MET B   1     -35.026  -8.239 -13.355  1.00 32.25           N  
ATOM      2  CA  MET B   1     -34.013  -7.198 -13.215  1.00 32.25           C  
ATOM      3  C   MET B   1     -33.864  -6.776 -11.757  1.00 32.25           C  
ATOM      4  CB  MET B   1     -34.364  -5.985 -14.078  1.00 32.25           C  
ATOM      5  O   MET B   1     -34.790  -6.210 -11.173  1.00 32.25           O  
ATOM      6  CG  MET B   1     -33.532  -5.872 -15.345  1.00 32.25           C  
ATOM      7  SD  MET B   1     -34.029  -4.446 -16.388  1.00 32.25           S  
ATOM      8  CE  MET B   1     -32.547  -4.272 -17.420  1.00 32.25           C  
ATOM      9  N   ALA B   2     -34.213  -7.395 -11.268  1.00 30.54           N  
ATOM     10  CA  ALA B   2     -34.080  -7.356  -9.814  1.00 30.54           C  
ATOM     11  C   ALA B   2     -33.440  -6.048  -9.356  1.00 30.54           C  
ATOM     12  CB  ALA B   2     -33.261  -8.547  -9.322  1.00 30.54           C  
ATOM     13  O   ALA B   2     -32.381  -5.660  -9.856  1.00 30.54           O  
ATOM     14  N   ARG B   3     -34.393  -5.017 -10.037  1.00 32.49           N  
ATOM     15  CA  ARG B   3     -34.201  -3.719  -9.397  1.00 32.49           C  
ATOM     16  C   ARG B   3     -33.536  -3.873  -8.034  1.00 32.49           C  
ATOM     17  CB  ARG B   3     -35.539  -2.991  -9.248  1.00 32.49           C  
ATOM     18  O   ARG B   3     -34.056  -4.568  -7.158  1.00 32.49           O  
ATOM     19  CG  ARG B   3     -35.654  -1.734 -10.096  1.00 32.49           C  
ATOM     20  CD  ARG B   3     -37.012  -1.065  -9.932  1.00 32.49           C  
ATOM     21  NE  ARG B   3     -36.988   0.322 -10.386  1.00 32.49           N  
ATOM     22  NH1 ARG B   3     -39.261   0.656 -10.148  1.00 32.49           N  
ATOM     23  NH2 ARG B   3     -37.921   2.355 -10.904  1.00 32.49           N  
ATOM     24  CZ  ARG B   3     -38.057   1.108 -10.479  1.00 32.49           C  
ATOM     25  N   LEU B   4     -32.540  -4.497  -8.227  1.00 31.86           N  
ATOM     26  CA  LEU B   4     -31.741  -4.486  -7.007  1.00 31.86           C  
ATOM     27  C   LEU B   4     -31.910  -3.168  -6.259  1.00 31.86           C  
ATOM     28  CB  LEU B   4     -30.263  -4.716  -7.331  1.00 31.86           C  
ATOM     29  O   LEU B   4     -31.693  -2.095  -6.826  1.00 31.86           O  
ATOM     30  CG  LEU B   4     -29.796  -6.172  -7.369  1.00 31.86           C  
ATOM     31  CD1 LEU B   4     -28.737  -6.361  -8.450  1.00 31.86           C  
ATOM     32  CD2 LEU B   4     -29.259  -6.598  -6.007  1.00 31.86           C  
ATOM     33  N   ASP B   5     -33.345  -2.668  -6.225  1.00 33.21           N  
ATOM     34  CA  ASP B   5     -33.730  -1.589  -5.320  1.00 33.21           C  
ATOM     35  C   ASP B   5     -32.578  -1.215  -4.390  1.00 33.21           C  
ATOM     36  CB  ASP B   5     -34.959  -1.988  -4.501  1.00 33.21           C  
ATOM     37  O   ASP B   5     -31.974  -2.086  -3.760  1.00 33.21           O  
ATOM     38  CG  ASP B   5     -36.267  -1.713  -5.223  1.00 33.21           C  
ATOM     39  OD1 ASP B   5     -37.307  -2.290  -4.841  1.00 33.21           O  
ATOM     40  OD2 ASP B   5     -36.256  -0.914  -6.184  1.00 33.21           O  
ATOM     41  N   ASN B   6     -31.612  -0.705  -5.250  1.00 34.59           N  
ATOM     42  CA  ASN B   6     -30.578   0.147  -4.672  1.00 34.59           C  
ATOM     43  C   ASN B   6     -30.872   0.472  -3.211  1.00 34.59           C  
ATOM     44  CB  ASN B   6     -30.430   1.436  -5.483  1.00 34.59           C  
ATOM     45  O   ASN B   6     -30.094   1.169  -2.557  1.00 34.59           O  
ATOM     46  CG  ASN B   6     -29.236   1.404  -6.418  1.00 34.59           C  
ATOM     47  ND2 ASN B   6     -29.148   2.391  -7.301  1.00 34.59           N  
ATOM     48  OD1 ASN B   6     -28.401   0.498  -6.347  1.00 34.59           O  
ATOM     49  N   ALA B   7     -32.100   0.048  -2.874  1.00 32.90           N  
ATOM     50  CA  ALA B   7     -32.470   0.380  -1.501  1.00 32.90           C  
ATOM     51  C   ALA B   7     -31.690  -0.469  -0.502  1.00 32.90           C  
ATOM     52  CB  ALA B   7     -33.971   0.194  -1.295  1.00 32.90           C  
ATOM     53  O   ALA B   7     -31.473  -0.054   0.639  1.00 32.90           O  
ATOM     54  N   ASP B   8     -31.751  -1.255  -1.300  1.00 32.26           N  
ATOM     55  CA  ASP B   8     -31.156  -2.173  -0.334  1.00 32.26           C  
ATOM     56  C   ASP B   8     -29.685  -1.839  -0.093  1.00 32.26           C  
ATOM     57  CB  ASP B   8     -31.294  -3.620  -0.812  1.00 32.26           C  
ATOM     58  O   ASP B   8     -29.062  -2.382   0.822  1.00 32.26           O  
ATOM     59  CG  ASP B   8     -32.361  -4.394  -0.057  1.00 32.26           C  
ATOM     60  OD1 ASP B   8     -32.676  -5.539  -0.449  1.00 32.26           O  
ATOM     61  OD2 ASP B   8     -32.894  -3.854   0.936  1.00 32.26           O  
ATOM     62  N   ALA B   9     -29.324  -1.239  -1.115  1.00 33.11           N  
ATOM     63  CA  ALA B   9     -27.912  -0.906  -0.942  1.00 33.11           C  
ATOM     64  C   ALA B   9     -27.703  -0.024   0.286  1.00 33.11           C  
ATOM     65  CB  ALA B   9     -27.373  -0.212  -2.190  1.00 33.11           C  
ATOM     66  O   ALA B   9     -26.631  -0.042   0.896  1.00 33.11           O  
ATOM     67  N   THR B  10     -28.428   0.885   0.477  1.00 31.85           N  
ATOM     68  CA  THR B  10     -28.343   1.772   1.631  1.00 31.85           C  
ATOM     69  C   THR B  10     -28.610   1.006   2.923  1.00 31.85           C  
ATOM     70  CB  THR B  10     -29.338   2.942   1.510  1.00 31.85           C  
ATOM     71  O   THR B  10     -28.148   1.404   3.994  1.00 31.85           O  
ATOM     72  CG2 THR B  10     -28.624   4.285   1.631  1.00 31.85           C  
ATOM     73  OG1 THR B  10     -29.994   2.874   0.238  1.00 31.85           O  
ATOM     74  N   SER B  11     -29.701   0.095   2.445  1.00 33.36           N  
ATOM     75  CA  SER B  11     -30.084  -0.623   3.656  1.00 33.36           C  
ATOM     76  C   SER B  11     -28.951  -1.515   4.151  1.00 33.36           C  
ATOM     77  CB  SER B  11     -31.336  -1.466   3.407  1.00 33.36           C  
ATOM     78  O   SER B  11     -28.883  -1.841   5.338  1.00 33.36           O  
ATOM     79  OG  SER B  11     -31.190  -2.760   3.966  1.00 33.36           O  
ATOM     80  N   MET B  12     -28.883  -1.707   3.086  1.00 33.95           N  
ATOM     81  CA  MET B  12     -27.915  -2.712   3.516  1.00 33.95           C  
ATOM     82  C   MET B  12     -26.849  -2.093   4.414  1.00 33.95           C  
ATOM     83  CB  MET B  12     -27.258  -3.379   2.306  1.00 33.95           C  
ATOM     84  O   MET B  12     -26.308  -2.763   5.295  1.00 33.95           O  
ATOM     85  CG  MET B  12     -28.091  -4.492   1.692  1.00 33.95           C  
ATOM     86  SD  MET B  12     -27.069  -5.715   0.783  1.00 33.95           S  
ATOM     87  CE  MET B  12     -27.220  -7.144   1.891  1.00 33.95           C  
ATOM     88  N   THR B  13     -27.085  -1.020   4.476  1.00 35.17           N  
ATOM     89  CA  THR B  13     -26.080  -0.621   5.455  1.00 35.17           C  
ATOM     90  C   THR B  13     -26.704   0.237   6.552  1.00 35.17           C  
ATOM     91  CB  THR B  13     -24.927   0.152   4.789  1.00 35.17           C  
ATOM     92  O   THR B  13     -26.068   0.509   7.571  1.00 35.17           O  
ATOM     93  CG2 THR B  13     -24.089  -0.765   3.903  1.00 35.17           C  
ATOM     94  OG1 THR B  13     -25.468   1.208   3.986  1.00 35.17           O  
ATOM     95  N   GLY B  14     -28.763   0.277   5.828  1.00 34.77           N  
ATOM     96  CA  GLY B  14     -29.438   0.969   6.914  1.00 34.77           C  
ATOM     97  C   GLY B  14     -28.582   2.041   7.561  1.00 34.77           C  
ATOM     98  O   GLY B  14     -28.921   2.552   8.631  1.00 34.77           O  
ATOM     99  N   ARG B  15     -27.776   2.302   7.030  1.00 34.36           N  
ATOM    100  CA  ARG B  15     -26.965   3.289   7.735  1.00 34.36           C  
ATOM    101  C   ARG B  15     -27.198   4.689   7.176  1.00 34.36           C  
ATOM    102  CB  ARG B  15     -25.481   2.929   7.644  1.00 34.36           C  
ATOM    103  O   ARG B  15     -27.241   4.878   5.959  1.00 34.36           O  
ATOM    104  CG  ARG B  15     -24.968   2.125   8.828  1.00 34.36           C  
ATOM    105  CD  ARG B  15     -23.472   1.860   8.725  1.00 34.36           C  
ATOM    106  NE  ARG B  15     -22.973   1.131   9.888  1.00 34.36           N  
ATOM    107  NH1 ARG B  15     -20.806   0.955   9.105  1.00 34.36           N  
ATOM    108  NH2 ARG B  15     -21.371   0.064  11.140  1.00 34.36           N  
ATOM    109  CZ  ARG B  15     -21.718   0.719  10.042  1.00 34.36           C  
ATOM    110  N   PRO B  16     -28.454   5.495   7.569  1.00 36.01           N  
ATOM    111  CA  PRO B  16     -28.686   6.877   7.143  1.00 36.01           C  
ATOM    112  C   PRO B  16     -27.452   7.515   6.510  1.00 36.01           C  
ATOM    113  CB  PRO B  16     -29.061   7.589   8.446  1.00 36.01           C  
ATOM    114  O   PRO B  16     -26.322   7.147   6.844  1.00 36.01           O  
ATOM    115  CG  PRO B  16     -28.802   6.582   9.520  1.00 36.01           C  
ATOM    116  CD  PRO B  16     -28.398   5.288   8.873  1.00 36.01           C  
ATOM    117  N   PRO B  17     -27.406   8.100   5.123  1.00 34.72           N  
ATOM    118  CA  PRO B  17     -26.259   8.841   4.594  1.00 34.72           C  
ATOM    119  C   PRO B  17     -25.481   9.580   5.681  1.00 34.72           C  
ATOM    120  CB  PRO B  17     -26.897   9.827   3.613  1.00 34.72           C  
ATOM    121  O   PRO B  17     -26.076  10.072   6.644  1.00 34.72           O  
ATOM    122  CG  PRO B  17     -28.366   9.722   3.868  1.00 34.72           C  
ATOM    123  CD  PRO B  17     -28.599   8.631   4.873  1.00 34.72           C  
ATOM    124  N   LEU B  18     -24.465   8.983   6.425  1.00 33.81           N  
ATOM    125  CA  LEU B  18     -23.574   9.686   7.342  1.00 33.81           C  
ATOM    126  C   LEU B  18     -23.485  11.166   6.986  1.00 33.81           C  
ATOM    127  CB  LEU B  18     -22.178   9.058   7.320  1.00 33.81           C  
ATOM    128  O   LEU B  18     -23.196  11.516   5.839  1.00 33.81           O  
ATOM    129  CG  LEU B  18     -21.885   8.019   8.403  1.00 33.81           C  
ATOM    130  CD1 LEU B  18     -21.164   6.817   7.802  1.00 33.81           C  
ATOM    131  CD2 LEU B  18     -21.060   8.637   9.527  1.00 33.81           C  
ATOM    132  N   ILE B  19     -24.601  12.262   6.994  1.00 34.70           N  
ATOM    133  CA  ILE B  19     -24.480  13.710   6.873  1.00 34.70           C  
ATOM    134  C   ILE B  19     -23.202  14.181   7.562  1.00 34.70           C  
ATOM    135  CB  ILE B  19     -25.709  14.431   7.472  1.00 34.70           C  
ATOM    136  O   ILE B  19     -22.987  13.903   8.744  1.00 34.70           O  
ATOM    137  CG1 ILE B  19     -26.996  13.945   6.796  1.00 34.70           C  
ATOM    138  CG2 ILE B  19     -25.561  15.950   7.340  1.00 34.70           C  
ATOM    139  CD1 ILE B  19     -28.270  14.483   7.432  1.00 34.70           C  
ATOM    140  N   MET B  20     -22.116  14.029   6.995  1.00 35.22           N  
ATOM    141  CA  MET B  20     -20.854  14.614   7.438  1.00 35.22           C  
ATOM    142  C   MET B  20     -21.067  16.027   7.970  1.00 35.22           C  
ATOM    143  CB  MET B  20     -19.838  14.633   6.295  1.00 35.22           C  
ATOM    144  O   MET B  20     -21.364  16.945   7.203  1.00 35.22           O  
ATOM    145  CG  MET B  20     -19.196  13.282   6.023  1.00 35.22           C  
ATOM    146  SD  MET B  20     -17.605  13.428   5.121  1.00 35.22           S  
ATOM    147  CE  MET B  20     -16.462  13.620   6.517  1.00 35.22           C  
ATOM    148  N   ASN B  21     -22.419  16.688   8.697  1.00 35.80           N  
ATOM    149  CA  ASN B  21     -22.479  18.109   9.022  1.00 35.80           C  
ATOM    150  C   ASN B  21     -21.239  18.562   9.786  1.00 35.80           C  
ATOM    151  CB  ASN B  21     -23.743  18.422   9.826  1.00 35.80           C  
ATOM    152  O   ASN B  21     -20.764  19.684   9.598  1.00 35.80           O  
ATOM    153  CG  ASN B  21     -24.826  19.067   8.984  1.00 35.80           C  
ATOM    154  ND2 ASN B  21     -26.003  19.249   9.570  1.00 35.80           N  
ATOM    155  OD1 ASN B  21     -24.607  19.397   7.815  1.00 35.80           O  
ATOM    156  N   ASP B  22     -20.828  19.345   9.649  1.00 36.49           N  
ATOM    157  CA  ASP B  22     -19.574  19.801  10.241  1.00 36.49           C  
ATOM    158  C   ASP B  22     -18.435  18.833   9.928  1.00 36.49           C  
ATOM    159  CB  ASP B  22     -19.724  19.966  11.754  1.00 36.49           C  
ATOM    160  O   ASP B  22     -18.357  17.750  10.511  1.00 36.49           O  
ATOM    161  CG  ASP B  22     -19.376  21.364  12.236  1.00 36.49           C  
ATOM    162  OD1 ASP B  22     -19.626  21.681  13.419  1.00 36.49           O  
ATOM    163  OD2 ASP B  22     -18.851  22.156  11.424  1.00 36.49           O  
ATOM    164  N   GLN B  23     -18.472  20.176   8.959  1.00 33.12           N  
ATOM    165  CA  GLN B  23     -17.758  19.310   8.027  1.00 33.12           C  
ATOM    166  C   GLN B  23     -16.705  18.474   8.748  1.00 33.12           C  
ATOM    167  CB  GLN B  23     -17.103  20.138   6.919  1.00 33.12           C  
ATOM    168  O   GLN B  23     -16.385  17.364   8.318  1.00 33.12           O  
ATOM    169  CG  GLN B  23     -18.069  20.576   5.826  1.00 33.12           C  
ATOM    170  CD  GLN B  23     -17.374  20.853   4.506  1.00 33.12           C  
ATOM    171  NE2 GLN B  23     -18.141  20.855   3.421  1.00 33.12           N  
ATOM    172  OE1 GLN B  23     -16.158  21.064   4.462  1.00 33.12           O  
ATOM    173  N   ARG B  24     -15.801  19.607   9.533  1.00 36.44           N  
ATOM    174  CA  ARG B  24     -14.890  18.819  10.357  1.00 36.44           C  
ATOM    175  C   ARG B  24     -15.659  17.914  11.313  1.00 36.44           C  
ATOM    176  CB  ARG B  24     -13.948  19.733  11.144  1.00 36.44           C  
ATOM    177  O   ARG B  24     -15.251  16.779  11.567  1.00 36.44           O  
ATOM    178  CG  ARG B  24     -12.610  19.972  10.463  1.00 36.44           C  
ATOM    179  CD  ARG B  24     -11.659  20.763  11.350  1.00 36.44           C  
ATOM    180  NE  ARG B  24     -10.660  21.481  10.564  1.00 36.44           N  
ATOM    181  NH1 ARG B  24      -9.431  22.188  12.388  1.00 36.44           N  
ATOM    182  NH2 ARG B  24      -8.775  22.760  10.267  1.00 36.44           N  
ATOM    183  CZ  ARG B  24      -9.624  22.142  11.075  1.00 36.44           C  
ATOM    184  N   LYS B  25     -15.987  19.051  11.882  1.00 37.31           N  
ATOM    185  CA  LYS B  25     -16.891  18.294  12.743  1.00 37.31           C  
ATOM    186  C   LYS B  25     -17.761  17.343  11.926  1.00 37.31           C  
ATOM    187  CB  LYS B  25     -17.773  19.239  13.560  1.00 37.31           C  
ATOM    188  O   LYS B  25     -18.107  16.255  12.391  1.00 37.31           O  
ATOM    189  CG  LYS B  25     -17.153  19.682  14.877  1.00 37.31           C  
ATOM    190  CD  LYS B  25     -18.130  20.505  15.706  1.00 37.31           C  
ATOM    191  CE  LYS B  25     -17.491  20.999  16.997  1.00 37.31           C  
ATOM    192  NZ  LYS B  25     -18.449  21.796  17.820  1.00 37.31           N  
ATOM    193  N   SER B  26     -17.437  18.106  10.999  1.00 40.18           N  
ATOM    194  CA  SER B  26     -18.274  17.391  10.041  1.00 40.18           C  
ATOM    195  C   SER B  26     -17.565  16.153   9.503  1.00 40.18           C  
ATOM    196  CB  SER B  26     -18.667  18.308   8.882  1.00 40.18           C  
ATOM    197  O   SER B  26     -18.192  15.112   9.297  1.00 40.18           O  
ATOM    198  OG  SER B  26     -18.934  17.554   7.712  1.00 40.18           O  
ATOM    199  N   SER B  27     -16.381  16.549   9.370  1.00 40.93           N  
ATOM    200  CA  SER B  27     -15.662  15.382   8.870  1.00 40.93           C  
ATOM    201  C   SER B  27     -15.628  14.267   9.911  1.00 40.93           C  
ATOM    202  CB  SER B  27     -14.236  15.761   8.470  1.00 40.93           C  
ATOM    203  O   SER B  27     -15.814  13.095   9.579  1.00 40.93           O  
ATOM    204  OG  SER B  27     -13.382  15.772   9.601  1.00 40.93           O  
ATOM    205  N   ARG B  28     -15.132  15.012  11.035  1.00 41.38           N  
ATOM    206  CA  ARG B  28     -15.210  14.035  12.116  1.00 41.38           C  
ATOM    207  C   ARG B  28     -16.631  13.505  12.273  1.00 41.38           C  
ATOM    208  CB  ARG B  28     -14.732  14.649  13.433  1.00 41.38           C  
ATOM    209  O   ARG B  28     -16.832  12.312  12.509  1.00 41.38           O  
ATOM    210  CG  ARG B  28     -13.235  14.517  13.667  1.00 41.38           C  
ATOM    211  CD  ARG B  28     -12.818  15.113  15.004  1.00 41.38           C  
ATOM    212  NE  ARG B  28     -11.430  14.796  15.327  1.00 41.38           N  
ATOM    213  NH1 ARG B  28     -11.336  16.156  17.192  1.00 41.38           N  
ATOM    214  NH2 ARG B  28      -9.498  14.941  16.559  1.00 41.38           N  
ATOM    215  CZ  ARG B  28     -10.758  15.298  16.359  1.00 41.38           C  
ATOM    216  N   ALA B  29     -17.294  14.345  12.296  1.00 42.10           N  
ATOM    217  CA  ALA B  29     -18.703  13.965  12.354  1.00 42.10           C  
ATOM    218  C   ALA B  29     -19.087  13.097  11.159  1.00 42.10           C  
ATOM    219  CB  ALA B  29     -19.587  15.208  12.411  1.00 42.10           C  
ATOM    220  O   ALA B  29     -19.861  12.147  11.297  1.00 42.10           O  
ATOM    221  N   SER B  30     -18.573  13.443  10.246  1.00 42.46           N  
ATOM    222  CA  SER B  30     -18.849  12.674   9.037  1.00 42.46           C  
ATOM    223  C   SER B  30     -18.283  11.261   9.139  1.00 42.46           C  
ATOM    224  CB  SER B  30     -18.268  13.377   7.810  1.00 42.46           C  
ATOM    225  O   SER B  30     -18.925  10.297   8.718  1.00 42.46           O  
ATOM    226  OG  SER B  30     -18.486  12.609   6.639  1.00 42.46           O  
ATOM    227  N   CYS B  31     -17.162  11.279   9.654  1.00 42.37           N  
ATOM    228  CA  CYS B  31     -16.603   9.953   9.894  1.00 42.37           C  
ATOM    229  C   CYS B  31     -17.470   9.164  10.868  1.00 42.37           C  
ATOM    230  CB  CYS B  31     -15.179  10.062  10.439  1.00 42.37           C  
ATOM    231  O   CYS B  31     -17.699   7.969  10.673  1.00 42.37           O  
ATOM    232  SG  CYS B  31     -13.917  10.193   9.154  1.00 42.37           S  
ATOM    233  N   ARG B  32     -17.693   9.930  11.673  1.00 41.88           N  
ATOM    234  CA  ARG B  32     -18.607   9.300  12.620  1.00 41.88           C  
ATOM    235  C   ARG B  32     -19.928   8.940  11.949  1.00 41.88           C  
ATOM    236  CB  ARG B  32     -18.860  10.220  13.817  1.00 41.88           C  
ATOM    237  O   ARG B  32     -20.498   7.880  12.217  1.00 41.88           O  
ATOM    238  CG  ARG B  32     -17.964   9.936  15.012  1.00 41.88           C  
ATOM    239  CD  ARG B  32     -18.281  10.853  16.185  1.00 41.88           C  
ATOM    240  NE  ARG B  32     -17.154  10.959  17.107  1.00 41.88           N  
ATOM    241  NH1 ARG B  32     -18.350  12.021  18.774  1.00 41.88           N  
ATOM    242  NH2 ARG B  32     -16.126  11.554  19.072  1.00 41.88           N  
ATOM    243  CZ  ARG B  32     -17.213  11.511  18.316  1.00 41.88           C  
ATOM    244  N   ALA B  33     -20.153   9.875  11.209  1.00 43.22           N  
ATOM    245  CA  ALA B  33     -21.372   9.614  10.448  1.00 43.22           C  
ATOM    246  C   ALA B  33     -21.187   8.431   9.502  1.00 43.22           C  
ATOM    247  CB  ALA B  33     -21.787  10.857   9.665  1.00 43.22           C  
ATOM    248  O   ALA B  33     -22.098   7.619   9.327  1.00 43.22           O  
ATOM    249  N   SER B  34     -20.195   8.402   9.018  1.00 42.97           N  
ATOM    250  CA  SER B  34     -19.888   7.275   8.144  1.00 42.97           C  
ATOM    251  C   SER B  34     -19.888   5.960   8.916  1.00 42.97           C  
ATOM    252  CB  SER B  34     -18.533   7.477   7.464  1.00 42.97           C  
ATOM    253  O   SER B  34     -20.386   4.945   8.425  1.00 42.97           O  
ATOM    254  OG  SER B  34     -18.569   8.594   6.592  1.00 42.97           O  
ATOM    255  N   ALA B  35     -19.283   6.053   9.955  1.00 42.71           N  
ATOM    256  CA  ALA B  35     -19.352   4.867  10.805  1.00 42.71           C  
ATOM    257  C   ALA B  35     -20.799   4.509  11.132  1.00 42.71           C  
ATOM    258  CB  ALA B  35     -18.558   5.085  12.090  1.00 42.71           C  
ATOM    259  O   ALA B  35     -21.160   3.331  11.175  1.00 42.71           O  
ATOM    260  N   ASN B  36     -21.325   5.453  11.328  1.00 42.94           N  
ATOM    261  CA  ASN B  36     -22.749   5.244  11.571  1.00 42.94           C  
ATOM    262  C   ASN B  36     -23.462   4.737  10.321  1.00 42.94           C  
ATOM    263  CB  ASN B  36     -23.403   6.534  12.070  1.00 42.94           C  
ATOM    264  O   ASN B  36     -24.372   3.911  10.413  1.00 42.94           O  
ATOM    265  CG  ASN B  36     -23.135   6.795  13.539  1.00 42.94           C  
ATOM    266  ND2 ASN B  36     -23.328   8.037  13.966  1.00 42.94           N  
ATOM    267  OD1 ASN B  36     -22.756   5.887  14.284  1.00 42.94           O  
ATOM    268  N   TYR B  37     -23.086   5.421   9.522  1.00 42.46           N  
ATOM    269  CA  TYR B  37     -23.623   4.957   8.248  1.00 42.46           C  
ATOM    270  C   TYR B  37     -23.300   3.485   8.023  1.00 42.46           C  
ATOM    271  CB  TYR B  37     -23.068   5.795   7.092  1.00 42.46           C  
ATOM    272  O   TYR B  37     -24.156   2.715   7.581  1.00 42.46           O  
ATOM    273  CG  TYR B  37     -23.892   5.710   5.830  1.00 42.46           C  
ATOM    274  CD1 TYR B  37     -23.536   4.841   4.801  1.00 42.46           C  
ATOM    275  CD2 TYR B  37     -25.025   6.498   5.664  1.00 42.46           C  
ATOM    276  CE1 TYR B  37     -24.291   4.760   3.635  1.00 42.46           C  
ATOM    277  CE2 TYR B  37     -25.787   6.426   4.502  1.00 42.46           C  
ATOM    278  OH  TYR B  37     -26.163   5.479   2.344  1.00 42.46           O  
ATOM    279  CZ  TYR B  37     -25.413   5.555   3.495  1.00 42.46           C  
ATOM    280  N   LEU B  38     -22.314   2.937   8.120  1.00 42.48           N  
ATOM    281  CA  LEU B  38     -21.933   1.535   7.988  1.00 42.48           C  
ATOM    282  C   LEU B  38     -22.741   0.660   8.940  1.00 42.48           C  
ATOM    283  CB  LEU B  38     -20.436   1.359   8.261  1.00 42.48           C  
ATOM    284  O   LEU B  38     -23.123  -0.458   8.589  1.00 42.48           O  
ATOM    285  CG  LEU B  38     -19.486   1.831   7.160  1.00 42.48           C  
ATOM    286  CD1 LEU B  38     -18.054   1.884   7.682  1.00 42.48           C  
ATOM    287  CD2 LEU B  38     -19.583   0.919   5.942  1.00 42.48           C  
ATOM    288  N   ARG B  39     -22.913   1.216   9.933  1.00 41.63           N  
ATOM    289  CA  ARG B  39     -23.759   0.496  10.880  1.00 41.63           C  
ATOM    290  C   ARG B  39     -25.201   0.433  10.388  1.00 41.63           C  
ATOM    291  CB  ARG B  39     -23.704   1.156  12.260  1.00 41.63           C  
ATOM    292  O   ARG B  39     -25.871  -0.590  10.545  1.00 41.63           O  
ATOM    293  CG  ARG B  39     -22.916   0.364  13.291  1.00 41.63           C  
ATOM    294  CD  ARG B  39     -22.836   1.096  14.623  1.00 41.63           C  
ATOM    295  NE  ARG B  39     -21.690   0.654  15.413  1.00 41.63           N  
ATOM    296  NH1 ARG B  39     -22.049   2.139  17.146  1.00 41.63           N  
ATOM    297  NH2 ARG B  39     -20.281   0.683  17.226  1.00 41.63           N  
ATOM    298  CZ  ARG B  39     -21.343   1.160  16.593  1.00 41.63           C  
ATOM    299  N   ALA B  40     -25.498   1.520   9.983  1.00 42.99           N  
ATOM    300  CA  ALA B  40     -26.854   1.568   9.442  1.00 42.99           C  
ATOM    301  C   ALA B  40     -27.012   0.603   8.271  1.00 42.99           C  
ATOM    302  CB  ALA B  40     -27.204   2.989   9.008  1.00 42.99           C  
ATOM    303  O   ALA B  40     -28.070  -0.008   8.099  1.00 42.99           O  
ATOM    304  N   GLU B  41     -26.254   0.479   7.415  1.00 40.20           N  
ATOM    305  CA  GLU B  41     -26.289  -0.459   6.297  1.00 40.20           C  
ATOM    306  C   GLU B  41     -26.360  -1.902   6.789  1.00 40.20           C  
ATOM    307  CB  GLU B  41     -25.064  -0.271   5.398  1.00 40.20           C  
ATOM    308  O   GLU B  41     -26.995  -2.748   6.157  1.00 40.20           O  
ATOM    309  CG  GLU B  41     -25.366   0.450   4.091  1.00 40.20           C  
ATOM    310  CD  GLU B  41     -24.284   0.262   3.039  1.00 40.20           C  
ATOM    311  OE1 GLU B  41     -24.520   0.604   1.859  1.00 40.20           O  
ATOM    312  OE2 GLU B  41     -23.192  -0.232   3.399  1.00 40.20           O  
ATOM    313  N   ALA B  42     -25.801  -2.017   7.739  1.00 40.64           N  
ATOM    314  CA  ALA B  42     -25.870  -3.348   8.335  1.00 40.64           C  
ATOM    315  C   ALA B  42     -27.268  -3.635   8.876  1.00 40.64           C  
ATOM    316  CB  ALA B  42     -24.833  -3.488   9.447  1.00 40.64           C  
ATOM    317  O   ALA B  42     -27.665  -4.796   9.004  1.00 40.64           O  
ATOM    318  N   ALA B  43     -27.744  -2.524   9.061  1.00 42.28           N  
ATOM    319  CA  ALA B  43     -29.092  -2.661   9.608  1.00 42.28           C  
ATOM    320  C   ALA B  43     -30.135  -2.692   8.495  1.00 42.28           C  
ATOM    321  CB  ALA B  43     -29.390  -1.522  10.580  1.00 42.28           C  
ATOM    322  O   ALA B  43     -31.329  -2.851   8.759  1.00 42.28           O  
ATOM    323  N   LEU B  44     -30.022  -2.531   7.216  1.00 41.51           N  
ATOM    324  CA  LEU B  44     -31.011  -2.537   6.144  1.00 41.51           C  
ATOM    325  C   LEU B  44     -31.767  -3.861   6.109  1.00 41.51           C  
ATOM    326  CB  LEU B  44     -30.339  -2.284   4.792  1.00 41.51           C  
ATOM    327  O   LEU B  44     -31.168  -4.927   6.275  1.00 41.51           O  
ATOM    328  CG  LEU B  44     -29.882  -0.850   4.519  1.00 41.51           C  
ATOM    329  CD1 LEU B  44     -28.793  -0.834   3.453  1.00 41.51           C  
ATOM    330  CD2 LEU B  44     -31.064   0.016   4.097  1.00 41.51           C  
ATOM    331  N   PRO B  45     -32.899  -3.770   6.265  1.00 42.99           N  
ATOM    332  CA  PRO B  45     -33.755  -4.959   6.267  1.00 42.99           C  
ATOM    333  C   PRO B  45     -33.488  -5.880   5.079  1.00 42.99           C  
ATOM    334  CB  PRO B  45     -35.168  -4.376   6.199  1.00 42.99           C  
ATOM    335  O   PRO B  45     -33.184  -5.406   3.981  1.00 42.99           O  
ATOM    336  CG  PRO B  45     -34.967  -2.901   6.063  1.00 42.99           C  
ATOM    337  CD  PRO B  45     -33.492  -2.619   6.065  1.00 42.99           C  
ATOM    338  N   ARG B  46     -33.440  -6.789   4.981  1.00 41.17           N  
ATOM    339  CA  ARG B  46     -33.400  -7.890   4.024  1.00 41.17           C  
ATOM    340  C   ARG B  46     -34.653  -7.907   3.155  1.00 41.17           C  
ATOM    341  CB  ARG B  46     -33.247  -9.229   4.750  1.00 41.17           C  
ATOM    342  O   ARG B  46     -35.771  -7.822   3.668  1.00 41.17           O  
ATOM    343  CG  ARG B  46     -31.826  -9.526   5.202  1.00 41.17           C  
ATOM    344  CD  ARG B  46     -31.697 -10.933   5.768  1.00 41.17           C  
ATOM    345  NE  ARG B  46     -30.322 -11.233   6.158  1.00 41.17           N  
ATOM    346  NH1 ARG B  46     -30.775 -13.384   6.869  1.00 41.17           N  
ATOM    347  NH2 ARG B  46     -28.641 -12.556   6.992  1.00 41.17           N  
ATOM    348  CZ  ARG B  46     -29.916 -12.391   6.672  1.00 41.17           C  
ATOM    349  N   ARG B  47     -35.033  -7.467   2.068  1.00 40.61           N  
ATOM    350  CA  ARG B  47     -36.134  -7.579   1.117  1.00 40.61           C  
ATOM    351  C   ARG B  47     -36.643  -9.014   1.034  1.00 40.61           C  
ATOM    352  CB  ARG B  47     -35.699  -7.096  -0.269  1.00 40.61           C  
ATOM    353  O   ARG B  47     -35.851  -9.956   0.965  1.00 40.61           O  
ATOM    354  CG  ARG B  47     -35.778  -5.589  -0.449  1.00 40.61           C  
ATOM    355  CD  ARG B  47     -35.503  -5.178  -1.889  1.00 40.61           C  
ATOM    356  NE  ARG B  47     -35.198  -3.754  -1.994  1.00 40.61           N  
ATOM    357  NH1 ARG B  47     -35.869  -3.561  -4.196  1.00 40.61           N  
ATOM    358  NH2 ARG B  47     -35.067  -1.731  -3.073  1.00 40.61           N  
ATOM    359  CZ  ARG B  47     -35.379  -3.018  -3.088  1.00 40.61           C  
ATOM    360  N   ARG B  48     -37.495  -9.276   1.429  1.00 40.79           N  
ATOM    361  CA  ARG B  48     -38.249 -10.513   1.255  1.00 40.79           C  
ATOM    362  C   ARG B  48     -38.625 -10.725  -0.208  1.00 40.79           C  
ATOM    363  CB  ARG B  48     -39.509 -10.502   2.124  1.00 40.79           C  
ATOM    364  O   ARG B  48     -39.110  -9.804  -0.869  1.00 40.79           O  
ATOM    365  CG  ARG B  48     -39.397 -11.347   3.382  1.00 40.79           C  
ATOM    366  CD  ARG B  48     -40.709 -11.387   4.154  1.00 40.79           C  
ATOM    367  NE  ARG B  48     -40.492 -11.644   5.574  1.00 40.79           N  
ATOM    368  NH1 ARG B  48     -42.677 -12.251   6.011  1.00 40.79           N  
ATOM    369  NH2 ARG B  48     -41.124 -12.252   7.697  1.00 40.79           N  
ATOM    370  CZ  ARG B  48     -41.432 -12.049   6.424  1.00 40.79           C  
ATOM    371  N   TYR B  49     -38.486 -11.478  -0.931  1.00 42.69           N  
ATOM    372  CA  TYR B  49     -38.841 -11.903  -2.281  1.00 42.69           C  
ATOM    373  C   TYR B  49     -40.265 -12.444  -2.325  1.00 42.69           C  
ATOM    374  CB  TYR B  49     -37.862 -12.968  -2.785  1.00 42.69           C  
ATOM    375  O   TYR B  49     -40.702 -13.136  -1.402  1.00 42.69           O  
ATOM    376  CG  TYR B  49     -36.512 -12.416  -3.172  1.00 42.69           C  
ATOM    377  CD1 TYR B  49     -36.295 -11.879  -4.439  1.00 42.69           C  
ATOM    378  CD2 TYR B  49     -35.451 -12.431  -2.274  1.00 42.69           C  
ATOM    379  CE1 TYR B  49     -35.052 -11.371  -4.802  1.00 42.69           C  
ATOM    380  CE2 TYR B  49     -34.203 -11.926  -2.625  1.00 42.69           C  
ATOM    381  OH  TYR B  49     -32.781 -10.897  -4.243  1.00 42.69           O  
ATOM    382  CZ  TYR B  49     -34.014 -11.398  -3.889  1.00 42.69           C  
ATOM    383  N   PRO B  50     -41.134 -11.967  -3.128  1.00 44.72           N  
ATOM    384  CA  PRO B  50     -42.505 -12.467  -3.259  1.00 44.72           C  
ATOM    385  C   PRO B  50     -42.564 -13.980  -3.457  1.00 44.72           C  
ATOM    386  CB  PRO B  50     -43.032 -11.734  -4.494  1.00 44.72           C  
ATOM    387  O   PRO B  50     -41.649 -14.566  -4.041  1.00 44.72           O  
ATOM    388  CG  PRO B  50     -41.848 -10.998  -5.036  1.00 44.72           C  
ATOM    389  CD  PRO B  50     -40.687 -11.215  -4.108  1.00 44.72           C  
ATOM    390  N   GLN B  51     -43.329 -14.633  -3.078  1.00 43.73           N  
ATOM    391  CA  GLN B  51     -43.661 -16.047  -3.220  1.00 43.73           C  
ATOM    392  C   GLN B  51     -44.046 -16.380  -4.659  1.00 43.73           C  
ATOM    393  CB  GLN B  51     -44.797 -16.429  -2.270  1.00 43.73           C  
ATOM    394  O   GLN B  51     -44.774 -15.622  -5.303  1.00 43.73           O  
ATOM    395  CG  GLN B  51     -44.338 -16.725  -0.849  1.00 43.73           C  
ATOM    396  CD  GLN B  51     -45.177 -17.792  -0.171  1.00 43.73           C  
ATOM    397  NE2 GLN B  51     -44.864 -18.081   1.088  1.00 43.73           N  
ATOM    398  OE1 GLN B  51     -46.099 -18.351  -0.773  1.00 43.73           O  
ATOM    399  N   PRO B  52     -43.827 -17.363  -5.383  1.00 47.62           N  
ATOM    400  CA  PRO B  52     -44.145 -17.716  -6.768  1.00 47.62           C  
ATOM    401  C   PRO B  52     -45.647 -17.845  -7.014  1.00 47.62           C  
ATOM    402  CB  PRO B  52     -43.443 -19.063  -6.959  1.00 47.62           C  
ATOM    403  O   PRO B  52     -46.395 -18.217  -6.106  1.00 47.62           O  
ATOM    404  CG  PRO B  52     -42.912 -19.412  -5.606  1.00 47.62           C  
ATOM    405  CD  PRO B  52     -43.227 -18.285  -4.665  1.00 47.62           C  
ATOM    406  N   PRO B  53     -46.212 -17.682  -8.081  1.00 51.25           N  
ATOM    407  CA  PRO B  53     -47.621 -17.903  -8.413  1.00 51.25           C  
ATOM    408  C   PRO B  53     -48.029 -19.370  -8.308  1.00 51.25           C  
ATOM    409  CB  PRO B  53     -47.724 -17.410  -9.859  1.00 51.25           C  
ATOM    410  O   PRO B  53     -47.184 -20.260  -8.430  1.00 51.25           O  
ATOM    411  CG  PRO B  53     -46.311 -17.166 -10.280  1.00 51.25           C  
ATOM    412  CD  PRO B  53     -45.416 -17.368  -9.091  1.00 51.25           C  
ATOM    413  N   VAL B  54     -49.264 -19.680  -8.629  1.00 48.32           N  
ATOM    414  CA  VAL B  54     -50.088 -20.852  -8.354  1.00 48.32           C  
ATOM    415  C   VAL B  54     -50.127 -21.758  -9.583  1.00 48.32           C  
ATOM    416  CB  VAL B  54     -51.523 -20.453  -7.941  1.00 48.32           C  
ATOM    417  O   VAL B  54     -50.498 -22.930  -9.487  1.00 48.32           O  
ATOM    418  CG1 VAL B  54     -52.043 -21.373  -6.838  1.00 48.32           C  
ATOM    419  CG2 VAL B  54     -51.561 -18.995  -7.487  1.00 48.32           C  
ATOM    420  N   SER B  55     -50.103 -21.446 -10.695  1.00 52.11           N  
ATOM    421  CA  SER B  55     -50.042 -22.516 -11.685  1.00 52.11           C  
ATOM    422  C   SER B  55     -48.651 -23.138 -11.743  1.00 52.11           C  
ATOM    423  CB  SER B  55     -50.432 -21.990 -13.067  1.00 52.11           C  
ATOM    424  O   SER B  55     -47.645 -22.432 -11.643  1.00 52.11           O  
ATOM    425  OG  SER B  55     -49.284 -21.798 -13.875  1.00 52.11           O  
ATOM    426  N   GLY B  56     -48.789 -23.788 -12.080  1.00 61.01           N  
ATOM    427  CA  GLY B  56     -47.589 -24.590 -11.904  1.00 61.01           C  
ATOM    428  C   GLY B  56     -46.475 -24.216 -12.864  1.00 61.01           C  
ATOM    429  O   GLY B  56     -45.334 -24.007 -12.448  1.00 61.01           O  
ATOM    430  N   ALA B  57     -46.967 -24.138 -14.191  1.00 75.14           N  
ATOM    431  CA  ALA B  57     -45.977 -23.826 -15.220  1.00 75.14           C  
ATOM    432  C   ALA B  57     -45.494 -22.384 -15.096  1.00 75.14           C  
ATOM    433  CB  ALA B  57     -46.559 -24.071 -16.610  1.00 75.14           C  
ATOM    434  O   ALA B  57     -44.302 -22.107 -15.251  1.00 75.14           O  
ATOM    435  N   ALA B  58     -46.289 -21.653 -14.708  1.00 73.87           N  
ATOM    436  CA  ALA B  58     -45.970 -20.239 -14.534  1.00 73.87           C  
ATOM    437  C   ALA B  58     -45.102 -20.020 -13.298  1.00 73.87           C  
ATOM    438  CB  ALA B  58     -47.250 -19.412 -14.435  1.00 73.87           C  
ATOM    439  O   ALA B  58     -44.162 -19.223 -13.324  1.00 73.87           O  
ATOM    440  N   THR B  59     -45.329 -20.892 -12.808  1.00 82.66           N  
ATOM    441  CA  THR B  59     -44.570 -20.807 -11.566  1.00 82.66           C  
ATOM    442  C   THR B  59     -43.141 -21.302 -11.769  1.00 82.66           C  
ATOM    443  CB  THR B  59     -45.243 -21.619 -10.444  1.00 82.66           C  
ATOM    444  O   THR B  59     -42.191 -20.697 -11.269  1.00 82.66           O  
ATOM    445  CG2 THR B  59     -44.511 -21.437  -9.118  1.00 82.66           C  
ATOM    446  OG1 THR B  59     -46.599 -21.181 -10.292  1.00 82.66           O  
ATOM    447  N   LEU B  60     -42.996 -22.351 -12.606  1.00 85.41           N  
ATOM    448  CA  LEU B  60     -41.675 -22.898 -12.895  1.00 85.41           C  
ATOM    449  C   LEU B  60     -40.839 -21.905 -13.696  1.00 85.41           C  
ATOM    450  CB  LEU B  60     -41.798 -24.217 -13.664  1.00 85.41           C  
ATOM    451  O   LEU B  60     -39.652 -21.720 -13.417  1.00 85.41           O  
ATOM    452  CG  LEU B  60     -40.508 -25.019 -13.844  1.00 85.41           C  
ATOM    453  CD1 LEU B  60     -40.087 -25.649 -12.521  1.00 85.41           C  
ATOM    454  CD2 LEU B  60     -40.688 -26.086 -14.918  1.00 85.41           C  
ATOM    455  N   GLN B  61     -41.531 -21.334 -14.582  1.00 87.30           N  
ATOM    456  CA  GLN B  61     -40.832 -20.348 -15.399  1.00 87.30           C  
ATOM    457  C   GLN B  61     -40.395 -19.150 -14.562  1.00 87.30           C  
ATOM    458  CB  GLN B  61     -41.717 -19.885 -16.557  1.00 87.30           C  
ATOM    459  O   GLN B  61     -39.283 -18.643 -14.725  1.00 87.30           O  
ATOM    460  CG  GLN B  61     -41.772 -20.866 -17.720  1.00 87.30           C  
ATOM    461  CD  GLN B  61     -42.692 -20.405 -18.835  1.00 87.30           C  
ATOM    462  NE2 GLN B  61     -42.542 -21.001 -20.013  1.00 87.30           N  
ATOM    463  OE1 GLN B  61     -43.532 -19.520 -18.639  1.00 87.30           O  
ATOM    464  N   GLU B  62     -41.208 -18.822 -13.789  1.00 86.18           N  
ATOM    465  CA  GLU B  62     -40.892 -17.710 -12.897  1.00 86.18           C  
ATOM    466  C   GLU B  62     -39.749 -18.069 -11.951  1.00 86.18           C  
ATOM    467  CB  GLU B  62     -42.128 -17.296 -12.095  1.00 86.18           C  
ATOM    468  O   GLU B  62     -38.856 -17.255 -11.711  1.00 86.18           O  
ATOM    469  CG  GLU B  62     -43.092 -16.406 -12.867  1.00 86.18           C  
ATOM    470  CD  GLU B  62     -44.403 -16.166 -12.135  1.00 86.18           C  
ATOM    471  OE1 GLU B  62     -45.342 -15.602 -12.742  1.00 86.18           O  
ATOM    472  OE2 GLU B  62     -44.492 -16.544 -10.946  1.00 86.18           O  
ATOM    473  N   LEU B  63     -39.863 -19.177 -11.467  1.00 85.16           N  
ATOM    474  CA  LEU B  63     -38.802 -19.647 -10.582  1.00 85.16           C  
ATOM    475  C   LEU B  63     -37.476 -19.746 -11.328  1.00 85.16           C  
ATOM    476  CB  LEU B  63     -39.167 -21.008  -9.983  1.00 85.16           C  
ATOM    477  O   LEU B  63     -36.430 -19.364 -10.798  1.00 85.16           O  
ATOM    478  CG  LEU B  63     -40.119 -20.989  -8.786  1.00 85.16           C  
ATOM    479  CD1 LEU B  63     -40.669 -22.387  -8.524  1.00 85.16           C  
ATOM    480  CD2 LEU B  63     -39.412 -20.446  -7.549  1.00 85.16           C  
ATOM    481  N   GLN B  64     -37.565 -20.217 -12.467  1.00 87.98           N  
ATOM    482  CA  GLN B  64     -36.352 -20.309 -13.272  1.00 87.98           C  
ATOM    483  C   GLN B  64     -35.779 -18.926 -13.565  1.00 87.98           C  
ATOM    484  CB  GLN B  64     -36.631 -21.049 -14.581  1.00 87.98           C  
ATOM    485  O   GLN B  64     -34.563 -18.729 -13.520  1.00 87.98           O  
ATOM    486  CG  GLN B  64     -35.384 -21.324 -15.411  1.00 87.98           C  
ATOM    487  CD  GLN B  64     -34.422 -22.278 -14.727  1.00 87.98           C  
ATOM    488  NE2 GLN B  64     -33.168 -21.860 -14.593  1.00 87.98           N  
ATOM    489  OE1 GLN B  64     -34.804 -23.380 -14.322  1.00 87.98           O  
ATOM    490  N   ALA B  65     -36.596 -18.029 -13.834  1.00 86.94           N  
ATOM    491  CA  ALA B  65     -36.154 -16.658 -14.075  1.00 86.94           C  
ATOM    492  C   ALA B  65     -35.495 -16.067 -12.832  1.00 86.94           C  
ATOM    493  CB  ALA B  65     -37.330 -15.789 -14.514  1.00 86.94           C  
ATOM    494  O   ALA B  65     -34.489 -15.361 -12.931  1.00 86.94           O  
ATOM    495  N   GLN B  66     -36.102 -16.418 -11.762  1.00 86.44           N  
ATOM    496  CA  GLN B  66     -35.533 -15.946 -10.504  1.00 86.44           C  
ATOM    497  C   GLN B  66     -34.163 -16.569 -10.252  1.00 86.44           C  
ATOM    498  CB  GLN B  66     -36.474 -16.256  -9.339  1.00 86.44           C  
ATOM    499  O   GLN B  66     -33.239 -15.889  -9.800  1.00 86.44           O  
ATOM    500  CG  GLN B  66     -37.687 -15.339  -9.268  1.00 86.44           C  
ATOM    501  CD  GLN B  66     -38.608 -15.673  -8.108  1.00 86.44           C  
ATOM    502  NE2 GLN B  66     -39.728 -14.965  -8.018  1.00 86.44           N  
ATOM    503  OE1 GLN B  66     -38.314 -16.560  -7.301  1.00 86.44           O  
ATOM    504  N   VAL B  67     -34.070 -17.745 -10.491  1.00 86.26           N  
ATOM    505  CA  VAL B  67     -32.798 -18.443 -10.337  1.00 86.26           C  
ATOM    506  C   VAL B  67     -31.755 -17.826 -11.266  1.00 86.26           C  
ATOM    507  CB  VAL B  67     -32.941 -19.954 -10.624  1.00 86.26           C  
ATOM    508  O   VAL B  67     -30.618 -17.579 -10.856  1.00 86.26           O  
ATOM    509  CG1 VAL B  67     -31.569 -20.612 -10.753  1.00 86.26           C  
ATOM    510  CG2 VAL B  67     -33.760 -20.630  -9.526  1.00 86.26           C  
ATOM    511  N   ASP B  68     -32.121 -17.524 -12.426  1.00 87.82           N  
ATOM    512  CA  ASP B  68     -31.206 -16.935 -13.399  1.00 87.82           C  
ATOM    513  C   ASP B  68     -30.715 -15.567 -12.932  1.00 87.82           C  
ATOM    514  CB  ASP B  68     -31.883 -16.812 -14.766  1.00 87.82           C  
ATOM    515  O   ASP B  68     -29.526 -15.259 -13.037  1.00 87.82           O  
ATOM    516  CG  ASP B  68     -32.092 -18.153 -15.447  1.00 87.82           C  
ATOM    517  OD1 ASP B  68     -32.882 -18.231 -16.412  1.00 87.82           O  
ATOM    518  OD2 ASP B  68     -31.463 -19.142 -15.012  1.00 87.82           O  
ATOM    519  N   THR B  69     -31.633 -14.942 -12.431  1.00 87.73           N  
ATOM    520  CA  THR B  69     -31.284 -13.614 -11.938  1.00 87.73           C  
ATOM    521  C   THR B  69     -30.325 -13.711 -10.755  1.00 87.73           C  
ATOM    522  CB  THR B  69     -32.539 -12.825 -11.521  1.00 87.73           C  
ATOM    523  O   THR B  69     -29.342 -12.970 -10.683  1.00 87.73           O  
ATOM    524  CG2 THR B  69     -32.171 -11.438 -11.004  1.00 87.73           C  
ATOM    525  OG1 THR B  69     -33.407 -12.687 -12.652  1.00 87.73           O  
ATOM    526  N   LEU B  70     -30.624 -14.587  -9.983  1.00 87.23           N  
ATOM    527  CA  LEU B  70     -29.772 -14.771  -8.813  1.00 87.23           C  
ATOM    528  C   LEU B  70     -28.380 -15.240  -9.223  1.00 87.23           C  
ATOM    529  CB  LEU B  70     -30.399 -15.780  -7.847  1.00 87.23           C  
ATOM    530  O   LEU B  70     -27.380 -14.799  -8.653  1.00 87.23           O  
ATOM    531  CG  LEU B  70     -31.529 -15.256  -6.958  1.00 87.23           C  
ATOM    532  CD1 LEU B  70     -32.234 -16.413  -6.260  1.00 87.23           C  
ATOM    533  CD2 LEU B  70     -30.989 -14.258  -5.939  1.00 87.23           C  
ATOM    534  N   GLU B  71     -28.374 -16.026 -10.183  1.00 86.69           N  
ATOM    535  CA  GLU B  71     -27.087 -16.510 -10.671  1.00 86.69           C  
ATOM    536  C   GLU B  71     -26.276 -15.381 -11.301  1.00 86.69           C  
ATOM    537  CB  GLU B  71     -27.286 -17.642 -11.683  1.00 86.69           C  
ATOM    538  O   GLU B  71     -25.061 -15.301 -11.111  1.00 86.69           O  
ATOM    539  CG  GLU B  71     -27.634 -18.980 -11.047  1.00 86.69           C  
ATOM    540  CD  GLU B  71     -27.844 -20.090 -12.064  1.00 86.69           C  
ATOM    541  OE1 GLU B  71     -27.937 -21.272 -11.661  1.00 86.69           O  
ATOM    542  OE2 GLU B  71     -27.916 -19.776 -13.273  1.00 86.69           O  
ATOM    543  N   LEU B  72     -26.914 -14.522 -11.915  1.00 87.41           N  
ATOM    544  CA  LEU B  72     -26.250 -13.371 -12.519  1.00 87.41           C  
ATOM    545  C   LEU B  72     -25.730 -12.419 -11.447  1.00 87.41           C  
ATOM    546  CB  LEU B  72     -27.208 -12.630 -13.456  1.00 87.41           C  
ATOM    547  O   LEU B  72     -24.595 -11.946 -11.529  1.00 87.41           O  
ATOM    548  CG  LEU B  72     -26.614 -11.469 -14.254  1.00 87.41           C  
ATOM    549  CD1 LEU B  72     -25.606 -11.988 -15.274  1.00 87.41           C  
ATOM    550  CD2 LEU B  72     -27.717 -10.672 -14.942  1.00 87.41           C  
ATOM    551  N   GLU B  73     -26.561 -12.288 -10.523  1.00 87.10           N  
ATOM    552  CA  GLU B  73     -26.167 -11.420  -9.417  1.00 87.10           C  
ATOM    553  C   GLU B  73     -24.998 -12.015  -8.637  1.00 87.10           C  
ATOM    554  CB  GLU B  73     -27.352 -11.170  -8.481  1.00 87.10           C  
ATOM    555  O   GLU B  73     -24.072 -11.299  -8.253  1.00 87.10           O  
ATOM    556  CG  GLU B  73     -28.402 -10.230  -9.055  1.00 87.10           C  
ATOM    557  CD  GLU B  73     -27.866  -8.836  -9.344  1.00 87.10           C  
ATOM    558  OE1 GLU B  73     -28.270  -8.230 -10.362  1.00 87.10           O  
ATOM    559  OE2 GLU B  73     -27.036  -8.347  -8.546  1.00 87.10           O  
ATOM    560  N   ASN B  74     -25.100 -13.157  -8.477  1.00 87.12           N  
ATOM    561  CA  ASN B  74     -24.018 -13.845  -7.782  1.00 87.12           C  
ATOM    562  C   ASN B  74     -22.710 -13.766  -8.565  1.00 87.12           C  
ATOM    563  CB  ASN B  74     -24.391 -15.305  -7.518  1.00 87.12           C  
ATOM    564  O   ASN B  74     -21.645 -13.554  -7.983  1.00 87.12           O  
ATOM    565  CG  ASN B  74     -24.539 -15.612  -6.040  1.00 87.12           C  
ATOM    566  ND2 ASN B  74     -25.458 -16.512  -5.711  1.00 87.12           N  
ATOM    567  OD1 ASN B  74     -23.834 -15.044  -5.202  1.00 87.12           O  
ATOM    568  N   ALA B  75     -22.760 -13.919  -9.824  1.00 86.52           N  
ATOM    569  CA  ALA B  75     -21.574 -13.827 -10.672  1.00 86.52           C  
ATOM    570  C   ALA B  75     -20.977 -12.424 -10.628  1.00 86.52           C  
ATOM    571  CB  ALA B  75     -21.916 -14.212 -12.109  1.00 86.52           C  
ATOM    572  O   ALA B  75     -19.755 -12.264 -10.569  1.00 86.52           O  
ATOM    573  N   ARG B  76     -21.806 -11.600 -10.557  1.00 86.55           N  
ATOM    574  CA  ARG B  76     -21.364 -10.212 -10.474  1.00 86.55           C  
ATOM    575  C   ARG B  76     -20.683  -9.932  -9.138  1.00 86.55           C  
ATOM    576  CB  ARG B  76     -22.544  -9.258 -10.671  1.00 86.55           C  
ATOM    577  O   ARG B  76     -19.614  -9.320  -9.096  1.00 86.55           O  
ATOM    578  CG  ARG B  76     -22.151  -7.790 -10.708  1.00 86.55           C  
ATOM    579  CD  ARG B  76     -23.360  -6.887 -10.904  1.00 86.55           C  
ATOM    580  NE  ARG B  76     -23.035  -5.487 -10.644  1.00 86.55           N  
ATOM    581  NH1 ARG B  76     -22.814  -4.911 -12.871  1.00 86.55           N  
ATOM    582  NH2 ARG B  76     -22.498  -3.334 -11.237  1.00 86.55           N  
ATOM    583  CZ  ARG B  76     -22.783  -4.581 -11.585  1.00 86.55           C  
ATOM    584  N   LEU B  77     -21.336 -10.510  -8.208  1.00 86.67           N  
ATOM    585  CA  LEU B  77     -20.798 -10.306  -6.868  1.00 86.67           C  
ATOM    586  C   LEU B  77     -19.457 -11.016  -6.707  1.00 86.67           C  
ATOM    587  CB  LEU B  77     -21.784 -10.810  -5.811  1.00 86.67           C  
ATOM    588  O   LEU B  77     -18.539 -10.483  -6.079  1.00 86.67           O  
ATOM    589  CG  LEU B  77     -23.007  -9.929  -5.551  1.00 86.67           C  
ATOM    590  CD1 LEU B  77     -23.997 -10.651  -4.643  1.00 86.67           C  
ATOM    591  CD2 LEU B  77     -22.587  -8.597  -4.939  1.00 86.67           C  
ATOM    592  N   ARG B  78     -19.395 -12.144  -7.259  1.00 85.52           N  
ATOM    593  CA  ARG B  78     -18.136 -12.881  -7.216  1.00 85.52           C  
ATOM    594  C   ARG B  78     -17.026 -12.112  -7.925  1.00 85.52           C  
ATOM    595  CB  ARG B  78     -18.301 -14.265  -7.849  1.00 85.52           C  
ATOM    596  O   ARG B  78     -15.905 -12.025  -7.421  1.00 85.52           O  
ATOM    597  CG  ARG B  78     -18.943 -15.290  -6.929  1.00 85.52           C  
ATOM    598  CD  ARG B  78     -18.986 -16.672  -7.566  1.00 85.52           C  
ATOM    599  NE  ARG B  78     -19.778 -17.607  -6.773  1.00 85.52           N  
ATOM    600  NH1 ARG B  78     -20.175 -19.071  -8.517  1.00 85.52           N  
ATOM    601  NH2 ARG B  78     -21.027 -19.505  -6.434  1.00 85.52           N  
ATOM    602  CZ  ARG B  78     -20.325 -18.725  -7.243  1.00 85.52           C  
ATOM    603  N   ARG B  79     -17.364 -11.530  -8.995  1.00 84.67           N  
ATOM    604  CA  ARG B  79     -16.394 -10.732  -9.738  1.00 84.67           C  
ATOM    605  C   ARG B  79     -15.957  -9.512  -8.933  1.00 84.67           C  
ATOM    606  CB  ARG B  79     -16.976 -10.292 -11.083  1.00 84.67           C  
ATOM    607  O   ARG B  79     -14.766  -9.207  -8.856  1.00 84.67           O  
ATOM    608  CG  ARG B  79     -15.970  -9.610 -11.996  1.00 84.67           C  
ATOM    609  CD  ARG B  79     -16.600  -9.197 -13.319  1.00 84.67           C  
ATOM    610  NE  ARG B  79     -16.861 -10.350 -14.176  1.00 84.67           N  
ATOM    611  NH1 ARG B  79     -17.500  -9.102 -16.012  1.00 84.67           N  
ATOM    612  NH2 ARG B  79     -17.488 -11.391 -16.125  1.00 84.67           N  
ATOM    613  CZ  ARG B  79     -17.282 -10.278 -15.436  1.00 84.67           C  
ATOM    614  N   LEU B  80     -16.895  -9.024  -8.392  1.00 85.83           N  
ATOM    615  CA  LEU B  80     -16.606  -7.835  -7.599  1.00 85.83           C  
ATOM    616  C   LEU B  80     -15.756  -8.187  -6.382  1.00 85.83           C  
ATOM    617  CB  LEU B  80     -17.905  -7.160  -7.151  1.00 85.83           C  
ATOM    618  O   LEU B  80     -14.924  -7.387  -5.948  1.00 85.83           O  
ATOM    619  CG  LEU B  80     -18.673  -6.389  -8.225  1.00 85.83           C  
ATOM    620  CD1 LEU B  80     -20.054  -5.995  -7.709  1.00 85.83           C  
ATOM    621  CD2 LEU B  80     -17.889  -5.157  -8.664  1.00 85.83           C  
ATOM    622  N   ALA B  81     -16.004  -9.327  -5.967  1.00 85.08           N  
ATOM    623  CA  ALA B  81     -15.297  -9.780  -4.772  1.00 85.08           C  
ATOM    624  C   ALA B  81     -13.860 -10.175  -5.100  1.00 85.08           C  
ATOM    625  CB  ALA B  81     -16.035 -10.953  -4.130  1.00 85.08           C  
ATOM    626  O   ALA B  81     -12.985 -10.133  -4.233  1.00 85.08           O  
ATOM    627  N   LEU B  82     -13.548 -10.534  -6.342  1.00 89.50           N  
ATOM    628  CA  LEU B  82     -12.261 -11.123  -6.692  1.00 89.50           C  
ATOM    629  C   LEU B  82     -11.424 -10.151  -7.517  1.00 89.50           C  
ATOM    630  CB  LEU B  82     -12.462 -12.427  -7.469  1.00 89.50           C  
ATOM    631  O   LEU B  82     -10.218 -10.349  -7.683  1.00 89.50           O  
ATOM    632  CG  LEU B  82     -13.165 -13.560  -6.720  1.00 89.50           C  
ATOM    633  CD1 LEU B  82     -13.442 -14.727  -7.663  1.00 89.50           C  
ATOM    634  CD2 LEU B  82     -12.329 -14.015  -5.529  1.00 89.50           C  
ATOM    635  N   THR B  83     -12.039  -9.040  -7.995  1.00 91.05           N  
ATOM    636  CA  THR B  83     -11.299  -8.212  -8.940  1.00 91.05           C  
ATOM    637  C   THR B  83     -11.192  -6.777  -8.433  1.00 91.05           C  
ATOM    638  CB  THR B  83     -11.963  -8.220 -10.330  1.00 91.05           C  
ATOM    639  O   THR B  83     -12.034  -6.323  -7.656  1.00 91.05           O  
ATOM    640  CG2 THR B  83     -11.983  -9.626 -10.921  1.00 91.05           C  
ATOM    641  OG1 THR B  83     -13.310  -7.744 -10.211  1.00 91.05           O  
ATOM    642  N   ASP B  84     -10.085  -6.198  -8.796  1.00 91.89           N  
ATOM    643  CA  ASP B  84      -9.914  -4.762  -8.597  1.00 91.89           C  
ATOM    644  C   ASP B  84     -10.775  -3.965  -9.574  1.00 91.89           C  
ATOM    645  CB  ASP B  84      -8.443  -4.370  -8.751  1.00 91.89           C  
ATOM    646  O   ASP B  84     -10.674  -4.147 -10.790  1.00 91.89           O  
ATOM    647  CG  ASP B  84      -8.223  -2.868  -8.716  1.00 91.89           C  
ATOM    648  OD1 ASP B  84      -7.839  -2.283  -9.751  1.00 91.89           O  
ATOM    649  OD2 ASP B  84      -8.433  -2.264  -7.641  1.00 91.89           O  
ATOM    650  N   ASP B  85     -11.561  -3.102  -9.004  1.00 89.74           N  
ATOM    651  CA  ASP B  85     -12.573  -2.401  -9.787  1.00 89.74           C  
ATOM    652  C   ASP B  85     -11.928  -1.457 -10.799  1.00 89.74           C  
ATOM    653  CB  ASP B  85     -13.517  -1.622  -8.869  1.00 89.74           C  
ATOM    654  O   ASP B  85     -12.448  -1.271 -11.901  1.00 89.74           O  
ATOM    655  CG  ASP B  85     -14.765  -1.130  -9.581  1.00 89.74           C  
ATOM    656  OD1 ASP B  85     -15.136   0.052  -9.416  1.00 89.74           O  
ATOM    657  OD2 ASP B  85     -15.385  -1.933 -10.311  1.00 89.74           O  
ATOM    658  N   LEU B  86     -10.774  -0.956 -10.578  1.00 92.05           N  
ATOM    659  CA  LEU B  86     -10.128   0.051 -11.412  1.00 92.05           C  
ATOM    660  C   LEU B  86      -9.450  -0.595 -12.616  1.00 92.05           C  
ATOM    661  CB  LEU B  86      -9.101   0.843 -10.598  1.00 92.05           C  
ATOM    662  O   LEU B  86      -9.620  -0.138 -13.749  1.00 92.05           O  
ATOM    663  CG  LEU B  86      -8.357   1.953 -11.342  1.00 92.05           C  
ATOM    664  CD1 LEU B  86      -9.343   2.991 -11.869  1.00 92.05           C  
ATOM    665  CD2 LEU B  86      -7.322   2.605 -10.432  1.00 92.05           C  
ATOM    666  N   THR B  87      -8.831  -1.706 -12.404  1.00 93.63           N  
ATOM    667  CA  THR B  87      -7.976  -2.253 -13.452  1.00 93.63           C  
ATOM    668  C   THR B  87      -8.591  -3.516 -14.048  1.00 93.63           C  
ATOM    669  CB  THR B  87      -6.567  -2.568 -12.916  1.00 93.63           C  
ATOM    670  O   THR B  87      -8.211  -3.941 -15.141  1.00 93.63           O  
ATOM    671  CG2 THR B  87      -5.931  -1.335 -12.284  1.00 93.63           C  
ATOM    672  OG1 THR B  87      -6.659  -3.604 -11.930  1.00 93.63           O  
ATOM    673  N   GLY B  88      -9.450  -4.113 -13.272  1.00 92.88           N  
ATOM    674  CA  GLY B  88     -10.020  -5.381 -13.698  1.00 92.88           C  
ATOM    675  C   GLY B  88      -9.166  -6.577 -13.319  1.00 92.88           C  
ATOM    676  O   GLY B  88      -9.568  -7.724 -13.527  1.00 92.88           O  
ATOM    677  N   ALA B  89      -7.980  -6.429 -12.804  1.00 93.15           N  
ATOM    678  CA  ALA B  89      -7.121  -7.504 -12.315  1.00 93.15           C  
ATOM    679  C   ALA B  89      -7.674  -8.104 -11.025  1.00 93.15           C  
ATOM    680  CB  ALA B  89      -5.700  -6.992 -12.094  1.00 93.15           C  
ATOM    681  O   ALA B  89      -8.544  -7.513 -10.381  1.00 93.15           O  
ATOM    682  N   TYR B  90      -7.163  -9.319 -10.786  1.00 90.21           N  
ATOM    683  CA  TYR B  90      -7.539  -9.859  -9.484  1.00 90.21           C  
ATOM    684  C   TYR B  90      -7.087  -8.935  -8.360  1.00 90.21           C  
ATOM    685  CB  TYR B  90      -6.938 -11.254  -9.287  1.00 90.21           C  
ATOM    686  O   TYR B  90      -6.076  -8.241  -8.487  1.00 90.21           O  
ATOM    687  CG  TYR B  90      -7.554 -12.311 -10.170  1.00 90.21           C  
ATOM    688  CD1 TYR B  90      -8.912 -12.613 -10.085  1.00 90.21           C  
ATOM    689  CD2 TYR B  90      -6.781 -13.011 -11.091  1.00 90.21           C  
ATOM    690  CE1 TYR B  90      -9.484 -13.588 -10.896  1.00 90.21           C  
ATOM    691  CE2 TYR B  90      -7.343 -13.987 -11.907  1.00 90.21           C  
ATOM    692  OH  TYR B  90      -9.254 -15.234 -12.607  1.00 90.21           O  
ATOM    693  CZ  TYR B  90      -8.693 -14.268 -11.802  1.00 90.21           C  
ATOM    694  N   ASN B  91      -7.951  -8.914  -7.297  1.00 89.74           N  
ATOM    695  CA  ASN B  91      -7.614  -8.033  -6.184  1.00 89.74           C  
ATOM    696  C   ASN B  91      -6.768  -8.751  -5.137  1.00 89.74           C  
ATOM    697  CB  ASN B  91      -8.884  -7.468  -5.544  1.00 89.74           C  
ATOM    698  O   ASN B  91      -6.525  -9.954  -5.247  1.00 89.74           O  
ATOM    699  CG  ASN B  91      -9.778  -8.548  -4.968  1.00 89.74           C  
ATOM    700  ND2 ASN B  91     -11.070  -8.258  -4.868  1.00 89.74           N  
ATOM    701  OD1 ASN B  91      -9.312  -9.634  -4.614  1.00 89.74           O  
ATOM    702  N   ARG B  92      -6.172  -8.151  -4.208  1.00 89.02           N  
ATOM    703  CA  ARG B  92      -5.243  -8.645  -3.196  1.00 89.02           C  
ATOM    704  C   ARG B  92      -5.851  -9.805  -2.414  1.00 89.02           C  
ATOM    705  CB  ARG B  92      -4.843  -7.520  -2.239  1.00 89.02           C  
ATOM    706  O   ARG B  92      -5.149 -10.752  -2.053  1.00 89.02           O  
ATOM    707  CG  ARG B  92      -3.882  -7.956  -1.144  1.00 89.02           C  
ATOM    708  CD  ARG B  92      -3.549  -6.811  -0.198  1.00 89.02           C  
ATOM    709  NE  ARG B  92      -2.667  -7.244   0.882  1.00 89.02           N  
ATOM    710  NH1 ARG B  92      -2.858  -5.290   2.100  1.00 89.02           N  
ATOM    711  NH2 ARG B  92      -1.545  -7.004   2.872  1.00 89.02           N  
ATOM    712  CZ  ARG B  92      -2.359  -6.512   1.949  1.00 89.02           C  
ATOM    713  N   ARG B  93      -7.173  -9.667  -2.225  1.00 87.83           N  
ATOM    714  CA  ARG B  93      -7.838 -10.699  -1.436  1.00 87.83           C  
ATOM    715  C   ARG B  93      -7.745 -12.058  -2.123  1.00 87.83           C  
ATOM    716  CB  ARG B  93      -9.304 -10.333  -1.196  1.00 87.83           C  
ATOM    717  O   ARG B  93      -7.677 -13.093  -1.457  1.00 87.83           O  
ATOM    718  CG  ARG B  93      -9.499  -9.176  -0.229  1.00 87.83           C  
ATOM    719  CD  ARG B  93     -10.974  -8.889   0.017  1.00 87.83           C  
ATOM    720  NE  ARG B  93     -11.161  -7.702   0.847  1.00 87.83           N  
ATOM    721  NH1 ARG B  93     -13.450  -7.603   0.553  1.00 87.83           N  
ATOM    722  NH2 ARG B  93     -12.388  -6.042   1.853  1.00 87.83           N  
ATOM    723  CZ  ARG B  93     -12.332  -7.119   1.082  1.00 87.83           C  
ATOM    724  N   TYR B  94      -7.668 -12.011  -3.400  1.00 87.36           N  
ATOM    725  CA  TYR B  94      -7.656 -13.255  -4.160  1.00 87.36           C  
ATOM    726  C   TYR B  94      -6.229 -13.687  -4.477  1.00 87.36           C  
ATOM    727  CB  TYR B  94      -8.455 -13.101  -5.458  1.00 87.36           C  
ATOM    728  O   TYR B  94      -5.999 -14.813  -4.923  1.00 87.36           O  
ATOM    729  CG  TYR B  94      -8.747 -14.410  -6.150  1.00 87.36           C  
ATOM    730  CD1 TYR B  94      -8.221 -14.687  -7.410  1.00 87.36           C  
ATOM    731  CD2 TYR B  94      -9.552 -15.371  -5.547  1.00 87.36           C  
ATOM    732  CE1 TYR B  94      -8.490 -15.891  -8.052  1.00 87.36           C  
ATOM    733  CE2 TYR B  94      -9.827 -16.578  -6.181  1.00 87.36           C  
ATOM    734  OH  TYR B  94      -9.561 -18.023  -8.062  1.00 87.36           O  
ATOM    735  CZ  TYR B  94      -9.292 -16.829  -7.431  1.00 87.36           C  
ATOM    736  N   PHE B  95      -5.324 -12.903  -4.259  1.00 87.23           N  
ATOM    737  CA  PHE B  95      -3.943 -13.138  -4.664  1.00 87.23           C  
ATOM    738  C   PHE B  95      -3.418 -14.439  -4.068  1.00 87.23           C  
ATOM    739  CB  PHE B  95      -3.050 -11.968  -4.241  1.00 87.23           C  
ATOM    740  O   PHE B  95      -2.838 -15.264  -4.777  1.00 87.23           O  
ATOM    741  CG  PHE B  95      -1.594 -12.169  -4.560  1.00 87.23           C  
ATOM    742  CD1 PHE B  95      -0.646 -12.225  -3.545  1.00 87.23           C  
ATOM    743  CD2 PHE B  95      -1.171 -12.302  -5.876  1.00 87.23           C  
ATOM    744  CE1 PHE B  95       0.703 -12.411  -3.838  1.00 87.23           C  
ATOM    745  CE2 PHE B  95       0.175 -12.489  -6.177  1.00 87.23           C  
ATOM    746  CZ  PHE B  95       1.110 -12.542  -5.156  1.00 87.23           C  
ATOM    747  N   ALA B  96      -3.581 -14.607  -2.689  1.00 88.15           N  
ATOM    748  CA  ALA B  96      -3.072 -15.809  -2.035  1.00 88.15           C  
ATOM    749  C   ALA B  96      -3.700 -17.066  -2.631  1.00 88.15           C  
ATOM    750  CB  ALA B  96      -3.335 -15.749  -0.532  1.00 88.15           C  
ATOM    751  O   ALA B  96      -3.010 -18.060  -2.867  1.00 88.15           O  
ATOM    752  N   THR B  97      -4.968 -17.005  -2.833  1.00 88.83           N  
ATOM    753  CA  THR B  97      -5.670 -18.135  -3.430  1.00 88.83           C  
ATOM    754  C   THR B  97      -5.158 -18.406  -4.842  1.00 88.83           C  
ATOM    755  CB  THR B  97      -7.190 -17.889  -3.472  1.00 88.83           C  
ATOM    756  O   THR B  97      -4.913 -19.557  -5.209  1.00 88.83           O  
ATOM    757  CG2 THR B  97      -7.920 -19.063  -4.116  1.00 88.83           C  
ATOM    758  OG1 THR B  97      -7.676 -17.714  -2.135  1.00 88.83           O  
ATOM    759  N   MET B  98      -4.973 -17.371  -5.532  1.00 87.19           N  
ATOM    760  CA  MET B  98      -4.469 -17.474  -6.898  1.00 87.19           C  
ATOM    761  C   MET B  98      -3.104 -18.154  -6.925  1.00 87.19           C  
ATOM    762  CB  MET B  98      -4.377 -16.091  -7.543  1.00 87.19           C  
ATOM    763  O   MET B  98      -2.877 -19.068  -7.720  1.00 87.19           O  
ATOM    764  CG  MET B  98      -3.836 -16.111  -8.964  1.00 87.19           C  
ATOM    765  SD  MET B  98      -3.341 -14.446  -9.552  1.00 87.19           S  
ATOM    766  CE  MET B  98      -1.848 -14.185  -8.553  1.00 87.19           C  
ATOM    767  N   LEU B  99      -2.249 -17.676  -6.134  1.00 87.57           N  
ATOM    768  CA  LEU B  99      -0.891 -18.207  -6.089  1.00 87.57           C  
ATOM    769  C   LEU B  99      -0.887 -19.650  -5.596  1.00 87.57           C  
ATOM    770  CB  LEU B  99      -0.007 -17.344  -5.185  1.00 87.57           C  
ATOM    771  O   LEU B  99      -0.193 -20.501  -6.157  1.00 87.57           O  
ATOM    772  CG  LEU B  99       1.465 -17.748  -5.090  1.00 87.57           C  
ATOM    773  CD1 LEU B  99       2.082 -17.834  -6.482  1.00 87.57           C  
ATOM    774  CD2 LEU B  99       2.235 -16.762  -4.218  1.00 87.57           C  
ATOM    775  N   ARG B 100      -1.693 -19.950  -4.552  1.00 87.25           N  
ATOM    776  CA  ARG B 100      -1.791 -21.310  -4.033  1.00 87.25           C  
ATOM    777  C   ARG B 100      -2.291 -22.271  -5.106  1.00 87.25           C  
ATOM    778  CB  ARG B 100      -2.718 -21.356  -2.816  1.00 87.25           C  
ATOM    779  O   ARG B 100      -1.740 -23.361  -5.277  1.00 87.25           O  
ATOM    780  CG  ARG B 100      -2.687 -22.680  -2.069  1.00 87.25           C  
ATOM    781  CD  ARG B 100      -3.668 -22.693  -0.904  1.00 87.25           C  
ATOM    782  NE  ARG B 100      -3.468 -21.550  -0.018  1.00 87.25           N  
ATOM    783  NH1 ARG B 100      -5.481 -21.793   1.089  1.00 87.25           N  
ATOM    784  NH2 ARG B 100      -4.051 -20.095   1.660  1.00 87.25           N  
ATOM    785  CZ  ARG B 100      -4.334 -21.149   0.908  1.00 87.25           C  
ATOM    786  N   ASP B 101      -3.289 -21.874  -5.813  1.00 87.78           N  
ATOM    787  CA  ASP B 101      -3.867 -22.704  -6.865  1.00 87.78           C  
ATOM    788  C   ASP B 101      -2.860 -22.951  -7.986  1.00 87.78           C  
ATOM    789  CB  ASP B 101      -5.132 -22.053  -7.429  1.00 87.78           C  
ATOM    790  O   ASP B 101      -2.748 -24.069  -8.492  1.00 87.78           O  
ATOM    791  CG  ASP B 101      -6.309 -22.116  -6.471  1.00 87.78           C  
ATOM    792  OD1 ASP B 101      -7.327 -21.432  -6.709  1.00 87.78           O  
ATOM    793  OD2 ASP B 101      -6.215 -22.854  -5.466  1.00 87.78           O  
ATOM    794  N   ALA B 102      -2.174 -21.896  -8.313  1.00 87.32           N  
ATOM    795  CA  ALA B 102      -1.171 -22.023  -9.367  1.00 87.32           C  
ATOM    796  C   ALA B 102      -0.067 -22.994  -8.960  1.00 87.32           C  
ATOM    797  CB  ALA B 102      -0.578 -20.657  -9.705  1.00 87.32           C  
ATOM    798  O   ALA B 102       0.390 -23.801  -9.772  1.00 87.32           O  
ATOM    799  N   LEU B 103       0.334 -22.913  -7.712  1.00 85.41           N  
ATOM    800  CA  LEU B 103       1.385 -23.792  -7.210  1.00 85.41           C  
ATOM    801  C   LEU B 103       0.901 -25.236  -7.143  1.00 85.41           C  
ATOM    802  CB  LEU B 103       1.851 -23.333  -5.825  1.00 85.41           C  
ATOM    803  O   LEU B 103       1.656 -26.163  -7.446  1.00 85.41           O  
ATOM    804  CG  LEU B 103       2.697 -22.060  -5.782  1.00 85.41           C  
ATOM    805  CD1 LEU B 103       2.864 -21.584  -4.343  1.00 85.41           C  
ATOM    806  CD2 LEU B 103       4.055 -22.298  -6.433  1.00 85.41           C  
ATOM    807  N   ARG B 104      -0.338 -25.383  -6.851  1.00 83.10           N  
ATOM    808  CA  ARG B 104      -0.929 -26.714  -6.751  1.00 83.10           C  
ATOM    809  C   ARG B 104      -1.131 -27.328  -8.132  1.00 83.10           C  
ATOM    810  CB  ARG B 104      -2.263 -26.654  -6.004  1.00 83.10           C  
ATOM    811  O   ARG B 104      -0.929 -28.530  -8.318  1.00 83.10           O  
ATOM    812  CG  ARG B 104      -2.122 -26.677  -4.490  1.00 83.10           C  
ATOM    813  CD  ARG B 104      -3.478 -26.713  -3.798  1.00 83.10           C  
ATOM    814  NE  ARG B 104      -3.352 -26.516  -2.357  1.00 83.10           N  
ATOM    815  NH1 ARG B 104      -5.607 -26.761  -1.918  1.00 83.10           N  
ATOM    816  NH2 ARG B 104      -4.140 -26.351  -0.206  1.00 83.10           N  
ATOM    817  CZ  ARG B 104      -4.367 -26.543  -1.497  1.00 83.10           C  
ATOM    818  N   GLU B 105      -1.468 -26.492  -9.087  1.00 77.94           N  
ATOM    819  CA  GLU B 105      -1.825 -26.970 -10.419  1.00 77.94           C  
ATOM    820  C   GLU B 105      -0.586 -27.151 -11.292  1.00 77.94           C  
ATOM    821  CB  GLU B 105      -2.806 -26.006 -11.092  1.00 77.94           C  
ATOM    822  O   GLU B 105      -0.668 -27.711 -12.387  1.00 77.94           O  
ATOM    823  CG  GLU B 105      -4.191 -25.999 -10.461  1.00 77.94           C  
ATOM    824  CD  GLU B 105      -5.138 -25.000 -11.106  1.00 77.94           C  
ATOM    825  OE1 GLU B 105      -6.309 -24.906 -10.671  1.00 77.94           O  
ATOM    826  OE2 GLU B 105      -4.707 -24.306 -12.053  1.00 77.94           O  
ATOM    827  N   ARG B 106       0.248 -26.580 -10.918  1.00 67.69           N  
ATOM    828  CA  ARG B 106       1.457 -26.744 -11.720  1.00 67.69           C  
ATOM    829  C   ARG B 106       1.677 -28.208 -12.085  1.00 67.69           C  
ATOM    830  CB  ARG B 106       2.676 -26.201 -10.973  1.00 67.69           C  
ATOM    831  O   ARG B 106       1.653 -29.081 -11.214  1.00 67.69           O  
ATOM    832  CG  ARG B 106       2.890 -24.706 -11.146  1.00 67.69           C  
ATOM    833  CD  ARG B 106       4.164 -24.235 -10.459  1.00 67.69           C  
ATOM    834  NE  ARG B 106       5.255 -24.052 -11.412  1.00 67.69           N  
ATOM    835  NH1 ARG B 106       6.686 -23.053  -9.899  1.00 67.69           N  
ATOM    836  NH2 ARG B 106       7.350 -23.378 -12.069  1.00 67.69           N  
ATOM    837  CZ  ARG B 106       6.428 -23.495 -11.124  1.00 67.69           C  
ATOM    838  N   VAL B 107       1.367 -28.292 -12.895  1.00 52.32           N  
ATOM    839  CA  VAL B 107       1.457 -29.647 -13.429  1.00 52.32           C  
ATOM    840  C   VAL B 107       2.868 -29.903 -13.954  1.00 52.32           C  
ATOM    841  CB  VAL B 107       0.420 -29.886 -14.548  1.00 52.32           C  
ATOM    842  O   VAL B 107       3.541 -28.979 -14.417  1.00 52.32           O  
ATOM    843  CG1 VAL B 107       0.341 -31.370 -14.904  1.00 52.32           C  
ATOM    844  CG2 VAL B 107      -0.951 -29.362 -14.126  1.00 52.32           C  
ATOM    845  N   ARG B 108       2.797 -30.518 -13.709  1.00 52.65           N  
ATOM    846  CA  ARG B 108       3.969 -31.338 -14.000  1.00 52.65           C  
ATOM    847  C   ARG B 108       4.720 -30.807 -15.216  1.00 52.65           C  
ATOM    848  CB  ARG B 108       3.562 -32.795 -14.230  1.00 52.65           C  
ATOM    849  O   ARG B 108       5.467 -31.545 -15.862  1.00 52.65           O  
ATOM    850  CG  ARG B 108       3.277 -33.564 -12.950  1.00 52.65           C  
ATOM    851  CD  ARG B 108       3.026 -35.040 -13.224  1.00 52.65           C  
ATOM    852  NE  ARG B 108       2.752 -35.778 -11.993  1.00 52.65           N  
ATOM    853  NH1 ARG B 108       2.305 -37.783 -13.050  1.00 52.65           N  
ATOM    854  NH2 ARG B 108       2.188 -37.635 -10.765  1.00 52.65           N  
ATOM    855  CZ  ARG B 108       2.416 -37.063 -11.939  1.00 52.65           C  
ATOM    856  N   GLY B 109       4.822 -29.981 -15.060  1.00 54.49           N  
ATOM    857  CA  GLY B 109       5.871 -29.807 -16.053  1.00 54.49           C  
ATOM    858  C   GLY B 109       6.095 -28.357 -16.436  1.00 54.49           C  
ATOM    859  O   GLY B 109       7.077 -28.031 -17.107  1.00 54.49           O  
ATOM    860  N   GLY B 110       5.755 -28.084 -15.566  1.00 73.54           N  
ATOM    861  CA  GLY B 110       6.170 -26.799 -16.106  1.00 73.54           C  
ATOM    862  C   GLY B 110       6.593 -25.811 -15.035  1.00 73.54           C  
ATOM    863  O   GLY B 110       6.161 -25.911 -13.885  1.00 73.54           O  
ATOM    864  N   GLY B 111       7.486 -25.340 -14.914  1.00 88.86           N  
ATOM    865  CA  GLY B 111       7.961 -24.278 -14.041  1.00 88.86           C  
ATOM    866  C   GLY B 111       6.994 -23.113 -13.939  1.00 88.86           C  
ATOM    867  O   GLY B 111       6.153 -22.918 -14.819  1.00 88.86           O  
ATOM    868  N   LEU B 112       6.999 -22.456 -12.881  1.00 90.71           N  
ATOM    869  CA  LEU B 112       6.148 -21.300 -12.618  1.00 90.71           C  
ATOM    870  C   LEU B 112       6.978 -20.110 -12.148  1.00 90.71           C  
ATOM    871  CB  LEU B 112       5.087 -21.643 -11.569  1.00 90.71           C  
ATOM    872  O   LEU B 112       8.011 -20.286 -11.497  1.00 90.71           O  
ATOM    873  CG  LEU B 112       3.991 -20.599 -11.348  1.00 90.71           C  
ATOM    874  CD1 LEU B 112       2.971 -20.653 -12.480  1.00 90.71           C  
ATOM    875  CD2 LEU B 112       3.312 -20.814  -9.999  1.00 90.71           C  
ATOM    876  N   ALA B 113       6.600 -18.979 -12.554  1.00 93.62           N  
ATOM    877  CA  ALA B 113       7.227 -17.766 -12.037  1.00 93.62           C  
ATOM    878  C   ALA B 113       6.195 -16.850 -11.384  1.00 93.62           C  
ATOM    879  CB  ALA B 113       7.958 -17.026 -13.154  1.00 93.62           C  
ATOM    880  O   ALA B 113       5.122 -16.615 -11.945  1.00 93.62           O  
ATOM    881  N   LEU B 114       6.452 -16.457 -10.159  1.00 94.12           N  
ATOM    882  CA  LEU B 114       5.726 -15.359  -9.531  1.00 94.12           C  
ATOM    883  C   LEU B 114       6.441 -14.032  -9.761  1.00 94.12           C  
ATOM    884  CB  LEU B 114       5.564 -15.611  -8.030  1.00 94.12           C  
ATOM    885  O   LEU B 114       7.618 -13.889  -9.420  1.00 94.12           O  
ATOM    886  CG  LEU B 114       4.908 -14.491  -7.221  1.00 94.12           C  
ATOM    887  CD1 LEU B 114       3.471 -14.275  -7.683  1.00 94.12           C  
ATOM    888  CD2 LEU B 114       4.953 -14.810  -5.731  1.00 94.12           C  
ATOM    889  N   CYS B 115       5.728 -13.135 -10.338  1.00 94.51           N  
ATOM    890  CA  CYS B 115       6.284 -11.818 -10.626  1.00 94.51           C  
ATOM    891  C   CYS B 115       5.586 -10.740  -9.806  1.00 94.51           C  
ATOM    892  CB  CYS B 115       6.162 -11.498 -12.115  1.00 94.51           C  
ATOM    893  O   CYS B 115       4.359 -10.623  -9.842  1.00 94.51           O  
ATOM    894  SG  CYS B 115       6.902  -9.918 -12.583  1.00 94.51           S  
ATOM    895  N   LEU B 116       6.344 -10.041  -9.010  1.00 94.80           N  
ATOM    896  CA  LEU B 116       5.889  -8.817  -8.359  1.00 94.80           C  
ATOM    897  C   LEU B 116       6.470  -7.587  -9.049  1.00 94.80           C  
ATOM    898  CB  LEU B 116       6.281  -8.820  -6.879  1.00 94.80           C  
ATOM    899  O   LEU B 116       7.664  -7.547  -9.354  1.00 94.80           O  
ATOM    900  CG  LEU B 116       5.818 -10.025  -6.058  1.00 94.80           C  
ATOM    901  CD1 LEU B 116       6.259  -9.876  -4.606  1.00 94.80           C  
ATOM    902  CD2 LEU B 116       4.305 -10.186  -6.150  1.00 94.80           C  
ATOM    903  N   PHE B 117       5.651  -6.575  -9.340  1.00 95.83           N  
ATOM    904  CA  PHE B 117       6.241  -5.377  -9.926  1.00 95.83           C  
ATOM    905  C   PHE B 117       5.495  -4.128  -9.473  1.00 95.83           C  
ATOM    906  CB  PHE B 117       6.235  -5.467 -11.456  1.00 95.83           C  
ATOM    907  O   PHE B 117       4.304  -4.189  -9.164  1.00 95.83           O  
ATOM    908  CG  PHE B 117       4.856  -5.558 -12.052  1.00 95.83           C  
ATOM    909  CD1 PHE B 117       4.225  -6.788 -12.195  1.00 95.83           C  
ATOM    910  CD2 PHE B 117       4.190  -4.413 -12.470  1.00 95.83           C  
ATOM    911  CE1 PHE B 117       2.949  -6.876 -12.747  1.00 95.83           C  
ATOM    912  CE2 PHE B 117       2.915  -4.493 -13.022  1.00 95.83           C  
ATOM    913  CZ  PHE B 117       2.297  -5.725 -13.161  1.00 95.83           C  
ATOM    914  N   ASP B 118       6.185  -3.056  -9.339  1.00 93.98           N  
ATOM    915  CA  ASP B 118       5.699  -1.737  -8.944  1.00 93.98           C  
ATOM    916  C   ASP B 118       5.940  -0.710 -10.047  1.00 93.98           C  
ATOM    917  CB  ASP B 118       6.372  -1.284  -7.646  1.00 93.98           C  
ATOM    918  O   ASP B 118       7.012  -0.684 -10.655  1.00 93.98           O  
ATOM    919  CG  ASP B 118       5.933  -2.090  -6.437  1.00 93.98           C  
ATOM    920  OD1 ASP B 118       6.521  -3.160  -6.171  1.00 93.98           O  
ATOM    921  OD2 ASP B 118       4.987  -1.653  -5.745  1.00 93.98           O  
ATOM    922  N   ILE B 119       4.865   0.214 -10.226  1.00 94.81           N  
ATOM    923  CA  ILE B 119       5.122   1.387 -11.055  1.00 94.81           C  
ATOM    924  C   ILE B 119       6.124   2.304 -10.356  1.00 94.81           C  
ATOM    925  CB  ILE B 119       3.819   2.156 -11.366  1.00 94.81           C  
ATOM    926  O   ILE B 119       5.941   2.657  -9.188  1.00 94.81           O  
ATOM    927  CG1 ILE B 119       2.809   1.237 -12.063  1.00 94.81           C  
ATOM    928  CG2 ILE B 119       4.112   3.394 -12.218  1.00 94.81           C  
ATOM    929  CD1 ILE B 119       1.439   1.867 -12.271  1.00 94.81           C  
ATOM    930  N   ASP B 120       7.110   2.651 -11.070  1.00 94.16           N  
ATOM    931  CA  ASP B 120       8.163   3.458 -10.459  1.00 94.16           C  
ATOM    932  C   ASP B 120       7.691   4.892 -10.228  1.00 94.16           C  
ATOM    933  CB  ASP B 120       9.419   3.451 -11.332  1.00 94.16           C  
ATOM    934  O   ASP B 120       7.058   5.490 -11.100  1.00 94.16           O  
ATOM    935  CG  ASP B 120      10.050   2.075 -11.453  1.00 94.16           C  
ATOM    936  OD1 ASP B 120      10.700   1.790 -12.482  1.00 94.16           O  
ATOM    937  OD2 ASP B 120       9.893   1.267 -10.512  1.00 94.16           O  
ATOM    938  N   ASN B 121       7.988   5.382  -9.066  1.00 92.14           N  
ATOM    939  CA  ASN B 121       7.738   6.767  -8.681  1.00 92.14           C  
ATOM    940  C   ASN B 121       6.261   7.128  -8.814  1.00 92.14           C  
ATOM    941  CB  ASN B 121       8.594   7.719  -9.519  1.00 92.14           C  
ATOM    942  O   ASN B 121       5.924   8.240  -9.221  1.00 92.14           O  
ATOM    943  CG  ASN B 121      10.079   7.452  -9.372  1.00 92.14           C  
ATOM    944  ND2 ASN B 121      10.793   7.436 -10.491  1.00 92.14           N  
ATOM    945  OD1 ASN B 121      10.581   7.261  -8.261  1.00 92.14           O  
ATOM    946  N   PHE B 122       5.491   6.240  -8.543  1.00 92.71           N  
ATOM    947  CA  PHE B 122       4.053   6.410  -8.710  1.00 92.71           C  
ATOM    948  C   PHE B 122       3.541   7.562  -7.852  1.00 92.71           C  
ATOM    949  CB  PHE B 122       3.312   5.119  -8.351  1.00 92.71           C  
ATOM    950  O   PHE B 122       2.705   8.351  -8.298  1.00 92.71           O  
ATOM    951  CG  PHE B 122       1.832   5.172  -8.621  1.00 92.71           C  
ATOM    952  CD1 PHE B 122       0.919   5.152  -7.574  1.00 92.71           C  
ATOM    953  CD2 PHE B 122       1.355   5.242  -9.924  1.00 92.71           C  
ATOM    954  CE1 PHE B 122      -0.451   5.201  -7.822  1.00 92.71           C  
ATOM    955  CE2 PHE B 122      -0.013   5.291 -10.179  1.00 92.71           C  
ATOM    956  CZ  PHE B 122      -0.914   5.270  -9.127  1.00 92.71           C  
ATOM    957  N   LYS B 123       4.030   7.517  -6.609  1.00 91.60           N  
ATOM    958  CA  LYS B 123       3.586   8.580  -5.711  1.00 91.60           C  
ATOM    959  C   LYS B 123       3.927   9.956  -6.277  1.00 91.60           C  
ATOM    960  CB  LYS B 123       4.215   8.412  -4.328  1.00 91.60           C  
ATOM    961  O   LYS B 123       3.106  10.874  -6.226  1.00 91.60           O  
ATOM    962  CG  LYS B 123       3.638   9.339  -3.268  1.00 91.60           C  
ATOM    963  CD  LYS B 123       4.194   9.023  -1.886  1.00 91.60           C  
ATOM    964  CE  LYS B 123       3.663   9.988  -0.835  1.00 91.60           C  
ATOM    965  NZ  LYS B 123       4.114   9.614   0.539  1.00 91.60           N  
ATOM    966  N   THR B 124       5.062  10.141  -6.811  1.00 90.62           N  
ATOM    967  CA  THR B 124       5.491  11.391  -7.429  1.00 90.62           C  
ATOM    968  C   THR B 124       4.608  11.734  -8.625  1.00 90.62           C  
ATOM    969  CB  THR B 124       6.962  11.315  -7.879  1.00 90.62           C  
ATOM    970  O   THR B 124       4.235  12.893  -8.816  1.00 90.62           O  
ATOM    971  CG2 THR B 124       7.414  12.631  -8.503  1.00 90.62           C  
ATOM    972  OG1 THR B 124       7.789  11.028  -6.745  1.00 90.62           O  
ATOM    973  N   ILE B 125       4.255  10.734  -9.315  1.00 91.63           N  
ATOM    974  CA  ILE B 125       3.371  10.931 -10.458  1.00 91.63           C  
ATOM    975  C   ILE B 125       2.026  11.476  -9.983  1.00 91.63           C  
ATOM    976  CB  ILE B 125       3.168   9.618 -11.249  1.00 91.63           C  
ATOM    977  O   ILE B 125       1.513  12.450 -10.538  1.00 91.63           O  
ATOM    978  CG1 ILE B 125       4.467   9.216 -11.958  1.00 91.63           C  
ATOM    979  CG2 ILE B 125       2.019   9.764 -12.251  1.00 91.63           C  
ATOM    980  CD1 ILE B 125       4.456   7.798 -12.511  1.00 91.63           C  
ATOM    981  N   ASN B 126       1.470  10.870  -9.034  1.00 90.44           N  
ATOM    982  CA  ASN B 126       0.190  11.332  -8.509  1.00 90.44           C  
ATOM    983  C   ASN B 126       0.287  12.755  -7.966  1.00 90.44           C  
ATOM    984  CB  ASN B 126      -0.319  10.383  -7.422  1.00 90.44           C  
ATOM    985  O   ASN B 126      -0.607  13.573  -8.191  1.00 90.44           O  
ATOM    986  CG  ASN B 126      -0.890   9.098  -7.989  1.00 90.44           C  
ATOM    987  ND2 ASN B 126      -0.932   8.055  -7.168  1.00 90.44           N  
ATOM    988  OD1 ASN B 126      -1.289   9.043  -9.155  1.00 90.44           O  
ATOM    989  N   ASP B 127       1.378  13.087  -7.268  1.00 90.43           N  
ATOM    990  CA  ASP B 127       1.562  14.406  -6.670  1.00 90.43           C  
ATOM    991  C   ASP B 127       1.693  15.483  -7.744  1.00 90.43           C  
ATOM    992  CB  ASP B 127       2.794  14.417  -5.762  1.00 90.43           C  
ATOM    993  O   ASP B 127       1.140  16.576  -7.605  1.00 90.43           O  
ATOM    994  CG  ASP B 127       2.595  13.623  -4.483  1.00 90.43           C  
ATOM    995  OD1 ASP B 127       3.590  13.335  -3.783  1.00 90.43           O  
ATOM    996  OD2 ASP B 127       1.433  13.281  -4.173  1.00 90.43           O  
ATOM    997  N   ARG B 128       2.302  15.105  -8.894  1.00 90.76           N  
ATOM    998  CA  ARG B 128       2.607  16.083  -9.934  1.00 90.76           C  
ATOM    999  C   ARG B 128       1.491  16.143 -10.972  1.00 90.76           C  
ATOM   1000  CB  ARG B 128       3.937  15.750 -10.613  1.00 90.76           C  
ATOM   1001  O   ARG B 128       1.174  17.217 -11.488  1.00 90.76           O  
ATOM   1002  CG  ARG B 128       5.158  16.079  -9.769  1.00 90.76           C  
ATOM   1003  CD  ARG B 128       6.452  15.876 -10.547  1.00 90.76           C  
ATOM   1004  NE  ARG B 128       7.625  16.064  -9.698  1.00 90.76           N  
ATOM   1005  NH1 ARG B 128       9.151  15.941 -11.428  1.00 90.76           N  
ATOM   1006  NH2 ARG B 128       9.874  16.267  -9.278  1.00 90.76           N  
ATOM   1007  CZ  ARG B 128       8.881  16.090 -10.137  1.00 90.76           C  
ATOM   1008  N   HIS B 129       0.845  15.030 -11.193  1.00 89.27           N  
ATOM   1009  CA  HIS B 129      -0.066  14.986 -12.331  1.00 89.27           C  
ATOM   1010  C   HIS B 129      -1.500  14.730 -11.880  1.00 89.27           C  
ATOM   1011  CB  HIS B 129       0.371  13.910 -13.326  1.00 89.27           C  
ATOM   1012  O   HIS B 129      -2.429  14.781 -12.689  1.00 89.27           O  
ATOM   1013  CG  HIS B 129       1.732  14.143 -13.903  1.00 89.27           C  
ATOM   1014  CD2 HIS B 129       2.925  13.565 -13.628  1.00 89.27           C  
ATOM   1015  ND1 HIS B 129       1.972  15.075 -14.889  1.00 89.27           N  
ATOM   1016  CE1 HIS B 129       3.258  15.059 -15.197  1.00 89.27           C  
ATOM   1017  NE2 HIS B 129       3.858  14.152 -14.446  1.00 89.27           N  
ATOM   1018  N   GLY B 130      -1.629  14.356 -10.668  1.00 90.18           N  
ATOM   1019  CA  GLY B 130      -2.960  14.107 -10.139  1.00 90.18           C  
ATOM   1020  C   GLY B 130      -3.341  12.639 -10.147  1.00 90.18           C  
ATOM   1021  O   GLY B 130      -2.740  11.840 -10.868  1.00 90.18           O  
ATOM   1022  N   HIS B 131      -4.397  12.289  -9.392  1.00 87.94           N  
ATOM   1023  CA  HIS B 131      -4.827  10.905  -9.224  1.00 87.94           C  
ATOM   1024  C   HIS B 131      -5.475  10.371 -10.497  1.00 87.94           C  
ATOM   1025  CB  HIS B 131      -5.800  10.785  -8.050  1.00 87.94           C  
ATOM   1026  O   HIS B 131      -5.415   9.171 -10.773  1.00 87.94           O  
ATOM   1027  CG  HIS B 131      -5.148  10.938  -6.713  1.00 87.94           C  
ATOM   1028  CD2 HIS B 131      -5.291  11.887  -5.757  1.00 87.94           C  
ATOM   1029  ND1 HIS B 131      -4.219  10.042  -6.231  1.00 87.94           N  
ATOM   1030  CE1 HIS B 131      -3.818  10.434  -5.033  1.00 87.94           C  
ATOM   1031  NE2 HIS B 131      -4.453  11.551  -4.723  1.00 87.94           N  
ATOM   1032  N   PHE B 132      -6.053  11.317 -11.299  1.00 90.27           N  
ATOM   1033  CA  PHE B 132      -6.642  10.866 -12.554  1.00 90.27           C  
ATOM   1034  C   PHE B 132      -5.577  10.274 -13.470  1.00 90.27           C  
ATOM   1035  CB  PHE B 132      -7.357  12.023 -13.260  1.00 90.27           C  
ATOM   1036  O   PHE B 132      -5.798   9.236 -14.097  1.00 90.27           O  
ATOM   1037  CG  PHE B 132      -8.654  12.422 -12.610  1.00 90.27           C  
ATOM   1038  CD1 PHE B 132      -9.784  11.622 -12.733  1.00 90.27           C  
ATOM   1039  CD2 PHE B 132      -8.743  13.597 -11.875  1.00 90.27           C  
ATOM   1040  CE1 PHE B 132     -10.986  11.989 -12.132  1.00 90.27           C  
ATOM   1041  CE2 PHE B 132      -9.941  13.970 -11.271  1.00 90.27           C  
ATOM   1042  CZ  PHE B 132     -11.061  13.165 -11.402  1.00 90.27           C  
ATOM   1043  N   ALA B 133      -4.475  10.997 -13.494  1.00 92.44           N  
ATOM   1044  CA  ALA B 133      -3.355  10.480 -14.276  1.00 92.44           C  
ATOM   1045  C   ALA B 133      -2.851   9.158 -13.704  1.00 92.44           C  
ATOM   1046  CB  ALA B 133      -2.222  11.502 -14.322  1.00 92.44           C  
ATOM   1047  O   ALA B 133      -2.496   8.245 -14.454  1.00 92.44           O  
ATOM   1048  N   GLY B 134      -2.779   9.094 -12.360  1.00 92.58           N  
ATOM   1049  CA  GLY B 134      -2.376   7.860 -11.705  1.00 92.58           C  
ATOM   1050  C   GLY B 134      -3.287   6.690 -12.026  1.00 92.58           C  
ATOM   1051  O   GLY B 134      -2.813   5.596 -12.340  1.00 92.58           O  
ATOM   1052  N   ASP B 135      -4.622   6.918 -11.946  1.00 93.46           N  
ATOM   1053  CA  ASP B 135      -5.594   5.878 -12.272  1.00 93.46           C  
ATOM   1054  C   ASP B 135      -5.454   5.431 -13.725  1.00 93.46           C  
ATOM   1055  CB  ASP B 135      -7.018   6.372 -12.008  1.00 93.46           C  
ATOM   1056  O   ASP B 135      -5.550   4.240 -14.026  1.00 93.46           O  
ATOM   1057  CG  ASP B 135      -7.374   6.394 -10.532  1.00 93.46           C  
ATOM   1058  OD1 ASP B 135      -8.500   6.808 -10.182  1.00 93.46           O  
ATOM   1059  OD2 ASP B 135      -6.520   5.995  -9.711  1.00 93.46           O  
ATOM   1060  N   TYR B 136      -5.254   6.447 -14.543  1.00 93.84           N  
ATOM   1061  CA  TYR B 136      -5.048   6.144 -15.955  1.00 93.84           C  
ATOM   1062  C   TYR B 136      -3.848   5.224 -16.146  1.00 93.84           C  
ATOM   1063  CB  TYR B 136      -4.850   7.433 -16.758  1.00 93.84           C  
ATOM   1064  O   TYR B 136      -3.925   4.237 -16.880  1.00 93.84           O  
ATOM   1065  CG  TYR B 136      -4.495   7.198 -18.206  1.00 93.84           C  
ATOM   1066  CD1 TYR B 136      -3.180   7.322 -18.650  1.00 93.84           C  
ATOM   1067  CD2 TYR B 136      -5.472   6.852 -19.133  1.00 93.84           C  
ATOM   1068  CE1 TYR B 136      -2.848   7.108 -19.983  1.00 93.84           C  
ATOM   1069  CE2 TYR B 136      -5.152   6.636 -20.469  1.00 93.84           C  
ATOM   1070  OH  TYR B 136      -3.516   6.552 -22.206  1.00 93.84           O  
ATOM   1071  CZ  TYR B 136      -3.839   6.765 -20.884  1.00 93.84           C  
ATOM   1072  N   LEU B 137      -2.842   5.526 -15.466  1.00 94.39           N  
ATOM   1073  CA  LEU B 137      -1.623   4.733 -15.587  1.00 94.39           C  
ATOM   1074  C   LEU B 137      -1.843   3.317 -15.067  1.00 94.39           C  
ATOM   1075  CB  LEU B 137      -0.474   5.397 -14.826  1.00 94.39           C  
ATOM   1076  O   LEU B 137      -1.380   2.348 -15.674  1.00 94.39           O  
ATOM   1077  CG  LEU B 137       0.908   4.763 -14.996  1.00 94.39           C  
ATOM   1078  CD1 LEU B 137       1.305   4.746 -16.468  1.00 94.39           C  
ATOM   1079  CD2 LEU B 137       1.946   5.511 -14.165  1.00 94.39           C  
ATOM   1080  N   LEU B 138      -2.464   3.207 -13.957  1.00 94.52           N  
ATOM   1081  CA  LEU B 138      -2.752   1.890 -13.400  1.00 94.52           C  
ATOM   1082  C   LEU B 138      -3.515   1.031 -14.402  1.00 94.52           C  
ATOM   1083  CB  LEU B 138      -3.557   2.020 -12.104  1.00 94.52           C  
ATOM   1084  O   LEU B 138      -3.201  -0.148 -14.582  1.00 94.52           O  
ATOM   1085  CG  LEU B 138      -2.790   2.512 -10.876  1.00 94.52           C  
ATOM   1086  CD1 LEU B 138      -3.758   2.853  -9.748  1.00 94.52           C  
ATOM   1087  CD2 LEU B 138      -1.779   1.465 -10.422  1.00 94.52           C  
ATOM   1088  N   ARG B 139      -4.537   1.568 -15.046  1.00 94.75           N  
ATOM   1089  CA  ARG B 139      -5.325   0.848 -16.041  1.00 94.75           C  
ATOM   1090  C   ARG B 139      -4.465   0.445 -17.234  1.00 94.75           C  
ATOM   1091  CB  ARG B 139      -6.506   1.701 -16.512  1.00 94.75           C  
ATOM   1092  O   ARG B 139      -4.553  -0.686 -17.716  1.00 94.75           O  
ATOM   1093  CG  ARG B 139      -7.600   1.866 -15.470  1.00 94.75           C  
ATOM   1094  CD  ARG B 139      -8.800   2.620 -16.027  1.00 94.75           C  
ATOM   1095  NE  ARG B 139      -9.711   3.043 -14.966  1.00 94.75           N  
ATOM   1096  NH1 ARG B 139     -11.400   3.703 -16.397  1.00 94.75           N  
ATOM   1097  NH2 ARG B 139     -11.670   3.899 -14.129  1.00 94.75           N  
ATOM   1098  CZ  ARG B 139     -10.925   3.547 -15.166  1.00 94.75           C  
ATOM   1099  N   ARG B 140      -3.582   1.365 -17.664  1.00 95.98           N  
ATOM   1100  CA  ARG B 140      -2.741   1.109 -18.828  1.00 95.98           C  
ATOM   1101  C   ARG B 140      -1.705   0.030 -18.528  1.00 95.98           C  
ATOM   1102  CB  ARG B 140      -2.043   2.393 -19.282  1.00 95.98           C  
ATOM   1103  O   ARG B 140      -1.425  -0.822 -19.374  1.00 95.98           O  
ATOM   1104  CG  ARG B 140      -2.991   3.449 -19.828  1.00 95.98           C  
ATOM   1105  CD  ARG B 140      -3.618   3.017 -21.146  1.00 95.98           C  
ATOM   1106  NE  ARG B 140      -2.608   2.786 -22.174  1.00 95.98           N  
ATOM   1107  NH1 ARG B 140      -3.661   4.059 -23.788  1.00 95.98           N  
ATOM   1108  NH2 ARG B 140      -1.677   3.013 -24.261  1.00 95.98           N  
ATOM   1109  CZ  ARG B 140      -2.651   3.287 -23.405  1.00 95.98           C  
ATOM   1110  N   VAL B 141      -1.171   0.147 -17.317  1.00 95.51           N  
ATOM   1111  CA  VAL B 141      -0.185  -0.854 -16.922  1.00 95.51           C  
ATOM   1112  C   VAL B 141      -0.842  -2.231 -16.861  1.00 95.51           C  
ATOM   1113  CB  VAL B 141       0.458  -0.509 -15.560  1.00 95.51           C  
ATOM   1114  O   VAL B 141      -0.267  -3.221 -17.320  1.00 95.51           O  
ATOM   1115  CG1 VAL B 141       1.238  -1.704 -15.014  1.00 95.51           C  
ATOM   1116  CG2 VAL B 141       1.368   0.711 -15.694  1.00 95.51           C  
ATOM   1117  N   ALA B 142      -2.024  -2.317 -16.250  1.00 95.11           N  
ATOM   1118  CA  ALA B 142      -2.753  -3.581 -16.187  1.00 95.11           C  
ATOM   1119  C   ALA B 142      -3.056  -4.110 -17.586  1.00 95.11           C  
ATOM   1120  CB  ALA B 142      -4.047  -3.409 -15.395  1.00 95.11           C  
ATOM   1121  O   ALA B 142      -2.886  -5.302 -17.855  1.00 95.11           O  
ATOM   1122  N   LEU B 143      -3.472  -3.247 -18.477  1.00 94.39           N  
ATOM   1123  CA  LEU B 143      -3.787  -3.630 -19.849  1.00 94.39           C  
ATOM   1124  C   LEU B 143      -2.539  -4.122 -20.575  1.00 94.39           C  
ATOM   1125  CB  LEU B 143      -4.402  -2.451 -20.607  1.00 94.39           C  
ATOM   1126  O   LEU B 143      -2.580  -5.141 -21.268  1.00 94.39           O  
ATOM   1127  CG  LEU B 143      -4.847  -2.728 -22.044  1.00 94.39           C  
ATOM   1128  CD1 LEU B 143      -5.971  -3.759 -22.062  1.00 94.39           C  
ATOM   1129  CD2 LEU B 143      -5.288  -1.437 -22.726  1.00 94.39           C  
ATOM   1130  N   ALA B 144      -1.466  -3.390 -20.393  1.00 95.10           N  
ATOM   1131  CA  ALA B 144      -0.204  -3.775 -21.020  1.00 95.10           C  
ATOM   1132  C   ALA B 144       0.248  -5.153 -20.545  1.00 95.10           C  
ATOM   1133  CB  ALA B 144       0.875  -2.735 -20.728  1.00 95.10           C  
ATOM   1134  O   ALA B 144       0.682  -5.982 -21.348  1.00 95.10           O  
ATOM   1135  N   ALA B 145       0.163  -5.344 -19.214  1.00 94.28           N  
ATOM   1136  CA  ALA B 145       0.556  -6.631 -18.646  1.00 94.28           C  
ATOM   1137  C   ALA B 145      -0.322  -7.759 -19.183  1.00 94.28           C  
ATOM   1138  CB  ALA B 145       0.484  -6.585 -17.122  1.00 94.28           C  
ATOM   1139  O   ALA B 145       0.183  -8.809 -19.586  1.00 94.28           O  
ATOM   1140  N   ARG B 146      -1.621  -7.632 -19.244  1.00 92.02           N  
ATOM   1141  CA  ARG B 146      -2.568  -8.649 -19.691  1.00 92.02           C  
ATOM   1142  C   ARG B 146      -2.336  -9.007 -21.156  1.00 92.02           C  
ATOM   1143  CB  ARG B 146      -4.007  -8.170 -19.490  1.00 92.02           C  
ATOM   1144  O   ARG B 146      -2.441 -10.174 -21.539  1.00 92.02           O  
ATOM   1145  CG  ARG B 146      -4.509  -8.311 -18.062  1.00 92.02           C  
ATOM   1146  CD  ARG B 146      -5.976  -7.924 -17.939  1.00 92.02           C  
ATOM   1147  NE  ARG B 146      -6.429  -7.957 -16.551  1.00 92.02           N  
ATOM   1148  NH1 ARG B 146      -8.673  -7.763 -17.061  1.00 92.02           N  
ATOM   1149  NH2 ARG B 146      -7.999  -7.920 -14.876  1.00 92.02           N  
ATOM   1150  CZ  ARG B 146      -7.699  -7.880 -16.166  1.00 92.02           C  
ATOM   1151  N   ARG B 147      -1.940  -8.041 -22.002  1.00 91.20           N  
ATOM   1152  CA  ARG B 147      -1.713  -8.267 -23.425  1.00 91.20           C  
ATOM   1153  C   ARG B 147      -0.493  -9.153 -23.652  1.00 91.20           C  
ATOM   1154  CB  ARG B 147      -1.537  -6.936 -24.160  1.00 91.20           C  
ATOM   1155  O   ARG B 147      -0.419  -9.873 -24.650  1.00 91.20           O  
ATOM   1156  CG  ARG B 147      -2.835  -6.172 -24.369  1.00 91.20           C  
ATOM   1157  CD  ARG B 147      -2.603  -4.857 -25.101  1.00 91.20           C  
ATOM   1158  NE  ARG B 147      -3.852  -4.129 -25.309  1.00 91.20           N  
ATOM   1159  NH1 ARG B 147      -2.837  -2.181 -26.026  1.00 91.20           N  
ATOM   1160  NH2 ARG B 147      -5.123  -2.309 -25.898  1.00 91.20           N  
ATOM   1161  CZ  ARG B 147      -3.934  -2.875 -25.744  1.00 91.20           C  
ATOM   1162  N   CYS B 148       0.373  -9.084 -22.634  1.00 92.12           N  
ATOM   1163  CA  CYS B 148       1.603  -9.856 -22.769  1.00 92.12           C  
ATOM   1164  C   CYS B 148       1.435 -11.256 -22.191  1.00 92.12           C  
ATOM   1165  CB  CYS B 148       2.762  -9.143 -22.073  1.00 92.12           C  
ATOM   1166  O   CYS B 148       2.260 -12.137 -22.438  1.00 92.12           O  
ATOM   1167  SG  CYS B 148       3.244  -7.592 -22.864  1.00 92.12           S  
ATOM   1168  N   MET B 149       0.498 -11.382 -21.373  1.00 85.37           N  
ATOM   1169  CA  MET B 149       0.217 -12.688 -20.783  1.00 85.37           C  
ATOM   1170  C   MET B 149      -0.568 -13.565 -21.752  1.00 85.37           C  
ATOM   1171  CB  MET B 149      -0.557 -12.532 -19.473  1.00 85.37           C  
ATOM   1172  O   MET B 149      -1.732 -13.285 -22.046  1.00 85.37           O  
ATOM   1173  CG  MET B 149       0.215 -11.800 -18.388  1.00 85.37           C  
ATOM   1174  SD  MET B 149      -0.732 -11.664 -16.822  1.00 85.37           S  
ATOM   1175  CE  MET B 149       0.461 -10.749 -15.805  1.00 85.37           C  
ATOM   1176  N   ARG B 150      -0.144 -14.615 -22.298  1.00 78.35           N  
ATOM   1177  CA  ARG B 150      -0.668 -15.354 -23.442  1.00 78.35           C  
ATOM   1178  C   ARG B 150      -1.304 -16.668 -23.001  1.00 78.35           C  
ATOM   1179  CB  ARG B 150       0.440 -15.625 -24.462  1.00 78.35           C  
ATOM   1180  O   ARG B 150      -2.208 -17.180 -23.664  1.00 78.35           O  
ATOM   1181  CG  ARG B 150       0.987 -14.371 -25.125  1.00 78.35           C  
ATOM   1182  CD  ARG B 150       2.004 -14.703 -26.208  1.00 78.35           C  
ATOM   1183  NE  ARG B 150       2.619 -13.499 -26.758  1.00 78.35           N  
ATOM   1184  NH1 ARG B 150       3.722 -14.593 -28.468  1.00 78.35           N  
ATOM   1185  NH2 ARG B 150       3.926 -12.321 -28.235  1.00 78.35           N  
ATOM   1186  CZ  ARG B 150       3.421 -13.474 -27.819  1.00 78.35           C  
ATOM   1187  N   ARG B 151      -0.908 -17.059 -21.873  1.00 82.72           N  
ATOM   1188  CA  ARG B 151      -1.389 -18.373 -21.459  1.00 82.72           C  
ATOM   1189  C   ARG B 151      -2.621 -18.249 -20.568  1.00 82.72           C  
ATOM   1190  CB  ARG B 151      -0.288 -19.143 -20.728  1.00 82.72           C  
ATOM   1191  O   ARG B 151      -2.756 -17.279 -19.820  1.00 82.72           O  
ATOM   1192  CG  ARG B 151       0.919 -19.463 -21.594  1.00 82.72           C  
ATOM   1193  CD  ARG B 151       1.925 -20.339 -20.859  1.00 82.72           C  
ATOM   1194  NE  ARG B 151       3.094 -20.626 -21.684  1.00 82.72           N  
ATOM   1195  NH1 ARG B 151       4.239 -21.764 -20.031  1.00 82.72           N  
ATOM   1196  NH2 ARG B 151       5.175 -21.501 -22.107  1.00 82.72           N  
ATOM   1197  CZ  ARG B 151       4.167 -21.297 -21.272  1.00 82.72           C  
ATOM   1198  N   THR B 152      -3.367 -19.210 -20.715  1.00 75.99           N  
ATOM   1199  CA  THR B 152      -4.614 -19.216 -19.958  1.00 75.99           C  
ATOM   1200  C   THR B 152      -4.338 -19.309 -18.460  1.00 75.99           C  
ATOM   1201  CB  THR B 152      -5.522 -20.382 -20.389  1.00 75.99           C  
ATOM   1202  O   THR B 152      -5.144 -18.855 -17.646  1.00 75.99           O  
ATOM   1203  CG2 THR B 152      -6.092 -20.150 -21.784  1.00 75.99           C  
ATOM   1204  OG1 THR B 152      -4.762 -21.597 -20.391  1.00 75.99           O  
ATOM   1205  N   SER B 153      -3.218 -19.633 -18.169  1.00 83.12           N  
ATOM   1206  CA  SER B 153      -2.889 -19.845 -16.764  1.00 83.12           C  
ATOM   1207  C   SER B 153      -2.249 -18.603 -16.152  1.00 83.12           C  
ATOM   1208  CB  SER B 153      -1.950 -21.042 -16.608  1.00 83.12           C  
ATOM   1209  O   SER B 153      -2.026 -18.546 -14.941  1.00 83.12           O  
ATOM   1210  OG  SER B 153      -0.789 -20.878 -17.404  1.00 83.12           O  
ATOM   1211  N   ASP B 154      -1.915 -17.676 -17.001  1.00 88.03           N  
ATOM   1212  CA  ASP B 154      -1.333 -16.443 -16.479  1.00 88.03           C  
ATOM   1213  C   ASP B 154      -2.395 -15.578 -15.802  1.00 88.03           C  
ATOM   1214  CB  ASP B 154      -0.650 -15.656 -17.599  1.00 88.03           C  
ATOM   1215  O   ASP B 154      -3.515 -15.456 -16.302  1.00 88.03           O  
ATOM   1216  CG  ASP B 154       0.562 -16.369 -18.171  1.00 88.03           C  
ATOM   1217  OD1 ASP B 154       1.054 -15.968 -19.248  1.00 88.03           O  
ATOM   1218  OD2 ASP B 154       1.028 -17.343 -17.541  1.00 88.03           O  
ATOM   1219  N   ASP B 155      -2.038 -15.123 -14.726  1.00 90.03           N  
ATOM   1220  CA  ASP B 155      -2.964 -14.286 -13.969  1.00 90.03           C  
ATOM   1221  C   ASP B 155      -2.281 -13.010 -13.484  1.00 90.03           C  
ATOM   1222  CB  ASP B 155      -3.539 -15.060 -12.781  1.00 90.03           C  
ATOM   1223  O   ASP B 155      -1.081 -13.011 -13.203  1.00 90.03           O  
ATOM   1224  CG  ASP B 155      -4.479 -16.177 -13.200  1.00 90.03           C  
ATOM   1225  OD1 ASP B 155      -4.418 -17.279 -12.612  1.00 90.03           O  
ATOM   1226  OD2 ASP B 155      -5.287 -15.954 -14.127  1.00 90.03           O  
ATOM   1227  N   LEU B 156      -3.097 -11.959 -13.418  1.00 92.67           N  
ATOM   1228  CA  LEU B 156      -2.623 -10.667 -12.933  1.00 92.67           C  
ATOM   1229  C   LEU B 156      -3.442 -10.203 -11.733  1.00 92.67           C  
ATOM   1230  CB  LEU B 156      -2.690  -9.619 -14.047  1.00 92.67           C  
ATOM   1231  O   LEU B 156      -4.671 -10.298 -11.741  1.00 92.67           O  
ATOM   1232  CG  LEU B 156      -2.174  -8.223 -13.696  1.00 92.67           C  
ATOM   1233  CD1 LEU B 156      -0.656  -8.240 -13.547  1.00 92.67           C  
ATOM   1234  CD2 LEU B 156      -2.600  -7.212 -14.755  1.00 92.67           C  
ATOM   1235  N   CYS B 157      -2.712  -9.753 -10.775  1.00 93.02           N  
ATOM   1236  CA  CYS B 157      -3.346  -9.242  -9.565  1.00 93.02           C  
ATOM   1237  C   CYS B 157      -2.813  -7.858  -9.214  1.00 93.02           C  
ATOM   1238  CB  CYS B 157      -3.118 -10.198  -8.395  1.00 93.02           C  
ATOM   1239  O   CYS B 157      -1.616  -7.597  -9.347  1.00 93.02           O  
ATOM   1240  SG  CYS B 157      -3.898  -9.664  -6.856  1.00 93.02           S  
ATOM   1241  N   ARG B 158      -3.709  -6.931  -8.842  1.00 91.62           N  
ATOM   1242  CA  ARG B 158      -3.286  -5.694  -8.193  1.00 91.62           C  
ATOM   1243  C   ARG B 158      -3.308  -5.837  -6.675  1.00 91.62           C  
ATOM   1244  CB  ARG B 158      -4.179  -4.528  -8.623  1.00 91.62           C  
ATOM   1245  O   ARG B 158      -4.379  -5.890  -6.067  1.00 91.62           O  
ATOM   1246  CG  ARG B 158      -3.677  -3.167  -8.168  1.00 91.62           C  
ATOM   1247  CD  ARG B 158      -4.564  -2.040  -8.678  1.00 91.62           C  
ATOM   1248  NE  ARG B 158      -4.194  -0.755  -8.090  1.00 91.62           N  
ATOM   1249  NH1 ARG B 158      -6.020   0.387  -8.924  1.00 91.62           N  
ATOM   1250  NH2 ARG B 158      -4.465   1.481  -7.644  1.00 91.62           N  
ATOM   1251  CZ  ARG B 158      -4.894   0.368  -8.221  1.00 91.62           C  
ATOM   1252  N   VAL B 159      -2.137  -5.893  -6.012  1.00 89.31           N  
ATOM   1253  CA  VAL B 159      -2.003  -6.273  -4.609  1.00 89.31           C  
ATOM   1254  C   VAL B 159      -2.128  -5.035  -3.724  1.00 89.31           C  
ATOM   1255  CB  VAL B 159      -0.659  -6.987  -4.341  1.00 89.31           C  
ATOM   1256  O   VAL B 159      -2.496  -5.137  -2.551  1.00 89.31           O  
ATOM   1257  CG1 VAL B 159      -0.598  -7.500  -2.904  1.00 89.31           C  
ATOM   1258  CG2 VAL B 159      -0.458  -8.133  -5.330  1.00 89.31           C  
ATOM   1259  N   GLY B 160      -1.884  -3.946  -4.287  1.00 87.90           N  
ATOM   1260  CA  GLY B 160      -1.946  -2.679  -3.576  1.00 87.90           C  
ATOM   1261  C   GLY B 160      -2.008  -1.478  -4.501  1.00 87.90           C  
ATOM   1262  O   GLY B 160      -2.032  -1.630  -5.724  1.00 87.90           O  
ATOM   1263  N   GLY B 161      -1.899  -0.223  -3.984  1.00 86.84           N  
ATOM   1264  CA  GLY B 161      -2.002   1.024  -4.725  1.00 86.84           C  
ATOM   1265  C   GLY B 161      -1.322   0.970  -6.080  1.00 86.84           C  
ATOM   1266  O   GLY B 161      -1.988   0.998  -7.117  1.00 86.84           O  
ATOM   1267  N   ASP B 162      -0.012   0.675  -6.106  1.00 91.05           N  
ATOM   1268  CA  ASP B 162       0.742   0.628  -7.355  1.00 91.05           C  
ATOM   1269  C   ASP B 162       1.455  -0.712  -7.516  1.00 91.05           C  
ATOM   1270  CB  ASP B 162       1.756   1.773  -7.413  1.00 91.05           C  
ATOM   1271  O   ASP B 162       2.385  -0.834  -8.316  1.00 91.05           O  
ATOM   1272  CG  ASP B 162       2.678   1.810  -6.207  1.00 91.05           C  
ATOM   1273  OD1 ASP B 162       3.854   2.211  -6.351  1.00 91.05           O  
ATOM   1274  OD2 ASP B 162       2.227   1.433  -5.104  1.00 91.05           O  
ATOM   1275  N   GLU B 163       1.127  -1.641  -6.601  1.00 92.52           N  
ATOM   1276  CA  GLU B 163       1.802  -2.935  -6.588  1.00 92.52           C  
ATOM   1277  C   GLU B 163       0.990  -3.989  -7.336  1.00 92.52           C  
ATOM   1278  CB  GLU B 163       2.059  -3.392  -5.150  1.00 92.52           C  
ATOM   1279  O   GLU B 163      -0.205  -4.153  -7.085  1.00 92.52           O  
ATOM   1280  CG  GLU B 163       2.967  -2.460  -4.361  1.00 92.52           C  
ATOM   1281  CD  GLU B 163       3.119  -2.862  -2.903  1.00 92.52           C  
ATOM   1282  OE1 GLU B 163       4.152  -2.520  -2.283  1.00 92.52           O  
ATOM   1283  OE2 GLU B 163       2.199  -3.526  -2.376  1.00 92.52           O  
ATOM   1284  N   PHE B 164       1.702  -4.681  -8.351  1.00 94.86           N  
ATOM   1285  CA  PHE B 164       1.072  -5.757  -9.106  1.00 94.86           C  
ATOM   1286  C   PHE B 164       1.802  -7.076  -8.881  1.00 94.86           C  
ATOM   1287  CB  PHE B 164       1.044  -5.421 -10.601  1.00 94.86           C  
ATOM   1288  O   PHE B 164       2.986  -7.085  -8.537  1.00 94.86           O  
ATOM   1289  CG  PHE B 164       0.107  -4.297 -10.953  1.00 94.86           C  
ATOM   1290  CD1 PHE B 164      -1.205  -4.559 -11.327  1.00 94.86           C  
ATOM   1291  CD2 PHE B 164       0.540  -2.978 -10.909  1.00 94.86           C  
ATOM   1292  CE1 PHE B 164      -2.074  -3.520 -11.653  1.00 94.86           C  
ATOM   1293  CE2 PHE B 164      -0.323  -1.935 -11.233  1.00 94.86           C  
ATOM   1294  CZ  PHE B 164      -1.629  -2.208 -11.606  1.00 94.86           C  
ATOM   1295  N   ALA B 165       1.028  -8.171  -9.029  1.00 94.70           N  
ATOM   1296  CA  ALA B 165       1.584  -9.522  -9.043  1.00 94.70           C  
ATOM   1297  C   ALA B 165       1.063 -10.317 -10.237  1.00 94.70           C  
ATOM   1298  CB  ALA B 165       1.253 -10.246  -7.740  1.00 94.70           C  
ATOM   1299  O   ALA B 165      -0.084 -10.142 -10.654  1.00 94.70           O  
ATOM   1300  N   ALA B 166       1.951 -11.110 -10.824  1.00 94.13           N  
ATOM   1301  CA  ALA B 166       1.561 -11.992 -11.921  1.00 94.13           C  
ATOM   1302  C   ALA B 166       2.130 -13.394 -11.727  1.00 94.13           C  
ATOM   1303  CB  ALA B 166       2.021 -11.414 -13.258  1.00 94.13           C  
ATOM   1304  O   ALA B 166       3.246 -13.554 -11.226  1.00 94.13           O  
ATOM   1305  N   VAL B 167       1.326 -14.334 -11.959  1.00 91.58           N  
ATOM   1306  CA  VAL B 167       1.793 -15.715 -12.017  1.00 91.58           C  
ATOM   1307  C   VAL B 167       1.928 -16.154 -13.473  1.00 91.58           C  
ATOM   1308  CB  VAL B 167       0.843 -16.668 -11.258  1.00 91.58           C  
ATOM   1309  O   VAL B 167       0.966 -16.081 -14.242  1.00 91.58           O  
ATOM   1310  CG1 VAL B 167       1.332 -18.112 -11.361  1.00 91.58           C  
ATOM   1311  CG2 VAL B 167       0.720 -16.246  -9.796  1.00 91.58           C  
ATOM   1312  N   LEU B 168       3.160 -16.589 -13.867  1.00 90.64           N  
ATOM   1313  CA  LEU B 168       3.450 -16.955 -15.249  1.00 90.64           C  
ATOM   1314  C   LEU B 168       3.895 -18.411 -15.343  1.00 90.64           C  
ATOM   1315  CB  LEU B 168       4.531 -16.040 -15.830  1.00 90.64           C  
ATOM   1316  O   LEU B 168       4.721 -18.865 -14.548  1.00 90.64           O  
ATOM   1317  CG  LEU B 168       4.292 -14.536 -15.691  1.00 90.64           C  
ATOM   1318  CD1 LEU B 168       5.513 -13.759 -16.174  1.00 90.64           C  
ATOM   1319  CD2 LEU B 168       3.046 -14.119 -16.465  1.00 90.64           C  
ATOM   1320  N   SER B 169       3.272 -19.067 -16.257  1.00 89.32           N  
ATOM   1321  CA  SER B 169       3.850 -20.363 -16.600  1.00 89.32           C  
ATOM   1322  C   SER B 169       5.180 -20.199 -17.329  1.00 89.32           C  
ATOM   1323  CB  SER B 169       2.881 -21.170 -17.465  1.00 89.32           C  
ATOM   1324  O   SER B 169       5.243 -19.555 -18.378  1.00 89.32           O  
ATOM   1325  OG  SER B 169       1.696 -21.469 -16.749  1.00 89.32           O  
ATOM   1326  N   ALA B 170       6.259 -20.754 -16.738  1.00 92.05           N  
ATOM   1327  CA  ALA B 170       7.597 -20.597 -17.301  1.00 92.05           C  
ATOM   1328  C   ALA B 170       8.447 -21.840 -17.053  1.00 92.05           C  
ATOM   1329  CB  ALA B 170       8.280 -19.364 -16.714  1.00 92.05           C  
ATOM   1330  O   ALA B 170       8.753 -22.171 -15.906  1.00 92.05           O  
ATOM   1331  N   PRO B 171       8.829 -22.592 -18.083  1.00 92.11           N  
ATOM   1332  CA  PRO B 171       9.554 -23.857 -17.937  1.00 92.11           C  
ATOM   1333  C   PRO B 171      10.992 -23.661 -17.461  1.00 92.11           C  
ATOM   1334  CB  PRO B 171       9.522 -24.447 -19.349  1.00 92.11           C  
ATOM   1335  O   PRO B 171      11.619 -24.605 -16.972  1.00 92.11           O  
ATOM   1336  CG  PRO B 171       9.325 -23.270 -20.250  1.00 92.11           C  
ATOM   1337  CD  PRO B 171       8.508 -22.243 -19.521  1.00 92.11           C  
ATOM   1338  N   SER B 172      11.534 -22.474 -17.627  1.00 94.84           N  
ATOM   1339  CA  SER B 172      12.893 -22.165 -17.194  1.00 94.84           C  
ATOM   1340  C   SER B 172      12.993 -20.739 -16.661  1.00 94.84           C  
ATOM   1341  CB  SER B 172      13.881 -22.358 -18.345  1.00 94.84           C  
ATOM   1342  O   SER B 172      12.123 -19.908 -16.931  1.00 94.84           O  
ATOM   1343  OG  SER B 172      13.666 -21.391 -19.359  1.00 94.84           O  
ATOM   1344  N   ALA B 173      14.062 -20.481 -15.889  1.00 94.56           N  
ATOM   1345  CA  ALA B 173      14.315 -19.129 -15.397  1.00 94.56           C  
ATOM   1346  C   ALA B 173      14.451 -18.142 -16.552  1.00 94.56           C  
ATOM   1347  CB  ALA B 173      15.572 -19.105 -14.530  1.00 94.56           C  
ATOM   1348  O   ALA B 173      13.963 -17.012 -16.471  1.00 94.56           O  
ATOM   1349  N   SER B 174      15.100 -18.564 -17.664  1.00 94.96           N  
ATOM   1350  CA  SER B 174      15.279 -17.704 -18.829  1.00 94.96           C  
ATOM   1351  C   SER B 174      13.941 -17.368 -19.479  1.00 94.96           C  
ATOM   1352  CB  SER B 174      16.199 -18.371 -19.852  1.00 94.96           C  
ATOM   1353  O   SER B 174      13.732 -16.242 -19.935  1.00 94.96           O  
ATOM   1354  OG  SER B 174      15.622 -19.570 -20.341  1.00 94.96           O  
ATOM   1355  N   ALA B 175      13.070 -18.376 -19.508  1.00 94.64           N  
ATOM   1356  CA  ALA B 175      11.732 -18.136 -20.044  1.00 94.64           C  
ATOM   1357  C   ALA B 175      10.957 -17.156 -19.167  1.00 94.64           C  
ATOM   1358  CB  ALA B 175      10.967 -19.450 -20.173  1.00 94.64           C  
ATOM   1359  O   ALA B 175      10.226 -16.303 -19.675  1.00 94.64           O  
ATOM   1360  N   ALA B 176      11.076 -17.295 -17.870  1.00 94.87           N  
ATOM   1361  CA  ALA B 176      10.433 -16.379 -16.931  1.00 94.87           C  
ATOM   1362  C   ALA B 176      10.921 -14.948 -17.140  1.00 94.87           C  
ATOM   1363  CB  ALA B 176      10.691 -16.822 -15.493  1.00 94.87           C  
ATOM   1364  O   ALA B 176      10.117 -14.015 -17.202  1.00 94.87           O  
ATOM   1365  N   LEU B 177      12.206 -14.712 -17.272  1.00 95.53           N  
ATOM   1366  CA  LEU B 177      12.795 -13.393 -17.474  1.00 95.53           C  
ATOM   1367  C   LEU B 177      12.321 -12.781 -18.787  1.00 95.53           C  
ATOM   1368  CB  LEU B 177      14.324 -13.482 -17.461  1.00 95.53           C  
ATOM   1369  O   LEU B 177      12.011 -11.589 -18.845  1.00 95.53           O  
ATOM   1370  CG  LEU B 177      14.989 -13.534 -16.085  1.00 95.53           C  
ATOM   1371  CD1 LEU B 177      16.455 -13.932 -16.219  1.00 95.53           C  
ATOM   1372  CD2 LEU B 177      14.857 -12.191 -15.376  1.00 95.53           C  
ATOM   1373  N   ALA B 178      12.242 -13.701 -19.826  1.00 95.37           N  
ATOM   1374  CA  ALA B 178      11.824 -13.222 -21.141  1.00 95.37           C  
ATOM   1375  C   ALA B 178      10.376 -12.740 -21.114  1.00 95.37           C  
ATOM   1376  CB  ALA B 178      11.996 -14.320 -22.187  1.00 95.37           C  
ATOM   1377  O   ALA B 178      10.052 -11.695 -21.682  1.00 95.37           O  
ATOM   1378  N   GLN B 179       9.502 -13.469 -20.408  1.00 94.51           N  
ATOM   1379  CA  GLN B 179       8.098 -13.088 -20.302  1.00 94.51           C  
ATOM   1380  C   GLN B 179       7.938 -11.793 -19.511  1.00 94.51           C  
ATOM   1381  CB  GLN B 179       7.284 -14.206 -19.649  1.00 94.51           C  
ATOM   1382  O   GLN B 179       7.186 -10.902 -19.913  1.00 94.51           O  
ATOM   1383  CG  GLN B 179       7.127 -15.443 -20.524  1.00 94.51           C  
ATOM   1384  CD  GLN B 179       6.325 -16.540 -19.849  1.00 94.51           C  
ATOM   1385  NE2 GLN B 179       6.745 -17.786 -20.043  1.00 94.51           N  
ATOM   1386  OE1 GLN B 179       5.338 -16.271 -19.158  1.00 94.51           O  
ATOM   1387  N   ALA B 180       8.660 -11.708 -18.391  1.00 95.77           N  
ATOM   1388  CA  ALA B 180       8.607 -10.498 -17.574  1.00 95.77           C  
ATOM   1389  C   ALA B 180       9.166  -9.299 -18.334  1.00 95.77           C  
ATOM   1390  CB  ALA B 180       9.374 -10.703 -16.270  1.00 95.77           C  
ATOM   1391  O   ALA B 180       8.647  -8.186 -18.218  1.00 95.77           O  
ATOM   1392  N   GLN B 181      10.207  -9.537 -19.132  1.00 96.31           N  
ATOM   1393  CA  GLN B 181      10.803  -8.467 -19.925  1.00 96.31           C  
ATOM   1394  C   GLN B 181       9.815  -7.931 -20.957  1.00 96.31           C  
ATOM   1395  CB  GLN B 181      12.074  -8.957 -20.619  1.00 96.31           C  
ATOM   1396  O   GLN B 181       9.771  -6.726 -21.215  1.00 96.31           O  
ATOM   1397  CG  GLN B 181      12.888  -7.846 -21.269  1.00 96.31           C  
ATOM   1398  CD  GLN B 181      13.400  -6.829 -20.266  1.00 96.31           C  
ATOM   1399  NE2 GLN B 181      13.024  -5.569 -20.454  1.00 96.31           N  
ATOM   1400  OE1 GLN B 181      14.127  -7.174 -19.329  1.00 96.31           O  
ATOM   1401  N   ARG B 182       9.012  -8.791 -21.539  1.00 95.52           N  
ATOM   1402  CA  ARG B 182       7.999  -8.373 -22.503  1.00 95.52           C  
ATOM   1403  C   ARG B 182       6.983  -7.437 -21.858  1.00 95.52           C  
ATOM   1404  CB  ARG B 182       7.287  -9.590 -23.097  1.00 95.52           C  
ATOM   1405  O   ARG B 182       6.583  -6.437 -22.458  1.00 95.52           O  
ATOM   1406  CG  ARG B 182       8.137 -10.384 -24.076  1.00 95.52           C  
ATOM   1407  CD  ARG B 182       7.303 -11.381 -24.868  1.00 95.52           C  
ATOM   1408  NE  ARG B 182       6.738 -12.415 -24.006  1.00 95.52           N  
ATOM   1409  NH1 ARG B 182       8.572 -13.813 -24.130  1.00 95.52           N  
ATOM   1410  NH2 ARG B 182       6.746 -14.418 -22.883  1.00 95.52           N  
ATOM   1411  CZ  ARG B 182       7.353 -13.547 -23.675  1.00 95.52           C  
ATOM   1412  N   VAL B 183       6.603  -7.770 -20.642  1.00 96.08           N  
ATOM   1413  CA  VAL B 183       5.660  -6.925 -19.918  1.00 96.08           C  
ATOM   1414  C   VAL B 183       6.307  -5.577 -19.605  1.00 96.08           C  
ATOM   1415  CB  VAL B 183       5.177  -7.600 -18.615  1.00 96.08           C  
ATOM   1416  O   VAL B 183       5.692  -4.526 -19.801  1.00 96.08           O  
ATOM   1417  CG1 VAL B 183       4.255  -6.666 -17.833  1.00 96.08           C  
ATOM   1418  CG2 VAL B 183       4.470  -8.917 -18.927  1.00 96.08           C  
ATOM   1419  N   LEU B 184       7.554  -5.600 -19.086  1.00 96.60           N  
ATOM   1420  CA  LEU B 184       8.268  -4.366 -18.775  1.00 96.60           C  
ATOM   1421  C   LEU B 184       8.377  -3.475 -20.007  1.00 96.60           C  
ATOM   1422  CB  LEU B 184       9.665  -4.678 -18.231  1.00 96.60           C  
ATOM   1423  O   LEU B 184       8.139  -2.267 -19.929  1.00 96.60           O  
ATOM   1424  CG  LEU B 184      10.550  -3.473 -17.904  1.00 96.60           C  
ATOM   1425  CD1 LEU B 184       9.825  -2.525 -16.955  1.00 96.60           C  
ATOM   1426  CD2 LEU B 184      11.875  -3.930 -17.304  1.00 96.60           C  
ATOM   1427  N   ASP B 185       8.738  -4.062 -21.203  1.00 96.34           N  
ATOM   1428  CA  ASP B 185       8.865  -3.303 -22.444  1.00 96.34           C  
ATOM   1429  C   ASP B 185       7.528  -2.686 -22.849  1.00 96.34           C  
ATOM   1430  CB  ASP B 185       9.394  -4.197 -23.568  1.00 96.34           C  
ATOM   1431  O   ASP B 185       7.482  -1.553 -23.331  1.00 96.34           O  
ATOM   1432  CG  ASP B 185      10.842  -4.607 -23.367  1.00 96.34           C  
ATOM   1433  OD1 ASP B 185      11.296  -5.577 -24.012  1.00 96.34           O  
ATOM   1434  OD2 ASP B 185      11.534  -3.957 -22.555  1.00 96.34           O  
ATOM   1435  N   ALA B 186       6.418  -3.463 -22.605  1.00 96.16           N  
ATOM   1436  CA  ALA B 186       5.085  -2.956 -22.916  1.00 96.16           C  
ATOM   1437  C   ALA B 186       4.731  -1.765 -22.030  1.00 96.16           C  
ATOM   1438  CB  ALA B 186       4.044  -4.061 -22.756  1.00 96.16           C  
ATOM   1439  O   ALA B 186       4.111  -0.803 -22.490  1.00 96.16           O  
ATOM   1440  N   ILE B 187       5.131  -1.819 -20.793  1.00 95.75           N  
ATOM   1441  CA  ILE B 187       4.886  -0.719 -19.866  1.00 95.75           C  
ATOM   1442  C   ILE B 187       5.700   0.502 -20.288  1.00 95.75           C  
ATOM   1443  CB  ILE B 187       5.231  -1.117 -18.414  1.00 95.75           C  
ATOM   1444  O   ILE B 187       5.194   1.626 -20.280  1.00 95.75           O  
ATOM   1445  CG1 ILE B 187       4.223  -2.146 -17.888  1.00 95.75           C  
ATOM   1446  CG2 ILE B 187       5.272   0.119 -17.510  1.00 95.75           C  
ATOM   1447  CD1 ILE B 187       4.630  -2.795 -16.572  1.00 95.75           C  
ATOM   1448  N   ARG B 188       6.935   0.315 -20.691  1.00 95.33           N  
ATOM   1449  CA  ARG B 188       7.807   1.401 -21.123  1.00 95.33           C  
ATOM   1450  C   ARG B 188       7.272   2.062 -22.390  1.00 95.33           C  
ATOM   1451  CB  ARG B 188       9.229   0.888 -21.360  1.00 95.33           C  
ATOM   1452  O   ARG B 188       7.568   3.227 -22.661  1.00 95.33           O  
ATOM   1453  CG  ARG B 188      10.001   0.602 -20.082  1.00 95.33           C  
ATOM   1454  CD  ARG B 188      11.315  -0.113 -20.366  1.00 95.33           C  
ATOM   1455  NE  ARG B 188      12.140  -0.221 -19.166  1.00 95.33           N  
ATOM   1456  NH1 ARG B 188      13.576  -1.803 -20.044  1.00 95.33           N  
ATOM   1457  NH2 ARG B 188      13.874  -1.041 -17.903  1.00 95.33           N  
ATOM   1458  CZ  ARG B 188      13.195  -1.021 -19.040  1.00 95.33           C  
ATOM   1459  N   ALA B 189       6.419   1.368 -23.135  1.00 95.76           N  
ATOM   1460  CA  ALA B 189       5.903   1.847 -24.415  1.00 95.76           C  
ATOM   1461  C   ALA B 189       4.618   2.648 -24.224  1.00 95.76           C  
ATOM   1462  CB  ALA B 189       5.660   0.675 -25.363  1.00 95.76           C  
ATOM   1463  O   ALA B 189       4.074   3.199 -25.184  1.00 95.76           O  
ATOM   1464  N   ILE B 190       4.047   2.667 -22.936  1.00 95.22           N  
ATOM   1465  CA  ILE B 190       2.873   3.486 -22.652  1.00 95.22           C  
ATOM   1466  C   ILE B 190       3.180   4.951 -22.955  1.00 95.22           C  
ATOM   1467  CB  ILE B 190       2.415   3.326 -21.185  1.00 95.22           C  
ATOM   1468  O   ILE B 190       4.287   5.427 -22.691  1.00 95.22           O  
ATOM   1469  CG1 ILE B 190       1.911   1.900 -20.935  1.00 95.22           C  
ATOM   1470  CG2 ILE B 190       1.335   4.357 -20.842  1.00 95.22           C  
ATOM   1471  CD1 ILE B 190       1.706   1.565 -19.464  1.00 95.22           C  
ATOM   1472  N   ALA B 191       2.264   5.691 -23.541  1.00 94.52           N  
ATOM   1473  CA  ALA B 191       2.453   7.101 -23.875  1.00 94.52           C  
ATOM   1474  C   ALA B 191       2.979   7.883 -22.675  1.00 94.52           C  
ATOM   1475  CB  ALA B 191       1.145   7.710 -24.372  1.00 94.52           C  
ATOM   1476  O   ALA B 191       2.462   7.748 -21.563  1.00 94.52           O  
ATOM   1477  N   PRO B 192       4.031   8.634 -22.835  1.00 92.61           N  
ATOM   1478  CA  PRO B 192       4.614   9.400 -21.732  1.00 92.61           C  
ATOM   1479  C   PRO B 192       3.656  10.447 -21.168  1.00 92.61           C  
ATOM   1480  CB  PRO B 192       5.835  10.067 -22.372  1.00 92.61           C  
ATOM   1481  O   PRO B 192       2.776  10.932 -21.884  1.00 92.61           O  
ATOM   1482  CG  PRO B 192       6.039   9.333 -23.658  1.00 92.61           C  
ATOM   1483  CD  PRO B 192       4.742   8.683 -24.048  1.00 92.61           C  
ATOM   1484  N   LEU B 193       3.777  10.702 -19.996  1.00 91.45           N  
ATOM   1485  CA  LEU B 193       3.033  11.777 -19.348  1.00 91.45           C  
ATOM   1486  C   LEU B 193       3.638  13.136 -19.683  1.00 91.45           C  
ATOM   1487  CB  LEU B 193       3.011  11.575 -17.830  1.00 91.45           C  
ATOM   1488  O   LEU B 193       4.862  13.285 -19.712  1.00 91.45           O  
ATOM   1489  CG  LEU B 193       2.368  10.282 -17.328  1.00 91.45           C  
ATOM   1490  CD1 LEU B 193       2.611  10.115 -15.831  1.00 91.45           C  
ATOM   1491  CD2 LEU B 193       0.874  10.272 -17.636  1.00 91.45           C  
ATOM   1492  N   ASP B 194       2.819  14.109 -20.036  1.00 87.54           N  
ATOM   1493  CA  ASP B 194       3.296  15.459 -20.319  1.00 87.54           C  
ATOM   1494  C   ASP B 194       3.668  16.192 -19.032  1.00 87.54           C  
ATOM   1495  CB  ASP B 194       2.237  16.252 -21.089  1.00 87.54           C  
ATOM   1496  O   ASP B 194       2.869  16.256 -18.095  1.00 87.54           O  
ATOM   1497  CG  ASP B 194       2.077  15.787 -22.525  1.00 87.54           C  
ATOM   1498  OD1 ASP B 194       0.960  15.890 -23.079  1.00 87.54           O  
ATOM   1499  OD2 ASP B 194       3.074  15.310 -23.108  1.00 87.54           O  
ATOM   1500  N   THR B 195       4.911  16.570 -18.919  1.00 87.77           N  
ATOM   1501  CA  THR B 195       5.393  17.377 -17.804  1.00 87.77           C  
ATOM   1502  C   THR B 195       6.043  18.662 -18.307  1.00 87.77           C  
ATOM   1503  CB  THR B 195       6.399  16.594 -16.941  1.00 87.77           C  
ATOM   1504  O   THR B 195       6.386  18.770 -19.487  1.00 87.77           O  
ATOM   1505  CG2 THR B 195       5.890  15.188 -16.642  1.00 87.77           C  
ATOM   1506  OG1 THR B 195       7.647  16.500 -17.639  1.00 87.77           O  
ATOM   1507  N   PRO B 196       6.054  19.709 -17.462  1.00 86.58           N  
ATOM   1508  CA  PRO B 196       6.732  20.939 -17.878  1.00 86.58           C  
ATOM   1509  C   PRO B 196       8.176  20.699 -18.312  1.00 86.58           C  
ATOM   1510  CB  PRO B 196       6.677  21.814 -16.623  1.00 86.58           C  
ATOM   1511  O   PRO B 196       8.728  21.479 -19.093  1.00 86.58           O  
ATOM   1512  CG  PRO B 196       5.513  21.291 -15.844  1.00 86.58           C  
ATOM   1513  CD  PRO B 196       5.381  19.820 -16.113  1.00 86.58           C  
ATOM   1514  N   HIS B 197       8.743  19.617 -17.953  1.00 86.16           N  
ATOM   1515  CA  HIS B 197      10.137  19.324 -18.270  1.00 86.16           C  
ATOM   1516  C   HIS B 197      10.243  18.354 -19.442  1.00 86.16           C  
ATOM   1517  CB  HIS B 197      10.855  18.750 -17.047  1.00 86.16           C  
ATOM   1518  O   HIS B 197      11.340  17.911 -19.789  1.00 86.16           O  
ATOM   1519  CG  HIS B 197      10.800  19.641 -15.846  1.00 86.16           C  
ATOM   1520  CD2 HIS B 197      10.205  19.474 -14.642  1.00 86.16           C  
ATOM   1521  ND1 HIS B 197      11.410  20.876 -15.809  1.00 86.16           N  
ATOM   1522  CE1 HIS B 197      11.192  21.432 -14.629  1.00 86.16           C  
ATOM   1523  NE2 HIS B 197      10.464  20.602 -13.902  1.00 86.16           N  
ATOM   1524  N   GLY B 198       9.257  18.061 -19.975  1.00 88.98           N  
ATOM   1525  CA  GLY B 198       9.229  17.123 -21.086  1.00 88.98           C  
ATOM   1526  C   GLY B 198       8.467  15.850 -20.773  1.00 88.98           C  
ATOM   1527  O   GLY B 198       8.053  15.632 -19.632  1.00 88.98           O  
ATOM   1528  N   PRO B 199       8.297  15.047 -21.842  1.00 89.85           N  
ATOM   1529  CA  PRO B 199       7.565  13.796 -21.631  1.00 89.85           C  
ATOM   1530  C   PRO B 199       8.273  12.853 -20.661  1.00 89.85           C  
ATOM   1531  CB  PRO B 199       7.498  13.187 -23.034  1.00 89.85           C  
ATOM   1532  O   PRO B 199       9.497  12.711 -20.715  1.00 89.85           O  
ATOM   1533  CG  PRO B 199       8.619  13.830 -23.784  1.00 89.85           C  
ATOM   1534  CD  PRO B 199       8.906  15.166 -23.160  1.00 89.85           C  
ATOM   1535  N   ARG B 200       7.579  12.360 -19.712  1.00 88.99           N  
ATOM   1536  CA  ARG B 200       8.093  11.390 -18.749  1.00 88.99           C  
ATOM   1537  C   ARG B 200       7.588   9.986 -19.064  1.00 88.99           C  
ATOM   1538  CB  ARG B 200       7.695  11.783 -17.325  1.00 88.99           C  
ATOM   1539  O   ARG B 200       6.379   9.744 -19.079  1.00 88.99           O  
ATOM   1540  CG  ARG B 200       8.268  10.872 -16.252  1.00 88.99           C  
ATOM   1541  CD  ARG B 200       7.921  11.361 -14.852  1.00 88.99           C  
ATOM   1542  NE  ARG B 200       8.790  10.765 -13.842  1.00 88.99           N  
ATOM   1543  NH1 ARG B 200       7.078  10.231 -12.386  1.00 88.99           N  
ATOM   1544  NH2 ARG B 200       9.247   9.726 -11.846  1.00 88.99           N  
ATOM   1545  CZ  ARG B 200       8.370  10.242 -12.693  1.00 88.99           C  
ATOM   1546  N   HIS B 201       8.569   9.109 -19.369  1.00 92.47           N  
ATOM   1547  CA  HIS B 201       8.208   7.718 -19.618  1.00 92.47           C  
ATOM   1548  C   HIS B 201       7.948   6.974 -18.312  1.00 92.47           C  
ATOM   1549  CB  HIS B 201       9.307   7.014 -20.414  1.00 92.47           C  
ATOM   1550  O   HIS B 201       8.678   7.154 -17.335  1.00 92.47           O  
ATOM   1551  CG  HIS B 201       9.412   7.477 -21.832  1.00 92.47           C  
ATOM   1552  CD2 HIS B 201      10.260   8.352 -22.421  1.00 92.47           C  
ATOM   1553  ND1 HIS B 201       8.569   7.028 -22.826  1.00 92.47           N  
ATOM   1554  CE1 HIS B 201       8.896   7.609 -23.968  1.00 92.47           C  
ATOM   1555  NE2 HIS B 201       9.919   8.417 -23.750  1.00 92.47           N  
ATOM   1556  N   VAL B 202       6.886   6.203 -18.275  1.00 92.75           N  
ATOM   1557  CA  VAL B 202       6.558   5.384 -17.113  1.00 92.75           C  
ATOM   1558  C   VAL B 202       7.405   4.113 -17.121  1.00 92.75           C  
ATOM   1559  CB  VAL B 202       5.056   5.023 -17.078  1.00 92.75           C  
ATOM   1560  O   VAL B 202       7.576   3.480 -18.166  1.00 92.75           O  
ATOM   1561  CG1 VAL B 202       4.748   4.106 -15.895  1.00 92.75           C  
ATOM   1562  CG2 VAL B 202       4.205   6.290 -17.011  1.00 92.75           C  
ATOM   1563  N   THR B 203       8.020   3.834 -16.060  1.00 96.12           N  
ATOM   1564  CA  THR B 203       8.780   2.599 -15.899  1.00 96.12           C  
ATOM   1565  C   THR B 203       8.261   1.797 -14.710  1.00 96.12           C  
ATOM   1566  CB  THR B 203      10.281   2.887 -15.712  1.00 96.12           C  
ATOM   1567  O   THR B 203       7.501   2.314 -13.889  1.00 96.12           O  
ATOM   1568  CG2 THR B 203      10.830   3.716 -16.869  1.00 96.12           C  
ATOM   1569  OG1 THR B 203      10.475   3.607 -14.489  1.00 96.12           O  
ATOM   1570  N   ALA B 204       8.603   0.535 -14.657  1.00 96.40           N  
ATOM   1571  CA  ALA B 204       8.269  -0.361 -13.553  1.00 96.40           C  
ATOM   1572  C   ALA B 204       9.466  -1.223 -13.165  1.00 96.40           C  
ATOM   1573  CB  ALA B 204       7.080  -1.244 -13.925  1.00 96.40           C  
ATOM   1574  O   ALA B 204      10.408  -1.377 -13.947  1.00 96.40           O  
ATOM   1575  N   THR B 205       9.426  -1.643 -12.005  1.00 96.67           N  
ATOM   1576  CA  THR B 205      10.459  -2.535 -11.491  1.00 96.67           C  
ATOM   1577  C   THR B 205       9.865  -3.890 -11.113  1.00 96.67           C  
ATOM   1578  CB  THR B 205      11.167  -1.924 -10.267  1.00 96.67           C  
ATOM   1579  O   THR B 205       8.821  -3.956 -10.461  1.00 96.67           O  
ATOM   1580  CG2 THR B 205      12.249  -2.857  -9.735  1.00 96.67           C  
ATOM   1581  OG1 THR B 205      11.768  -0.678 -10.644  1.00 96.67           O  
ATOM   1582  N   PHE B 206      10.668  -5.033 -11.546  1.00 96.59           N  
ATOM   1583  CA  PHE B 206      10.125  -6.379 -11.403  1.00 96.59           C  
ATOM   1584  C   PHE B 206      11.011  -7.227 -10.500  1.00 96.59           C  
ATOM   1585  CB  PHE B 206       9.978  -7.049 -12.773  1.00 96.59           C  
ATOM   1586  O   PHE B 206      12.238  -7.190 -10.613  1.00 96.59           O  
ATOM   1587  CG  PHE B 206       8.807  -6.544 -13.573  1.00 96.59           C  
ATOM   1588  CD1 PHE B 206       7.739  -7.381 -13.872  1.00 96.59           C  
ATOM   1589  CD2 PHE B 206       8.774  -5.231 -14.026  1.00 96.59           C  
ATOM   1590  CE1 PHE B 206       6.654  -6.917 -14.612  1.00 96.59           C  
ATOM   1591  CE2 PHE B 206       7.694  -4.760 -14.766  1.00 96.59           C  
ATOM   1592  CZ  PHE B 206       6.635  -5.605 -15.059  1.00 96.59           C  
ATOM   1593  N   GLY B 207      10.415  -7.847  -9.651  1.00 97.05           N  
ATOM   1594  CA  GLY B 207      11.015  -8.969  -8.946  1.00 97.05           C  
ATOM   1595  C   GLY B 207      10.328 -10.290  -9.234  1.00 97.05           C  
ATOM   1596  O   GLY B 207       9.105 -10.397  -9.124  1.00 97.05           O  
ATOM   1597  N   LEU B 208      11.163 -11.396  -9.618  1.00 95.72           N  
ATOM   1598  CA  LEU B 208      10.586 -12.687  -9.975  1.00 95.72           C  
ATOM   1599  C   LEU B 208      11.127 -13.792  -9.073  1.00 95.72           C  
ATOM   1600  CB  LEU B 208      10.879 -13.019 -11.440  1.00 95.72           C  
ATOM   1601  O   LEU B 208      12.318 -13.813  -8.756  1.00 95.72           O  
ATOM   1602  CG  LEU B 208      10.192 -12.138 -12.485  1.00 95.72           C  
ATOM   1603  CD1 LEU B 208      10.906 -10.795 -12.598  1.00 95.72           C  
ATOM   1604  CD2 LEU B 208      10.152 -12.844 -13.837  1.00 95.72           C  
ATOM   1605  N   ALA B 209      10.275 -14.524  -8.651  1.00 95.68           N  
ATOM   1606  CA  ALA B 209      10.656 -15.827  -8.113  1.00 95.68           C  
ATOM   1607  C   ALA B 209      10.317 -16.946  -9.095  1.00 95.68           C  
ATOM   1608  CB  ALA B 209       9.968 -16.073  -6.773  1.00 95.68           C  
ATOM   1609  O   ALA B 209       9.156 -17.118  -9.472  1.00 95.68           O  
ATOM   1610  N   TRP B 210      11.352 -17.695  -9.579  1.00 95.21           N  
ATOM   1611  CA  TRP B 210      11.100 -18.814 -10.481  1.00 95.21           C  
ATOM   1612  C   TRP B 210      11.088 -20.136  -9.719  1.00 95.21           C  
ATOM   1613  CB  TRP B 210      12.155 -18.859 -11.590  1.00 95.21           C  
ATOM   1614  O   TRP B 210      12.003 -20.421  -8.944  1.00 95.21           O  
ATOM   1615  CG  TRP B 210      12.003 -20.019 -12.528  1.00 95.21           C  
ATOM   1616  CD1 TRP B 210      11.065 -20.166 -13.511  1.00 95.21           C  
ATOM   1617  CD2 TRP B 210      12.814 -21.197 -12.567  1.00 95.21           C  
ATOM   1618  CE2 TRP B 210      12.309 -22.017 -13.600  1.00 95.21           C  
ATOM   1619  CE3 TRP B 210      13.919 -21.640 -11.828  1.00 95.21           C  
ATOM   1620  NE1 TRP B 210      11.243 -21.366 -14.160  1.00 95.21           N  
ATOM   1621  CH2 TRP B 210      13.955 -23.665 -13.175  1.00 95.21           C  
ATOM   1622  CZ2 TRP B 210      12.874 -23.256 -13.913  1.00 95.21           C  
ATOM   1623  CZ3 TRP B 210      14.480 -22.873 -12.141  1.00 95.21           C  
ATOM   1624  N   ILE B 211      10.109 -20.856  -9.833  1.00 92.20           N  
ATOM   1625  CA  ILE B 211       9.945 -22.154  -9.187  1.00 92.20           C  
ATOM   1626  C   ILE B 211      10.096 -23.268 -10.220  1.00 92.20           C  
ATOM   1627  CB  ILE B 211       8.577 -22.263  -8.477  1.00 92.20           C  
ATOM   1628  O   ILE B 211       9.292 -23.374 -11.150  1.00 92.20           O  
ATOM   1629  CG1 ILE B 211       8.381 -21.087  -7.513  1.00 92.20           C  
ATOM   1630  CG2 ILE B 211       8.455 -23.600  -7.741  1.00 92.20           C  
ATOM   1631  CD1 ILE B 211       6.923 -20.779  -7.201  1.00 92.20           C  
ATOM   1632  N   ALA B 212      11.155 -24.163 -10.103  1.00 91.75           N  
ATOM   1633  CA  ALA B 212      11.440 -25.244 -11.044  1.00 91.75           C  
ATOM   1634  C   ALA B 212      10.368 -26.328 -10.974  1.00 91.75           C  
ATOM   1635  CB  ALA B 212      12.817 -25.842 -10.766  1.00 91.75           C  
ATOM   1636  O   ALA B 212       9.721 -26.504  -9.939  1.00 91.75           O  
ATOM   1637  N   PRO B 213      10.194 -26.989 -12.075  1.00 87.56           N  
ATOM   1638  CA  PRO B 213       9.273 -28.126 -12.015  1.00 87.56           C  
ATOM   1639  C   PRO B 213       9.632 -29.119 -10.912  1.00 87.56           C  
ATOM   1640  CB  PRO B 213       9.416 -28.769 -13.396  1.00 87.56           C  
ATOM   1641  O   PRO B 213      10.811 -29.426 -10.713  1.00 87.56           O  
ATOM   1642  CG  PRO B 213       9.931 -27.676 -14.275  1.00 87.56           C  
ATOM   1643  CD  PRO B 213      10.804 -26.773 -13.451  1.00 87.56           C  
ATOM   1644  N   GLY B 214       8.765 -29.619 -10.154  1.00 86.29           N  
ATOM   1645  CA  GLY B 214       8.972 -30.627  -9.126  1.00 86.29           C  
ATOM   1646  C   GLY B 214       9.284 -30.036  -7.764  1.00 86.29           C  
ATOM   1647  O   GLY B 214       9.277 -30.746  -6.757  1.00 86.29           O  
ATOM   1648  N   VAL B 215       9.480 -28.731  -7.693  1.00 88.49           N  
ATOM   1649  CA  VAL B 215       9.790 -28.083  -6.423  1.00 88.49           C  
ATOM   1650  C   VAL B 215       8.497 -27.679  -5.719  1.00 88.49           C  
ATOM   1651  CB  VAL B 215      10.696 -26.847  -6.624  1.00 88.49           C  
ATOM   1652  O   VAL B 215       7.608 -27.084  -6.333  1.00 88.49           O  
ATOM   1653  CG1 VAL B 215      10.851 -26.073  -5.316  1.00 88.49           C  
ATOM   1654  CG2 VAL B 215      12.061 -27.269  -7.163  1.00 88.49           C  
ATOM   1655  N   SER B 216       8.415 -28.094  -4.514  1.00 85.39           N  
ATOM   1656  CA  SER B 216       7.253 -27.747  -3.702  1.00 85.39           C  
ATOM   1657  C   SER B 216       7.549 -26.560  -2.793  1.00 85.39           C  
ATOM   1658  CB  SER B 216       6.809 -28.946  -2.862  1.00 85.39           C  
ATOM   1659  O   SER B 216       8.468 -26.613  -1.973  1.00 85.39           O  
ATOM   1660  OG  SER B 216       5.618 -28.649  -2.154  1.00 85.39           O  
ATOM   1661  N   LEU B 217       6.893 -25.487  -2.947  1.00 87.79           N  
ATOM   1662  CA  LEU B 217       7.052 -24.282  -2.140  1.00 87.79           C  
ATOM   1663  C   LEU B 217       5.702 -23.785  -1.634  1.00 87.79           C  
ATOM   1664  CB  LEU B 217       7.743 -23.182  -2.948  1.00 87.79           C  
ATOM   1665  O   LEU B 217       4.677 -23.983  -2.290  1.00 87.79           O  
ATOM   1666  CG  LEU B 217       9.227 -23.395  -3.253  1.00 87.79           C  
ATOM   1667  CD1 LEU B 217       9.714 -22.362  -4.264  1.00 87.79           C  
ATOM   1668  CD2 LEU B 217      10.051 -23.327  -1.972  1.00 87.79           C  
ATOM   1669  N   THR B 218       5.742 -23.244  -0.431  1.00 89.66           N  
ATOM   1670  CA  THR B 218       4.552 -22.527   0.015  1.00 89.66           C  
ATOM   1671  C   THR B 218       4.408 -21.203  -0.730  1.00 89.66           C  
ATOM   1672  CB  THR B 218       4.595 -22.264   1.531  1.00 89.66           C  
ATOM   1673  O   THR B 218       5.392 -20.658  -1.235  1.00 89.66           O  
ATOM   1674  CG2 THR B 218       4.846 -23.553   2.306  1.00 89.66           C  
ATOM   1675  OG1 THR B 218       5.646 -21.334   1.819  1.00 89.66           O  
ATOM   1676  N   TRP B 219       3.268 -20.755  -0.907  1.00 86.83           N  
ATOM   1677  CA  TRP B 219       3.058 -19.468  -1.563  1.00 86.83           C  
ATOM   1678  C   TRP B 219       3.810 -18.358  -0.837  1.00 86.83           C  
ATOM   1679  CB  TRP B 219       1.565 -19.134  -1.627  1.00 86.83           C  
ATOM   1680  O   TRP B 219       4.308 -17.422  -1.467  1.00 86.83           O  
ATOM   1681  CG  TRP B 219       0.949 -18.841  -0.292  1.00 86.83           C  
ATOM   1682  CD1 TRP B 219       0.345 -19.733   0.551  1.00 86.83           C  
ATOM   1683  CD2 TRP B 219       0.872 -17.565   0.352  1.00 86.83           C  
ATOM   1684  CE2 TRP B 219       0.209 -17.758   1.584  1.00 86.83           C  
ATOM   1685  CE3 TRP B 219       1.302 -16.277   0.007  1.00 86.83           C  
ATOM   1686  NE1 TRP B 219      -0.101 -19.088   1.681  1.00 86.83           N  
ATOM   1687  CH2 TRP B 219       0.395 -15.458   2.111  1.00 86.83           C  
ATOM   1688  CZ2 TRP B 219      -0.035 -16.709   2.473  1.00 86.83           C  
ATOM   1689  CZ3 TRP B 219       1.058 -15.234   0.893  1.00 86.83           C  
ATOM   1690  N   GLU B 220       3.914 -18.488   0.530  1.00 89.52           N  
ATOM   1691  CA  GLU B 220       4.644 -17.509   1.329  1.00 89.52           C  
ATOM   1692  C   GLU B 220       6.115 -17.452   0.924  1.00 89.52           C  
ATOM   1693  CB  GLU B 220       4.522 -17.833   2.820  1.00 89.52           C  
ATOM   1694  O   GLU B 220       6.697 -16.369   0.831  1.00 89.52           O  
ATOM   1695  CG  GLU B 220       3.119 -17.642   3.378  1.00 89.52           C  
ATOM   1696  CD  GLU B 220       2.256 -18.890   3.271  1.00 89.52           C  
ATOM   1697  OE1 GLU B 220       1.175 -18.936   3.901  1.00 89.52           O  
ATOM   1698  OE2 GLU B 220       2.665 -19.829   2.552  1.00 89.52           O  
ATOM   1699  N   GLN B 221       6.731 -18.593   0.681  1.00 90.72           N  
ATOM   1700  CA  GLN B 221       8.131 -18.649   0.272  1.00 90.72           C  
ATOM   1701  C   GLN B 221       8.327 -18.017  -1.103  1.00 90.72           C  
ATOM   1702  CB  GLN B 221       8.630 -20.094   0.262  1.00 90.72           C  
ATOM   1703  O   GLN B 221       9.276 -17.259  -1.314  1.00 90.72           O  
ATOM   1704  CG  GLN B 221      10.128 -20.225   0.023  1.00 90.72           C  
ATOM   1705  CD  GLN B 221      10.956 -19.528   1.086  1.00 90.72           C  
ATOM   1706  NE2 GLN B 221      11.814 -18.607   0.660  1.00 90.72           N  
ATOM   1707  OE1 GLN B 221      10.824 -19.813   2.280  1.00 90.72           O  
ATOM   1708  N   ALA B 222       7.407 -18.372  -2.063  1.00 91.01           N  
ATOM   1709  CA  ALA B 222       7.484 -17.794  -3.402  1.00 91.01           C  
ATOM   1710  C   ALA B 222       7.353 -16.274  -3.351  1.00 91.01           C  
ATOM   1711  CB  ALA B 222       6.403 -18.388  -4.301  1.00 91.01           C  
ATOM   1712  O   ALA B 222       8.109 -15.557  -4.011  1.00 91.01           O  
ATOM   1713  N   TYR B 223       6.396 -15.843  -2.576  1.00 91.86           N  
ATOM   1714  CA  TYR B 223       6.178 -14.408  -2.431  1.00 91.86           C  
ATOM   1715  C   TYR B 223       7.405 -13.728  -1.837  1.00 91.86           C  
ATOM   1716  CB  TYR B 223       4.953 -14.137  -1.551  1.00 91.86           C  
ATOM   1717  O   TYR B 223       7.825 -12.669  -2.310  1.00 91.86           O  
ATOM   1718  CG  TYR B 223       4.587 -12.676  -1.455  1.00 91.86           C  
ATOM   1719  CD1 TYR B 223       5.062 -11.886  -0.411  1.00 91.86           C  
ATOM   1720  CD2 TYR B 223       3.765 -12.083  -2.408  1.00 91.86           C  
ATOM   1721  CE1 TYR B 223       4.725 -10.539  -0.317  1.00 91.86           C  
ATOM   1722  CE2 TYR B 223       3.422 -10.738  -2.324  1.00 91.86           C  
ATOM   1723  OH  TYR B 223       3.570  -8.643  -1.189  1.00 91.86           O  
ATOM   1724  CZ  TYR B 223       3.906  -9.975  -1.277  1.00 91.86           C  
ATOM   1725  N   SER B 224       8.006 -14.307  -0.712  1.00 92.85           N  
ATOM   1726  CA  SER B 224       9.190 -13.753  -0.065  1.00 92.85           C  
ATOM   1727  C   SER B 224      10.358 -13.652  -1.041  1.00 92.85           C  
ATOM   1728  CB  SER B 224       9.594 -14.606   1.138  1.00 92.85           C  
ATOM   1729  O   SER B 224      11.071 -12.647  -1.062  1.00 92.85           O  
ATOM   1730  OG  SER B 224      10.745 -14.074   1.769  1.00 92.85           O  
ATOM   1731  N   ASP B 225      10.596 -14.698  -1.863  1.00 94.24           N  
ATOM   1732  CA  ASP B 225      11.677 -14.694  -2.844  1.00 94.24           C  
ATOM   1733  C   ASP B 225      11.459 -13.608  -3.896  1.00 94.24           C  
ATOM   1734  CB  ASP B 225      11.796 -16.062  -3.518  1.00 94.24           C  
ATOM   1735  O   ASP B 225      12.400 -12.909  -4.278  1.00 94.24           O  
ATOM   1736  CG  ASP B 225      12.355 -17.131  -2.594  1.00 94.24           C  
ATOM   1737  OD1 ASP B 225      12.231 -18.334  -2.909  1.00 94.24           O  
ATOM   1738  OD2 ASP B 225      12.921 -16.766  -1.541  1.00 94.24           O  
ATOM   1739  N   ALA B 226      10.165 -13.520  -4.418  1.00 94.71           N  
ATOM   1740  CA  ALA B 226       9.853 -12.472  -5.386  1.00 94.71           C  
ATOM   1741  C   ALA B 226      10.038 -11.087  -4.773  1.00 94.71           C  
ATOM   1742  CB  ALA B 226       8.427 -12.634  -5.906  1.00 94.71           C  
ATOM   1743  O   ALA B 226      10.541 -10.173  -5.430  1.00 94.71           O  
ATOM   1744  N   ASP B 227       9.581 -10.935  -3.531  1.00 94.51           N  
ATOM   1745  CA  ASP B 227       9.733  -9.669  -2.820  1.00 94.51           C  
ATOM   1746  C   ASP B 227      11.207  -9.307  -2.653  1.00 94.51           C  
ATOM   1747  CB  ASP B 227       9.049  -9.736  -1.453  1.00 94.51           C  
ATOM   1748  O   ASP B 227      11.591  -8.150  -2.829  1.00 94.51           O  
ATOM   1749  CG  ASP B 227       8.954  -8.383  -0.771  1.00 94.51           C  
ATOM   1750  OD1 ASP B 227       9.540  -8.207   0.319  1.00 94.51           O  
ATOM   1751  OD2 ASP B 227       8.284  -7.486  -1.327  1.00 94.51           O  
ATOM   1752  N   ARG B 228      12.049 -10.213  -2.292  1.00 94.58           N  
ATOM   1753  CA  ARG B 228      13.485  -9.987  -2.171  1.00 94.58           C  
ATOM   1754  C   ARG B 228      14.092  -9.588  -3.512  1.00 94.58           C  
ATOM   1755  CB  ARG B 228      14.183 -11.237  -1.631  1.00 94.58           C  
ATOM   1756  O   ARG B 228      14.926  -8.683  -3.577  1.00 94.58           O  
ATOM   1757  CG  ARG B 228      15.659 -11.036  -1.328  1.00 94.58           C  
ATOM   1758  CD  ARG B 228      16.250 -12.228  -0.588  1.00 94.58           C  
ATOM   1759  NE  ARG B 228      16.149 -13.455  -1.374  1.00 94.58           N  
ATOM   1760  NH1 ARG B 228      15.180 -14.701   0.312  1.00 94.58           N  
ATOM   1761  NH2 ARG B 228      15.600 -15.656  -1.729  1.00 94.58           N  
ATOM   1762  CZ  ARG B 228      15.643 -14.601  -0.929  1.00 94.58           C  
ATOM   1763  N   ALA B 229      13.691 -10.293  -4.567  1.00 95.80           N  
ATOM   1764  CA  ALA B 229      14.159  -9.954  -5.908  1.00 95.80           C  
ATOM   1765  C   ALA B 229      13.767  -8.527  -6.281  1.00 95.80           C  
ATOM   1766  CB  ALA B 229      13.603 -10.940  -6.931  1.00 95.80           C  
ATOM   1767  O   ALA B 229      14.559  -7.794  -6.878  1.00 95.80           O  
ATOM   1768  N   LEU B 230      12.495  -8.145  -5.964  1.00 95.54           N  
ATOM   1769  CA  LEU B 230      12.014  -6.797  -6.245  1.00 95.54           C  
ATOM   1770  C   LEU B 230      12.832  -5.758  -5.486  1.00 95.54           C  
ATOM   1771  CB  LEU B 230      10.534  -6.668  -5.875  1.00 95.54           C  
ATOM   1772  O   LEU B 230      13.207  -4.726  -6.047  1.00 95.54           O  
ATOM   1773  CG  LEU B 230       9.880  -5.314  -6.157  1.00 95.54           C  
ATOM   1774  CD1 LEU B 230      10.004  -4.963  -7.636  1.00 95.54           C  
ATOM   1775  CD2 LEU B 230       8.418  -5.326  -5.725  1.00 95.54           C  
ATOM   1776  N   TYR B 231      13.052  -6.110  -4.192  1.00 93.61           N  
ATOM   1777  CA  TYR B 231      13.857  -5.216  -3.367  1.00 93.61           C  
ATOM   1778  C   TYR B 231      15.240  -5.011  -3.974  1.00 93.61           C  
ATOM   1779  CB  TYR B 231      13.988  -5.770  -1.945  1.00 93.61           C  
ATOM   1780  O   TYR B 231      15.724  -3.880  -4.062  1.00 93.61           O  
ATOM   1781  CG  TYR B 231      14.855  -4.926  -1.042  1.00 93.61           C  
ATOM   1782  CD1 TYR B 231      16.152  -5.321  -0.722  1.00 93.61           C  
ATOM   1783  CD2 TYR B 231      14.380  -3.733  -0.508  1.00 93.61           C  
ATOM   1784  CE1 TYR B 231      16.954  -4.548   0.111  1.00 93.61           C  
ATOM   1785  CE2 TYR B 231      15.174  -2.952   0.325  1.00 93.61           C  
ATOM   1786  OH  TYR B 231      17.247  -2.597   1.453  1.00 93.61           O  
ATOM   1787  CZ  TYR B 231      16.457  -3.367   0.628  1.00 93.61           C  
ATOM   1788  N   ARG B 232      15.947  -6.019  -4.412  1.00 95.58           N  
ATOM   1789  CA  ARG B 232      17.263  -5.940  -5.037  1.00 95.58           C  
ATOM   1790  C   ARG B 232      17.214  -5.109  -6.315  1.00 95.58           C  
ATOM   1791  CB  ARG B 232      17.799  -7.340  -5.342  1.00 95.58           C  
ATOM   1792  O   ARG B 232      18.115  -4.311  -6.578  1.00 95.58           O  
ATOM   1793  CG  ARG B 232      18.217  -8.123  -4.108  1.00 95.58           C  
ATOM   1794  CD  ARG B 232      18.959  -9.400  -4.474  1.00 95.58           C  
ATOM   1795  NE  ARG B 232      19.269 -10.201  -3.293  1.00 95.58           N  
ATOM   1796  NH1 ARG B 232      20.087 -12.008  -4.478  1.00 95.58           N  
ATOM   1797  NH2 ARG B 232      20.039 -12.061  -2.187  1.00 95.58           N  
ATOM   1798  CZ  ARG B 232      19.798 -11.421  -3.322  1.00 95.58           C  
ATOM   1799  N   ALA B 233      16.138  -5.298  -7.072  1.00 96.05           N  
ATOM   1800  CA  ALA B 233      15.969  -4.536  -8.307  1.00 96.05           C  
ATOM   1801  C   ALA B 233      15.827  -3.045  -8.017  1.00 96.05           C  
ATOM   1802  CB  ALA B 233      14.754  -5.042  -9.082  1.00 96.05           C  
ATOM   1803  O   ALA B 233      16.391  -2.211  -8.728  1.00 96.05           O  
ATOM   1804  N   LYS B 234      15.048  -2.679  -7.001  1.00 93.67           N  
ATOM   1805  CA  LYS B 234      14.862  -1.279  -6.629  1.00 93.67           C  
ATOM   1806  C   LYS B 234      16.172  -0.656  -6.157  1.00 93.67           C  
ATOM   1807  CB  LYS B 234      13.797  -1.150  -5.539  1.00 93.67           C  
ATOM   1808  O   LYS B 234      16.491   0.479  -6.517  1.00 93.67           O  
ATOM   1809  CG  LYS B 234      12.373  -1.349  -6.037  1.00 93.67           C  
ATOM   1810  CD  LYS B 234      11.357  -1.155  -4.918  1.00 93.67           C  
ATOM   1811  CE  LYS B 234       9.929  -1.220  -5.441  1.00 93.67           C  
ATOM   1812  NZ  LYS B 234       8.929  -1.036  -4.347  1.00 93.67           N  
ATOM   1813  N   GLN B 235      16.920  -1.458  -5.358  1.00 93.81           N  
ATOM   1814  CA  GLN B 235      18.195  -0.974  -4.840  1.00 93.81           C  
ATOM   1815  C   GLN B 235      19.207  -0.775  -5.964  1.00 93.81           C  
ATOM   1816  CB  GLN B 235      18.753  -1.943  -3.796  1.00 93.81           C  
ATOM   1817  O   GLN B 235      20.098   0.071  -5.863  1.00 93.81           O  
ATOM   1818  CG  GLN B 235      17.971  -1.959  -2.490  1.00 93.81           C  
ATOM   1819  CD  GLN B 235      18.020  -0.630  -1.761  1.00 93.81           C  
ATOM   1820  NE2 GLN B 235      16.885  -0.214  -1.209  1.00 93.81           N  
ATOM   1821  OE1 GLN B 235      19.069   0.017  -1.692  1.00 93.81           O  
ATOM   1822  N   ALA B 236      18.963  -1.491  -7.023  1.00 94.93           N  
ATOM   1823  CA  ALA B 236      19.889  -1.431  -8.151  1.00 94.93           C  
ATOM   1824  C   ALA B 236      19.462  -0.363  -9.154  1.00 94.93           C  
ATOM   1825  CB  ALA B 236      19.983  -2.793  -8.835  1.00 94.93           C  
ATOM   1826  O   ALA B 236      19.988  -0.304 -10.268  1.00 94.93           O  
ATOM   1827  N   GLY B 237      18.439   0.364  -8.824  1.00 93.22           N  
ATOM   1828  CA  GLY B 237      18.152   1.542  -9.627  1.00 93.22           C  
ATOM   1829  C   GLY B 237      16.782   1.501 -10.278  1.00 93.22           C  
ATOM   1830  O   GLY B 237      16.448   2.368 -11.087  1.00 93.22           O  
ATOM   1831  N   LYS B 238      16.007   0.631  -9.970  1.00 92.40           N  
ATOM   1832  CA  LYS B 238      14.653   0.501 -10.502  1.00 92.40           C  
ATOM   1833  C   LYS B 238      14.671   0.365 -12.022  1.00 92.40           C  
ATOM   1834  CB  LYS B 238      13.798   1.701 -10.093  1.00 92.40           C  
ATOM   1835  O   LYS B 238      15.725   0.132 -12.617  1.00 92.40           O  
ATOM   1836  CG  LYS B 238      13.651   1.873  -8.588  1.00 92.40           C  
ATOM   1837  CD  LYS B 238      12.815   3.098  -8.244  1.00 92.40           C  
ATOM   1838  CE  LYS B 238      12.716   3.305  -6.739  1.00 92.40           C  
ATOM   1839  NZ  LYS B 238      12.094   4.619  -6.400  1.00 92.40           N  
ATOM   1840  N   ASN B 239      13.501   0.363 -12.693  1.00 95.09           N  
ATOM   1841  CA  ASN B 239      13.361   0.182 -14.134  1.00 95.09           C  
ATOM   1842  C   ASN B 239      14.142  -1.033 -14.625  1.00 95.09           C  
ATOM   1843  CB  ASN B 239      13.811   1.440 -14.880  1.00 95.09           C  
ATOM   1844  O   ASN B 239      14.895  -0.942 -15.597  1.00 95.09           O  
ATOM   1845  CG  ASN B 239      13.506   1.380 -16.364  1.00 95.09           C  
ATOM   1846  ND2 ASN B 239      14.224   2.174 -17.149  1.00 95.09           N  
ATOM   1847  OD1 ASN B 239      12.632   0.627 -16.800  1.00 95.09           O  
ATOM   1848  N   ARG B 240      13.918  -2.110 -13.958  1.00 96.48           N  
ATOM   1849  CA  ARG B 240      14.652  -3.328 -14.284  1.00 96.48           C  
ATOM   1850  C   ARG B 240      13.982  -4.552 -13.668  1.00 96.48           C  
ATOM   1851  CB  ARG B 240      16.102  -3.228 -13.804  1.00 96.48           C  
ATOM   1852  O   ARG B 240      12.954  -4.433 -13.000  1.00 96.48           O  
ATOM   1853  CG  ARG B 240      16.248  -3.176 -12.291  1.00 96.48           C  
ATOM   1854  CD  ARG B 240      17.704  -3.034 -11.870  1.00 96.48           C  
ATOM   1855  NE  ARG B 240      18.352  -1.910 -12.540  1.00 96.48           N  
ATOM   1856  NH1 ARG B 240      20.493  -2.499 -11.904  1.00 96.48           N  
ATOM   1857  NH2 ARG B 240      20.145  -0.628 -13.183  1.00 96.48           N  
ATOM   1858  CZ  ARG B 240      19.662  -1.682 -12.541  1.00 96.48           C  
ATOM   1859  N   LEU B 241      14.549  -5.741 -13.899  1.00 95.44           N  
ATOM   1860  CA  LEU B 241      14.048  -7.003 -13.367  1.00 95.44           C  
ATOM   1861  C   LEU B 241      15.141  -7.745 -12.606  1.00 95.44           C  
ATOM   1862  CB  LEU B 241      13.508  -7.885 -14.496  1.00 95.44           C  
ATOM   1863  O   LEU B 241      16.321  -7.645 -12.951  1.00 95.44           O  
ATOM   1864  CG  LEU B 241      12.411  -7.273 -15.369  1.00 95.44           C  
ATOM   1865  CD1 LEU B 241      13.026  -6.537 -16.555  1.00 95.44           C  
ATOM   1866  CD2 LEU B 241      11.442  -8.350 -15.845  1.00 95.44           C  
ATOM   1867  N   HIS B 242      14.807  -8.367 -11.624  1.00 96.99           N  
ATOM   1868  CA  HIS B 242      15.665  -9.294 -10.894  1.00 96.99           C  
ATOM   1869  C   HIS B 242      14.946 -10.610 -10.618  1.00 96.99           C  
ATOM   1870  CB  HIS B 242      16.135  -8.667  -9.580  1.00 96.99           C  
ATOM   1871  O   HIS B 242      13.768 -10.614 -10.253  1.00 96.99           O  
ATOM   1872  CG  HIS B 242      17.275  -9.394  -8.942  1.00 96.99           C  
ATOM   1873  CD2 HIS B 242      17.299 -10.310  -7.945  1.00 96.99           C  
ATOM   1874  ND1 HIS B 242      18.586  -9.205  -9.324  1.00 96.99           N  
ATOM   1875  CE1 HIS B 242      19.369  -9.976  -8.587  1.00 96.99           C  
ATOM   1876  NE2 HIS B 242      18.613 -10.656  -7.743  1.00 96.99           N  
ATOM   1877  N   LEU B 243      15.623 -11.763 -10.772  1.00 95.29           N  
ATOM   1878  CA  LEU B 243      15.005 -13.071 -10.584  1.00 95.29           C  
ATOM   1879  C   LEU B 243      15.769 -13.889  -9.548  1.00 95.29           C  
ATOM   1880  CB  LEU B 243      14.946 -13.832 -11.911  1.00 95.29           C  
ATOM   1881  O   LEU B 243      17.002 -13.890  -9.539  1.00 95.29           O  
ATOM   1882  CG  LEU B 243      14.274 -15.205 -11.875  1.00 95.29           C  
ATOM   1883  CD1 LEU B 243      13.524 -15.462 -13.178  1.00 95.29           C  
ATOM   1884  CD2 LEU B 243      15.306 -16.299 -11.623  1.00 95.29           C  
ATOM   1885  N   ILE B 244      15.068 -14.445  -8.700  1.00 94.38           N  
ATOM   1886  CA  ILE B 244      15.612 -15.424  -7.764  1.00 94.38           C  
ATOM   1887  C   ILE B 244      15.054 -16.809  -8.084  1.00 94.38           C  
ATOM   1888  CB  ILE B 244      15.294 -15.043  -6.301  1.00 94.38           C  
ATOM   1889  O   ILE B 244      13.842 -16.976  -8.239  1.00 94.38           O  
ATOM   1890  CG1 ILE B 244      16.039 -13.762  -5.909  1.00 94.38           C  
ATOM   1891  CG2 ILE B 244      15.648 -16.194  -5.354  1.00 94.38           C  
ATOM   1892  CD1 ILE B 244      15.666 -13.225  -4.534  1.00 94.38           C  
ATOM   1893  N   ALA B 245      15.866 -17.873  -8.388  1.00 92.82           N  
ATOM   1894  CA  ALA B 245      15.417 -19.259  -8.491  1.00 92.82           C  
ATOM   1895  C   ALA B 245      15.086 -19.832  -7.116  1.00 92.82           C  
ATOM   1896  CB  ALA B 245      16.479 -20.113  -9.179  1.00 92.82           C  
ATOM   1897  O   ALA B 245      15.978 -20.019  -6.284  1.00 92.82           O  
ATOM   1898  N   SER B 246      13.797 -20.058  -6.854  1.00 90.73           N  
ATOM   1899  CA  SER B 246      13.357 -20.494  -5.533  1.00 90.73           C  
ATOM   1900  C   SER B 246      13.718 -21.955  -5.285  1.00 90.73           C  
ATOM   1901  CB  SER B 246      11.849 -20.299  -5.378  1.00 90.73           C  
ATOM   1902  O   SER B 246      13.543 -22.801  -6.165  1.00 90.73           O  
ATOM   1903  OG  SER B 246      11.514 -18.922  -5.406  1.00 90.73           O  
ATOM   1904  N   ARG B 247      14.193 -22.341  -4.342  1.00 83.32           N  
ATOM   1905  CA  ARG B 247      14.534 -23.708  -3.960  1.00 83.32           C  
ATOM   1906  C   ARG B 247      13.770 -24.133  -2.710  1.00 83.32           C  
ATOM   1907  CB  ARG B 247      16.040 -23.841  -3.725  1.00 83.32           C  
ATOM   1908  O   ARG B 247      13.358 -23.290  -1.911  1.00 83.32           O  
ATOM   1909  CG  ARG B 247      16.882 -23.573  -4.962  1.00 83.32           C  
ATOM   1910  CD  ARG B 247      18.365 -23.791  -4.692  1.00 83.32           C  
ATOM   1911  NE  ARG B 247      19.179 -23.458  -5.858  1.00 83.32           N  
ATOM   1912  NH1 ARG B 247      21.168 -24.185  -4.934  1.00 83.32           N  
ATOM   1913  NH2 ARG B 247      21.134 -23.314  -7.054  1.00 83.32           N  
ATOM   1914  CZ  ARG B 247      20.492 -23.653  -5.946  1.00 83.32           C  
ATOM   1915  N   THR B 248      13.509 -25.260  -2.589  1.00 76.90           N  
ATOM   1916  CA  THR B 248      12.860 -25.797  -1.398  1.00 76.90           C  
ATOM   1917  C   THR B 248      13.748 -25.619  -0.170  1.00 76.90           C  
ATOM   1918  CB  THR B 248      12.516 -27.288  -1.574  1.00 76.90           C  
ATOM   1919  O   THR B 248      14.974 -25.700  -0.267  1.00 76.90           O  
ATOM   1920  CG2 THR B 248      11.006 -27.501  -1.629  1.00 76.90           C  
ATOM   1921  OG1 THR B 248      13.100 -27.767  -2.791  1.00 76.90           O  
ATOM   1922  N   ALA B 249      12.993 -25.263   0.742  1.00 62.40           N  
ATOM   1923  CA  ALA B 249      13.734 -25.167   1.997  1.00 62.40           C  
ATOM   1924  C   ALA B 249      14.374 -26.504   2.360  1.00 62.40           C  
ATOM   1925  CB  ALA B 249      12.815 -24.698   3.123  1.00 62.40           C  
ATOM   1926  O   ALA B 249      13.745 -27.556   2.230  1.00 62.40           O  
ATOM   1927  N   GLY B 250      14.949 -26.439   2.488  1.00 56.89           N  
ATOM   1928  CA  GLY B 250      15.671 -27.629   2.908  1.00 56.89           C  
ATOM   1929  C   GLY B 250      16.411 -28.310   1.772  1.00 56.89           C  
ATOM   1930  O   GLY B 250      17.035 -29.355   1.969  1.00 56.89           O  
ATOM   1931  N   ALA B 251      16.114 -27.832   1.004  1.00 48.76           N  
ATOM   1932  CA  ALA B 251      16.884 -28.580   0.013  1.00 48.76           C  
ATOM   1933  C   ALA B 251      18.272 -27.973  -0.174  1.00 48.76           C  
ATOM   1934  CB  ALA B 251      16.140 -28.621  -1.319  1.00 48.76           C  
ATOM   1935  O   ALA B 251      18.448 -26.759  -0.044  1.00 48.76           O  
TER    1936      ALA B 251                                                      
ATOM   1937  N   MET C   1     -34.927 -10.427  13.680  1.00 32.54           N  
ATOM   1938  CA  MET C   1     -33.651 -10.974  13.227  1.00 32.54           C  
ATOM   1939  C   MET C   1     -33.440 -10.704  11.741  1.00 32.54           C  
ATOM   1940  CB  MET C   1     -33.581 -12.477  13.501  1.00 32.54           C  
ATOM   1941  O   MET C   1     -34.188 -11.209  10.902  1.00 32.54           O  
ATOM   1942  CG  MET C   1     -32.691 -12.846  14.676  1.00 32.54           C  
ATOM   1943  SD  MET C   1     -32.685 -14.649  15.016  1.00 32.54           S  
ATOM   1944  CE  MET C   1     -31.215 -14.772  16.072  1.00 32.54           C  
ATOM   1945  N   ALA C   2     -34.033 -10.077  11.660  1.00 30.49           N  
ATOM   1946  CA  ALA C   2     -33.951  -9.448  10.345  1.00 30.49           C  
ATOM   1947  C   ALA C   2     -33.024 -10.231   9.419  1.00 30.49           C  
ATOM   1948  CB  ALA C   2     -33.474  -8.004  10.474  1.00 30.49           C  
ATOM   1949  O   ALA C   2     -31.880 -10.521   9.777  1.00 30.49           O  
ATOM   1950  N   ARG C   3     -33.505 -11.674   9.475  1.00 32.41           N  
ATOM   1951  CA  ARG C   3     -33.038 -12.474   8.348  1.00 32.41           C  
ATOM   1952  C   ARG C   3     -32.515 -11.585   7.225  1.00 32.41           C  
ATOM   1953  CB  ARG C   3     -34.159 -13.375   7.825  1.00 32.41           C  
ATOM   1954  O   ARG C   3     -33.245 -10.737   6.707  1.00 32.41           O  
ATOM   1955  CG  ARG C   3     -33.920 -14.857   8.062  1.00 32.41           C  
ATOM   1956  CD  ARG C   3     -35.073 -15.705   7.544  1.00 32.41           C  
ATOM   1957  NE  ARG C   3     -34.679 -17.098   7.360  1.00 32.41           N  
ATOM   1958  NH1 ARG C   3     -36.804 -17.850   6.855  1.00 32.41           N  
ATOM   1959  NH2 ARG C   3     -35.044 -19.317   6.895  1.00 32.41           N  
ATOM   1960  CZ  ARG C   3     -35.510 -18.085   7.037  1.00 32.41           C  
ATOM   1961  N   LEU C   4     -31.683 -10.879   7.757  1.00 31.79           N  
ATOM   1962  CA  LEU C   4     -31.000 -10.157   6.689  1.00 31.79           C  
ATOM   1963  C   LEU C   4     -30.896 -11.015   5.433  1.00 31.79           C  
ATOM   1964  CB  LEU C   4     -29.604  -9.724   7.143  1.00 31.79           C  
ATOM   1965  O   LEU C   4     -30.381 -12.135   5.482  1.00 31.79           O  
ATOM   1966  CG  LEU C   4     -29.506  -8.361   7.830  1.00 31.79           C  
ATOM   1967  CD1 LEU C   4     -28.460  -8.400   8.939  1.00 31.79           C  
ATOM   1968  CD2 LEU C   4     -29.177  -7.272   6.815  1.00 31.79           C  
ATOM   1969  N   ASP C   5     -32.180 -11.830   5.246  1.00 33.08           N  
ATOM   1970  CA  ASP C   5     -32.372 -12.487   3.957  1.00 33.08           C  
ATOM   1971  C   ASP C   5     -31.247 -12.134   2.988  1.00 33.08           C  
ATOM   1972  CB  ASP C   5     -33.725 -12.102   3.355  1.00 33.08           C  
ATOM   1973  O   ASP C   5     -30.928 -10.958   2.800  1.00 33.08           O  
ATOM   1974  CG  ASP C   5     -34.864 -12.977   3.846  1.00 33.08           C  
ATOM   1975  OD1 ASP C   5     -36.042 -12.579   3.712  1.00 33.08           O  
ATOM   1976  OD2 ASP C   5     -34.582 -14.074   4.376  1.00 33.08           O  
ATOM   1977  N   ASN C   6     -29.874 -12.646   3.707  1.00 34.11           N  
ATOM   1978  CA  ASN C   6     -28.699 -12.871   2.872  1.00 34.11           C  
ATOM   1979  C   ASN C   6     -29.000 -12.606   1.399  1.00 34.11           C  
ATOM   1980  CB  ASN C   6     -28.172 -14.295   3.058  1.00 34.11           C  
ATOM   1981  O   ASN C   6     -28.102 -12.665   0.558  1.00 34.11           O  
ATOM   1982  CG  ASN C   6     -26.968 -14.356   3.977  1.00 34.11           C  
ATOM   1983  ND2 ASN C   6     -26.575 -15.565   4.360  1.00 34.11           N  
ATOM   1984  OD1 ASN C   6     -26.396 -13.325   4.340  1.00 34.11           O  
ATOM   1985  N   ALA C   7     -30.492 -12.466   1.175  1.00 33.00           N  
ATOM   1986  CA  ALA C   7     -30.882 -12.237  -0.214  1.00 33.00           C  
ATOM   1987  C   ALA C   7     -30.476 -10.840  -0.675  1.00 33.00           C  
ATOM   1988  CB  ALA C   7     -32.387 -12.434  -0.383  1.00 33.00           C  
ATOM   1989  O   ALA C   7     -30.247 -10.615  -1.866  1.00 33.00           O  
ATOM   1990  N   ASP C   8     -30.805 -10.436   0.511  1.00 32.38           N  
ATOM   1991  CA  ASP C   8     -30.572  -9.054   0.104  1.00 32.38           C  
ATOM   1992  C   ASP C   8     -29.093  -8.807  -0.183  1.00 32.38           C  
ATOM   1993  CB  ASP C   8     -31.067  -8.086   1.180  1.00 32.38           C  
ATOM   1994  O   ASP C   8     -28.732  -7.795  -0.788  1.00 32.38           O  
ATOM   1995  CG  ASP C   8     -32.371  -7.401   0.808  1.00 32.38           C  
ATOM   1996  OD1 ASP C   8     -32.960  -6.706   1.663  1.00 32.38           O  
ATOM   1997  OD2 ASP C   8     -32.813  -7.560  -0.350  1.00 32.38           O  
ATOM   1998  N   ALA C   9     -28.473  -9.625   0.478  1.00 33.18           N  
ATOM   1999  CA  ALA C   9     -27.041  -9.416   0.280  1.00 33.18           C  
ATOM   2000  C   ALA C   9     -26.648  -9.656  -1.175  1.00 33.18           C  
ATOM   2001  CB  ALA C   9     -26.238 -10.329   1.203  1.00 33.18           C  
ATOM   2002  O   ALA C   9     -25.675  -9.077  -1.665  1.00 33.18           O  
ATOM   2003  N   THR C  10     -27.113 -10.674  -1.725  1.00 32.26           N  
ATOM   2004  CA  THR C  10     -26.852 -10.964  -3.130  1.00 32.26           C  
ATOM   2005  C   THR C  10     -27.435  -9.874  -4.025  1.00 32.26           C  
ATOM   2006  CB  THR C  10     -27.434 -12.331  -3.536  1.00 32.26           C  
ATOM   2007  O   THR C  10     -26.948  -9.647  -5.134  1.00 32.26           O  
ATOM   2008  CG2 THR C  10     -26.373 -13.207  -4.194  1.00 32.26           C  
ATOM   2009  OG1 THR C  10     -27.932 -12.997  -2.369  1.00 32.26           O  
ATOM   2010  N   SER C  11     -28.808  -9.573  -3.268  1.00 33.17           N  
ATOM   2011  CA  SER C  11     -29.467  -8.591  -4.123  1.00 33.17           C  
ATOM   2012  C   SER C  11     -28.658  -7.302  -4.209  1.00 33.17           C  
ATOM   2013  CB  SER C  11     -30.873  -8.287  -3.604  1.00 33.17           C  
ATOM   2014  O   SER C  11     -28.722  -6.588  -5.212  1.00 33.17           O  
ATOM   2015  OG  SER C  11     -31.068  -6.889  -3.470  1.00 33.17           O  
ATOM   2016  N   MET C  12     -28.640  -7.411  -3.148  1.00 33.86           N  
ATOM   2017  CA  MET C  12     -27.998  -6.100  -3.193  1.00 33.86           C  
ATOM   2018  C   MET C  12     -26.795  -6.115  -4.130  1.00 33.86           C  
ATOM   2019  CB  MET C  12     -27.564  -5.665  -1.792  1.00 33.86           C  
ATOM   2020  O   MET C  12     -26.472  -5.100  -4.749  1.00 33.86           O  
ATOM   2021  CG  MET C  12     -28.681  -5.043  -0.970  1.00 33.86           C  
ATOM   2022  SD  MET C  12     -28.048  -3.975   0.381  1.00 33.86           S  
ATOM   2023  CE  MET C  12     -28.491  -2.340  -0.268  1.00 33.86           C  
ATOM   2024  N   THR C  13     -26.685  -7.137  -4.405  1.00 35.10           N  
ATOM   2025  CA  THR C  13     -25.577  -7.004  -5.344  1.00 35.10           C  
ATOM   2026  C   THR C  13     -25.893  -7.714  -6.657  1.00 35.10           C  
ATOM   2027  CB  THR C  13     -24.272  -7.570  -4.752  1.00 35.10           C  
ATOM   2028  O   THR C  13     -25.182  -7.541  -7.649  1.00 35.10           O  
ATOM   2029  CG2 THR C  13     -23.761  -6.696  -3.612  1.00 35.10           C  
ATOM   2030  OG1 THR C  13     -24.514  -8.892  -4.255  1.00 35.10           O  
ATOM   2031  N   GLY C  14     -27.823  -8.390  -6.197  1.00 34.69           N  
ATOM   2032  CA  GLY C  14     -28.207  -9.001  -7.459  1.00 34.69           C  
ATOM   2033  C   GLY C  14     -27.071  -9.748  -8.132  1.00 34.69           C  
ATOM   2034  O   GLY C  14     -27.179 -10.133  -9.298  1.00 34.69           O  
ATOM   2035  N   ARG C  15     -26.296 -10.002  -7.541  1.00 34.97           N  
ATOM   2036  CA  ARG C  15     -25.206 -10.676  -8.241  1.00 34.97           C  
ATOM   2037  C   ARG C  15     -25.118 -12.143  -7.834  1.00 34.97           C  
ATOM   2038  CB  ARG C  15     -23.875  -9.974  -7.965  1.00 34.97           C  
ATOM   2039  O   ARG C  15     -25.219 -12.471  -6.650  1.00 34.97           O  
ATOM   2040  CG  ARG C  15     -23.522  -8.901  -8.981  1.00 34.97           C  
ATOM   2041  CD  ARG C  15     -22.153  -8.292  -8.707  1.00 34.97           C  
ATOM   2042  NE  ARG C  15     -21.793  -7.299  -9.715  1.00 34.97           N  
ATOM   2043  NH1 ARG C  15     -19.798  -6.704  -8.713  1.00 34.97           N  
ATOM   2044  NH2 ARG C  15     -20.455  -5.691 -10.663  1.00 34.97           N  
ATOM   2045  CZ  ARG C  15     -20.683  -6.567  -9.695  1.00 34.97           C  
ATOM   2046  N   PRO C  16     -26.178 -13.242  -8.336  1.00 36.50           N  
ATOM   2047  CA  PRO C  16     -26.067 -14.675  -8.050  1.00 36.50           C  
ATOM   2048  C   PRO C  16     -24.771 -15.033  -7.327  1.00 36.50           C  
ATOM   2049  CB  PRO C  16     -26.114 -15.317  -9.439  1.00 36.50           C  
ATOM   2050  O   PRO C  16     -23.758 -14.348  -7.491  1.00 36.50           O  
ATOM   2051  CG  PRO C  16     -26.057 -14.168 -10.393  1.00 36.50           C  
ATOM   2052  CD  PRO C  16     -26.095 -12.890  -9.604  1.00 36.50           C  
ATOM   2053  N   PRO C  17     -24.689 -15.767  -5.946  1.00 34.69           N  
ATOM   2054  CA  PRO C  17     -23.445 -16.240  -5.333  1.00 34.69           C  
ATOM   2055  C   PRO C  17     -22.406 -16.672  -6.365  1.00 34.69           C  
ATOM   2056  CB  PRO C  17     -23.901 -17.430  -4.486  1.00 34.69           C  
ATOM   2057  O   PRO C  17     -22.761 -17.209  -7.417  1.00 34.69           O  
ATOM   2058  CG  PRO C  17     -25.319 -17.668  -4.891  1.00 34.69           C  
ATOM   2059  CD  PRO C  17     -25.730 -16.583  -5.846  1.00 34.69           C  
ATOM   2060  N   LEU C  18     -21.578 -15.797  -6.900  1.00 33.86           N  
ATOM   2061  CA  LEU C  18     -20.462 -16.176  -7.759  1.00 33.86           C  
ATOM   2062  C   LEU C  18     -20.014 -17.605  -7.471  1.00 33.86           C  
ATOM   2063  CB  LEU C  18     -19.287 -15.212  -7.569  1.00 33.86           C  
ATOM   2064  O   LEU C  18     -19.741 -17.954  -6.320  1.00 33.86           O  
ATOM   2065  CG  LEU C  18     -19.196 -14.050  -8.559  1.00 33.86           C  
ATOM   2066  CD1 LEU C  18     -18.860 -12.755  -7.826  1.00 33.86           C  
ATOM   2067  CD2 LEU C  18     -18.159 -14.346  -9.637  1.00 33.86           C  
ATOM   2068  N   ILE C  19     -20.766 -18.947  -7.611  1.00 35.00           N  
ATOM   2069  CA  ILE C  19     -20.273 -20.318  -7.549  1.00 35.00           C  
ATOM   2070  C   ILE C  19     -18.870 -20.389  -8.149  1.00 35.00           C  
ATOM   2071  CB  ILE C  19     -21.220 -21.293  -8.284  1.00 35.00           C  
ATOM   2072  O   ILE C  19     -18.658 -19.988  -9.296  1.00 35.00           O  
ATOM   2073  CG1 ILE C  19     -22.635 -21.203  -7.702  1.00 35.00           C  
ATOM   2074  CG2 ILE C  19     -20.686 -22.727  -8.206  1.00 35.00           C  
ATOM   2075  CD1 ILE C  19     -23.676 -21.999  -8.478  1.00 35.00           C  
ATOM   2076  N   MET C  20     -17.995 -19.974  -7.475  1.00 35.16           N  
ATOM   2077  CA  MET C  20     -16.597 -20.164  -7.849  1.00 35.16           C  
ATOM   2078  C   MET C  20     -16.374 -21.555  -8.435  1.00 35.16           C  
ATOM   2079  CB  MET C  20     -15.683 -19.954  -6.640  1.00 35.16           C  
ATOM   2080  O   MET C  20     -16.446 -22.554  -7.717  1.00 35.16           O  
ATOM   2081  CG  MET C  20     -15.432 -18.492  -6.308  1.00 35.16           C  
ATOM   2082  SD  MET C  20     -13.978 -18.260  -5.213  1.00 35.16           S  
ATOM   2083  CE  MET C  20     -12.659 -18.141  -6.454  1.00 35.16           C  
ATOM   2084  N   ASN C  21     -17.339 -22.491  -9.176  1.00 36.15           N  
ATOM   2085  CA  ASN C  21     -16.990 -23.857  -9.550  1.00 36.15           C  
ATOM   2086  C   ASN C  21     -15.641 -23.915 -10.263  1.00 36.15           C  
ATOM   2087  CB  ASN C  21     -18.082 -24.468 -10.430  1.00 36.15           C  
ATOM   2088  O   ASN C  21     -14.890 -24.878 -10.100  1.00 36.15           O  
ATOM   2089  CG  ASN C  21     -18.951 -25.458  -9.679  1.00 36.15           C  
ATOM   2090  ND2 ASN C  21     -19.998 -25.945 -10.334  1.00 36.15           N  
ATOM   2091  OD1 ASN C  21     -18.683 -25.782  -8.519  1.00 36.15           O  
ATOM   2092  N   ASP C  22     -14.867 -24.708 -10.023  1.00 36.83           N  
ATOM   2093  CA  ASP C  22     -13.513 -24.780 -10.562  1.00 36.83           C  
ATOM   2094  C   ASP C  22     -12.674 -23.591 -10.099  1.00 36.83           C  
ATOM   2095  CB  ASP C  22     -13.546 -24.837 -12.091  1.00 36.83           C  
ATOM   2096  O   ASP C  22     -12.900 -22.459 -10.532  1.00 36.83           O  
ATOM   2097  CG  ASP C  22     -12.795 -26.030 -12.656  1.00 36.83           C  
ATOM   2098  OD1 ASP C  22     -12.917 -26.309 -13.868  1.00 36.83           O  
ATOM   2099  OD2 ASP C  22     -12.077 -26.698 -11.881  1.00 36.83           O  
ATOM   2100  N   GLN C  23     -12.126 -25.147  -9.060  1.00 33.64           N  
ATOM   2101  CA  GLN C  23     -11.628 -24.218  -8.051  1.00 33.64           C  
ATOM   2102  C   GLN C  23     -10.995 -22.990  -8.699  1.00 33.64           C  
ATOM   2103  CB  GLN C  23     -10.617 -24.909  -7.135  1.00 33.64           C  
ATOM   2104  O   GLN C  23     -11.011 -21.900  -8.124  1.00 33.64           O  
ATOM   2105  CG  GLN C  23     -11.255 -25.765  -6.050  1.00 33.64           C  
ATOM   2106  CD  GLN C  23     -10.358 -25.942  -4.839  1.00 33.64           C  
ATOM   2107  NE2 GLN C  23     -10.950 -26.323  -3.713  1.00 33.64           N  
ATOM   2108  OE1 GLN C  23      -9.142 -25.739  -4.916  1.00 33.64           O  
ATOM   2109  N   ARG C  24      -9.758 -23.653  -9.559  1.00 36.58           N  
ATOM   2110  CA  ARG C  24      -9.282 -22.514 -10.338  1.00 36.58           C  
ATOM   2111  C   ARG C  24     -10.431 -21.841 -11.081  1.00 36.58           C  
ATOM   2112  CB  ARG C  24      -8.204 -22.955 -11.331  1.00 36.58           C  
ATOM   2113  O   ARG C  24     -10.460 -20.615 -11.211  1.00 36.58           O  
ATOM   2114  CG  ARG C  24      -6.785 -22.809 -10.803  1.00 36.58           C  
ATOM   2115  CD  ARG C  24      -5.750 -23.117 -11.876  1.00 36.58           C  
ATOM   2116  NE  ARG C  24      -4.501 -23.603 -11.296  1.00 36.58           N  
ATOM   2117  NH1 ARG C  24      -3.318 -23.547 -13.279  1.00 36.58           N  
ATOM   2118  NH2 ARG C  24      -2.296 -24.241 -11.349  1.00 36.58           N  
ATOM   2119  CZ  ARG C  24      -3.374 -23.796 -11.976  1.00 36.58           C  
ATOM   2120  N   LYS C  25     -10.455 -23.031 -11.607  1.00 37.58           N  
ATOM   2121  CA  LYS C  25     -11.680 -22.577 -12.258  1.00 37.58           C  
ATOM   2122  C   LYS C  25     -12.681 -22.045 -11.236  1.00 37.58           C  
ATOM   2123  CB  LYS C  25     -12.311 -23.712 -13.067  1.00 37.58           C  
ATOM   2124  O   LYS C  25     -13.430 -21.109 -11.522  1.00 37.58           O  
ATOM   2125  CG  LYS C  25     -11.773 -23.834 -14.485  1.00 37.58           C  
ATOM   2126  CD  LYS C  25     -12.537 -24.882 -15.284  1.00 37.58           C  
ATOM   2127  CE  LYS C  25     -11.963 -25.047 -16.684  1.00 37.58           C  
ATOM   2128  NZ  LYS C  25     -12.718 -26.064 -17.476  1.00 37.58           N  
ATOM   2129  N   SER C  26     -12.054 -22.772 -10.287  1.00 40.52           N  
ATOM   2130  CA  SER C  26     -12.936 -22.420  -9.179  1.00 40.52           C  
ATOM   2131  C   SER C  26     -12.597 -21.042  -8.619  1.00 40.52           C  
ATOM   2132  CB  SER C  26     -12.846 -23.467  -8.068  1.00 40.52           C  
ATOM   2133  O   SER C  26     -13.492 -20.270  -8.273  1.00 40.52           O  
ATOM   2134  OG  SER C  26     -13.193 -22.903  -6.815  1.00 40.52           O  
ATOM   2135  N   SER C  27     -11.345 -21.013  -8.568  1.00 41.20           N  
ATOM   2136  CA  SER C  27     -10.976 -19.692  -8.070  1.00 41.20           C  
ATOM   2137  C   SER C  27     -11.402 -18.597  -9.041  1.00 41.20           C  
ATOM   2138  CB  SER C  27      -9.468 -19.613  -7.828  1.00 41.20           C  
ATOM   2139  O   SER C  27     -11.898 -17.548  -8.624  1.00 41.20           O  
ATOM   2140  OG  SER C  27      -8.783 -19.280  -9.024  1.00 41.20           O  
ATOM   2141  N   ARG C  28     -10.863 -19.141 -10.231  1.00 41.36           N  
ATOM   2142  CA  ARG C  28     -11.361 -18.212 -11.240  1.00 41.36           C  
ATOM   2143  C   ARG C  28     -12.884 -18.138 -11.212  1.00 41.36           C  
ATOM   2144  CB  ARG C  28     -10.881 -18.622 -12.633  1.00 41.36           C  
ATOM   2145  O   ARG C  28     -13.462 -17.060 -11.362  1.00 41.36           O  
ATOM   2146  CG  ARG C  28      -9.533 -18.035 -13.019  1.00 41.36           C  
ATOM   2147  CD  ARG C  28      -9.119 -18.448 -14.424  1.00 41.36           C  
ATOM   2148  NE  ARG C  28      -7.920 -17.739 -14.863  1.00 41.36           N  
ATOM   2149  NH1 ARG C  28      -7.661 -18.957 -16.809  1.00 41.36           N  
ATOM   2150  NH2 ARG C  28      -6.175 -17.291 -16.288  1.00 41.36           N  
ATOM   2151  CZ  ARG C  28      -7.255 -17.998 -15.985  1.00 41.36           C  
ATOM   2152  N   ALA C  29     -13.290 -19.172 -11.151  1.00 42.43           N  
ATOM   2153  CA  ALA C  29     -14.744 -19.238 -11.031  1.00 42.43           C  
ATOM   2154  C   ALA C  29     -15.222 -18.534  -9.764  1.00 42.43           C  
ATOM   2155  CB  ALA C  29     -15.213 -20.691 -11.038  1.00 42.43           C  
ATOM   2156  O   ALA C  29     -16.256 -17.861  -9.773  1.00 42.43           O  
ATOM   2157  N   SER C  30     -14.527 -18.711  -8.922  1.00 42.60           N  
ATOM   2158  CA  SER C  30     -14.877 -18.058  -7.665  1.00 42.60           C  
ATOM   2159  C   SER C  30     -14.777 -16.541  -7.784  1.00 42.60           C  
ATOM   2160  CB  SER C  30     -13.972 -18.550  -6.535  1.00 42.60           C  
ATOM   2161  O   SER C  30     -15.626 -15.815  -7.263  1.00 42.60           O  
ATOM   2162  OG  SER C  30     -14.260 -17.867  -5.327  1.00 42.60           O  
ATOM   2163  N   CYS C  31     -13.752 -16.169  -8.435  1.00 42.61           N  
ATOM   2164  CA  CYS C  31     -13.643 -14.738  -8.697  1.00 42.61           C  
ATOM   2165  C   CYS C  31     -14.810 -14.249  -9.546  1.00 42.61           C  
ATOM   2166  CB  CYS C  31     -12.322 -14.420  -9.396  1.00 42.61           C  
ATOM   2167  O   CYS C  31     -15.360 -13.176  -9.293  1.00 42.61           O  
ATOM   2168  SG  CYS C  31     -10.935 -14.191  -8.263  1.00 42.61           S  
ATOM   2169  N   ARG C  32     -14.926 -15.075 -10.350  1.00 42.17           N  
ATOM   2170  CA  ARG C  32     -16.086 -14.751 -11.174  1.00 42.17           C  
ATOM   2171  C   ARG C  32     -17.371 -14.802 -10.354  1.00 42.17           C  
ATOM   2172  CB  ARG C  32     -16.185 -15.708 -12.364  1.00 42.17           C  
ATOM   2173  O   ARG C  32     -18.258 -13.964 -10.528  1.00 42.17           O  
ATOM   2174  CG  ARG C  32     -15.508 -15.196 -13.625  1.00 42.17           C  
ATOM   2175  CD  ARG C  32     -15.649 -16.177 -14.780  1.00 42.17           C  
ATOM   2176  NE  ARG C  32     -14.759 -15.839 -15.886  1.00 42.17           N  
ATOM   2177  NH1 ARG C  32     -15.708 -17.328 -17.377  1.00 42.17           N  
ATOM   2178  NH2 ARG C  32     -13.948 -16.011 -18.028  1.00 42.17           N  
ATOM   2179  CZ  ARG C  32     -14.807 -16.393 -17.095  1.00 42.17           C  
ATOM   2180  N   ALA C  33     -17.200 -15.781  -9.623  1.00 43.44           N  
ATOM   2181  CA  ALA C  33     -18.348 -15.892  -8.727  1.00 43.44           C  
ATOM   2182  C   ALA C  33     -18.428 -14.692  -7.787  1.00 43.44           C  
ATOM   2183  CB  ALA C  33     -18.273 -17.188  -7.924  1.00 43.44           C  
ATOM   2184  O   ALA C  33     -19.518 -14.190  -7.502  1.00 43.44           O  
ATOM   2185  N   SER C  34     -17.438 -14.333  -7.390  1.00 43.42           N  
ATOM   2186  CA  SER C  34     -17.394 -13.151  -6.535  1.00 43.42           C  
ATOM   2187  C   SER C  34     -17.863 -11.909  -7.285  1.00 43.42           C  
ATOM   2188  CB  SER C  34     -15.980 -12.929  -5.998  1.00 43.42           C  
ATOM   2189  O   SER C  34     -18.592 -11.081  -6.732  1.00 43.42           O  
ATOM   2190  OG  SER C  34     -15.598 -13.986  -5.134  1.00 43.42           O  
ATOM   2191  N   ALA C  35     -17.355 -11.843  -8.436  1.00 43.12           N  
ATOM   2192  CA  ALA C  35     -17.855 -10.744  -9.259  1.00 43.12           C  
ATOM   2193  C   ALA C  35     -19.367 -10.843  -9.444  1.00 43.12           C  
ATOM   2194  CB  ALA C  35     -17.155 -10.734 -10.615  1.00 43.12           C  
ATOM   2195  O   ALA C  35     -20.067  -9.828  -9.435  1.00 43.12           O  
ATOM   2196  N   ASN C  36     -19.619 -11.924  -9.644  1.00 43.24           N  
ATOM   2197  CA  ASN C  36     -21.056 -12.157  -9.753  1.00 43.24           C  
ATOM   2198  C   ASN C  36     -21.773 -11.864  -8.439  1.00 43.24           C  
ATOM   2199  CB  ASN C  36     -21.335 -13.593 -10.201  1.00 43.24           C  
ATOM   2200  O   ASN C  36     -22.889 -11.341  -8.439  1.00 43.24           O  
ATOM   2201  CG  ASN C  36     -21.134 -13.790 -11.691  1.00 43.24           C  
ATOM   2202  ND2 ASN C  36     -20.989 -15.041 -12.110  1.00 43.24           N  
ATOM   2203  OD1 ASN C  36     -21.108 -12.824 -12.459  1.00 43.24           O  
ATOM   2204  N   TYR C  37     -21.130 -12.396  -7.679  1.00 42.65           N  
ATOM   2205  CA  TYR C  37     -21.667 -12.088  -6.358  1.00 42.65           C  
ATOM   2206  C   TYR C  37     -21.777 -10.582  -6.151  1.00 42.65           C  
ATOM   2207  CB  TYR C  37     -20.789 -12.703  -5.264  1.00 42.65           C  
ATOM   2208  O   TYR C  37     -22.780 -10.093  -5.627  1.00 42.65           O  
ATOM   2209  CG  TYR C  37     -21.478 -12.817  -3.925  1.00 42.65           C  
ATOM   2210  CD1 TYR C  37     -21.284 -11.856  -2.936  1.00 42.65           C  
ATOM   2211  CD2 TYR C  37     -22.323 -13.886  -3.647  1.00 42.65           C  
ATOM   2212  CE1 TYR C  37     -21.915 -11.958  -1.700  1.00 42.65           C  
ATOM   2213  CE2 TYR C  37     -22.959 -13.998  -2.415  1.00 42.65           C  
ATOM   2214  OH  TYR C  37     -23.377 -13.137  -0.229  1.00 42.65           O  
ATOM   2215  CZ  TYR C  37     -22.750 -13.031  -1.450  1.00 42.65           C  
ATOM   2216  N   LEU C  38     -20.987  -9.723  -6.334  1.00 43.14           N  
ATOM   2217  CA  LEU C  38     -21.027  -8.268  -6.228  1.00 43.14           C  
ATOM   2218  C   LEU C  38     -22.135  -7.690  -7.102  1.00 43.14           C  
ATOM   2219  CB  LEU C  38     -19.678  -7.664  -6.626  1.00 43.14           C  
ATOM   2220  O   LEU C  38     -22.804  -6.731  -6.711  1.00 43.14           O  
ATOM   2221  CG  LEU C  38     -18.542  -7.815  -5.613  1.00 43.14           C  
ATOM   2222  CD1 LEU C  38     -17.208  -7.447  -6.253  1.00 43.14           C  
ATOM   2223  CD2 LEU C  38     -18.805  -6.954  -4.381  1.00 43.14           C  
ATOM   2224  N   ARG C  39     -22.214  -8.336  -8.135  1.00 42.05           N  
ATOM   2225  CA  ARG C  39     -23.309  -7.914  -9.002  1.00 42.05           C  
ATOM   2226  C   ARG C  39     -24.660  -8.268  -8.390  1.00 42.05           C  
ATOM   2227  CB  ARG C  39     -23.177  -8.554 -10.386  1.00 42.05           C  
ATOM   2228  O   ARG C  39     -25.613  -7.491  -8.482  1.00 42.05           O  
ATOM   2229  CG  ARG C  39     -22.701  -7.595 -11.465  1.00 42.05           C  
ATOM   2230  CD  ARG C  39     -22.553  -8.290 -12.812  1.00 42.05           C  
ATOM   2231  NE  ARG C  39     -21.441  -7.742 -13.582  1.00 42.05           N  
ATOM   2232  NH1 ARG C  39     -21.711  -9.169 -15.378  1.00 42.05           N  
ATOM   2233  NH2 ARG C  39     -20.039  -7.601 -15.396  1.00 42.05           N  
ATOM   2234  CZ  ARG C  39     -21.066  -8.172 -14.784  1.00 42.05           C  
ATOM   2235  N   ALA C  40     -24.608  -9.401  -7.997  1.00 43.07           N  
ATOM   2236  CA  ALA C  40     -25.840  -9.837  -7.345  1.00 43.07           C  
ATOM   2237  C   ALA C  40     -26.181  -8.939  -6.160  1.00 43.07           C  
ATOM   2238  CB  ALA C  40     -25.716 -11.289  -6.889  1.00 43.07           C  
ATOM   2239  O   ALA C  40     -27.355  -8.663  -5.899  1.00 43.07           O  
ATOM   2240  N   GLU C  41     -25.388  -8.586  -5.394  1.00 40.62           N  
ATOM   2241  CA  GLU C  41     -25.608  -7.677  -4.273  1.00 40.62           C  
ATOM   2242  C   GLU C  41     -26.135  -6.327  -4.752  1.00 40.62           C  
ATOM   2243  CB  GLU C  41     -24.317  -7.485  -3.475  1.00 40.62           C  
ATOM   2244  O   GLU C  41     -26.938  -5.690  -4.068  1.00 40.62           O  
ATOM   2245  CG  GLU C  41     -24.287  -8.249  -2.159  1.00 40.62           C  
ATOM   2246  CD  GLU C  41     -23.242  -7.728  -1.185  1.00 40.62           C  
ATOM   2247  OE1 GLU C  41     -23.277  -8.113   0.005  1.00 40.62           O  
ATOM   2248  OE2 GLU C  41     -22.384  -6.926  -1.616  1.00 40.62           O  
ATOM   2249  N   ALA C  42     -25.723  -6.053  -5.753  1.00 41.00           N  
ATOM   2250  CA  ALA C  42     -26.218  -4.810  -6.339  1.00 41.00           C  
ATOM   2251  C   ALA C  42     -27.674  -4.950  -6.775  1.00 41.00           C  
ATOM   2252  CB  ALA C  42     -25.348  -4.397  -7.524  1.00 41.00           C  
ATOM   2253  O   ALA C  42     -28.399  -3.957  -6.864  1.00 41.00           O  
ATOM   2254  N   ALA C  43     -27.804  -6.162  -6.984  1.00 42.34           N  
ATOM   2255  CA  ALA C  43     -29.170  -6.425  -7.429  1.00 42.34           C  
ATOM   2256  C   ALA C  43     -30.093  -6.688  -6.243  1.00 42.34           C  
ATOM   2257  CB  ALA C  43     -29.197  -7.609  -8.393  1.00 42.34           C  
ATOM   2258  O   ALA C  43     -31.298  -6.885  -6.417  1.00 42.34           O  
ATOM   2259  N   LEU C  44     -29.829  -6.777  -4.990  1.00 42.03           N  
ATOM   2260  CA  LEU C  44     -30.695  -7.043  -3.847  1.00 42.03           C  
ATOM   2261  C   LEU C  44     -31.785  -5.984  -3.732  1.00 42.03           C  
ATOM   2262  CB  LEU C  44     -29.876  -7.092  -2.554  1.00 42.03           C  
ATOM   2263  O   LEU C  44     -31.523  -4.794  -3.921  1.00 42.03           O  
ATOM   2264  CG  LEU C  44     -29.011  -8.336  -2.345  1.00 42.03           C  
ATOM   2265  CD1 LEU C  44     -27.872  -8.033  -1.377  1.00 42.03           C  
ATOM   2266  CD2 LEU C  44     -29.858  -9.497  -1.836  1.00 42.03           C  
ATOM   2267  N   PRO C  45     -32.885  -6.382  -3.867  1.00 42.85           N  
ATOM   2268  CA  PRO C  45     -34.033  -5.476  -3.784  1.00 42.85           C  
ATOM   2269  C   PRO C  45     -33.955  -4.533  -2.585  1.00 42.85           C  
ATOM   2270  CB  PRO C  45     -35.225  -6.429  -3.652  1.00 42.85           C  
ATOM   2271  O   PRO C  45     -33.466  -4.920  -1.521  1.00 42.85           O  
ATOM   2272  CG  PRO C  45     -34.617  -7.792  -3.570  1.00 42.85           C  
ATOM   2273  CD  PRO C  45     -33.124  -7.654  -3.662  1.00 42.85           C  
ATOM   2274  N   ARG C  46     -34.148  -3.643  -2.481  1.00 40.95           N  
ATOM   2275  CA  ARG C  46     -34.348  -2.597  -1.483  1.00 40.95           C  
ATOM   2276  C   ARG C  46     -35.487  -2.955  -0.535  1.00 40.95           C  
ATOM   2277  CB  ARG C  46     -34.632  -1.255  -2.161  1.00 40.95           C  
ATOM   2278  O   ARG C  46     -36.569  -3.347  -0.977  1.00 40.95           O  
ATOM   2279  CG  ARG C  46     -33.390  -0.554  -2.687  1.00 40.95           C  
ATOM   2280  CD  ARG C  46     -33.706   0.841  -3.208  1.00 40.95           C  
ATOM   2281  NE  ARG C  46     -32.506   1.525  -3.680  1.00 40.95           N  
ATOM   2282  NH1 ARG C  46     -33.599   3.469  -4.280  1.00 40.95           N  
ATOM   2283  NH2 ARG C  46     -31.334   3.283  -4.579  1.00 40.95           N  
ATOM   2284  CZ  ARG C  46     -32.483   2.757  -4.179  1.00 40.95           C  
ATOM   2285  N   ARG C  47     -35.636  -3.526   0.510  1.00 40.91           N  
ATOM   2286  CA  ARG C  47     -36.653  -3.743   1.534  1.00 40.91           C  
ATOM   2287  C   ARG C  47     -37.535  -2.511   1.700  1.00 40.91           C  
ATOM   2288  CB  ARG C  47     -36.002  -4.106   2.870  1.00 40.91           C  
ATOM   2289  O   ARG C  47     -37.035  -1.385   1.755  1.00 40.91           O  
ATOM   2290  CG  ARG C  47     -35.657  -5.580   3.007  1.00 40.91           C  
ATOM   2291  CD  ARG C  47     -35.180  -5.919   4.413  1.00 40.91           C  
ATOM   2292  NE  ARG C  47     -34.498  -7.210   4.454  1.00 40.91           N  
ATOM   2293  NH1 ARG C  47     -34.937  -7.604   6.687  1.00 40.91           N  
ATOM   2294  NH2 ARG C  47     -33.756  -9.137   5.459  1.00 40.91           N  
ATOM   2295  CZ  ARG C  47     -34.399  -7.981   5.533  1.00 40.91           C  
ATOM   2296  N   ARG C  48     -38.468  -2.478   1.354  1.00 40.80           N  
ATOM   2297  CA  ARG C  48     -39.526  -1.507   1.613  1.00 40.80           C  
ATOM   2298  C   ARG C  48     -39.856  -1.440   3.101  1.00 40.80           C  
ATOM   2299  CB  ARG C  48     -40.783  -1.854   0.813  1.00 40.80           C  
ATOM   2300  O   ARG C  48     -40.026  -2.473   3.751  1.00 40.80           O  
ATOM   2301  CG  ARG C  48     -40.967  -1.014  -0.440  1.00 40.80           C  
ATOM   2302  CD  ARG C  48     -42.287  -1.319  -1.135  1.00 40.80           C  
ATOM   2303  NE  ARG C  48     -42.232  -1.002  -2.560  1.00 40.80           N  
ATOM   2304  NH1 ARG C  48     -44.522  -0.879  -2.832  1.00 40.80           N  
ATOM   2305  NH2 ARG C  48     -43.130  -0.517  -4.617  1.00 40.80           N  
ATOM   2306  CZ  ARG C  48     -43.295  -0.800  -3.333  1.00 40.80           C  
ATOM   2307  N   TYR C  49     -39.853  -0.654   3.841  1.00 42.94           N  
ATOM   2308  CA  TYR C  49     -40.227  -0.372   5.222  1.00 42.94           C  
ATOM   2309  C   TYR C  49     -41.739  -0.242   5.363  1.00 42.94           C  
ATOM   2310  CB  TYR C  49     -39.546   0.910   5.712  1.00 42.94           C  
ATOM   2311  O   TYR C  49     -42.405   0.312   4.485  1.00 42.94           O  
ATOM   2312  CG  TYR C  49     -38.074   0.742   6.003  1.00 42.94           C  
ATOM   2313  CD1 TYR C  49     -37.639   0.254   7.233  1.00 42.94           C  
ATOM   2314  CD2 TYR C  49     -37.117   1.071   5.050  1.00 42.94           C  
ATOM   2315  CE1 TYR C  49     -36.283   0.100   7.507  1.00 42.94           C  
ATOM   2316  CE2 TYR C  49     -35.759   0.920   5.312  1.00 42.94           C  
ATOM   2317  OH  TYR C  49     -34.010   0.283   6.806  1.00 42.94           O  
ATOM   2318  CZ  TYR C  49     -35.353   0.434   6.541  1.00 42.94           C  
ATOM   2319  N   PRO C  50     -42.384  -0.965   6.202  1.00 44.93           N  
ATOM   2320  CA  PRO C  50     -43.828  -0.866   6.428  1.00 44.93           C  
ATOM   2321  C   PRO C  50     -44.291   0.569   6.670  1.00 44.93           C  
ATOM   2322  CB  PRO C  50     -44.050  -1.729   7.672  1.00 44.93           C  
ATOM   2323  O   PRO C  50     -43.540   1.379   7.219  1.00 44.93           O  
ATOM   2324  CG  PRO C  50     -42.677  -2.110   8.123  1.00 44.93           C  
ATOM   2325  CD  PRO C  50     -41.684  -1.571   7.134  1.00 44.93           C  
ATOM   2326  N   GLN C  51     -45.243   1.013   6.313  1.00 43.55           N  
ATOM   2327  CA  GLN C  51     -45.942   2.280   6.505  1.00 43.55           C  
ATOM   2328  C   GLN C  51     -46.313   2.486   7.971  1.00 43.55           C  
ATOM   2329  CB  GLN C  51     -47.197   2.339   5.633  1.00 43.55           C  
ATOM   2330  O   GLN C  51     -46.767   1.556   8.639  1.00 43.55           O  
ATOM   2331  CG  GLN C  51     -46.925   2.750   4.192  1.00 43.55           C  
ATOM   2332  CD  GLN C  51     -48.037   3.598   3.604  1.00 43.55           C  
ATOM   2333  NE2 GLN C  51     -47.871   4.009   2.352  1.00 43.55           N  
ATOM   2334  OE1 GLN C  51     -49.039   3.880   4.270  1.00 43.55           O  
ATOM   2335  N   PRO C  52     -46.325   3.484   8.762  1.00 47.78           N  
ATOM   2336  CA  PRO C  52     -46.636   3.729  10.173  1.00 47.78           C  
ATOM   2337  C   PRO C  52     -48.095   3.435  10.515  1.00 47.78           C  
ATOM   2338  CB  PRO C  52     -46.323   5.217  10.350  1.00 47.78           C  
ATOM   2339  O   PRO C  52     -48.975   3.585   9.663  1.00 47.78           O  
ATOM   2340  CG  PRO C  52     -46.005   5.707   8.974  1.00 47.78           C  
ATOM   2341  CD  PRO C  52     -46.050   4.540   8.030  1.00 47.78           C  
ATOM   2342  N   PRO C  53     -48.574   3.095  11.645  1.00 51.56           N  
ATOM   2343  CA  PRO C  53     -49.963   2.911  12.070  1.00 51.56           C  
ATOM   2344  C   PRO C  53     -50.773   4.205  12.019  1.00 51.56           C  
ATOM   2345  CB  PRO C  53     -49.828   2.408  13.509  1.00 51.56           C  
ATOM   2346  O   PRO C  53     -50.205   5.297  12.109  1.00 51.56           O  
ATOM   2347  CG  PRO C  53     -48.378   2.567  13.835  1.00 51.56           C  
ATOM   2348  CD  PRO C  53     -47.657   3.012  12.595  1.00 51.56           C  
ATOM   2349  N   VAL C  54     -52.005   4.192  12.468  1.00 48.57           N  
ATOM   2350  CA  VAL C  54     -53.157   5.064  12.263  1.00 48.57           C  
ATOM   2351  C   VAL C  54     -53.366   5.942  13.495  1.00 48.57           C  
ATOM   2352  CB  VAL C  54     -54.437   4.253  11.963  1.00 48.57           C  
ATOM   2353  O   VAL C  54     -54.056   6.962  13.429  1.00 48.57           O  
ATOM   2354  CG1 VAL C  54     -55.336   5.005  10.983  1.00 48.57           C  
ATOM   2355  CG2 VAL C  54     -54.078   2.874  11.413  1.00 48.57           C  
ATOM   2356  N   SER C  55     -53.181   5.675  14.573  1.00 52.27           N  
ATOM   2357  CA  SER C  55     -53.372   6.742  15.550  1.00 52.27           C  
ATOM   2358  C   SER C  55     -52.223   7.744  15.505  1.00 52.27           C  
ATOM   2359  CB  SER C  55     -53.498   6.162  16.960  1.00 52.27           C  
ATOM   2360  O   SER C  55     -51.065   7.362  15.326  1.00 52.27           O  
ATOM   2361  OG  SER C  55     -52.316   6.391  17.706  1.00 52.27           O  
ATOM   2362  N   GLY C  56     -52.518   8.339  15.914  1.00 61.77           N  
ATOM   2363  CA  GLY C  56     -51.620   9.454  15.660  1.00 61.77           C  
ATOM   2364  C   GLY C  56     -50.373   9.424  16.523  1.00 61.77           C  
ATOM   2365  O   GLY C  56     -49.257   9.550  16.014  1.00 61.77           O  
ATOM   2366  N   ALA C  57     -50.703   9.216  17.882  1.00 75.16           N  
ATOM   2367  CA  ALA C  57     -49.592   9.208  18.830  1.00 75.16           C  
ATOM   2368  C   ALA C  57     -48.722   7.969  18.644  1.00 75.16           C  
ATOM   2369  CB  ALA C  57     -50.114   9.278  20.263  1.00 75.16           C  
ATOM   2370  O   ALA C  57     -47.493   8.050  18.708  1.00 75.16           O  
ATOM   2371  N   ALA C  58     -49.330   7.028  18.290  1.00 74.80           N  
ATOM   2372  CA  ALA C  58     -48.624   5.769  18.069  1.00 74.80           C  
ATOM   2373  C   ALA C  58     -47.822   5.809  16.771  1.00 74.80           C  
ATOM   2374  CB  ALA C  58     -49.609   4.602  18.046  1.00 74.80           C  
ATOM   2375  O   ALA C  58     -46.690   5.324  16.718  1.00 74.80           O  
ATOM   2376  N   THR C  59     -48.311   6.577  16.297  1.00 83.02           N  
ATOM   2377  CA  THR C  59     -47.651   6.715  15.004  1.00 83.02           C  
ATOM   2378  C   THR C  59     -46.417   7.606  15.118  1.00 83.02           C  
ATOM   2379  CB  THR C  59     -48.609   7.292  13.946  1.00 83.02           C  
ATOM   2380  O   THR C  59     -45.370   7.302  14.544  1.00 83.02           O  
ATOM   2381  CG2 THR C  59     -47.953   7.325  12.569  1.00 83.02           C  
ATOM   2382  OG1 THR C  59     -49.787   6.480  13.882  1.00 83.02           O  
ATOM   2383  N   LEU C  60     -46.525   8.664  15.946  1.00 85.75           N  
ATOM   2384  CA  LEU C  60     -45.405   9.575  16.154  1.00 85.75           C  
ATOM   2385  C   LEU C  60     -44.262   8.875  16.883  1.00 85.75           C  
ATOM   2386  CB  LEU C  60     -45.854  10.805  16.948  1.00 85.75           C  
ATOM   2387  O   LEU C  60     -43.095   9.045  16.524  1.00 85.75           O  
ATOM   2388  CG  LEU C  60     -44.838  11.942  17.069  1.00 85.75           C  
ATOM   2389  CD1 LEU C  60     -44.664  12.643  15.726  1.00 85.75           C  
ATOM   2390  CD2 LEU C  60     -45.270  12.933  18.144  1.00 85.75           C  
ATOM   2391  N   GLN C  61     -44.709   8.109  17.794  1.00 87.43           N  
ATOM   2392  CA  GLN C  61     -43.698   7.375  18.548  1.00 87.43           C  
ATOM   2393  C   GLN C  61     -42.987   6.354  17.664  1.00 87.43           C  
ATOM   2394  CB  GLN C  61     -44.329   6.678  19.754  1.00 87.43           C  
ATOM   2395  O   GLN C  61     -41.767   6.198  17.746  1.00 87.43           O  
ATOM   2396  CG  GLN C  61     -44.587   7.605  20.934  1.00 87.43           C  
ATOM   2397  CD  GLN C  61     -45.263   6.901  22.096  1.00 87.43           C  
ATOM   2398  NE2 GLN C  61     -45.222   7.521  23.270  1.00 87.43           N  
ATOM   2399  OE1 GLN C  61     -45.819   5.809  21.939  1.00 87.43           O  
ATOM   2400  N   GLU C  62     -43.714   5.802  16.945  1.00 86.43           N  
ATOM   2401  CA  GLU C  62     -43.147   4.828  16.017  1.00 86.43           C  
ATOM   2402  C   GLU C  62     -42.227   5.502  15.003  1.00 86.43           C  
ATOM   2403  CB  GLU C  62     -44.259   4.064  15.293  1.00 86.43           C  
ATOM   2404  O   GLU C  62     -41.153   4.985  14.692  1.00 86.43           O  
ATOM   2405  CG  GLU C  62     -43.804   2.746  14.684  1.00 86.43           C  
ATOM   2406  CD  GLU C  62     -44.954   1.887  14.185  1.00 86.43           C  
ATOM   2407  OE1 GLU C  62     -44.705   0.757  13.707  1.00 86.43           O  
ATOM   2408  OE2 GLU C  62     -46.115   2.348  14.272  1.00 86.43           O  
ATOM   2409  N   LEU C  63     -42.687   6.523  14.543  1.00 85.35           N  
ATOM   2410  CA  LEU C  63     -41.874   7.279  13.596  1.00 85.35           C  
ATOM   2411  C   LEU C  63     -40.587   7.766  14.254  1.00 85.35           C  
ATOM   2412  CB  LEU C  63     -42.662   8.470  13.045  1.00 85.35           C  
ATOM   2413  O   LEU C  63     -39.514   7.704  13.649  1.00 85.35           O  
ATOM   2414  CG  LEU C  63     -43.632   8.171  11.901  1.00 85.35           C  
ATOM   2415  CD1 LEU C  63     -44.612   9.325  11.722  1.00 85.35           C  
ATOM   2416  CD2 LEU C  63     -42.868   7.906  10.608  1.00 85.35           C  
ATOM   2417  N   GLN C  64     -40.730   8.190  15.405  1.00 88.02           N  
ATOM   2418  CA  GLN C  64     -39.545   8.637  16.130  1.00 88.02           C  
ATOM   2419  C   GLN C  64     -38.574   7.483  16.362  1.00 88.02           C  
ATOM   2420  CB  GLN C  64     -39.938   9.270  17.465  1.00 88.02           C  
ATOM   2421  O   GLN C  64     -37.360   7.650  16.230  1.00 88.02           O  
ATOM   2422  CG  GLN C  64     -38.772   9.899  18.215  1.00 88.02           C  
ATOM   2423  CD  GLN C  64     -38.170  11.081  17.479  1.00 88.02           C  
ATOM   2424  NE2 GLN C  64     -36.863  11.033  17.248  1.00 88.02           N  
ATOM   2425  OE1 GLN C  64     -38.875  12.030  17.120  1.00 88.02           O  
ATOM   2426  N   ALA C  65     -39.078   6.384  16.673  1.00 87.26           N  
ATOM   2427  CA  ALA C  65     -38.240   5.204  16.863  1.00 87.26           C  
ATOM   2428  C   ALA C  65     -37.525   4.824  15.570  1.00 87.26           C  
ATOM   2429  CB  ALA C  65     -39.077   4.032  17.369  1.00 87.26           C  
ATOM   2430  O   ALA C  65     -36.351   4.444  15.590  1.00 87.26           O  
ATOM   2431  N   GLN C  66     -38.282   4.978  14.534  1.00 86.61           N  
ATOM   2432  CA  GLN C  66     -37.688   4.686  13.234  1.00 86.61           C  
ATOM   2433  C   GLN C  66     -36.580   5.681  12.899  1.00 86.61           C  
ATOM   2434  CB  GLN C  66     -38.756   4.703  12.139  1.00 86.61           C  
ATOM   2435  O   GLN C  66     -35.531   5.297  12.376  1.00 86.61           O  
ATOM   2436  CG  GLN C  66     -39.649   3.470  12.132  1.00 86.61           C  
ATOM   2437  CD  GLN C  66     -40.704   3.515  11.042  1.00 86.61           C  
ATOM   2438  NE2 GLN C  66     -41.586   2.521  11.030  1.00 86.61           N  
ATOM   2439  OE1 GLN C  66     -40.726   4.435  10.219  1.00 86.61           O  
ATOM   2440  N   VAL C  67     -36.834   6.827  13.157  1.00 86.61           N  
ATOM   2441  CA  VAL C  67     -35.834   7.865  12.928  1.00 86.61           C  
ATOM   2442  C   VAL C  67     -34.595   7.587  13.776  1.00 86.61           C  
ATOM   2443  CB  VAL C  67     -36.393   9.271  13.244  1.00 86.61           C  
ATOM   2444  O   VAL C  67     -33.467   7.681  13.288  1.00 86.61           O  
ATOM   2445  CG1 VAL C  67     -35.267  10.303  13.284  1.00 86.61           C  
ATOM   2446  CG2 VAL C  67     -37.450   9.668  12.217  1.00 86.61           C  
ATOM   2447  N   ASP C  68     -34.769   7.180  14.962  1.00 88.09           N  
ATOM   2448  CA  ASP C  68     -33.658   6.889  15.863  1.00 88.09           C  
ATOM   2449  C   ASP C  68     -32.821   5.722  15.345  1.00 88.09           C  
ATOM   2450  CB  ASP C  68     -34.174   6.582  17.270  1.00 88.09           C  
ATOM   2451  O   ASP C  68     -31.590   5.775  15.369  1.00 88.09           O  
ATOM   2452  CG  ASP C  68     -34.728   7.806  17.978  1.00 88.09           C  
ATOM   2453  OD1 ASP C  68     -35.445   7.653  18.991  1.00 88.09           O  
ATOM   2454  OD2 ASP C  68     -34.448   8.934  17.518  1.00 88.09           O  
ATOM   2455  N   THR C  69     -33.541   4.847  14.873  1.00 87.97           N  
ATOM   2456  CA  THR C  69     -32.855   3.676  14.340  1.00 87.97           C  
ATOM   2457  C   THR C  69     -32.049   4.040  13.096  1.00 87.97           C  
ATOM   2458  CB  THR C  69     -33.850   2.552  13.998  1.00 87.97           C  
ATOM   2459  O   THR C  69     -30.900   3.618  12.948  1.00 87.97           O  
ATOM   2460  CG2 THR C  69     -33.130   1.330  13.437  1.00 87.97           C  
ATOM   2461  OG1 THR C  69     -34.559   2.172  15.184  1.00 87.97           O  
ATOM   2462  N   LEU C  70     -32.634   4.798  12.356  1.00 87.52           N  
ATOM   2463  CA  LEU C  70     -31.955   5.214  11.134  1.00 87.52           C  
ATOM   2464  C   LEU C  70     -30.734   6.070  11.455  1.00 87.52           C  
ATOM   2465  CB  LEU C  70     -32.913   5.991  10.227  1.00 87.52           C  
ATOM   2466  O   LEU C  70     -29.689   5.933  10.814  1.00 87.52           O  
ATOM   2467  CG  LEU C  70     -33.905   5.156   9.416  1.00 87.52           C  
ATOM   2468  CD1 LEU C  70     -34.961   6.056   8.781  1.00 87.52           C  
ATOM   2469  CD2 LEU C  70     -33.176   4.345   8.350  1.00 87.52           C  
ATOM   2470  N   GLU C  71     -30.889   6.827  12.429  1.00 86.99           N  
ATOM   2471  CA  GLU C  71     -29.768   7.667  12.838  1.00 86.99           C  
ATOM   2472  C   GLU C  71     -28.623   6.826  13.397  1.00 86.99           C  
ATOM   2473  CB  GLU C  71     -30.218   8.698  13.876  1.00 86.99           C  
ATOM   2474  O   GLU C  71     -27.453   7.100  13.122  1.00 86.99           O  
ATOM   2475  CG  GLU C  71     -30.987   9.871  13.284  1.00 86.99           C  
ATOM   2476  CD  GLU C  71     -31.450  10.874  14.329  1.00 86.99           C  
ATOM   2477  OE1 GLU C  71     -31.920  11.970  13.951  1.00 86.99           O  
ATOM   2478  OE2 GLU C  71     -31.339  10.561  15.536  1.00 86.99           O  
ATOM   2479  N   LEU C  72     -28.955   5.809  14.042  1.00 87.66           N  
ATOM   2480  CA  LEU C  72     -27.946   4.906  14.586  1.00 87.66           C  
ATOM   2481  C   LEU C  72     -27.248   4.137  13.469  1.00 87.66           C  
ATOM   2482  CB  LEU C  72     -28.580   3.927  15.577  1.00 87.66           C  
ATOM   2483  O   LEU C  72     -26.021   4.014  13.467  1.00 87.66           O  
ATOM   2484  CG  LEU C  72     -27.620   2.992  16.314  1.00 87.66           C  
ATOM   2485  CD1 LEU C  72     -26.724   3.787  17.257  1.00 87.66           C  
ATOM   2486  CD2 LEU C  72     -28.395   1.923  17.078  1.00 87.66           C  
ATOM   2487  N   GLU C  73     -28.065   3.767  12.599  1.00 87.32           N  
ATOM   2488  CA  GLU C  73     -27.513   3.041  11.459  1.00 87.32           C  
ATOM   2489  C   GLU C  73     -26.624   3.943  10.607  1.00 87.32           C  
ATOM   2490  CB  GLU C  73     -28.636   2.449  10.603  1.00 87.32           C  
ATOM   2491  O   GLU C  73     -25.560   3.521  10.150  1.00 87.32           O  
ATOM   2492  CG  GLU C  73     -29.329   1.254  11.239  1.00 87.32           C  
ATOM   2493  CD  GLU C  73     -28.398   0.076  11.476  1.00 87.32           C  
ATOM   2494  OE1 GLU C  73     -28.541  -0.613  12.511  1.00 87.32           O  
ATOM   2495  OE2 GLU C  73     -27.517  -0.160  10.619  1.00 87.32           O  
ATOM   2496  N   ASN C  74     -27.057   5.003  10.461  1.00 87.51           N  
ATOM   2497  CA  ASN C  74     -26.270   5.969   9.701  1.00 87.51           C  
ATOM   2498  C   ASN C  74     -24.946   6.282  10.393  1.00 87.51           C  
ATOM   2499  CB  ASN C  74     -27.069   7.255   9.478  1.00 87.51           C  
ATOM   2500  O   ASN C  74     -23.907   6.380   9.738  1.00 87.51           O  
ATOM   2501  CG  ASN C  74     -26.511   8.101   8.351  1.00 87.51           C  
ATOM   2502  ND2 ASN C  74     -27.398   8.721   7.580  1.00 87.51           N  
ATOM   2503  OD1 ASN C  74     -25.294   8.197   8.173  1.00 87.51           O  
ATOM   2504  N   ALA C  75     -24.952   6.423  11.665  1.00 86.61           N  
ATOM   2505  CA  ALA C  75     -23.735   6.688  12.428  1.00 86.61           C  
ATOM   2506  C   ALA C  75     -22.759   5.519  12.326  1.00 86.61           C  
ATOM   2507  CB  ALA C  75     -24.074   6.968  13.890  1.00 86.61           C  
ATOM   2508  O   ALA C  75     -21.551   5.723  12.183  1.00 86.61           O  
ATOM   2509  N   ARG C  76     -23.311   4.492  12.306  1.00 86.65           N  
ATOM   2510  CA  ARG C  76     -22.490   3.293  12.176  1.00 86.65           C  
ATOM   2511  C   ARG C  76     -21.853   3.212  10.793  1.00 86.65           C  
ATOM   2512  CB  ARG C  76     -23.324   2.038  12.443  1.00 86.65           C  
ATOM   2513  O   ARG C  76     -20.656   2.942  10.670  1.00 86.65           O  
ATOM   2514  CG  ARG C  76     -22.518   0.748  12.430  1.00 86.65           C  
ATOM   2515  CD  ARG C  76     -23.395  -0.468  12.693  1.00 86.65           C  
ATOM   2516  NE  ARG C  76     -22.697  -1.713  12.385  1.00 86.65           N  
ATOM   2517  NH1 ARG C  76     -22.165  -2.198  14.580  1.00 86.65           N  
ATOM   2518  NH2 ARG C  76     -21.519  -3.616  12.899  1.00 86.65           N  
ATOM   2519  CZ  ARG C  76     -22.128  -2.506  13.289  1.00 86.65           C  
ATOM   2520  N   LEU C  77     -22.712   3.564   9.901  1.00 86.79           N  
ATOM   2521  CA  LEU C  77     -22.232   3.516   8.524  1.00 86.79           C  
ATOM   2522  C   LEU C  77     -21.169   4.582   8.281  1.00 86.79           C  
ATOM   2523  CB  LEU C  77     -23.394   3.704   7.545  1.00 86.79           C  
ATOM   2524  O   LEU C  77     -20.182   4.333   7.585  1.00 86.79           O  
ATOM   2525  CG  LEU C  77     -24.327   2.506   7.362  1.00 86.79           C  
ATOM   2526  CD1 LEU C  77     -25.543   2.903   6.532  1.00 86.79           C  
ATOM   2527  CD2 LEU C  77     -23.585   1.344   6.710  1.00 86.79           C  
ATOM   2528  N   ARG C  78     -21.397   5.682   8.839  1.00 85.62           N  
ATOM   2529  CA  ARG C  78     -20.413   6.753   8.720  1.00 85.62           C  
ATOM   2530  C   ARG C  78     -19.081   6.345   9.340  1.00 85.62           C  
ATOM   2531  CB  ARG C  78     -20.928   8.033   9.382  1.00 85.62           C  
ATOM   2532  O   ARG C  78     -18.020   6.587   8.760  1.00 85.62           O  
ATOM   2533  CG  ARG C  78     -21.900   8.824   8.521  1.00 85.62           C  
ATOM   2534  CD  ARG C  78     -22.296  10.138   9.178  1.00 85.62           C  
ATOM   2535  NE  ARG C  78     -23.390  10.790   8.464  1.00 85.62           N  
ATOM   2536  NH1 ARG C  78     -24.028  12.125  10.239  1.00 85.62           N  
ATOM   2537  NH2 ARG C  78     -25.153  12.246   8.245  1.00 85.62           N  
ATOM   2538  CZ  ARG C  78     -24.188  11.719   8.985  1.00 85.62           C  
ATOM   2539  N   ARG C  79     -19.157   5.689  10.432  1.00 84.64           N  
ATOM   2540  CA  ARG C  79     -17.946   5.211  11.093  1.00 84.64           C  
ATOM   2541  C   ARG C  79     -17.233   4.167  10.241  1.00 84.64           C  
ATOM   2542  CB  ARG C  79     -18.279   4.628  12.468  1.00 84.64           C  
ATOM   2543  O   ARG C  79     -16.013   4.222  10.074  1.00 84.64           O  
ATOM   2544  CG  ARG C  79     -17.056   4.282  13.302  1.00 84.64           C  
ATOM   2545  CD  ARG C  79     -17.442   3.715  14.661  1.00 84.64           C  
ATOM   2546  NE  ARG C  79     -18.027   4.737  15.525  1.00 84.64           N  
ATOM   2547  NH1 ARG C  79     -17.982   3.442  17.437  1.00 84.64           N  
ATOM   2548  NH2 ARG C  79     -18.805   5.580  17.515  1.00 84.64           N  
ATOM   2549  CZ  ARG C  79     -18.270   4.584  16.824  1.00 84.64           C  
ATOM   2550  N   LEU C  80     -18.021   3.425   9.761  1.00 85.93           N  
ATOM   2551  CA  LEU C  80     -17.455   2.367   8.932  1.00 85.93           C  
ATOM   2552  C   LEU C  80     -16.835   2.943   7.664  1.00 85.93           C  
ATOM   2553  CB  LEU C  80     -18.529   1.339   8.568  1.00 85.93           C  
ATOM   2554  O   LEU C  80     -15.840   2.416   7.159  1.00 85.93           O  
ATOM   2555  CG  LEU C  80     -18.956   0.381   9.682  1.00 85.93           C  
ATOM   2556  CD1 LEU C  80     -20.196  -0.401   9.261  1.00 85.93           C  
ATOM   2557  CD2 LEU C  80     -17.816  -0.566  10.040  1.00 85.93           C  
ATOM   2558  N   ALA C  81     -17.439   3.956   7.271  1.00 85.15           N  
ATOM   2559  CA  ALA C  81     -16.986   4.586   6.033  1.00 85.15           C  
ATOM   2560  C   ALA C  81     -15.707   5.386   6.261  1.00 85.15           C  
ATOM   2561  CB  ALA C  81     -18.079   5.486   5.462  1.00 85.15           C  
ATOM   2562  O   ALA C  81     -14.921   5.590   5.333  1.00 85.15           O  
ATOM   2563  N   LEU C  82     -15.417   5.833   7.487  1.00 89.68           N  
ATOM   2564  CA  LEU C  82     -14.336   6.777   7.749  1.00 89.68           C  
ATOM   2565  C   LEU C  82     -13.198   6.104   8.509  1.00 89.68           C  
ATOM   2566  CB  LEU C  82     -14.855   7.980   8.542  1.00 89.68           C  
ATOM   2567  O   LEU C  82     -12.098   6.653   8.600  1.00 89.68           O  
ATOM   2568  CG  LEU C  82     -15.921   8.835   7.857  1.00 89.68           C  
ATOM   2569  CD1 LEU C  82     -16.446   9.897   8.817  1.00 89.68           C  
ATOM   2570  CD2 LEU C  82     -15.360   9.480   6.594  1.00 89.68           C  
ATOM   2571  N   THR C  83     -13.433   4.863   9.019  1.00 91.03           N  
ATOM   2572  CA  THR C  83     -12.420   4.298   9.903  1.00 91.03           C  
ATOM   2573  C   THR C  83     -11.936   2.949   9.378  1.00 91.03           C  
ATOM   2574  CB  THR C  83     -12.960   4.130  11.336  1.00 91.03           C  
ATOM   2575  O   THR C  83     -12.664   2.259   8.662  1.00 91.03           O  
ATOM   2576  CG2 THR C  83     -13.348   5.477  11.938  1.00 91.03           C  
ATOM   2577  OG1 THR C  83     -14.114   3.281  11.309  1.00 91.03           O  
ATOM   2578  N   ASP C  84     -10.682   2.715   9.642  1.00 91.82           N  
ATOM   2579  CA  ASP C  84     -10.115   1.389   9.420  1.00 91.82           C  
ATOM   2580  C   ASP C  84     -10.632   0.391  10.453  1.00 91.82           C  
ATOM   2581  CB  ASP C  84      -8.586   1.444   9.460  1.00 91.82           C  
ATOM   2582  O   ASP C  84     -10.497   0.611  11.659  1.00 91.82           O  
ATOM   2583  CG  ASP C  84      -7.941   0.071   9.398  1.00 91.82           C  
ATOM   2584  OD1 ASP C  84      -7.325  -0.360  10.397  1.00 91.82           O  
ATOM   2585  OD2 ASP C  84      -8.047  -0.585   8.339  1.00 91.82           O  
ATOM   2586  N   ASP C  85     -11.181  -0.675   9.930  1.00 89.72           N  
ATOM   2587  CA  ASP C  85     -11.884  -1.628  10.784  1.00 89.72           C  
ATOM   2588  C   ASP C  85     -10.916  -2.334  11.731  1.00 89.72           C  
ATOM   2589  CB  ASP C  85     -12.635  -2.657   9.936  1.00 89.72           C  
ATOM   2590  O   ASP C  85     -11.272  -2.652  12.867  1.00 89.72           O  
ATOM   2591  CG  ASP C  85     -13.634  -3.471  10.739  1.00 89.72           C  
ATOM   2592  OD1 ASP C  85     -13.656  -4.714  10.603  1.00 89.72           O  
ATOM   2593  OD2 ASP C  85     -14.407  -2.865  11.511  1.00 89.72           O  
ATOM   2594  N   LEU C  86      -9.676  -2.477  11.420  1.00 92.08           N  
ATOM   2595  CA  LEU C  86      -8.701  -3.243  12.189  1.00 92.08           C  
ATOM   2596  C   LEU C  86      -8.153  -2.417  13.348  1.00 92.08           C  
ATOM   2597  CB  LEU C  86      -7.552  -3.705  11.289  1.00 92.08           C  
ATOM   2598  O   LEU C  86      -8.089  -2.898  14.482  1.00 92.08           O  
ATOM   2599  CG  LEU C  86      -6.460  -4.540  11.959  1.00 92.08           C  
ATOM   2600  CD1 LEU C  86      -7.054  -5.816  12.547  1.00 92.08           C  
ATOM   2601  CD2 LEU C  86      -5.352  -4.869  10.964  1.00 92.08           C  
ATOM   2602  N   THR C  87      -7.913  -1.167  13.114  1.00 93.73           N  
ATOM   2603  CA  THR C  87      -7.180  -0.385  14.104  1.00 93.73           C  
ATOM   2604  C   THR C  87      -8.091   0.651  14.756  1.00 93.73           C  
ATOM   2605  CB  THR C  87      -5.967   0.320  13.471  1.00 93.73           C  
ATOM   2606  O   THR C  87      -7.772   1.182  15.822  1.00 93.73           O  
ATOM   2607  CG2 THR C  87      -5.045  -0.682  12.783  1.00 93.73           C  
ATOM   2608  OG1 THR C  87      -6.426   1.272  12.503  1.00 93.73           O  
ATOM   2609  N   GLY C  88      -9.141   0.955  14.056  1.00 92.86           N  
ATOM   2610  CA  GLY C  88     -10.021   2.008  14.537  1.00 92.86           C  
ATOM   2611  C   GLY C  88      -9.582   3.395  14.107  1.00 92.86           C  
ATOM   2612  O   GLY C  88     -10.281   4.379  14.358  1.00 92.86           O  
ATOM   2613  N   ALA C  89      -8.440   3.596  13.496  1.00 93.32           N  
ATOM   2614  CA  ALA C  89      -7.968   4.867  12.954  1.00 93.32           C  
ATOM   2615  C   ALA C  89      -8.765   5.266  11.716  1.00 93.32           C  
ATOM   2616  CB  ALA C  89      -6.480   4.785  12.622  1.00 93.32           C  
ATOM   2617  O   ALA C  89      -9.465   4.439  11.127  1.00 93.32           O  
ATOM   2618  N   TYR C  90      -8.662   6.572  11.451  1.00 90.21           N  
ATOM   2619  CA  TYR C  90      -9.275   6.965  10.187  1.00 90.21           C  
ATOM   2620  C   TYR C  90      -8.656   6.205   9.021  1.00 90.21           C  
ATOM   2621  CB  TYR C  90      -9.127   8.474   9.965  1.00 90.21           C  
ATOM   2622  O   TYR C  90      -7.477   5.843   9.063  1.00 90.21           O  
ATOM   2623  CG  TYR C  90      -9.957   9.310  10.908  1.00 90.21           C  
ATOM   2624  CD1 TYR C  90     -11.346   9.204  10.925  1.00 90.21           C  
ATOM   2625  CD2 TYR C  90      -9.355  10.210  11.781  1.00 90.21           C  
ATOM   2626  CE1 TYR C  90     -12.116   9.974  11.791  1.00 90.21           C  
ATOM   2627  CE2 TYR C  90     -10.115  10.986  12.651  1.00 90.21           C  
ATOM   2628  OH  TYR C  90     -12.249  11.626  13.507  1.00 90.21           O  
ATOM   2629  CZ  TYR C  90     -11.492  10.861  12.649  1.00 90.21           C  
ATOM   2630  N   ASN C  91      -9.543   5.916   8.019  1.00 89.78           N  
ATOM   2631  CA  ASN C  91      -9.047   5.162   6.872  1.00 89.78           C  
ATOM   2632  C   ASN C  91      -8.529   6.087   5.775  1.00 89.78           C  
ATOM   2633  CB  ASN C  91     -10.139   4.243   6.321  1.00 89.78           C  
ATOM   2634  O   ASN C  91      -8.645   7.309   5.881  1.00 89.78           O  
ATOM   2635  CG  ASN C  91     -11.349   5.008   5.822  1.00 89.78           C  
ATOM   2636  ND2 ASN C  91     -12.503   4.352   5.813  1.00 89.78           N  
ATOM   2637  OD1 ASN C  91     -11.247   6.179   5.447  1.00 89.78           O  
ATOM   2638  N   ARG C  92      -7.852   5.699   4.803  1.00 88.85           N  
ATOM   2639  CA  ARG C  92      -7.189   6.433   3.731  1.00 88.85           C  
ATOM   2640  C   ARG C  92      -8.169   7.353   3.010  1.00 88.85           C  
ATOM   2641  CB  ARG C  92      -6.547   5.466   2.733  1.00 88.85           C  
ATOM   2642  O   ARG C  92      -7.809   8.464   2.613  1.00 88.85           O  
ATOM   2643  CG  ARG C  92      -5.849   6.154   1.570  1.00 88.85           C  
ATOM   2644  CD  ARG C  92      -5.265   5.148   0.589  1.00 88.85           C  
ATOM   2645  NE  ARG C  92      -4.632   5.810  -0.549  1.00 88.85           N  
ATOM   2646  NH1 ARG C  92      -4.236   3.862  -1.726  1.00 88.85           N  
ATOM   2647  NH2 ARG C  92      -3.602   5.884  -2.600  1.00 88.85           N  
ATOM   2648  CZ  ARG C  92      -4.158   5.183  -1.622  1.00 88.85           C  
ATOM   2649  N   ARG C  93      -9.403   6.815   2.916  1.00 87.97           N  
ATOM   2650  CA  ARG C  93     -10.400   7.597   2.192  1.00 87.97           C  
ATOM   2651  C   ARG C  93     -10.658   8.931   2.884  1.00 87.97           C  
ATOM   2652  CB  ARG C  93     -11.708   6.813   2.061  1.00 87.97           C  
ATOM   2653  O   ARG C  93     -10.949   9.932   2.225  1.00 87.97           O  
ATOM   2654  CG  ARG C  93     -11.628   5.639   1.099  1.00 87.97           C  
ATOM   2655  CD  ARG C  93     -12.967   4.925   0.968  1.00 87.97           C  
ATOM   2656  NE  ARG C  93     -12.864   3.736   0.126  1.00 87.97           N  
ATOM   2657  NH1 ARG C  93     -14.992   2.969   0.593  1.00 87.97           N  
ATOM   2658  NH2 ARG C  93     -13.628   1.790  -0.823  1.00 87.97           N  
ATOM   2659  CZ  ARG C  93     -13.828   2.834  -0.032  1.00 87.97           C  
ATOM   2660  N   TYR C  94     -10.479   8.922   4.159  1.00 87.38           N  
ATOM   2661  CA  TYR C  94     -10.772  10.126   4.928  1.00 87.38           C  
ATOM   2662  C   TYR C  94      -9.512  10.956   5.143  1.00 87.38           C  
ATOM   2663  CB  TYR C  94     -11.394   9.763   6.279  1.00 87.38           C  
ATOM   2664  O   TYR C  94      -9.586  12.108   5.577  1.00 87.38           O  
ATOM   2665  CG  TYR C  94     -12.010  10.938   7.000  1.00 87.38           C  
ATOM   2666  CD1 TYR C  94     -11.503  11.375   8.221  1.00 87.38           C  
ATOM   2667  CD2 TYR C  94     -13.101  11.612   6.461  1.00 87.38           C  
ATOM   2668  CE1 TYR C  94     -12.068  12.456   8.889  1.00 87.38           C  
ATOM   2669  CE2 TYR C  94     -13.674  12.695   7.121  1.00 87.38           C  
ATOM   2670  OH  TYR C  94     -13.715  14.180   8.989  1.00 87.38           O  
ATOM   2671  CZ  TYR C  94     -13.151  13.109   8.332  1.00 87.38           C  
ATOM   2672  N   PHE C  95      -8.429  10.480   4.852  1.00 87.36           N  
ATOM   2673  CA  PHE C  95      -7.150  11.111   5.155  1.00 87.36           C  
ATOM   2674  C   PHE C  95      -7.069  12.498   4.528  1.00 87.36           C  
ATOM   2675  CB  PHE C  95      -5.990  10.242   4.659  1.00 87.36           C  
ATOM   2676  O   PHE C  95      -6.704  13.466   5.197  1.00 87.36           O  
ATOM   2677  CG  PHE C  95      -4.635  10.866   4.859  1.00 87.36           C  
ATOM   2678  CD1 PHE C  95      -3.831  11.180   3.770  1.00 87.36           C  
ATOM   2679  CD2 PHE C  95      -4.166  11.140   6.137  1.00 87.36           C  
ATOM   2680  CE1 PHE C  95      -2.577  11.758   3.952  1.00 87.36           C  
ATOM   2681  CE2 PHE C  95      -2.913  11.717   6.327  1.00 87.36           C  
ATOM   2682  CZ  PHE C  95      -2.120  12.025   5.233  1.00 87.36           C  
ATOM   2683  N   ALA C  96      -7.374  12.591   3.169  1.00 88.01           N  
ATOM   2684  CA  ALA C  96      -7.284  13.879   2.486  1.00 88.01           C  
ATOM   2685  C   ALA C  96      -8.205  14.909   3.134  1.00 88.01           C  
ATOM   2686  CB  ALA C  96      -7.626  13.721   1.006  1.00 88.01           C  
ATOM   2687  O   ALA C  96      -7.817  16.064   3.325  1.00 88.01           O  
ATOM   2688  N   THR C  97      -9.382  14.482   3.441  1.00 88.77           N  
ATOM   2689  CA  THR C  97     -10.338  15.369   4.095  1.00 88.77           C  
ATOM   2690  C   THR C  97      -9.826  15.799   5.467  1.00 88.77           C  
ATOM   2691  CB  THR C  97     -11.714  14.694   4.246  1.00 88.77           C  
ATOM   2692  O   THR C  97      -9.898  16.977   5.821  1.00 88.77           O  
ATOM   2693  CG2 THR C  97     -12.706  15.617   4.946  1.00 88.77           C  
ATOM   2694  OG1 THR C  97     -12.222  14.362   2.947  1.00 88.77           O  
ATOM   2695  N   MET C  98      -9.299  14.871   6.135  1.00 87.09           N  
ATOM   2696  CA  MET C  98      -8.751  15.137   7.462  1.00 87.09           C  
ATOM   2697  C   MET C  98      -7.644  16.184   7.393  1.00 87.09           C  
ATOM   2698  CB  MET C  98      -8.215  13.850   8.090  1.00 87.09           C  
ATOM   2699  O   MET C  98      -7.635  17.136   8.176  1.00 87.09           O  
ATOM   2700  CG  MET C  98      -7.604  14.049   9.468  1.00 87.09           C  
ATOM   2701  SD  MET C  98      -6.603  12.609  10.008  1.00 87.09           S  
ATOM   2702  CE  MET C  98      -5.176  12.778   8.901  1.00 87.09           C  
ATOM   2703  N   LEU C  99      -6.749  15.968   6.531  1.00 87.49           N  
ATOM   2704  CA  LEU C  99      -5.610  16.868   6.392  1.00 87.49           C  
ATOM   2705  C   LEU C  99      -6.059  18.244   5.912  1.00 87.49           C  
ATOM   2706  CB  LEU C  99      -4.582  16.285   5.417  1.00 87.49           C  
ATOM   2707  O   LEU C  99      -5.604  19.266   6.429  1.00 87.49           O  
ATOM   2708  CG  LEU C  99      -3.300  17.094   5.220  1.00 87.49           C  
ATOM   2709  CD1 LEU C  99      -2.638  17.374   6.566  1.00 87.49           C  
ATOM   2710  CD2 LEU C  99      -2.341  16.360   4.290  1.00 87.49           C  
ATOM   2711  N   ARG C 100      -6.992  18.291   4.928  1.00 87.12           N  
ATOM   2712  CA  ARG C 100      -7.516  19.558   4.429  1.00 87.12           C  
ATOM   2713  C   ARG C 100      -8.195  20.347   5.543  1.00 87.12           C  
ATOM   2714  CB  ARG C 100      -8.501  19.318   3.282  1.00 87.12           C  
ATOM   2715  O   ARG C 100      -7.969  21.551   5.685  1.00 87.12           O  
ATOM   2716  CG  ARG C 100      -7.837  19.157   1.924  1.00 87.12           C  
ATOM   2717  CD  ARG C 100      -8.858  19.144   0.795  1.00 87.12           C  
ATOM   2718  NE  ARG C 100      -9.895  18.140   1.018  1.00 87.12           N  
ATOM   2719  NH1 ARG C 100     -11.113  18.678  -0.870  1.00 87.12           N  
ATOM   2720  NH2 ARG C 100     -11.826  17.000   0.519  1.00 87.12           N  
ATOM   2721  CZ  ARG C 100     -10.942  17.942   0.222  1.00 87.12           C  
ATOM   2722  N   ASP C 101      -8.986  19.673   6.322  1.00 87.78           N  
ATOM   2723  CA  ASP C 101      -9.704  20.313   7.420  1.00 87.78           C  
ATOM   2724  C   ASP C 101      -8.735  20.852   8.470  1.00 87.78           C  
ATOM   2725  CB  ASP C 101     -10.685  19.331   8.065  1.00 87.78           C  
ATOM   2726  O   ASP C 101      -8.917  21.959   8.981  1.00 87.78           O  
ATOM   2727  CG  ASP C 101     -11.892  19.039   7.191  1.00 87.78           C  
ATOM   2728  OD1 ASP C 101     -12.651  18.093   7.495  1.00 87.78           O  
ATOM   2729  OD2 ASP C 101     -12.086  19.761   6.189  1.00 87.78           O  
ATOM   2730  N   ALA C 102      -7.746  20.041   8.734  1.00 87.46           N  
ATOM   2731  CA  ALA C 102      -6.751  20.465   9.716  1.00 87.46           C  
ATOM   2732  C   ALA C 102      -6.008  21.710   9.242  1.00 87.46           C  
ATOM   2733  CB  ALA C 102      -5.764  19.334   9.995  1.00 87.46           C  
ATOM   2734  O   ALA C 102      -5.751  22.624  10.029  1.00 87.46           O  
ATOM   2735  N   LEU C 103      -5.695  21.747   7.957  1.00 85.36           N  
ATOM   2736  CA  LEU C 103      -4.981  22.886   7.390  1.00 85.36           C  
ATOM   2737  C   LEU C 103      -5.868  24.126   7.367  1.00 85.36           C  
ATOM   2738  CB  LEU C 103      -4.498  22.564   5.973  1.00 85.36           C  
ATOM   2739  O   LEU C 103      -5.395  25.237   7.622  1.00 85.36           O  
ATOM   2740  CG  LEU C 103      -3.312  21.604   5.863  1.00 85.36           C  
ATOM   2741  CD1 LEU C 103      -3.121  21.161   4.417  1.00 85.36           C  
ATOM   2742  CD2 LEU C 103      -2.043  22.257   6.400  1.00 85.36           C  
ATOM   2743  N   ARG C 104      -7.112  23.905   7.177  1.00 82.95           N  
ATOM   2744  CA  ARG C 104      -8.072  25.003   7.123  1.00 82.95           C  
ATOM   2745  C   ARG C 104      -8.355  25.552   8.517  1.00 82.95           C  
ATOM   2746  CB  ARG C 104      -9.375  24.547   6.464  1.00 82.95           C  
ATOM   2747  O   ARG C 104      -8.499  26.763   8.696  1.00 82.95           O  
ATOM   2748  CG  ARG C 104      -9.344  24.586   4.944  1.00 82.95           C  
ATOM   2749  CD  ARG C 104     -10.689  24.205   4.342  1.00 82.95           C  
ATOM   2750  NE  ARG C 104     -10.600  24.021   2.896  1.00 82.95           N  
ATOM   2751  NH1 ARG C 104     -12.862  23.657   2.596  1.00 82.95           N  
ATOM   2752  NH2 ARG C 104     -11.440  23.615   0.798  1.00 82.95           N  
ATOM   2753  CZ  ARG C 104     -11.634  23.765   2.100  1.00 82.95           C  
ATOM   2754  N   GLU C 105      -8.363  24.671   9.479  1.00 77.38           N  
ATOM   2755  CA  GLU C 105      -8.768  25.044  10.831  1.00 77.38           C  
ATOM   2756  C   GLU C 105      -7.586  25.585  11.631  1.00 77.38           C  
ATOM   2757  CB  GLU C 105      -9.389  23.847  11.555  1.00 77.38           C  
ATOM   2758  O   GLU C 105      -7.764  26.109  12.733  1.00 77.38           O  
ATOM   2759  CG  GLU C 105     -10.743  23.428  11.001  1.00 77.38           C  
ATOM   2760  CD  GLU C 105     -11.322  22.204  11.692  1.00 77.38           C  
ATOM   2761  OE1 GLU C 105     -12.439  21.773  11.328  1.00 77.38           O  
ATOM   2762  OE2 GLU C 105     -10.653  21.673  12.606  1.00 77.38           O  
ATOM   2763  N   ARG C 106      -6.680  25.277  11.254  1.00 65.23           N  
ATOM   2764  CA  ARG C 106      -5.540  25.804  11.997  1.00 65.23           C  
ATOM   2765  C   ARG C 106      -5.772  27.256  12.399  1.00 65.23           C  
ATOM   2766  CB  ARG C 106      -4.259  25.688  11.169  1.00 65.23           C  
ATOM   2767  O   ARG C 106      -6.049  28.105  11.549  1.00 65.23           O  
ATOM   2768  CG  ARG C 106      -3.564  24.341  11.295  1.00 65.23           C  
ATOM   2769  CD  ARG C 106      -2.255  24.307  10.517  1.00 65.23           C  
ATOM   2770  NE  ARG C 106      -1.106  24.551  11.384  1.00 65.23           N  
ATOM   2771  NH1 ARG C 106       0.467  23.848   9.845  1.00 65.23           N  
ATOM   2772  NH2 ARG C 106       1.129  24.585  11.913  1.00 65.23           N  
ATOM   2773  CZ  ARG C 106       0.160  24.328  11.046  1.00 65.23           C  
ATOM   2774  N   VAL C 107      -6.111  27.094  13.021  1.00 49.82           N  
ATOM   2775  CA  VAL C 107      -6.497  28.368  13.618  1.00 49.82           C  
ATOM   2776  C   VAL C 107      -5.257  29.095  14.133  1.00 49.82           C  
ATOM   2777  CB  VAL C 107      -7.515  28.174  14.764  1.00 49.82           C  
ATOM   2778  O   VAL C 107      -4.309  28.460  14.603  1.00 49.82           O  
ATOM   2779  CG1 VAL C 107      -8.054  29.521  15.242  1.00 49.82           C  
ATOM   2780  CG2 VAL C 107      -8.659  27.267  14.312  1.00 49.82           C  
ATOM   2781  N   ARG C 108      -5.638  29.442  13.835  1.00 52.36           N  
ATOM   2782  CA  ARG C 108      -4.967  30.640  14.327  1.00 52.36           C  
ATOM   2783  C   ARG C 108      -3.695  30.283  15.088  1.00 52.36           C  
ATOM   2784  CB  ARG C 108      -5.904  31.451  15.226  1.00 52.36           C  
ATOM   2785  O   ARG C 108      -3.197  31.080  15.886  1.00 52.36           O  
ATOM   2786  CG  ARG C 108      -6.955  32.243  14.464  1.00 52.36           C  
ATOM   2787  CD  ARG C 108      -7.750  33.157  15.386  1.00 52.36           C  
ATOM   2788  NE  ARG C 108      -8.752  33.924  14.651  1.00 52.36           N  
ATOM   2789  NH1 ARG C 108      -9.681  34.900  16.528  1.00 52.36           N  
ATOM   2790  NH2 ARG C 108     -10.513  35.384  14.448  1.00 52.36           N  
ATOM   2791  CZ  ARG C 108      -9.646  34.735  15.211  1.00 52.36           C  
ATOM   2792  N   GLY C 109      -3.476  29.564  14.742  1.00 55.89           N  
ATOM   2793  CA  GLY C 109      -2.150  29.937  15.206  1.00 55.89           C  
ATOM   2794  C   GLY C 109      -1.318  28.749  15.652  1.00 55.89           C  
ATOM   2795  O   GLY C 109      -0.133  28.895  15.959  1.00 55.89           O  
ATOM   2796  N   GLY C 110      -1.712  28.296  15.197  1.00 75.91           N  
ATOM   2797  CA  GLY C 110      -0.768  27.336  15.745  1.00 75.91           C  
ATOM   2798  C   GLY C 110      -0.113  26.471  14.684  1.00 75.91           C  
ATOM   2799  O   GLY C 110      -0.624  26.353  13.569  1.00 75.91           O  
ATOM   2800  N   GLY C 111       0.923  26.208  14.642  1.00 89.15           N  
ATOM   2801  CA  GLY C 111       1.660  25.301  13.777  1.00 89.15           C  
ATOM   2802  C   GLY C 111       1.065  23.906  13.730  1.00 89.15           C  
ATOM   2803  O   GLY C 111       0.380  23.485  14.665  1.00 89.15           O  
ATOM   2804  N   LEU C 112       1.187  23.284  12.666  1.00 90.99           N  
ATOM   2805  CA  LEU C 112       0.695  21.928  12.452  1.00 90.99           C  
ATOM   2806  C   LEU C 112       1.799  21.029  11.904  1.00 90.99           C  
ATOM   2807  CB  LEU C 112      -0.497  21.936  11.491  1.00 90.99           C  
ATOM   2808  O   LEU C 112       2.685  21.495  11.185  1.00 90.99           O  
ATOM   2809  CG  LEU C 112      -1.250  20.614  11.334  1.00 90.99           C  
ATOM   2810  CD1 LEU C 112      -2.139  20.364  12.547  1.00 90.99           C  
ATOM   2811  CD2 LEU C 112      -2.075  20.617  10.051  1.00 90.99           C  
ATOM   2812  N   ALA C 113       1.793  19.841  12.317  1.00 93.79           N  
ATOM   2813  CA  ALA C 113       2.705  18.860  11.735  1.00 93.79           C  
ATOM   2814  C   ALA C 113       1.938  17.677  11.150  1.00 93.79           C  
ATOM   2815  CB  ALA C 113       3.705  18.376  12.782  1.00 93.79           C  
ATOM   2816  O   ALA C 113       1.028  17.143  11.788  1.00 93.79           O  
ATOM   2817  N   LEU C 114       2.201  17.371   9.902  1.00 94.19           N  
ATOM   2818  CA  LEU C 114       1.781  16.102   9.318  1.00 94.19           C  
ATOM   2819  C   LEU C 114       2.868  15.044   9.479  1.00 94.19           C  
ATOM   2820  CB  LEU C 114       1.441  16.280   7.836  1.00 94.19           C  
ATOM   2821  O   LEU C 114       4.007  15.248   9.052  1.00 94.19           O  
ATOM   2822  CG  LEU C 114       1.082  15.009   7.066  1.00 94.19           C  
ATOM   2823  CD1 LEU C 114      -0.188  14.385   7.635  1.00 94.19           C  
ATOM   2824  CD2 LEU C 114       0.915  15.313   5.581  1.00 94.19           C  
ATOM   2825  N   CYS C 115       2.490  13.986  10.099  1.00 94.57           N  
ATOM   2826  CA  CYS C 115       3.426  12.891  10.328  1.00 94.57           C  
ATOM   2827  C   CYS C 115       3.012  11.648   9.549  1.00 94.57           C  
ATOM   2828  CB  CYS C 115       3.514  12.564  11.818  1.00 94.57           C  
ATOM   2829  O   CYS C 115       1.878  11.181   9.673  1.00 94.57           O  
ATOM   2830  SG  CYS C 115       4.710  11.269  12.210  1.00 94.57           S  
ATOM   2831  N   LEU C 116       3.885  11.190   8.691  1.00 94.87           N  
ATOM   2832  CA  LEU C 116       3.759   9.880   8.063  1.00 94.87           C  
ATOM   2833  C   LEU C 116       4.722   8.880   8.694  1.00 94.87           C  
ATOM   2834  CB  LEU C 116       4.021   9.979   6.558  1.00 94.87           C  
ATOM   2835  O   LEU C 116       5.894   9.193   8.912  1.00 94.87           O  
ATOM   2836  CG  LEU C 116       3.171  10.990   5.787  1.00 94.87           C  
ATOM   2837  CD1 LEU C 116       3.523  10.956   4.303  1.00 94.87           C  
ATOM   2838  CD2 LEU C 116       1.687  10.710   5.995  1.00 94.87           C  
ATOM   2839  N   PHE C 117       4.256   7.676   9.031  1.00 95.88           N  
ATOM   2840  CA  PHE C 117       5.211   6.707   9.556  1.00 95.88           C  
ATOM   2841  C   PHE C 117       4.827   5.291   9.145  1.00 95.88           C  
ATOM   2842  CB  PHE C 117       5.295   6.806  11.082  1.00 95.88           C  
ATOM   2843  O   PHE C 117       3.649   5.001   8.925  1.00 95.88           O  
ATOM   2844  CG  PHE C 117       4.002   6.491  11.783  1.00 95.88           C  
ATOM   2845  CD1 PHE C 117       3.055   7.484  12.004  1.00 95.88           C  
ATOM   2846  CD2 PHE C 117       3.732   5.202  12.222  1.00 95.88           C  
ATOM   2847  CE1 PHE C 117       1.856   7.196  12.653  1.00 95.88           C  
ATOM   2848  CE2 PHE C 117       2.537   4.905  12.871  1.00 95.88           C  
ATOM   2849  CZ  PHE C 117       1.601   5.904  13.086  1.00 95.88           C  
ATOM   2850  N   ASP C 118       5.780   4.459   8.943  1.00 94.07           N  
ATOM   2851  CA  ASP C 118       5.668   3.052   8.573  1.00 94.07           C  
ATOM   2852  C   ASP C 118       6.279   2.152   9.645  1.00 94.07           C  
ATOM   2853  CB  ASP C 118       6.344   2.796   7.224  1.00 94.07           C  
ATOM   2854  O   ASP C 118       7.354   2.448  10.172  1.00 94.07           O  
ATOM   2855  CG  ASP C 118       5.597   3.421   6.059  1.00 94.07           C  
ATOM   2856  OD1 ASP C 118       5.823   4.613   5.758  1.00 94.07           O  
ATOM   2857  OD2 ASP C 118       4.772   2.717   5.437  1.00 94.07           O  
ATOM   2858  N   ILE C 119       5.542   0.953   9.903  1.00 94.90           N  
ATOM   2859  CA  ILE C 119       6.193  -0.085  10.694  1.00 94.90           C  
ATOM   2860  C   ILE C 119       7.363  -0.675   9.910  1.00 94.90           C  
ATOM   2861  CB  ILE C 119       5.199  -1.198  11.094  1.00 94.90           C  
ATOM   2862  O   ILE C 119       7.203  -1.078   8.755  1.00 94.90           O  
ATOM   2863  CG1 ILE C 119       4.024  -0.608  11.881  1.00 94.90           C  
ATOM   2864  CG2 ILE C 119       5.907  -2.289  11.902  1.00 94.90           C  
ATOM   2865  CD1 ILE C 119       2.917  -1.608  12.184  1.00 94.90           C  
ATOM   2866  N   ASP C 120       8.464  -0.710  10.539  1.00 94.14           N  
ATOM   2867  CA  ASP C 120       9.655  -1.180   9.840  1.00 94.14           C  
ATOM   2868  C   ASP C 120       9.605  -2.691   9.623  1.00 94.14           C  
ATOM   2869  CB  ASP C 120      10.918  -0.803  10.618  1.00 94.14           C  
ATOM   2870  O   ASP C 120       9.243  -3.442  10.531  1.00 94.14           O  
ATOM   2871  CG  ASP C 120      11.132   0.698  10.708  1.00 94.14           C  
ATOM   2872  OD1 ASP C 120      11.754   1.168  11.685  1.00 94.14           O  
ATOM   2873  OD2 ASP C 120      10.673   1.418   9.795  1.00 94.14           O  
ATOM   2874  N   ASN C 121       9.936  -3.084   8.436  1.00 92.20           N  
ATOM   2875  CA  ASN C 121      10.070  -4.485   8.050  1.00 92.20           C  
ATOM   2876  C   ASN C 121       8.778  -5.260   8.294  1.00 92.20           C  
ATOM   2877  CB  ASN C 121      11.231  -5.140   8.801  1.00 92.20           C  
ATOM   2878  O   ASN C 121       8.814  -6.419   8.710  1.00 92.20           O  
ATOM   2879  CG  ASN C 121      12.557  -4.452   8.539  1.00 92.20           C  
ATOM   2880  ND2 ASN C 121      13.326  -4.224   9.598  1.00 92.20           N  
ATOM   2881  OD1 ASN C 121      12.887  -4.128   7.396  1.00 92.20           O  
ATOM   2882  N   PHE C 122       7.763  -4.638   8.097  1.00 92.81           N  
ATOM   2883  CA  PHE C 122       6.454  -5.219   8.373  1.00 92.81           C  
ATOM   2884  C   PHE C 122       6.234  -6.477   7.541  1.00 92.81           C  
ATOM   2885  CB  PHE C 122       5.343  -4.202   8.091  1.00 92.81           C  
ATOM   2886  O   PHE C 122       5.701  -7.471   8.039  1.00 92.81           O  
ATOM   2887  CG  PHE C 122       3.970  -4.682   8.477  1.00 92.81           C  
ATOM   2888  CD1 PHE C 122       3.014  -4.951   7.505  1.00 92.81           C  
ATOM   2889  CD2 PHE C 122       3.634  -4.863   9.812  1.00 92.81           C  
ATOM   2890  CE1 PHE C 122       1.742  -5.395   7.859  1.00 92.81           C  
ATOM   2891  CE2 PHE C 122       2.365  -5.306  10.174  1.00 92.81           C  
ATOM   2892  CZ  PHE C 122       1.420  -5.571   9.195  1.00 92.81           C  
ATOM   2893  N   LYS C 123       6.588  -6.311   6.262  1.00 91.72           N  
ATOM   2894  CA  LYS C 123       6.405  -7.466   5.387  1.00 91.72           C  
ATOM   2895  C   LYS C 123       7.174  -8.677   5.906  1.00 91.72           C  
ATOM   2896  CB  LYS C 123       6.848  -7.135   3.961  1.00 91.72           C  
ATOM   2897  O   LYS C 123       6.657  -9.796   5.903  1.00 91.72           O  
ATOM   2898  CG  LYS C 123       6.478  -8.197   2.936  1.00 91.72           C  
ATOM   2899  CD  LYS C 123       6.808  -7.746   1.519  1.00 91.72           C  
ATOM   2900  CE  LYS C 123       6.493  -8.830   0.498  1.00 91.72           C  
ATOM   2901  NZ  LYS C 123       6.715  -8.356  -0.901  1.00 91.72           N  
ATOM   2902  N   THR C 124       8.359  -8.516   6.344  1.00 90.76           N  
ATOM   2903  CA  THR C 124       9.179  -9.580   6.913  1.00 90.76           C  
ATOM   2904  C   THR C 124       8.527 -10.153   8.168  1.00 90.76           C  
ATOM   2905  CB  THR C 124      10.594  -9.074   7.252  1.00 90.76           C  
ATOM   2906  O   THR C 124       8.524 -11.369   8.372  1.00 90.76           O  
ATOM   2907  CG2 THR C 124      11.454 -10.193   7.829  1.00 90.76           C  
ATOM   2908  OG1 THR C 124      11.215  -8.575   6.060  1.00 90.76           O  
ATOM   2909  N   ILE C 125       7.953  -9.287   8.907  1.00 91.76           N  
ATOM   2910  CA  ILE C 125       7.255  -9.722  10.112  1.00 91.76           C  
ATOM   2911  C   ILE C 125       6.094 -10.639   9.733  1.00 91.76           C  
ATOM   2912  CB  ILE C 125       6.742  -8.519  10.933  1.00 91.76           C  
ATOM   2913  O   ILE C 125       5.931 -11.716  10.312  1.00 91.76           O  
ATOM   2914  CG1 ILE C 125       7.919  -7.752  11.549  1.00 91.76           C  
ATOM   2915  CG2 ILE C 125       5.764  -8.982  12.017  1.00 91.76           C  
ATOM   2916  CD1 ILE C 125       7.540  -6.393  12.121  1.00 91.76           C  
ATOM   2917  N   ASN C 126       5.316 -10.233   8.842  1.00 90.51           N  
ATOM   2918  CA  ASN C 126       4.188 -11.052   8.410  1.00 90.51           C  
ATOM   2919  C   ASN C 126       4.652 -12.391   7.845  1.00 90.51           C  
ATOM   2920  CB  ASN C 126       3.345 -10.303   7.377  1.00 90.51           C  
ATOM   2921  O   ASN C 126       4.053 -13.430   8.128  1.00 90.51           O  
ATOM   2922  CG  ASN C 126       2.465  -9.238   8.001  1.00 90.51           C  
ATOM   2923  ND2 ASN C 126       2.055  -8.262   7.200  1.00 90.51           N  
ATOM   2924  OD1 ASN C 126       2.156  -9.293   9.195  1.00 90.51           O  
ATOM   2925  N   ASP C 127       5.732 -12.389   7.044  1.00 90.40           N  
ATOM   2926  CA  ASP C 127       6.243 -13.605   6.418  1.00 90.40           C  
ATOM   2927  C   ASP C 127       6.762 -14.586   7.467  1.00 90.40           C  
ATOM   2928  CB  ASP C 127       7.352 -13.268   5.419  1.00 90.40           C  
ATOM   2929  O   ASP C 127       6.537 -15.794   7.359  1.00 90.40           O  
ATOM   2930  CG  ASP C 127       6.834 -12.584   4.166  1.00 90.40           C  
ATOM   2931  OD1 ASP C 127       7.646 -12.029   3.394  1.00 90.40           O  
ATOM   2932  OD2 ASP C 127       5.603 -12.597   3.950  1.00 90.40           O  
ATOM   2933  N   ARG C 128       7.328 -14.047   8.577  1.00 90.80           N  
ATOM   2934  CA  ARG C 128       7.980 -14.884   9.578  1.00 90.80           C  
ATOM   2935  C   ARG C 128       7.011 -15.259  10.695  1.00 90.80           C  
ATOM   2936  CB  ARG C 128       9.202 -14.172  10.163  1.00 90.80           C  
ATOM   2937  O   ARG C 128       7.059 -16.374  11.218  1.00 90.80           O  
ATOM   2938  CG  ARG C 128      10.398 -14.132   9.225  1.00 90.80           C  
ATOM   2939  CD  ARG C 128      11.632 -13.558   9.908  1.00 90.80           C  
ATOM   2940  NE  ARG C 128      12.745 -13.411   8.976  1.00 90.80           N  
ATOM   2941  NH1 ARG C 128      14.283 -12.798  10.587  1.00 90.80           N  
ATOM   2942  NH2 ARG C 128      14.917 -12.950   8.389  1.00 90.80           N  
ATOM   2943  CZ  ARG C 128      13.979 -13.053   9.319  1.00 90.80           C  
ATOM   2944  N   HIS C 129       6.080 -14.383  10.981  1.00 89.43           N  
ATOM   2945  CA  HIS C 129       5.281 -14.598  12.182  1.00 89.43           C  
ATOM   2946  C   HIS C 129       3.805 -14.771  11.840  1.00 89.43           C  
ATOM   2947  CB  HIS C 129       5.460 -13.435  13.160  1.00 89.43           C  
ATOM   2948  O   HIS C 129       2.994 -15.089  12.712  1.00 89.43           O  
ATOM   2949  CG  HIS C 129       6.868 -13.263  13.637  1.00 89.43           C  
ATOM   2950  CD2 HIS C 129       7.817 -12.360  13.298  1.00 89.43           C  
ATOM   2951  ND1 HIS C 129       7.441 -14.091  14.578  1.00 89.43           N  
ATOM   2952  CE1 HIS C 129       8.685 -13.701  14.799  1.00 89.43           C  
ATOM   2953  NE2 HIS C 129       8.938 -12.652  14.034  1.00 89.43           N  
ATOM   2954  N   GLY C 130       3.480 -14.461  10.640  1.00 90.25           N  
ATOM   2955  CA  GLY C 130       2.098 -14.612  10.213  1.00 90.25           C  
ATOM   2956  C   GLY C 130       1.310 -13.317  10.271  1.00 90.25           C  
ATOM   2957  O   GLY C 130       1.709 -12.372  10.954  1.00 90.25           O  
ATOM   2958  N   HIS C 131       0.146 -13.310   9.604  1.00 88.05           N  
ATOM   2959  CA  HIS C 131      -0.677 -12.112   9.489  1.00 88.05           C  
ATOM   2960  C   HIS C 131      -1.352 -11.778  10.815  1.00 88.05           C  
ATOM   2961  CB  HIS C 131      -1.729 -12.287   8.393  1.00 88.05           C  
ATOM   2962  O   HIS C 131      -1.616 -10.608  11.105  1.00 88.05           O  
ATOM   2963  CG  HIS C 131      -1.164 -12.263   7.009  1.00 88.05           C  
ATOM   2964  CD2 HIS C 131      -1.109 -13.221   6.054  1.00 88.05           C  
ATOM   2965  ND1 HIS C 131      -0.562 -11.146   6.471  1.00 88.05           N  
ATOM   2966  CE1 HIS C 131      -0.160 -11.419   5.241  1.00 88.05           C  
ATOM   2967  NE2 HIS C 131      -0.479 -12.672   4.964  1.00 88.05           N  
ATOM   2968  N   PHE C 132      -1.566 -12.840  11.639  1.00 90.30           N  
ATOM   2969  CA  PHE C 132      -2.165 -12.570  12.941  1.00 90.30           C  
ATOM   2970  C   PHE C 132      -1.253 -11.687  13.784  1.00 90.30           C  
ATOM   2971  CB  PHE C 132      -2.459 -13.879  13.681  1.00 90.30           C  
ATOM   2972  O   PHE C 132      -1.718 -10.750  14.437  1.00 90.30           O  
ATOM   2973  CG  PHE C 132      -3.744 -14.539  13.260  1.00 90.30           C  
ATOM   2974  CD1 PHE C 132      -4.962 -14.108  13.770  1.00 90.30           C  
ATOM   2975  CD2 PHE C 132      -3.733 -15.591  12.354  1.00 90.30           C  
ATOM   2976  CE1 PHE C 132      -6.154 -14.717  13.382  1.00 90.30           C  
ATOM   2977  CE2 PHE C 132      -4.919 -16.205  11.962  1.00 90.30           C  
ATOM   2978  CZ  PHE C 132      -6.128 -15.767  12.478  1.00 90.30           C  
ATOM   2979  N   ALA C 133       0.016 -12.057  13.723  1.00 92.34           N  
ATOM   2980  CA  ALA C 133       0.993 -11.229  14.426  1.00 92.34           C  
ATOM   2981  C   ALA C 133       1.047  -9.823  13.836  1.00 92.34           C  
ATOM   2982  CB  ALA C 133       2.374 -11.878  14.374  1.00 92.34           C  
ATOM   2983  O   ALA C 133       1.176  -8.840  14.570  1.00 92.34           O  
ATOM   2984  N   GLY C 134       0.992  -9.746  12.492  1.00 92.52           N  
ATOM   2985  CA  GLY C 134       0.970  -8.454  11.824  1.00 92.52           C  
ATOM   2986  C   GLY C 134      -0.216  -7.597  12.224  1.00 92.52           C  
ATOM   2987  O   GLY C 134      -0.061  -6.409  12.513  1.00 92.52           O  
ATOM   2988  N   ASP C 135      -1.421  -8.215  12.248  1.00 93.49           N  
ATOM   2989  CA  ASP C 135      -2.628  -7.500  12.653  1.00 93.49           C  
ATOM   2990  C   ASP C 135      -2.520  -7.017  14.098  1.00 93.49           C  
ATOM   2991  CB  ASP C 135      -3.861  -8.391  12.487  1.00 93.49           C  
ATOM   2992  O   ASP C 135      -2.939  -5.902  14.418  1.00 93.49           O  
ATOM   2993  CG  ASP C 135      -4.299  -8.533  11.040  1.00 93.49           C  
ATOM   2994  OD1 ASP C 135      -5.272  -9.268  10.767  1.00 93.49           O  
ATOM   2995  OD2 ASP C 135      -3.664  -7.906  10.165  1.00 93.49           O  
ATOM   2996  N   TYR C 136      -1.969  -7.918  14.887  1.00 93.84           N  
ATOM   2997  CA  TYR C 136      -1.757  -7.553  16.283  1.00 93.84           C  
ATOM   2998  C   TYR C 136      -0.866  -6.321  16.395  1.00 93.84           C  
ATOM   2999  CB  TYR C 136      -1.133  -8.720  17.055  1.00 93.84           C  
ATOM   3000  O   TYR C 136      -1.174  -5.392  17.145  1.00 93.84           O  
ATOM   3001  CG  TYR C 136      -0.749  -8.373  18.473  1.00 93.84           C  
ATOM   3002  CD1 TYR C 136       0.576  -8.111  18.812  1.00 93.84           C  
ATOM   3003  CD2 TYR C 136      -1.710  -8.308  19.476  1.00 93.84           C  
ATOM   3004  CE1 TYR C 136       0.935  -7.793  20.118  1.00 93.84           C  
ATOM   3005  CE2 TYR C 136      -1.362  -7.992  20.786  1.00 93.84           C  
ATOM   3006  OH  TYR C 136       0.310  -7.421  22.390  1.00 93.84           O  
ATOM   3007  CZ  TYR C 136      -0.039  -7.735  21.096  1.00 93.84           C  
ATOM   3008  N   LEU C 137       0.135  -6.312  15.645  1.00 94.39           N  
ATOM   3009  CA  LEU C 137       1.075  -5.197  15.685  1.00 94.39           C  
ATOM   3010  C   LEU C 137       0.415  -3.911  15.198  1.00 94.39           C  
ATOM   3011  CB  LEU C 137       2.309  -5.505  14.834  1.00 94.39           C  
ATOM   3012  O   LEU C 137       0.616  -2.845  15.784  1.00 94.39           O  
ATOM   3013  CG  LEU C 137       3.452  -4.491  14.904  1.00 94.39           C  
ATOM   3014  CD1 LEU C 137       3.942  -4.343  16.341  1.00 94.39           C  
ATOM   3015  CD2 LEU C 137       4.595  -4.908  13.984  1.00 94.39           C  
ATOM   3016  N   LEU C 138      -0.293  -4.000  14.136  1.00 94.55           N  
ATOM   3017  CA  LEU C 138      -0.993  -2.830  13.617  1.00 94.55           C  
ATOM   3018  C   LEU C 138      -1.898  -2.220  14.682  1.00 94.55           C  
ATOM   3019  CB  LEU C 138      -1.817  -3.203  12.382  1.00 94.55           C  
ATOM   3020  O   LEU C 138      -1.929  -0.999  14.851  1.00 94.55           O  
ATOM   3021  CG  LEU C 138      -1.032  -3.467  11.096  1.00 94.55           C  
ATOM   3022  CD1 LEU C 138      -1.938  -4.090  10.040  1.00 94.55           C  
ATOM   3023  CD2 LEU C 138      -0.406  -2.177  10.578  1.00 94.55           C  
ATOM   3024  N   ARG C 139      -2.658  -3.029  15.392  1.00 94.78           N  
ATOM   3025  CA  ARG C 139      -3.545  -2.560  16.451  1.00 94.78           C  
ATOM   3026  C   ARG C 139      -2.754  -1.910  17.581  1.00 94.78           C  
ATOM   3027  CB  ARG C 139      -4.387  -3.715  16.998  1.00 94.78           C  
ATOM   3028  O   ARG C 139      -3.134  -0.850  18.082  1.00 94.78           O  
ATOM   3029  CG  ARG C 139      -5.451  -4.213  16.032  1.00 94.78           C  
ATOM   3030  CD  ARG C 139      -6.327  -5.286  16.663  1.00 94.78           C  
ATOM   3031  NE  ARG C 139      -7.147  -5.968  15.665  1.00 94.78           N  
ATOM   3032  NH1 ARG C 139      -7.220  -7.980  16.798  1.00 94.78           N  
ATOM   3033  NH2 ARG C 139      -8.296  -7.752  14.786  1.00 94.78           N  
ATOM   3034  CZ  ARG C 139      -7.552  -7.232  15.752  1.00 94.78           C  
ATOM   3035  N   ARG C 140      -1.618  -2.528  17.936  1.00 95.99           N  
ATOM   3036  CA  ARG C 140      -0.804  -2.025  19.038  1.00 95.99           C  
ATOM   3037  C   ARG C 140      -0.151  -0.696  18.674  1.00 95.99           C  
ATOM   3038  CB  ARG C 140       0.268  -3.047  19.425  1.00 95.99           C  
ATOM   3039  O   ARG C 140      -0.067   0.209  19.507  1.00 95.99           O  
ATOM   3040  CG  ARG C 140      -0.291  -4.329  20.022  1.00 95.99           C  
ATOM   3041  CD  ARG C 140      -0.915  -4.090  21.389  1.00 95.99           C  
ATOM   3042  NE  ARG C 140       0.062  -3.575  22.345  1.00 95.99           N  
ATOM   3043  NH1 ARG C 140      -0.258  -5.259  23.894  1.00 95.99           N  
ATOM   3044  NH2 ARG C 140       1.257  -3.589  24.306  1.00 95.99           N  
ATOM   3045  CZ  ARG C 140       0.352  -4.142  23.513  1.00 95.99           C  
ATOM   3046  N   VAL C 141       0.298  -0.658  17.425  1.00 95.55           N  
ATOM   3047  CA  VAL C 141       0.917   0.581  16.967  1.00 95.55           C  
ATOM   3048  C   VAL C 141      -0.114   1.707  16.971  1.00 95.55           C  
ATOM   3049  CB  VAL C 141       1.529   0.424  15.557  1.00 95.55           C  
ATOM   3050  O   VAL C 141       0.180   2.826  17.398  1.00 95.55           O  
ATOM   3051  CG1 VAL C 141       1.899   1.786  14.973  1.00 95.55           C  
ATOM   3052  CG2 VAL C 141       2.752  -0.490  15.605  1.00 95.55           C  
ATOM   3053  N   ALA C 142      -1.310   1.433  16.451  1.00 95.17           N  
ATOM   3054  CA  ALA C 142      -2.379   2.429  16.455  1.00 95.17           C  
ATOM   3055  C   ALA C 142      -2.719   2.862  17.878  1.00 95.17           C  
ATOM   3056  CB  ALA C 142      -3.621   1.880  15.758  1.00 95.17           C  
ATOM   3057  O   ALA C 142      -2.884   4.054  18.148  1.00 95.17           O  
ATOM   3058  N   LEU C 143      -2.795   1.928  18.792  1.00 94.45           N  
ATOM   3059  CA  LEU C 143      -3.105   2.217  20.187  1.00 94.45           C  
ATOM   3060  C   LEU C 143      -2.006   3.060  20.825  1.00 94.45           C  
ATOM   3061  CB  LEU C 143      -3.290   0.918  20.976  1.00 94.45           C  
ATOM   3062  O   LEU C 143      -2.292   4.031  21.530  1.00 94.45           O  
ATOM   3063  CG  LEU C 143      -3.693   1.067  22.444  1.00 94.45           C  
ATOM   3064  CD1 LEU C 143      -5.065   1.723  22.553  1.00 94.45           C  
ATOM   3065  CD2 LEU C 143      -3.687  -0.290  23.140  1.00 94.45           C  
ATOM   3066  N   ALA C 144      -0.779   2.675  20.554  1.00 95.23           N  
ATOM   3067  CA  ALA C 144       0.358   3.418  21.091  1.00 95.23           C  
ATOM   3068  C   ALA C 144       0.350   4.863  20.599  1.00 95.23           C  
ATOM   3069  CB  ALA C 144       1.668   2.736  20.708  1.00 95.23           C  
ATOM   3070  O   ALA C 144       0.580   5.792  21.377  1.00 95.23           O  
ATOM   3071  N   ALA C 145       0.111   5.014  19.278  1.00 94.34           N  
ATOM   3072  CA  ALA C 145       0.066   6.354  18.697  1.00 94.34           C  
ATOM   3073  C   ALA C 145      -1.059   7.181  19.310  1.00 94.34           C  
ATOM   3074  CB  ALA C 145      -0.104   6.271  17.182  1.00 94.34           C  
ATOM   3075  O   ALA C 145      -0.853   8.337  19.688  1.00 94.34           O  
ATOM   3076  N   ARG C 146      -2.250   6.669  19.472  1.00 92.02           N  
ATOM   3077  CA  ARG C 146      -3.417   7.370  19.999  1.00 92.02           C  
ATOM   3078  C   ARG C 146      -3.192   7.795  21.446  1.00 92.02           C  
ATOM   3079  CB  ARG C 146      -4.664   6.490  19.899  1.00 92.02           C  
ATOM   3080  O   ARG C 146      -3.601   8.886  21.849  1.00 92.02           O  
ATOM   3081  CG  ARG C 146      -5.307   6.486  18.521  1.00 92.02           C  
ATOM   3082  CD  ARG C 146      -6.604   5.689  18.505  1.00 92.02           C  
ATOM   3083  NE  ARG C 146      -7.190   5.640  17.169  1.00 92.02           N  
ATOM   3084  NH1 ARG C 146      -9.174   4.673  17.851  1.00 92.02           N  
ATOM   3085  NH2 ARG C 146      -8.834   5.163  15.637  1.00 92.02           N  
ATOM   3086  CZ  ARG C 146      -8.398   5.159  16.889  1.00 92.02           C  
ATOM   3087  N   ARG C 147      -2.467   6.997  22.253  1.00 91.28           N  
ATOM   3088  CA  ARG C 147      -2.212   7.293  23.659  1.00 91.28           C  
ATOM   3089  C   ARG C 147      -1.288   8.498  23.806  1.00 91.28           C  
ATOM   3090  CB  ARG C 147      -1.604   6.078  24.363  1.00 91.28           C  
ATOM   3091  O   ARG C 147      -1.352   9.217  24.805  1.00 91.28           O  
ATOM   3092  CG  ARG C 147      -2.604   4.970  24.652  1.00 91.28           C  
ATOM   3093  CD  ARG C 147      -1.948   3.786  25.349  1.00 91.28           C  
ATOM   3094  NE  ARG C 147      -2.911   2.726  25.633  1.00 91.28           N  
ATOM   3095  NH1 ARG C 147      -1.323   1.159  26.231  1.00 91.28           N  
ATOM   3096  NH2 ARG C 147      -3.549   0.615  26.275  1.00 91.28           N  
ATOM   3097  CZ  ARG C 147      -2.592   1.503  26.046  1.00 91.28           C  
ATOM   3098  N   CYS C 148      -0.516   8.670  22.720  1.00 92.21           N  
ATOM   3099  CA  CYS C 148       0.446   9.765  22.774  1.00 92.21           C  
ATOM   3100  C   CYS C 148      -0.160  11.051  22.227  1.00 92.21           C  
ATOM   3101  CB  CYS C 148       1.707   9.410  21.987  1.00 92.21           C  
ATOM   3102  O   CYS C 148       0.387  12.137  22.432  1.00 92.21           O  
ATOM   3103  SG  CYS C 148       2.672   8.071  22.722  1.00 92.21           S  
ATOM   3104  N   MET C 149      -1.155  10.900  21.472  1.00 85.30           N  
ATOM   3105  CA  MET C 149      -1.842  12.063  20.919  1.00 85.30           C  
ATOM   3106  C   MET C 149      -2.782  12.681  21.949  1.00 85.30           C  
ATOM   3107  CB  MET C 149      -2.624  11.678  19.662  1.00 85.30           C  
ATOM   3108  O   MET C 149      -3.793  12.077  22.314  1.00 85.30           O  
ATOM   3109  CG  MET C 149      -1.748  11.185  18.522  1.00 85.30           C  
ATOM   3110  SD  MET C 149      -2.718  10.757  17.024  1.00 85.30           S  
ATOM   3111  CE  MET C 149      -1.381  10.229  15.917  1.00 85.30           C  
ATOM   3112  N   ARG C 150      -2.644  13.787  22.499  1.00 78.22           N  
ATOM   3113  CA  ARG C 150      -3.278  14.349  23.687  1.00 78.22           C  
ATOM   3114  C   ARG C 150      -4.300  15.416  23.310  1.00 78.22           C  
ATOM   3115  CB  ARG C 150      -2.226  14.941  24.628  1.00 78.22           C  
ATOM   3116  O   ARG C 150      -5.265  15.646  24.042  1.00 78.22           O  
ATOM   3117  CG  ARG C 150      -1.297  13.906  25.242  1.00 78.22           C  
ATOM   3118  CD  ARG C 150      -0.339  14.532  26.246  1.00 78.22           C  
ATOM   3119  NE  ARG C 150       0.634  13.563  26.740  1.00 78.22           N  
ATOM   3120  NH1 ARG C 150       1.409  14.903  28.454  1.00 78.22           N  
ATOM   3121  NH2 ARG C 150       2.291  12.811  28.142  1.00 78.22           N  
ATOM   3122  CZ  ARG C 150       1.442  13.761  27.778  1.00 78.22           C  
ATOM   3123  N   ARG C 151      -4.116  15.912  22.154  1.00 82.93           N  
ATOM   3124  CA  ARG C 151      -4.990  17.025  21.794  1.00 82.93           C  
ATOM   3125  C   ARG C 151      -6.195  16.538  20.996  1.00 82.93           C  
ATOM   3126  CB  ARG C 151      -4.220  18.076  20.992  1.00 82.93           C  
ATOM   3127  O   ARG C 151      -6.098  15.564  20.247  1.00 82.93           O  
ATOM   3128  CG  ARG C 151      -3.104  18.751  21.773  1.00 82.93           C  
ATOM   3129  CD  ARG C 151      -2.442  19.860  20.967  1.00 82.93           C  
ATOM   3130  NE  ARG C 151      -1.336  20.472  21.699  1.00 82.93           N  
ATOM   3131  NH1 ARG C 151      -0.754  21.934  20.008  1.00 82.93           N  
ATOM   3132  NH2 ARG C 151       0.418  21.928  21.978  1.00 82.93           N  
ATOM   3133  CZ  ARG C 151      -0.560  21.443  21.227  1.00 82.93           C  
ATOM   3134  N   THR C 152      -7.182  17.233  21.196  1.00 76.13           N  
ATOM   3135  CA  THR C 152      -8.431  16.866  20.537  1.00 76.13           C  
ATOM   3136  C   THR C 152      -8.310  17.022  19.024  1.00 76.13           C  
ATOM   3137  CB  THR C 152      -9.605  17.720  21.051  1.00 76.13           C  
ATOM   3138  O   THR C 152      -9.008  16.343  18.267  1.00 76.13           O  
ATOM   3139  CG2 THR C 152      -9.960  17.357  22.489  1.00 76.13           C  
ATOM   3140  OG1 THR C 152      -9.242  19.105  20.995  1.00 76.13           O  
ATOM   3141  N   SER C 153      -7.356  17.661  18.659  1.00 83.12           N  
ATOM   3142  CA  SER C 153      -7.214  17.948  17.236  1.00 83.12           C  
ATOM   3143  C   SER C 153      -6.290  16.942  16.558  1.00 83.12           C  
ATOM   3144  CB  SER C 153      -6.681  19.365  17.024  1.00 83.12           C  
ATOM   3145  O   SER C 153      -6.156  16.940  15.333  1.00 83.12           O  
ATOM   3146  OG  SER C 153      -5.467  19.556  17.731  1.00 83.12           O  
ATOM   3147  N   ASP C 154      -5.619  16.157  17.373  1.00 88.17           N  
ATOM   3148  CA  ASP C 154      -4.744  15.145  16.790  1.00 88.17           C  
ATOM   3149  C   ASP C 154      -5.555  14.002  16.183  1.00 88.17           C  
ATOM   3150  CB  ASP C 154      -3.775  14.602  17.843  1.00 88.17           C  
ATOM   3151  O   ASP C 154      -6.550  13.564  16.764  1.00 88.17           O  
ATOM   3152  CG  ASP C 154      -2.787  15.645  18.333  1.00 88.17           C  
ATOM   3153  OD1 ASP C 154      -2.116  15.413  19.362  1.00 88.17           O  
ATOM   3154  OD2 ASP C 154      -2.680  16.709  17.687  1.00 88.17           O  
ATOM   3155  N   ASP C 155      -5.168  13.659  15.080  1.00 90.10           N  
ATOM   3156  CA  ASP C 155      -5.862  12.580  14.385  1.00 90.10           C  
ATOM   3157  C   ASP C 155      -4.874  11.554  13.835  1.00 90.10           C  
ATOM   3158  CB  ASP C 155      -6.725  13.139  13.251  1.00 90.10           C  
ATOM   3159  O   ASP C 155      -3.752  11.904  13.461  1.00 90.10           O  
ATOM   3160  CG  ASP C 155      -7.918  13.934  13.750  1.00 90.10           C  
ATOM   3161  OD1 ASP C 155      -8.225  15.000  13.175  1.00 90.10           O  
ATOM   3162  OD2 ASP C 155      -8.556  13.492  14.730  1.00 90.10           O  
ATOM   3163  N   LEU C 156      -5.350  10.309  13.807  1.00 92.78           N  
ATOM   3164  CA  LEU C 156      -4.557   9.208  13.271  1.00 92.78           C  
ATOM   3165  C   LEU C 156      -5.293   8.512  12.131  1.00 92.78           C  
ATOM   3166  CB  LEU C 156      -4.228   8.198  14.374  1.00 92.78           C  
ATOM   3167  O   LEU C 156      -6.492   8.244  12.233  1.00 92.78           O  
ATOM   3168  CG  LEU C 156      -3.354   7.011  13.967  1.00 92.78           C  
ATOM   3169  CD1 LEU C 156      -1.925   7.472  13.698  1.00 92.78           C  
ATOM   3170  CD2 LEU C 156      -3.379   5.934  15.046  1.00 92.78           C  
ATOM   3171  N   CYS C 157      -4.542   8.284  11.120  1.00 92.98           N  
ATOM   3172  CA  CYS C 157      -5.088   7.596   9.955  1.00 92.98           C  
ATOM   3173  C   CYS C 157      -4.203   6.423   9.551  1.00 92.98           C  
ATOM   3174  CB  CYS C 157      -5.235   8.564   8.782  1.00 92.98           C  
ATOM   3175  O   CYS C 157      -2.975   6.524   9.589  1.00 92.98           O  
ATOM   3176  SG  CYS C 157      -5.950   7.811   7.303  1.00 92.98           S  
ATOM   3177  N   ARG C 158      -4.813   5.272   9.244  1.00 91.67           N  
ATOM   3178  CA  ARG C 158      -4.097   4.206   8.551  1.00 91.67           C  
ATOM   3179  C   ARG C 158      -4.275   4.319   7.041  1.00 91.67           C  
ATOM   3180  CB  ARG C 158      -4.576   2.835   9.034  1.00 91.67           C  
ATOM   3181  O   ARG C 158      -5.359   4.054   6.516  1.00 91.67           O  
ATOM   3182  CG  ARG C 158      -3.735   1.675   8.525  1.00 91.67           C  
ATOM   3183  CD  ARG C 158      -4.212   0.343   9.089  1.00 91.67           C  
ATOM   3184  NE  ARG C 158      -3.530  -0.784   8.460  1.00 91.67           N  
ATOM   3185  NH1 ARG C 158      -4.880  -2.399   9.411  1.00 91.67           N  
ATOM   3186  NH2 ARG C 158      -3.174  -3.007   8.006  1.00 91.67           N  
ATOM   3187  CZ  ARG C 158      -3.863  -2.061   8.627  1.00 91.67           C  
ATOM   3188  N   VAL C 159      -3.225   4.714   6.286  1.00 89.28           N  
ATOM   3189  CA  VAL C 159      -3.315   5.100   4.881  1.00 89.28           C  
ATOM   3190  C   VAL C 159      -3.144   3.869   3.995  1.00 89.28           C  
ATOM   3191  CB  VAL C 159      -2.261   6.170   4.517  1.00 89.28           C  
ATOM   3192  O   VAL C 159      -3.624   3.842   2.859  1.00 89.28           O  
ATOM   3193  CG1 VAL C 159      -2.460   6.658   3.084  1.00 89.28           C  
ATOM   3194  CG2 VAL C 159      -2.328   7.339   5.498  1.00 89.28           C  
ATOM   3195  N   GLY C 160      -2.555   2.907   4.521  1.00 87.69           N  
ATOM   3196  CA  GLY C 160      -2.302   1.668   3.802  1.00 87.69           C  
ATOM   3197  C   GLY C 160      -1.913   0.519   4.712  1.00 87.69           C  
ATOM   3198  O   GLY C 160      -1.786   0.696   5.925  1.00 87.69           O  
ATOM   3199  N   GLY C 161      -1.510  -0.667   4.194  1.00 86.94           N  
ATOM   3200  CA  GLY C 161      -1.171  -1.883   4.916  1.00 86.94           C  
ATOM   3201  C   GLY C 161      -0.442  -1.620   6.220  1.00 86.94           C  
ATOM   3202  O   GLY C 161      -0.992  -1.841   7.300  1.00 86.94           O  
ATOM   3203  N   ASP C 162       0.728  -0.942   6.154  1.00 91.10           N  
ATOM   3204  CA  ASP C 162       1.525  -0.666   7.345  1.00 91.10           C  
ATOM   3205  C   ASP C 162       1.830   0.826   7.468  1.00 91.10           C  
ATOM   3206  CB  ASP C 162       2.828  -1.468   7.318  1.00 91.10           C  
ATOM   3207  O   ASP C 162       2.738   1.221   8.202  1.00 91.10           O  
ATOM   3208  CG  ASP C 162       3.630  -1.253   6.046  1.00 91.10           C  
ATOM   3209  OD1 ASP C 162       4.878  -1.279   6.100  1.00 91.10           O  
ATOM   3210  OD2 ASP C 162       3.008  -1.052   4.981  1.00 91.10           O  
ATOM   3211  N   GLU C 163       1.169   1.610   6.582  1.00 92.72           N  
ATOM   3212  CA  GLU C 163       1.437   3.044   6.531  1.00 92.72           C  
ATOM   3213  C   GLU C 163       0.412   3.826   7.347  1.00 92.72           C  
ATOM   3214  CB  GLU C 163       1.444   3.539   5.082  1.00 92.72           C  
ATOM   3215  O   GLU C 163      -0.795   3.633   7.188  1.00 92.72           O  
ATOM   3216  CG  GLU C 163       2.514   2.891   4.216  1.00 92.72           C  
ATOM   3217  CD  GLU C 163       2.424   3.290   2.752  1.00 92.72           C  
ATOM   3218  OE1 GLU C 163       3.463   3.271   2.053  1.00 92.72           O  
ATOM   3219  OE2 GLU C 163       1.306   3.625   2.300  1.00 92.72           O  
ATOM   3220  N   PHE C 164       0.970   4.697   8.310  1.00 94.96           N  
ATOM   3221  CA  PHE C 164       0.112   5.550   9.124  1.00 94.96           C  
ATOM   3222  C   PHE C 164       0.407   7.022   8.862  1.00 94.96           C  
ATOM   3223  CB  PHE C 164       0.294   5.234  10.612  1.00 94.96           C  
ATOM   3224  O   PHE C 164       1.505   7.372   8.424  1.00 94.96           O  
ATOM   3225  CG  PHE C 164      -0.244   3.889  11.017  1.00 94.96           C  
ATOM   3226  CD1 PHE C 164      -1.538   3.760  11.506  1.00 94.96           C  
ATOM   3227  CD2 PHE C 164       0.546   2.751  10.910  1.00 94.96           C  
ATOM   3228  CE1 PHE C 164      -2.039   2.516  11.882  1.00 94.96           C  
ATOM   3229  CE2 PHE C 164       0.053   1.504  11.284  1.00 94.96           C  
ATOM   3230  CZ  PHE C 164      -1.239   1.389  11.770  1.00 94.96           C  
ATOM   3231  N   ALA C 165      -0.640   7.854   9.081  1.00 94.75           N  
ATOM   3232  CA  ALA C 165      -0.505   9.309   9.069  1.00 94.75           C  
ATOM   3233  C   ALA C 165      -1.145   9.930  10.307  1.00 94.75           C  
ATOM   3234  CB  ALA C 165      -1.129   9.890   7.803  1.00 94.75           C  
ATOM   3235  O   ALA C 165      -2.158   9.434  10.805  1.00 94.75           O  
ATOM   3236  N   ALA C 166      -0.483  10.951  10.834  1.00 94.16           N  
ATOM   3237  CA  ALA C 166      -1.030  11.691  11.968  1.00 94.16           C  
ATOM   3238  C   ALA C 166      -0.911  13.197  11.750  1.00 94.16           C  
ATOM   3239  CB  ALA C 166      -0.323  11.286  13.259  1.00 94.16           C  
ATOM   3240  O   ALA C 166       0.063  13.669  11.160  1.00 94.16           O  
ATOM   3241  N   VAL C 167      -1.936  13.865  12.049  1.00 91.64           N  
ATOM   3242  CA  VAL C 167      -1.890  15.323  12.091  1.00 91.64           C  
ATOM   3243  C   VAL C 167      -1.782  15.795  13.540  1.00 91.64           C  
ATOM   3244  CB  VAL C 167      -3.131  15.950  11.417  1.00 91.64           C  
ATOM   3245  O   VAL C 167      -2.620  15.449  14.376  1.00 91.64           O  
ATOM   3246  CG1 VAL C 167      -3.084  17.474  11.510  1.00 91.64           C  
ATOM   3247  CG2 VAL C 167      -3.228  15.503   9.960  1.00 91.64           C  
ATOM   3248  N   LEU C 168      -0.700  16.582  13.845  1.00 90.82           N  
ATOM   3249  CA  LEU C 168      -0.427  17.030  15.207  1.00 90.82           C  
ATOM   3250  C   LEU C 168      -0.418  18.553  15.286  1.00 90.82           C  
ATOM   3251  CB  LEU C 168       0.914  16.474  15.695  1.00 90.82           C  
ATOM   3252  O   LEU C 168       0.177  19.220  14.437  1.00 90.82           O  
ATOM   3253  CG  LEU C 168       1.112  14.964  15.557  1.00 90.82           C  
ATOM   3254  CD1 LEU C 168       2.538  14.580  15.940  1.00 90.82           C  
ATOM   3255  CD2 LEU C 168       0.101  14.211  16.415  1.00 90.82           C  
ATOM   3256  N   SER C 169      -1.142  19.009  16.248  1.00 89.34           N  
ATOM   3257  CA  SER C 169      -0.938  20.419  16.565  1.00 89.34           C  
ATOM   3258  C   SER C 169       0.434  20.652  17.189  1.00 89.34           C  
ATOM   3259  CB  SER C 169      -2.029  20.919  17.513  1.00 89.34           C  
ATOM   3260  O   SER C 169       0.764  20.057  18.217  1.00 89.34           O  
ATOM   3261  OG  SER C 169      -3.301  20.858  16.891  1.00 89.34           O  
ATOM   3262  N   ALA C 170       1.256  21.481  16.536  1.00 92.08           N  
ATOM   3263  CA  ALA C 170       2.620  21.725  16.996  1.00 92.08           C  
ATOM   3264  C   ALA C 170       3.047  23.161  16.707  1.00 92.08           C  
ATOM   3265  CB  ALA C 170       3.587  20.743  16.339  1.00 92.08           C  
ATOM   3266  O   ALA C 170       3.160  23.560  15.546  1.00 92.08           O  
ATOM   3267  N   PRO C 171       3.266  24.004  17.715  1.00 92.19           N  
ATOM   3268  CA  PRO C 171       3.577  25.424  17.538  1.00 92.19           C  
ATOM   3269  C   PRO C 171       4.968  25.654  16.952  1.00 92.19           C  
ATOM   3270  CB  PRO C 171       3.484  25.985  18.959  1.00 92.19           C  
ATOM   3271  O   PRO C 171       5.253  26.737  16.434  1.00 92.19           O  
ATOM   3272  CG  PRO C 171       3.708  24.807  19.851  1.00 92.19           C  
ATOM   3273  CD  PRO C 171       3.171  23.582  19.168  1.00 92.19           C  
ATOM   3274  N   SER C 172       5.852  24.678  17.054  1.00 94.89           N  
ATOM   3275  CA  SER C 172       7.204  24.776  16.514  1.00 94.89           C  
ATOM   3276  C   SER C 172       7.676  23.436  15.959  1.00 94.89           C  
ATOM   3277  CB  SER C 172       8.177  25.263  17.588  1.00 94.89           C  
ATOM   3278  O   SER C 172       7.111  22.390  16.283  1.00 94.89           O  
ATOM   3279  OG  SER C 172       8.330  24.289  18.607  1.00 94.89           O  
ATOM   3280  N   ALA C 173       8.713  23.498  15.109  1.00 94.66           N  
ATOM   3281  CA  ALA C 173       9.312  22.274  14.585  1.00 94.66           C  
ATOM   3282  C   ALA C 173       9.814  21.381  15.716  1.00 94.66           C  
ATOM   3283  CB  ALA C 173      10.454  22.608  13.628  1.00 94.66           C  
ATOM   3284  O   ALA C 173       9.673  20.158  15.659  1.00 94.66           O  
ATOM   3285  N   SER C 174      10.395  21.981  16.779  1.00 95.04           N  
ATOM   3286  CA  SER C 174      10.901  21.222  17.918  1.00 95.04           C  
ATOM   3287  C   SER C 174       9.770  20.518  18.660  1.00 95.04           C  
ATOM   3288  CB  SER C 174      11.659  22.139  18.879  1.00 95.04           C  
ATOM   3289  O   SER C 174       9.931  19.384  19.117  1.00 95.04           O  
ATOM   3290  OG  SER C 174      10.798  23.130  19.413  1.00 95.04           O  
ATOM   3291  N   ALA C 175       8.639  21.228  18.773  1.00 94.69           N  
ATOM   3292  CA  ALA C 175       7.473  20.613  19.401  1.00 94.69           C  
ATOM   3293  C   ALA C 175       6.956  19.442  18.571  1.00 94.69           C  
ATOM   3294  CB  ALA C 175       6.368  21.648  19.600  1.00 94.69           C  
ATOM   3295  O   ALA C 175       6.546  18.416  19.120  1.00 94.69           O  
ATOM   3296  N   ALA C 176       6.934  19.602  17.269  1.00 94.98           N  
ATOM   3297  CA  ALA C 176       6.520  18.528  16.369  1.00 94.98           C  
ATOM   3298  C   ALA C 176       7.418  17.304  16.526  1.00 94.98           C  
ATOM   3299  CB  ALA C 176       6.535  19.013  14.921  1.00 94.98           C  
ATOM   3300  O   ALA C 176       6.928  16.178  16.636  1.00 94.98           O  
ATOM   3301  N   LEU C 177       8.723  17.452  16.554  1.00 95.56           N  
ATOM   3302  CA  LEU C 177       9.685  16.365  16.699  1.00 95.56           C  
ATOM   3303  C   LEU C 177       9.505  15.654  18.036  1.00 95.56           C  
ATOM   3304  CB  LEU C 177      11.116  16.895  16.578  1.00 95.56           C  
ATOM   3305  O   LEU C 177       9.558  14.424  18.102  1.00 95.56           O  
ATOM   3306  CG  LEU C 177      11.638  17.121  15.159  1.00 95.56           C  
ATOM   3307  CD1 LEU C 177      12.927  17.936  15.191  1.00 95.56           C  
ATOM   3308  CD2 LEU C 177      11.860  15.789  14.451  1.00 95.56           C  
ATOM   3309  N   ALA C 178       9.238  16.522  19.095  1.00 95.42           N  
ATOM   3310  CA  ALA C 178       9.073  15.954  20.431  1.00 95.42           C  
ATOM   3311  C   ALA C 178       7.832  15.070  20.502  1.00 95.42           C  
ATOM   3312  CB  ALA C 178       8.992  17.066  21.474  1.00 95.42           C  
ATOM   3313  O   ALA C 178       7.871  13.980  21.079  1.00 95.42           O  
ATOM   3314  N   GLN C 179       6.730  15.503  19.870  1.00 94.62           N  
ATOM   3315  CA  GLN C 179       5.495  14.726  19.863  1.00 94.62           C  
ATOM   3316  C   GLN C 179       5.662  13.434  19.070  1.00 94.62           C  
ATOM   3317  CB  GLN C 179       4.344  15.552  19.285  1.00 94.62           C  
ATOM   3318  O   GLN C 179       5.237  12.366  19.515  1.00 94.62           O  
ATOM   3319  CG  GLN C 179       3.896  16.696  20.184  1.00 94.62           C  
ATOM   3320  CD  GLN C 179       2.758  17.502  19.585  1.00 94.62           C  
ATOM   3321  NE2 GLN C 179       2.807  18.818  19.760  1.00 94.62           N  
ATOM   3322  OE1 GLN C 179       1.843  16.946  18.969  1.00 94.62           O  
ATOM   3323  N   ALA C 180       6.295  13.547  17.897  1.00 95.87           N  
ATOM   3324  CA  ALA C 180       6.537  12.366  17.072  1.00 95.87           C  
ATOM   3325  C   ALA C 180       7.478  11.390  17.773  1.00 95.87           C  
ATOM   3326  CB  ALA C 180       7.110  12.773  15.717  1.00 95.87           C  
ATOM   3327  O   ALA C 180       7.301  10.173  17.682  1.00 95.87           O  
ATOM   3328  N   GLN C 181       8.463  11.927  18.495  1.00 96.35           N  
ATOM   3329  CA  GLN C 181       9.403  11.086  19.228  1.00 96.35           C  
ATOM   3330  C   GLN C 181       8.695  10.295  20.324  1.00 96.35           C  
ATOM   3331  CB  GLN C 181      10.524  11.933  19.832  1.00 96.35           C  
ATOM   3332  O   GLN C 181       9.024   9.133  20.569  1.00 96.35           O  
ATOM   3333  CG  GLN C 181      11.674  11.115  20.403  1.00 96.35           C  
ATOM   3334  CD  GLN C 181      12.387  10.289  19.349  1.00 96.35           C  
ATOM   3335  NE2 GLN C 181      12.405   8.974  19.539  1.00 96.35           N  
ATOM   3336  OE1 GLN C 181      12.916  10.827  18.372  1.00 96.35           O  
ATOM   3337  N   ARG C 182       7.714  10.894  20.979  1.00 95.65           N  
ATOM   3338  CA  ARG C 182       6.942  10.207  22.009  1.00 95.65           C  
ATOM   3339  C   ARG C 182       6.199   9.009  21.428  1.00 95.65           C  
ATOM   3340  CB  ARG C 182       5.952  11.167  22.671  1.00 95.65           C  
ATOM   3341  O   ARG C 182       6.153   7.942  22.044  1.00 95.65           O  
ATOM   3342  CG  ARG C 182       6.603  12.182  23.597  1.00 95.65           C  
ATOM   3343  CD  ARG C 182       5.575  12.897  24.462  1.00 95.65           C  
ATOM   3344  NE  ARG C 182       4.672  13.718  23.660  1.00 95.65           N  
ATOM   3345  NH1 ARG C 182       6.027  15.589  23.674  1.00 95.65           N  
ATOM   3346  NH2 ARG C 182       4.017  15.631  22.571  1.00 95.65           N  
ATOM   3347  CZ  ARG C 182       4.907  14.977  23.303  1.00 95.65           C  
ATOM   3348  N   VAL C 183       5.649   9.206  20.256  1.00 96.15           N  
ATOM   3349  CA  VAL C 183       4.942   8.115  19.593  1.00 96.15           C  
ATOM   3350  C   VAL C 183       5.928   7.012  19.216  1.00 96.15           C  
ATOM   3351  CB  VAL C 183       4.188   8.608  18.337  1.00 96.15           C  
ATOM   3352  O   VAL C 183       5.664   5.830  19.445  1.00 96.15           O  
ATOM   3353  CG1 VAL C 183       3.537   7.437  17.604  1.00 96.15           C  
ATOM   3354  CG2 VAL C 183       3.141   9.652  18.719  1.00 96.15           C  
ATOM   3355  N   LEU C 184       7.077   7.387  18.593  1.00 96.66           N  
ATOM   3356  CA  LEU C 184       8.092   6.412  18.214  1.00 96.66           C  
ATOM   3357  C   LEU C 184       8.549   5.604  19.424  1.00 96.66           C  
ATOM   3358  CB  LEU C 184       9.293   7.110  17.569  1.00 96.66           C  
ATOM   3359  O   LEU C 184       8.667   4.379  19.350  1.00 96.66           O  
ATOM   3360  CG  LEU C 184      10.463   6.212  17.166  1.00 96.66           C  
ATOM   3361  CD1 LEU C 184       9.978   5.082  16.264  1.00 96.66           C  
ATOM   3362  CD2 LEU C 184      11.549   7.028  16.472  1.00 96.66           C  
ATOM   3363  N   ASP C 185       8.818   6.288  20.596  1.00 96.36           N  
ATOM   3364  CA  ASP C 185       9.254   5.611  21.814  1.00 96.36           C  
ATOM   3365  C   ASP C 185       8.190   4.635  22.311  1.00 96.36           C  
ATOM   3366  CB  ASP C 185       9.583   6.631  22.906  1.00 96.36           C  
ATOM   3367  O   ASP C 185       8.514   3.542  22.781  1.00 96.36           O  
ATOM   3368  CG  ASP C 185      10.828   7.445  22.602  1.00 96.36           C  
ATOM   3369  OD1 ASP C 185      11.028   8.511  23.224  1.00 96.36           O  
ATOM   3370  OD2 ASP C 185      11.616   7.019  21.729  1.00 96.36           O  
ATOM   3371  N   ALA C 186       6.878   5.049  22.167  1.00 96.22           N  
ATOM   3372  CA  ALA C 186       5.779   4.175  22.571  1.00 96.22           C  
ATOM   3373  C   ALA C 186       5.724   2.925  21.698  1.00 96.22           C  
ATOM   3374  CB  ALA C 186       4.451   4.925  22.505  1.00 96.22           C  
ATOM   3375  O   ALA C 186       5.451   1.828  22.190  1.00 96.22           O  
ATOM   3376  N   ILE C 187       5.995   3.084  20.436  1.00 95.84           N  
ATOM   3377  CA  ILE C 187       6.014   1.952  19.515  1.00 95.84           C  
ATOM   3378  C   ILE C 187       7.178   1.027  19.859  1.00 95.84           C  
ATOM   3379  CB  ILE C 187       6.116   2.420  18.046  1.00 95.84           C  
ATOM   3380  O   ILE C 187       7.023  -0.197  19.877  1.00 95.84           O  
ATOM   3381  CG1 ILE C 187       4.816   3.106  17.612  1.00 95.84           C  
ATOM   3382  CG2 ILE C 187       6.447   1.241  17.126  1.00 95.84           C  
ATOM   3383  CD1 ILE C 187       4.916   3.837  16.280  1.00 95.84           C  
ATOM   3384  N   ARG C 188       8.336   1.574  20.165  1.00 95.41           N  
ATOM   3385  CA  ARG C 188       9.518   0.793  20.517  1.00 95.41           C  
ATOM   3386  C   ARG C 188       9.298   0.019  21.812  1.00 95.41           C  
ATOM   3387  CB  ARG C 188      10.742   1.702  20.651  1.00 95.41           C  
ATOM   3388  O   ARG C 188       9.942  -1.006  22.047  1.00 95.41           O  
ATOM   3389  CG  ARG C 188      11.297   2.188  19.322  1.00 95.41           C  
ATOM   3390  CD  ARG C 188      12.366   3.255  19.513  1.00 95.41           C  
ATOM   3391  NE  ARG C 188      13.025   3.590  18.254  1.00 95.41           N  
ATOM   3392  NH1 ARG C 188      14.008   5.525  19.043  1.00 95.41           N  
ATOM   3393  NH2 ARG C 188      14.340   4.869  16.873  1.00 95.41           N  
ATOM   3394  CZ  ARG C 188      13.789   4.660  18.059  1.00 95.41           C  
ATOM   3395  N   ALA C 189       8.328   0.433  22.633  1.00 95.82           N  
ATOM   3396  CA  ALA C 189       8.075  -0.163  23.943  1.00 95.82           C  
ATOM   3397  C   ALA C 189       7.067  -1.305  23.840  1.00 95.82           C  
ATOM   3398  CB  ALA C 189       7.575   0.897  24.921  1.00 95.82           C  
ATOM   3399  O   ALA C 189       6.780  -1.978  24.833  1.00 95.82           O  
ATOM   3400  N   ILE C 190       6.432  -1.498  22.608  1.00 95.28           N  
ATOM   3401  CA  ILE C 190       5.526  -2.623  22.406  1.00 95.28           C  
ATOM   3402  C   ILE C 190       6.265  -3.934  22.669  1.00 95.28           C  
ATOM   3403  CB  ILE C 190       4.931  -2.621  20.980  1.00 95.28           C  
ATOM   3404  O   ILE C 190       7.440  -4.071  22.323  1.00 95.28           O  
ATOM   3405  CG1 ILE C 190       4.024  -1.400  20.782  1.00 95.28           C  
ATOM   3406  CG2 ILE C 190       4.166  -3.920  20.712  1.00 95.28           C  
ATOM   3407  CD1 ILE C 190       3.617  -1.160  19.335  1.00 95.28           C  
ATOM   3408  N   ALA C 191       5.642  -4.912  23.319  1.00 94.64           N  
ATOM   3409  CA  ALA C 191       6.255  -6.203  23.622  1.00 94.64           C  
ATOM   3410  C   ALA C 191       6.892  -6.814  22.378  1.00 94.64           C  
ATOM   3411  CB  ALA C 191       5.219  -7.159  24.209  1.00 94.64           C  
ATOM   3412  O   ALA C 191       6.274  -6.852  21.311  1.00 94.64           O  
ATOM   3413  N   PRO C 192       8.123  -7.220  22.443  1.00 92.61           N  
ATOM   3414  CA  PRO C 192       8.820  -7.795  21.290  1.00 92.61           C  
ATOM   3415  C   PRO C 192       8.166  -9.080  20.786  1.00 92.61           C  
ATOM   3416  CB  PRO C 192      10.225  -8.074  21.830  1.00 92.61           C  
ATOM   3417  O   PRO C 192       7.518  -9.791  21.559  1.00 92.61           O  
ATOM   3418  CG  PRO C 192      10.300  -7.310  23.113  1.00 92.61           C  
ATOM   3419  CD  PRO C 192       8.901  -7.057  23.599  1.00 92.61           C  
ATOM   3420  N   LEU C 193       8.265  -9.296  19.602  1.00 91.43           N  
ATOM   3421  CA  LEU C 193       7.820 -10.548  18.999  1.00 91.43           C  
ATOM   3422  C   LEU C 193       8.815 -11.669  19.277  1.00 91.43           C  
ATOM   3423  CB  LEU C 193       7.632 -10.378  17.489  1.00 91.43           C  
ATOM   3424  O   LEU C 193      10.028 -11.455  19.224  1.00 91.43           O  
ATOM   3425  CG  LEU C 193       6.601  -9.339  17.046  1.00 91.43           C  
ATOM   3426  CD1 LEU C 193       6.685  -9.118  15.540  1.00 91.43           C  
ATOM   3427  CD2 LEU C 193       5.196  -9.774  17.450  1.00 91.43           C  
ATOM   3428  N   ASP C 194       8.332 -12.844  19.679  1.00 87.56           N  
ATOM   3429  CA  ASP C 194       9.199 -13.995  19.912  1.00 87.56           C  
ATOM   3430  C   ASP C 194       9.671 -14.603  18.593  1.00 87.56           C  
ATOM   3431  CB  ASP C 194       8.475 -15.051  20.749  1.00 87.56           C  
ATOM   3432  O   ASP C 194       8.858 -14.908  17.718  1.00 87.56           O  
ATOM   3433  CG  ASP C 194       8.297 -14.639  22.200  1.00 87.56           C  
ATOM   3434  OD1 ASP C 194       7.301 -15.050  22.833  1.00 87.56           O  
ATOM   3435  OD2 ASP C 194       9.159 -13.893  22.713  1.00 87.56           O  
ATOM   3436  N   THR C 195      10.963 -14.597  18.375  1.00 87.82           N  
ATOM   3437  CA  THR C 195      11.575 -15.242  17.218  1.00 87.82           C  
ATOM   3438  C   THR C 195      12.606 -16.277  17.659  1.00 87.82           C  
ATOM   3439  CB  THR C 195      12.242 -14.210  16.291  1.00 87.82           C  
ATOM   3440  O   THR C 195      13.054 -16.265  18.808  1.00 87.82           O  
ATOM   3441  CG2 THR C 195      11.328 -13.014  16.051  1.00 87.82           C  
ATOM   3442  OG1 THR C 195      13.460 -13.754  16.892  1.00 87.82           O  
ATOM   3443  N   PRO C 196      12.860 -17.297  16.806  1.00 86.61           N  
ATOM   3444  CA  PRO C 196      13.896 -18.272  17.157  1.00 86.61           C  
ATOM   3445  C   PRO C 196      15.237 -17.618  17.482  1.00 86.61           C  
ATOM   3446  CB  PRO C 196      14.002 -19.141  15.901  1.00 86.61           C  
ATOM   3447  O   PRO C 196      16.052 -18.197  18.204  1.00 86.61           O  
ATOM   3448  CG  PRO C 196      12.684 -18.982  15.214  1.00 86.61           C  
ATOM   3449  CD  PRO C 196      12.151 -17.611  15.517  1.00 86.61           C  
ATOM   3450  N   HIS C 197      15.439 -16.420  17.085  1.00 86.17           N  
ATOM   3451  CA  HIS C 197      16.707 -15.730  17.297  1.00 86.17           C  
ATOM   3452  C   HIS C 197      16.616 -14.758  18.469  1.00 86.17           C  
ATOM   3453  CB  HIS C 197      17.130 -14.986  16.029  1.00 86.17           C  
ATOM   3454  O   HIS C 197      17.561 -14.012  18.736  1.00 86.17           O  
ATOM   3455  CG  HIS C 197      17.246 -15.867  14.826  1.00 86.17           C  
ATOM   3456  CD2 HIS C 197      16.545 -15.887  13.668  1.00 86.17           C  
ATOM   3457  ND1 HIS C 197      18.176 -16.880  14.733  1.00 86.17           N  
ATOM   3458  CE1 HIS C 197      18.042 -17.486  13.565  1.00 86.17           C  
ATOM   3459  NE2 HIS C 197      17.059 -16.903  12.900  1.00 86.17           N  
ATOM   3460  N   GLY C 198      15.626 -14.750  19.074  1.00 88.99           N  
ATOM   3461  CA  GLY C 198      15.410 -13.849  20.195  1.00 88.99           C  
ATOM   3462  C   GLY C 198      14.290 -12.855  19.955  1.00 88.99           C  
ATOM   3463  O   GLY C 198      13.748 -12.777  18.850  1.00 88.99           O  
ATOM   3464  N   PRO C 199      13.969 -12.135  21.052  1.00 89.85           N  
ATOM   3465  CA  PRO C 199      12.891 -11.154  20.911  1.00 89.85           C  
ATOM   3466  C   PRO C 199      13.219 -10.057  19.901  1.00 89.85           C  
ATOM   3467  CB  PRO C 199      12.754 -10.575  22.322  1.00 89.85           C  
ATOM   3468  O   PRO C 199      14.351  -9.566  19.863  1.00 89.85           O  
ATOM   3469  CG  PRO C 199      14.072 -10.844  22.974  1.00 89.85           C  
ATOM   3470  CD  PRO C 199      14.686 -12.053  22.328  1.00 89.85           C  
ATOM   3471  N   ARG C 200      12.348  -9.789  19.016  1.00 89.07           N  
ATOM   3472  CA  ARG C 200      12.483  -8.722  18.030  1.00 89.07           C  
ATOM   3473  C   ARG C 200      11.621  -7.520  18.402  1.00 89.07           C  
ATOM   3474  CB  ARG C 200      12.104  -9.227  16.636  1.00 89.07           C  
ATOM   3475  O   ARG C 200      10.399  -7.637  18.515  1.00 89.07           O  
ATOM   3476  CG  ARG C 200      12.301  -8.198  15.534  1.00 89.07           C  
ATOM   3477  CD  ARG C 200      11.994  -8.777  14.160  1.00 89.07           C  
ATOM   3478  NE  ARG C 200      12.640  -8.013  13.097  1.00 89.07           N  
ATOM   3479  NH1 ARG C 200      10.726  -7.774  11.824  1.00 89.07           N  
ATOM   3480  NH2 ARG C 200      12.706  -6.870  11.106  1.00 89.07           N  
ATOM   3481  CZ  ARG C 200      12.023  -7.554  12.011  1.00 89.07           C  
ATOM   3482  N   HIS C 201      12.330  -6.395  18.639  1.00 92.47           N  
ATOM   3483  CA  HIS C 201      11.604  -5.165  18.933  1.00 92.47           C  
ATOM   3484  C   HIS C 201      11.045  -4.537  17.660  1.00 92.47           C  
ATOM   3485  CB  HIS C 201      12.510  -4.167  19.656  1.00 92.47           C  
ATOM   3486  O   HIS C 201      11.725  -4.499  16.632  1.00 92.47           O  
ATOM   3487  CG  HIS C 201      12.855  -4.574  21.053  1.00 92.47           C  
ATOM   3488  CD2 HIS C 201      13.964  -5.162  21.561  1.00 92.47           C  
ATOM   3489  ND1 HIS C 201      11.998  -4.385  22.116  1.00 92.47           N  
ATOM   3490  CE1 HIS C 201      12.567  -4.840  23.219  1.00 92.47           C  
ATOM   3491  NE2 HIS C 201      13.760  -5.317  22.910  1.00 92.47           N  
ATOM   3492  N   VAL C 202       9.802  -4.102  17.711  1.00 92.76           N  
ATOM   3493  CA  VAL C 202       9.168  -3.424  16.586  1.00 92.76           C  
ATOM   3494  C   VAL C 202       9.612  -1.963  16.546  1.00 92.76           C  
ATOM   3495  CB  VAL C 202       7.627  -3.511  16.667  1.00 92.76           C  
ATOM   3496  O   VAL C 202       9.674  -1.298  17.583  1.00 92.76           O  
ATOM   3497  CG1 VAL C 202       6.982  -2.734  15.520  1.00 92.76           C  
ATOM   3498  CG2 VAL C 202       7.174  -4.970  16.649  1.00 92.76           C  
ATOM   3499  N   THR C 203      10.047  -1.530  15.440  1.00 96.15           N  
ATOM   3500  CA  THR C 203      10.404  -0.130  15.235  1.00 96.15           C  
ATOM   3501  C   THR C 203       9.585   0.476  14.099  1.00 96.15           C  
ATOM   3502  CB  THR C 203      11.905   0.024  14.928  1.00 96.15           C  
ATOM   3503  O   THR C 203       8.941  -0.247  13.336  1.00 96.15           O  
ATOM   3504  CG2 THR C 203      12.758  -0.601  16.027  1.00 96.15           C  
ATOM   3505  OG1 THR C 203      12.201  -0.621  13.683  1.00 96.15           O  
ATOM   3506  N   ALA C 204       9.543   1.781  14.028  1.00 96.52           N  
ATOM   3507  CA  ALA C 204       8.881   2.530  12.964  1.00 96.52           C  
ATOM   3508  C   ALA C 204       9.744   3.699  12.498  1.00 96.52           C  
ATOM   3509  CB  ALA C 204       7.519   3.033  13.434  1.00 96.52           C  
ATOM   3510  O   ALA C 204      10.658   4.126  13.207  1.00 96.52           O  
ATOM   3511  N   THR C 205       9.493   4.092  11.350  1.00 96.75           N  
ATOM   3512  CA  THR C 205      10.179   5.242  10.771  1.00 96.75           C  
ATOM   3513  C   THR C 205       9.189   6.359  10.455  1.00 96.75           C  
ATOM   3514  CB  THR C 205      10.941   4.851   9.491  1.00 96.75           C  
ATOM   3515  O   THR C 205       8.125   6.111   9.884  1.00 96.75           O  
ATOM   3516  CG2 THR C 205      11.660   6.054   8.890  1.00 96.75           C  
ATOM   3517  OG1 THR C 205      11.906   3.840   9.806  1.00 96.75           O  
ATOM   3518  N   PHE C 206       9.653   7.688  10.838  1.00 96.66           N  
ATOM   3519  CA  PHE C 206       8.731   8.814  10.752  1.00 96.66           C  
ATOM   3520  C   PHE C 206       9.263   9.877   9.797  1.00 96.66           C  
ATOM   3521  CB  PHE C 206       8.494   9.424  12.137  1.00 96.66           C  
ATOM   3522  O   PHE C 206      10.452  10.200   9.819  1.00 96.66           O  
ATOM   3523  CG  PHE C 206       7.575   8.612  13.009  1.00 96.66           C  
ATOM   3524  CD1 PHE C 206       6.342   9.118  13.403  1.00 96.66           C  
ATOM   3525  CD2 PHE C 206       7.944   7.343  13.434  1.00 96.66           C  
ATOM   3526  CE1 PHE C 206       5.489   8.368  14.210  1.00 96.66           C  
ATOM   3527  CE2 PHE C 206       7.097   6.588  14.241  1.00 96.66           C  
ATOM   3528  CZ  PHE C 206       5.871   7.103  14.628  1.00 96.66           C  
ATOM   3529  N   GLY C 207       8.453  10.298   9.007  1.00 97.09           N  
ATOM   3530  CA  GLY C 207       8.646  11.539   8.274  1.00 97.09           C  
ATOM   3531  C   GLY C 207       7.627  12.606   8.627  1.00 97.09           C  
ATOM   3532  O   GLY C 207       6.421  12.349   8.610  1.00 97.09           O  
ATOM   3533  N   LEU C 208       8.132  13.908   8.953  1.00 95.86           N  
ATOM   3534  CA  LEU C 208       7.232  14.979   9.366  1.00 95.86           C  
ATOM   3535  C   LEU C 208       7.361  16.184   8.441  1.00 95.86           C  
ATOM   3536  CB  LEU C 208       7.521  15.396  10.810  1.00 95.86           C  
ATOM   3537  O   LEU C 208       8.469  16.548   8.039  1.00 95.86           O  
ATOM   3538  CG  LEU C 208       7.192  14.366  11.892  1.00 95.86           C  
ATOM   3539  CD1 LEU C 208       8.264  13.282  11.935  1.00 95.86           C  
ATOM   3540  CD2 LEU C 208       7.054  15.043  13.251  1.00 95.86           C  
ATOM   3541  N   ALA C 209       6.298  16.637   8.094  1.00 95.79           N  
ATOM   3542  CA  ALA C 209       6.242  17.990   7.548  1.00 95.79           C  
ATOM   3543  C   ALA C 209       5.665  18.969   8.567  1.00 95.79           C  
ATOM   3544  CB  ALA C 209       5.413  18.012   6.266  1.00 95.79           C  
ATOM   3545  O   ALA C 209       4.532  18.803   9.024  1.00 95.79           O  
ATOM   3546  N   TRP C 210       6.470  19.984   8.980  1.00 95.26           N  
ATOM   3547  CA  TRP C 210       5.971  20.989   9.913  1.00 95.26           C  
ATOM   3548  C   TRP C 210       5.513  22.241   9.172  1.00 95.26           C  
ATOM   3549  CB  TRP C 210       7.048  21.352  10.939  1.00 95.26           C  
ATOM   3550  O   TRP C 210       6.242  22.773   8.332  1.00 95.26           O  
ATOM   3551  CG  TRP C 210       6.630  22.416  11.910  1.00 95.26           C  
ATOM   3552  CD1 TRP C 210       5.776  22.276  12.968  1.00 95.26           C  
ATOM   3553  CD2 TRP C 210       7.046  23.785  11.907  1.00 95.26           C  
ATOM   3554  CE2 TRP C 210       6.404  24.418  12.994  1.00 95.26           C  
ATOM   3555  CE3 TRP C 210       7.900  24.538  11.090  1.00 95.26           C  
ATOM   3556  NE1 TRP C 210       5.636  23.477  13.625  1.00 95.26           N  
ATOM   3557  CH2 TRP C 210       7.431  26.486  12.471  1.00 95.26           C  
ATOM   3558  CZ2 TRP C 210       6.591  25.772  13.286  1.00 95.26           C  
ATOM   3559  CZ3 TRP C 210       8.084  25.885  11.382  1.00 95.26           C  
ATOM   3560  N   ILE C 211       4.377  22.651   9.364  1.00 92.23           N  
ATOM   3561  CA  ILE C 211       3.789  23.836   8.749  1.00 92.23           C  
ATOM   3562  C   ILE C 211       3.682  24.955   9.783  1.00 92.23           C  
ATOM   3563  CB  ILE C 211       2.400  23.529   8.145  1.00 92.23           C  
ATOM   3564  O   ILE C 211       2.954  24.828  10.770  1.00 92.23           O  
ATOM   3565  CG1 ILE C 211       2.488  22.341   7.181  1.00 92.23           C  
ATOM   3566  CG2 ILE C 211       1.833  24.766   7.441  1.00 92.23           C  
ATOM   3567  CD1 ILE C 211       1.163  21.625   6.959  1.00 92.23           C  
ATOM   3568  N   ALA C 212       4.422  26.115   9.613  1.00 91.82           N  
ATOM   3569  CA  ALA C 212       4.450  27.238  10.546  1.00 91.82           C  
ATOM   3570  C   ALA C 212       3.108  27.965  10.570  1.00 91.82           C  
ATOM   3571  CB  ALA C 212       5.570  28.208  10.178  1.00 91.82           C  
ATOM   3572  O   ALA C 212       2.366  27.944   9.585  1.00 91.82           O  
ATOM   3573  N   PRO C 213       2.833  28.551  11.680  1.00 87.64           N  
ATOM   3574  CA  PRO C 213       1.622  29.375  11.701  1.00 87.64           C  
ATOM   3575  C   PRO C 213       1.599  30.420  10.587  1.00 87.64           C  
ATOM   3576  CB  PRO C 213       1.676  30.046  13.077  1.00 87.64           C  
ATOM   3577  O   PRO C 213       2.623  31.046  10.302  1.00 87.64           O  
ATOM   3578  CG  PRO C 213       2.547  29.154  13.902  1.00 87.64           C  
ATOM   3579  CD  PRO C 213       3.581  28.535  13.006  1.00 87.64           C  
ATOM   3580  N   GLY C 214       0.564  30.658   9.896  1.00 86.45           N  
ATOM   3581  CA  GLY C 214       0.398  31.670   8.865  1.00 86.45           C  
ATOM   3582  C   GLY C 214       0.760  31.175   7.478  1.00 86.45           C  
ATOM   3583  O   GLY C 214       0.476  31.843   6.481  1.00 86.45           O  
ATOM   3584  N   VAL C 215       1.319  29.967   7.368  1.00 88.75           N  
ATOM   3585  CA  VAL C 215       1.702  29.417   6.071  1.00 88.75           C  
ATOM   3586  C   VAL C 215       0.530  28.644   5.471  1.00 88.75           C  
ATOM   3587  CB  VAL C 215       2.942  28.502   6.186  1.00 88.75           C  
ATOM   3588  O   VAL C 215      -0.096  27.827   6.151  1.00 88.75           O  
ATOM   3589  CG1 VAL C 215       3.206  27.782   4.865  1.00 88.75           C  
ATOM   3590  CG2 VAL C 215       4.165  29.313   6.610  1.00 88.75           C  
ATOM   3591  N   SER C 216       0.243  28.989   4.267  1.00 85.54           N  
ATOM   3592  CA  SER C 216      -0.826  28.303   3.548  1.00 85.54           C  
ATOM   3593  C   SER C 216      -0.265  27.250   2.598  1.00 85.54           C  
ATOM   3594  CB  SER C 216      -1.675  29.306   2.765  1.00 85.54           C  
ATOM   3595  O   SER C 216       0.525  27.567   1.707  1.00 85.54           O  
ATOM   3596  OG  SER C 216      -2.770  28.659   2.140  1.00 85.54           O  
ATOM   3597  N   LEU C 217      -0.562  26.034   2.791  1.00 87.88           N  
ATOM   3598  CA  LEU C 217      -0.117  24.927   1.952  1.00 87.88           C  
ATOM   3599  C   LEU C 217      -1.293  24.047   1.543  1.00 87.88           C  
ATOM   3600  CB  LEU C 217       0.933  24.087   2.684  1.00 87.88           C  
ATOM   3601  O   LEU C 217      -2.278  23.940   2.277  1.00 87.88           O  
ATOM   3602  CG  LEU C 217       2.306  24.733   2.874  1.00 87.88           C  
ATOM   3603  CD1 LEU C 217       3.157  23.900   3.827  1.00 87.88           C  
ATOM   3604  CD2 LEU C 217       3.009  24.903   1.532  1.00 87.88           C  
ATOM   3605  N   THR C 218      -1.197  23.546   0.347  1.00 89.50           N  
ATOM   3606  CA  THR C 218      -2.153  22.506  -0.019  1.00 89.50           C  
ATOM   3607  C   THR C 218      -1.845  21.205   0.717  1.00 89.50           C  
ATOM   3608  CB  THR C 218      -2.148  22.253  -1.538  1.00 89.50           C  
ATOM   3609  O   THR C 218      -0.709  20.977   1.137  1.00 89.50           O  
ATOM   3610  CG2 THR C 218      -2.344  23.552  -2.313  1.00 89.50           C  
ATOM   3611  OG1 THR C 218      -0.895  21.669  -1.915  1.00 89.50           O  
ATOM   3612  N   TRP C 219      -2.780  20.439   0.971  1.00 86.66           N  
ATOM   3613  CA  TRP C 219      -2.554  19.154   1.624  1.00 86.66           C  
ATOM   3614  C   TRP C 219      -1.565  18.306   0.830  1.00 86.66           C  
ATOM   3615  CB  TRP C 219      -3.874  18.396   1.794  1.00 86.66           C  
ATOM   3616  O   TRP C 219      -0.770  17.563   1.410  1.00 86.66           O  
ATOM   3617  CG  TRP C 219      -4.465  17.908   0.506  1.00 86.66           C  
ATOM   3618  CD1 TRP C 219      -5.355  18.568  -0.295  1.00 86.66           C  
ATOM   3619  CD2 TRP C 219      -4.213  16.650  -0.127  1.00 86.66           C  
ATOM   3620  CE2 TRP C 219      -4.983  16.615  -1.311  1.00 86.66           C  
ATOM   3621  CE3 TRP C 219      -3.408  15.547   0.191  1.00 86.66           C  
ATOM   3622  NE1 TRP C 219      -5.670  17.796  -1.390  1.00 86.66           N  
ATOM   3623  CH2 TRP C 219      -4.177  14.454  -1.842  1.00 86.66           C  
ATOM   3624  CZ2 TRP C 219      -4.972  15.519  -2.177  1.00 86.66           C  
ATOM   3625  CZ3 TRP C 219      -3.399  14.458  -0.672  1.00 86.66           C  
ATOM   3626  N   GLU C 220      -1.604  18.448  -0.543  1.00 89.37           N  
ATOM   3627  CA  GLU C 220      -0.680  17.717  -1.406  1.00 89.37           C  
ATOM   3628  C   GLU C 220       0.768  18.097  -1.111  1.00 89.37           C  
ATOM   3629  CB  GLU C 220      -1.002  17.974  -2.880  1.00 89.37           C  
ATOM   3630  O   GLU C 220       1.647  17.233  -1.072  1.00 89.37           O  
ATOM   3631  CG  GLU C 220      -2.325  17.375  -3.334  1.00 89.37           C  
ATOM   3632  CD  GLU C 220      -3.503  18.320  -3.162  1.00 89.37           C  
ATOM   3633  OE1 GLU C 220      -4.585  18.052  -3.732  1.00 89.37           O  
ATOM   3634  OE2 GLU C 220      -3.343  19.338  -2.451  1.00 89.37           O  
ATOM   3635  N   GLN C 221       1.041  19.375  -0.902  1.00 90.72           N  
ATOM   3636  CA  GLN C 221       2.390  19.842  -0.598  1.00 90.72           C  
ATOM   3637  C   GLN C 221       2.864  19.311   0.752  1.00 90.72           C  
ATOM   3638  CB  GLN C 221       2.444  21.371  -0.609  1.00 90.72           C  
ATOM   3639  O   GLN C 221       4.006  18.866   0.883  1.00 90.72           O  
ATOM   3640  CG  GLN C 221       3.851  21.937  -0.477  1.00 90.72           C  
ATOM   3641  CD  GLN C 221       4.771  21.490  -1.598  1.00 90.72           C  
ATOM   3642  NE2 GLN C 221       5.883  20.859  -1.236  1.00 90.72           N  
ATOM   3643  OE1 GLN C 221       4.484  21.709  -2.779  1.00 90.72           O  
ATOM   3644  N   ALA C 222       1.959  19.392   1.793  1.00 91.05           N  
ATOM   3645  CA  ALA C 222       2.302  18.875   3.115  1.00 91.05           C  
ATOM   3646  C   ALA C 222       2.617  17.383   3.057  1.00 91.05           C  
ATOM   3647  CB  ALA C 222       1.165  19.138   4.100  1.00 91.05           C  
ATOM   3648  O   ALA C 222       3.596  16.925   3.650  1.00 91.05           O  
ATOM   3649  N   TYR C 223       1.773  16.678   2.346  1.00 91.89           N  
ATOM   3650  CA  TYR C 223       1.974  15.241   2.200  1.00 91.89           C  
ATOM   3651  C   TYR C 223       3.299  14.943   1.509  1.00 91.89           C  
ATOM   3652  CB  TYR C 223       0.821  14.614   1.411  1.00 91.89           C  
ATOM   3653  O   TYR C 223       4.047  14.062   1.939  1.00 91.89           O  
ATOM   3654  CG  TYR C 223       0.893  13.108   1.325  1.00 91.89           C  
ATOM   3655  CD1 TYR C 223       1.504  12.481   0.241  1.00 91.89           C  
ATOM   3656  CD2 TYR C 223       0.349  12.310   2.326  1.00 91.89           C  
ATOM   3657  CE1 TYR C 223       1.570  11.094   0.157  1.00 91.89           C  
ATOM   3658  CE2 TYR C 223       0.410  10.923   2.252  1.00 91.89           C  
ATOM   3659  OH  TYR C 223       1.085   8.952   1.087  1.00 91.89           O  
ATOM   3660  CZ  TYR C 223       1.022  10.325   1.165  1.00 91.89           C  
ATOM   3661  N   SER C 224       3.614  15.662   0.347  1.00 92.81           N  
ATOM   3662  CA  SER C 224       4.858  15.472  -0.392  1.00 92.81           C  
ATOM   3663  C   SER C 224       6.073  15.727   0.495  1.00 92.81           C  
ATOM   3664  CB  SER C 224       4.904  16.393  -1.611  1.00 92.81           C  
ATOM   3665  O   SER C 224       7.048  14.974   0.452  1.00 92.81           O  
ATOM   3666  OG  SER C 224       6.112  16.216  -2.330  1.00 92.81           O  
ATOM   3667  N   ASP C 225       6.061  16.806   1.308  1.00 94.31           N  
ATOM   3668  CA  ASP C 225       7.166  17.128   2.206  1.00 94.31           C  
ATOM   3669  C   ASP C 225       7.352  16.038   3.260  1.00 94.31           C  
ATOM   3670  CB  ASP C 225       6.931  18.480   2.883  1.00 94.31           C  
ATOM   3671  O   ASP C 225       8.481  15.649   3.565  1.00 94.31           O  
ATOM   3672  CG  ASP C 225       7.088  19.654   1.933  1.00 94.31           C  
ATOM   3673  OD1 ASP C 225       6.647  20.774   2.270  1.00 94.31           O  
ATOM   3674  OD2 ASP C 225       7.655  19.457   0.837  1.00 94.31           O  
ATOM   3675  N   ALA C 226       6.176  15.584   3.879  1.00 94.77           N  
ATOM   3676  CA  ALA C 226       6.258  14.500   4.855  1.00 94.77           C  
ATOM   3677  C   ALA C 226       6.794  13.223   4.214  1.00 94.77           C  
ATOM   3678  CB  ALA C 226       4.889  14.244   5.481  1.00 94.77           C  
ATOM   3679  O   ALA C 226       7.590  12.504   4.820  1.00 94.77           O  
ATOM   3680  N   ASP C 227       6.309  12.933   3.003  1.00 94.56           N  
ATOM   3681  CA  ASP C 227       6.772  11.760   2.268  1.00 94.56           C  
ATOM   3682  C   ASP C 227       8.271  11.844   1.988  1.00 94.56           C  
ATOM   3683  CB  ASP C 227       5.999  11.608   0.957  1.00 94.56           C  
ATOM   3684  O   ASP C 227       8.989  10.851   2.122  1.00 94.56           O  
ATOM   3685  CG  ASP C 227       6.253  10.278   0.269  1.00 94.56           C  
ATOM   3686  OD1 ASP C 227       6.792  10.267  -0.858  1.00 94.56           O  
ATOM   3687  OD2 ASP C 227       5.907   9.232   0.860  1.00 94.56           O  
ATOM   3688  N   ARG C 228       8.781  12.949   1.571  1.00 94.64           N  
ATOM   3689  CA  ARG C 228      10.208  13.151   1.342  1.00 94.64           C  
ATOM   3690  C   ARG C 228      11.002  12.961   2.630  1.00 94.64           C  
ATOM   3691  CB  ARG C 228      10.468  14.545   0.767  1.00 94.64           C  
ATOM   3692  O   ARG C 228      12.066  12.339   2.623  1.00 94.64           O  
ATOM   3693  CG  ARG C 228      11.911  14.779   0.348  1.00 94.64           C  
ATOM   3694  CD  ARG C 228      12.068  16.079  -0.429  1.00 94.64           C  
ATOM   3695  NE  ARG C 228      11.667  17.235   0.367  1.00 94.64           N  
ATOM   3696  NH1 ARG C 228      10.197  18.070  -1.207  1.00 94.64           N  
ATOM   3697  NH2 ARG C 228      10.496  19.166   0.784  1.00 94.64           N  
ATOM   3698  CZ  ARG C 228      10.788  18.155  -0.021  1.00 94.64           C  
ATOM   3699  N   ALA C 229      10.487  13.530   3.731  1.00 95.85           N  
ATOM   3700  CA  ALA C 229      11.132  13.355   5.030  1.00 95.85           C  
ATOM   3701  C   ALA C 229      11.201  11.879   5.413  1.00 95.85           C  
ATOM   3702  CB  ALA C 229      10.390  14.146   6.104  1.00 95.85           C  
ATOM   3703  O   ALA C 229      12.214  11.415   5.941  1.00 95.85           O  
ATOM   3704  N   LEU C 230      10.082  11.142   5.186  1.00 95.57           N  
ATOM   3705  CA  LEU C 230      10.035   9.715   5.486  1.00 95.57           C  
ATOM   3706  C   LEU C 230      11.061   8.951   4.655  1.00 95.57           C  
ATOM   3707  CB  LEU C 230       8.633   9.158   5.226  1.00 95.57           C  
ATOM   3708  O   LEU C 230      11.761   8.079   5.174  1.00 95.57           O  
ATOM   3709  CG  LEU C 230       8.424   7.675   5.538  1.00 95.57           C  
ATOM   3710  CD1 LEU C 230       8.751   7.389   7.000  1.00 95.57           C  
ATOM   3711  CD2 LEU C 230       6.995   7.256   5.212  1.00 95.57           C  
ATOM   3712  N   TYR C 231      11.071   9.330   3.348  1.00 93.59           N  
ATOM   3713  CA  TYR C 231      12.036   8.698   2.455  1.00 93.59           C  
ATOM   3714  C   TYR C 231      13.460   8.909   2.954  1.00 93.59           C  
ATOM   3715  CB  TYR C 231      11.894   9.250   1.033  1.00 93.59           C  
ATOM   3716  O   TYR C 231      14.257   7.969   2.990  1.00 93.59           O  
ATOM   3717  CG  TYR C 231      12.903   8.690   0.061  1.00 93.59           C  
ATOM   3718  CD1 TYR C 231      14.011   9.438  -0.332  1.00 93.59           C  
ATOM   3719  CD2 TYR C 231      12.751   7.413  -0.467  1.00 93.59           C  
ATOM   3720  CE1 TYR C 231      14.942   8.927  -1.229  1.00 93.59           C  
ATOM   3721  CE2 TYR C 231      13.677   6.891  -1.365  1.00 93.59           C  
ATOM   3722  OH  TYR C 231      15.687   7.143  -2.628  1.00 93.59           O  
ATOM   3723  CZ  TYR C 231      14.768   7.654  -1.739  1.00 93.59           C  
ATOM   3724  N   ARG C 232      13.875  10.092   3.353  1.00 95.58           N  
ATOM   3725  CA  ARG C 232      15.201  10.404   3.876  1.00 95.58           C  
ATOM   3726  C   ARG C 232      15.490   9.606   5.144  1.00 95.58           C  
ATOM   3727  CB  ARG C 232      15.328  11.902   4.160  1.00 95.58           C  
ATOM   3728  O   ARG C 232      16.602   9.106   5.328  1.00 95.58           O  
ATOM   3729  CG  ARG C 232      15.404  12.761   2.907  1.00 95.58           C  
ATOM   3730  CD  ARG C 232      15.757  14.206   3.235  1.00 95.58           C  
ATOM   3731  NE  ARG C 232      15.729  15.050   2.045  1.00 95.58           N  
ATOM   3732  NH1 ARG C 232      16.018  17.034   3.193  1.00 95.58           N  
ATOM   3733  NH2 ARG C 232      15.814  17.045   0.910  1.00 95.58           N  
ATOM   3734  CZ  ARG C 232      15.854  16.375   2.052  1.00 95.58           C  
ATOM   3735  N   ALA C 233      14.460   9.485   5.988  1.00 96.11           N  
ATOM   3736  CA  ALA C 233      14.612   8.718   7.222  1.00 96.11           C  
ATOM   3737  C   ALA C 233      14.888   7.247   6.923  1.00 96.11           C  
ATOM   3738  CB  ALA C 233      13.365   8.856   8.092  1.00 96.11           C  
ATOM   3739  O   ALA C 233      15.723   6.620   7.580  1.00 96.11           O  
ATOM   3740  N   LYS C 234      14.180   6.658   5.972  1.00 93.73           N  
ATOM   3741  CA  LYS C 234      14.380   5.261   5.599  1.00 93.73           C  
ATOM   3742  C   LYS C 234      15.775   5.041   5.020  1.00 93.73           C  
ATOM   3743  CB  LYS C 234      13.319   4.817   4.591  1.00 93.73           C  
ATOM   3744  O   LYS C 234      16.437   4.051   5.342  1.00 93.73           O  
ATOM   3745  CG  LYS C 234      11.942   4.594   5.199  1.00 93.73           C  
ATOM   3746  CD  LYS C 234      10.945   4.100   4.159  1.00 93.73           C  
ATOM   3747  CE  LYS C 234       9.605   3.746   4.792  1.00 93.73           C  
ATOM   3748  NZ  LYS C 234       8.623   3.265   3.775  1.00 93.73           N  
ATOM   3749  N   GLN C 235      16.190   6.020   4.166  1.00 93.87           N  
ATOM   3750  CA  GLN C 235      17.508   5.921   3.547  1.00 93.87           C  
ATOM   3751  C   GLN C 235      18.615   6.037   4.591  1.00 93.87           C  
ATOM   3752  CB  GLN C 235      17.680   6.999   2.476  1.00 93.87           C  
ATOM   3753  O   GLN C 235      19.701   5.482   4.415  1.00 93.87           O  
ATOM   3754  CG  GLN C 235      16.825   6.777   1.236  1.00 93.87           C  
ATOM   3755  CD  GLN C 235      17.194   5.509   0.489  1.00 93.87           C  
ATOM   3756  NE2 GLN C 235      16.186   4.786   0.014  1.00 93.87           N  
ATOM   3757  OE1 GLN C 235      18.376   5.182   0.338  1.00 93.87           O  
ATOM   3758  N   ALA C 236      18.255   6.659   5.687  1.00 94.98           N  
ATOM   3759  CA  ALA C 236      19.241   6.881   6.742  1.00 94.98           C  
ATOM   3760  C   ALA C 236      19.222   5.743   7.759  1.00 94.98           C  
ATOM   3761  CB  ALA C 236      18.984   8.216   7.437  1.00 94.98           C  
ATOM   3762  O   ALA C 236      19.823   5.850   8.830  1.00 94.98           O  
ATOM   3763  N   GLY C 237      18.432   4.745   7.487  1.00 93.31           N  
ATOM   3764  CA  GLY C 237      18.562   3.541   8.292  1.00 93.31           C  
ATOM   3765  C   GLY C 237      17.294   3.188   9.046  1.00 93.31           C  
ATOM   3766  O   GLY C 237      17.292   2.273   9.872  1.00 93.31           O  
ATOM   3767  N   LYS C 238      16.278   3.793   8.810  1.00 92.44           N  
ATOM   3768  CA  LYS C 238      14.991   3.527   9.445  1.00 92.44           C  
ATOM   3769  C   LYS C 238      15.084   3.676  10.961  1.00 92.44           C  
ATOM   3770  CB  LYS C 238      14.494   2.126   9.085  1.00 92.44           C  
ATOM   3771  O   LYS C 238      16.067   4.210  11.478  1.00 92.44           O  
ATOM   3772  CG  LYS C 238      14.286   1.906   7.594  1.00 92.44           C  
ATOM   3773  CD  LYS C 238      13.822   0.486   7.298  1.00 92.44           C  
ATOM   3774  CE  LYS C 238      13.667   0.248   5.802  1.00 92.44           C  
ATOM   3775  NZ  LYS C 238      13.401  -1.189   5.493  1.00 92.44           N  
ATOM   3776  N   ASN C 239      14.013   3.350  11.720  1.00 95.13           N  
ATOM   3777  CA  ASN C 239      13.936   3.497  13.169  1.00 95.13           C  
ATOM   3778  C   ASN C 239      14.365   4.892  13.615  1.00 95.13           C  
ATOM   3779  CB  ASN C 239      14.788   2.432  13.863  1.00 95.13           C  
ATOM   3780  O   ASN C 239      15.192   5.032  14.518  1.00 95.13           O  
ATOM   3781  CG  ASN C 239      14.607   2.428  15.368  1.00 95.13           C  
ATOM   3782  ND2 ASN C 239      15.586   1.886  16.082  1.00 95.13           N  
ATOM   3783  OD1 ASN C 239      13.595   2.909  15.885  1.00 95.13           O  
ATOM   3784  N   ARG C 240      13.775   5.858  12.983  1.00 96.52           N  
ATOM   3785  CA  ARG C 240      14.145   7.241  13.267  1.00 96.52           C  
ATOM   3786  C   ARG C 240      13.106   8.211  12.715  1.00 96.52           C  
ATOM   3787  CB  ARG C 240      15.523   7.560  12.683  1.00 96.52           C  
ATOM   3788  O   ARG C 240      12.108   7.790  12.126  1.00 96.52           O  
ATOM   3789  CG  ARG C 240      15.566   7.544  11.163  1.00 96.52           C  
ATOM   3790  CD  ARG C 240      16.970   7.808  10.636  1.00 96.52           C  
ATOM   3791  NE  ARG C 240      17.946   6.892  11.218  1.00 96.52           N  
ATOM   3792  NH1 ARG C 240      19.794   8.033  10.432  1.00 96.52           N  
ATOM   3793  NH2 ARG C 240      20.062   6.127  11.677  1.00 96.52           N  
ATOM   3794  CZ  ARG C 240      19.265   7.019  11.108  1.00 96.52           C  
ATOM   3795  N   LEU C 241      13.320   9.508  12.905  1.00 95.50           N  
ATOM   3796  CA  LEU C 241      12.435  10.564  12.425  1.00 95.50           C  
ATOM   3797  C   LEU C 241      13.208  11.588  11.601  1.00 95.50           C  
ATOM   3798  CB  LEU C 241      11.739  11.256  13.600  1.00 95.50           C  
ATOM   3799  O   LEU C 241      14.385  11.843  11.866  1.00 95.50           O  
ATOM   3800  CG  LEU C 241      10.932  10.355  14.536  1.00 95.50           C  
ATOM   3801  CD1 LEU C 241      11.825   9.810  15.646  1.00 95.50           C  
ATOM   3802  CD2 LEU C 241       9.747  11.116  15.121  1.00 95.50           C  
ATOM   3803  N   HIS C 242      12.632  12.084  10.655  1.00 96.99           N  
ATOM   3804  CA  HIS C 242      13.126  13.217   9.881  1.00 96.99           C  
ATOM   3805  C   HIS C 242      12.034  14.262   9.674  1.00 96.99           C  
ATOM   3806  CB  HIS C 242      13.667  12.748   8.530  1.00 96.99           C  
ATOM   3807  O   HIS C 242      10.883  13.916   9.399  1.00 96.99           O  
ATOM   3808  CG  HIS C 242      14.488  13.778   7.821  1.00 96.99           C  
ATOM   3809  CD2 HIS C 242      14.166  14.645   6.832  1.00 96.99           C  
ATOM   3810  ND1 HIS C 242      15.817  14.000   8.112  1.00 96.99           N  
ATOM   3811  CE1 HIS C 242      16.277  14.962   7.330  1.00 96.99           C  
ATOM   3812  NE2 HIS C 242      15.296  15.371   6.544  1.00 96.99           N  
ATOM   3813  N   LEU C 243      12.355  15.559   9.785  1.00 95.29           N  
ATOM   3814  CA  LEU C 243      11.370  16.627   9.656  1.00 95.29           C  
ATOM   3815  C   LEU C 243      11.788  17.624   8.580  1.00 95.29           C  
ATOM   3816  CB  LEU C 243      11.182  17.348  10.993  1.00 95.29           C  
ATOM   3817  O   LEU C 243      12.963  17.986   8.486  1.00 95.29           O  
ATOM   3818  CG  LEU C 243      10.137  18.465  11.020  1.00 95.29           C  
ATOM   3819  CD1 LEU C 243       9.431  18.497  12.371  1.00 95.29           C  
ATOM   3820  CD2 LEU C 243      10.786  19.812  10.717  1.00 95.29           C  
ATOM   3821  N   ILE C 244      10.893  17.951   7.797  1.00 94.40           N  
ATOM   3822  CA  ILE C 244      11.060  19.037   6.837  1.00 94.40           C  
ATOM   3823  C   ILE C 244      10.147  20.202   7.211  1.00 94.40           C  
ATOM   3824  CB  ILE C 244      10.765  18.567   5.395  1.00 94.40           C  
ATOM   3825  O   ILE C 244       8.953  20.010   7.455  1.00 94.40           O  
ATOM   3826  CG1 ILE C 244      11.822  17.555   4.936  1.00 94.40           C  
ATOM   3827  CG2 ILE C 244      10.700  19.762   4.439  1.00 94.40           C  
ATOM   3828  CD1 ILE C 244      11.525  16.919   3.585  1.00 94.40           C  
ATOM   3829  N   ALA C 245      10.624  21.463   7.453  1.00 92.78           N  
ATOM   3830  CA  ALA C 245       9.798  22.659   7.602  1.00 92.78           C  
ATOM   3831  C   ALA C 245       9.214  23.093   6.261  1.00 92.78           C  
ATOM   3832  CB  ALA C 245      10.612  23.795   8.217  1.00 92.78           C  
ATOM   3833  O   ALA C 245       9.947  23.521   5.367  1.00 92.78           O  
ATOM   3834  N   SER C 246       7.893  22.920   6.104  1.00 90.76           N  
ATOM   3835  CA  SER C 246       7.247  23.196   4.825  1.00 90.76           C  
ATOM   3836  C   SER C 246       7.133  24.696   4.576  1.00 90.76           C  
ATOM   3837  CB  SER C 246       5.859  22.556   4.775  1.00 90.76           C  
ATOM   3838  O   SER C 246       6.767  25.454   5.477  1.00 90.76           O  
ATOM   3839  OG  SER C 246       5.956  21.142   4.805  1.00 90.76           O  
ATOM   3840  N   ARG C 247       7.408  25.211   3.604  1.00 83.20           N  
ATOM   3841  CA  ARG C 247       7.297  26.615   3.222  1.00 83.20           C  
ATOM   3842  C   ARG C 247       6.367  26.785   2.025  1.00 83.20           C  
ATOM   3843  CB  ARG C 247       8.676  27.195   2.899  1.00 83.20           C  
ATOM   3844  O   ARG C 247       6.186  25.856   1.236  1.00 83.20           O  
ATOM   3845  CG  ARG C 247       9.633  27.200   4.081  1.00 83.20           C  
ATOM   3846  CD  ARG C 247      10.966  27.845   3.724  1.00 83.20           C  
ATOM   3847  NE  ARG C 247      11.911  27.778   4.834  1.00 83.20           N  
ATOM   3848  NH1 ARG C 247      13.501  29.122   3.833  1.00 83.20           N  
ATOM   3849  NH2 ARG C 247      13.876  28.258   5.923  1.00 83.20           N  
ATOM   3850  CZ  ARG C 247      13.094  28.386   4.861  1.00 83.20           C  
ATOM   3851  N   THR C 248       5.772  27.768   1.941  1.00 76.89           N  
ATOM   3852  CA  THR C 248       4.915  28.080   0.802  1.00 76.89           C  
ATOM   3853  C   THR C 248       5.736  28.178  -0.480  1.00 76.89           C  
ATOM   3854  CB  THR C 248       4.146  29.395   1.025  1.00 76.89           C  
ATOM   3855  O   THR C 248       6.883  28.629  -0.456  1.00 76.89           O  
ATOM   3856  CG2 THR C 248       2.749  29.129   1.575  1.00 76.89           C  
ATOM   3857  OG1 THR C 248       4.867  30.211   1.957  1.00 76.89           O  
ATOM   3858  N   ALA C 249       5.082  27.620  -1.343  1.00 62.28           N  
ATOM   3859  CA  ALA C 249       5.735  27.752  -2.642  1.00 62.28           C  
ATOM   3860  C   ALA C 249       5.899  29.220  -3.027  1.00 62.28           C  
ATOM   3861  CB  ALA C 249       4.942  27.009  -3.715  1.00 62.28           C  
ATOM   3862  O   ALA C 249       4.978  30.021  -2.849  1.00 62.28           O  
ATOM   3863  N   GLY C 250       6.445  29.326  -3.180  1.00 56.52           N  
ATOM   3864  CA  GLY C 250       6.727  30.679  -3.632  1.00 56.52           C  
ATOM   3865  C   GLY C 250       7.282  31.571  -2.537  1.00 56.52           C  
ATOM   3866  O   GLY C 250       7.523  32.759  -2.760  1.00 56.52           O  
ATOM   3867  N   ALA C 251       7.179  31.058  -1.748  1.00 48.76           N  
ATOM   3868  CA  ALA C 251       7.732  32.026  -0.804  1.00 48.76           C  
ATOM   3869  C   ALA C 251       9.252  31.917  -0.734  1.00 48.76           C  
ATOM   3870  CB  ALA C 251       7.123  31.827   0.581  1.00 48.76           C  
ATOM   3871  O   ALA C 251       9.811  30.828  -0.889  1.00 48.76           O  
TER    3872      ALA C 251                                                      
ENDMDL                                                                          
END                                                                             
