# Supplementary material for: Bordetella bronchiseptica diguanylate cyclase BdcB inhibits the type three secretion system and impacts the immune response
Source: Sci Rep. 2023 May 2;13:7157. doi: 10.1038/s41598-023-34106-x (PMC10154355; doi:10.1038/s41598-023-34106-x)
Supplement: Supplementary file 2 — Supplementary Information 2. [file 41598_2023_34106_MOESM2_ESM.zip › BB3903dimero_23b23_unrelaxed_rank_3_model_1.pdb]

MODEL     1                                                                     
ATOM      1  N   MET B   1     -29.953 -10.324 -19.082  1.00 29.01           N  
ATOM      2  CA  MET B   1     -29.296  -9.156 -18.500  1.00 29.01           C  
ATOM      3  C   MET B   1     -29.043  -9.361 -17.011  1.00 29.01           C  
ATOM      4  CB  MET B   1     -30.140  -7.899 -18.720  1.00 29.01           C  
ATOM      5  O   MET B   1     -29.985  -9.448 -16.222  1.00 29.01           O  
ATOM      6  CG  MET B   1     -29.559  -6.942 -19.748  1.00 29.01           C  
ATOM      7  SD  MET B   1     -30.632  -5.482 -20.035  1.00 29.01           S  
ATOM      8  CE  MET B   1     -29.418  -4.324 -20.726  1.00 29.01           C  
ATOM      9  N   ALA B   2     -28.860 -10.164 -16.936  1.00 26.88           N  
ATOM     10  CA  ALA B   2     -28.631 -10.784 -15.634  1.00 26.88           C  
ATOM     11  C   ALA B   2     -28.474  -9.728 -14.543  1.00 26.88           C  
ATOM     12  CB  ALA B   2     -27.397 -11.682 -15.681  1.00 26.88           C  
ATOM     13  O   ALA B   2     -27.652  -8.816 -14.667  1.00 26.88           O  
ATOM     14  N   ARG B   3     -29.893  -8.711 -15.099  1.00 29.83           N  
ATOM     15  CA  ARG B   3     -30.173  -7.977 -13.869  1.00 29.83           C  
ATOM     16  C   ARG B   3     -29.420  -8.579 -12.688  1.00 29.83           C  
ATOM     17  CB  ARG B   3     -31.676  -7.965 -13.581  1.00 29.83           C  
ATOM     18  O   ARG B   3     -29.593  -9.758 -12.370  1.00 29.83           O  
ATOM     19  CG  ARG B   3     -32.323  -6.598 -13.741  1.00 29.83           C  
ATOM     20  CD  ARG B   3     -33.825  -6.653 -13.501  1.00 29.83           C  
ATOM     21  NE  ARG B   3     -34.388  -5.321 -13.299  1.00 29.83           N  
ATOM     22  NH1 ARG B   3     -36.570  -6.050 -13.088  1.00 29.83           N  
ATOM     23  NH2 ARG B   3     -36.083  -3.815 -12.934  1.00 29.83           N  
ATOM     24  CZ  ARG B   3     -35.679  -5.065 -13.107  1.00 29.83           C  
ATOM     25  N   LEU B   4     -28.317  -8.342 -13.113  1.00 28.47           N  
ATOM     26  CA  LEU B   4     -27.525  -8.740 -11.954  1.00 28.47           C  
ATOM     27  C   LEU B   4     -28.123  -8.177 -10.669  1.00 28.47           C  
ATOM     28  CB  LEU B   4     -26.077  -8.267 -12.107  1.00 28.47           C  
ATOM     29  O   LEU B   4     -28.261  -6.961 -10.524  1.00 28.47           O  
ATOM     30  CG  LEU B   4     -25.115  -9.239 -12.793  1.00 28.47           C  
ATOM     31  CD1 LEU B   4     -24.110  -8.475 -13.648  1.00 28.47           C  
ATOM     32  CD2 LEU B   4     -24.399 -10.101 -11.759  1.00 28.47           C  
ATOM     33  N   ASP B   5     -29.758  -8.105 -11.020  1.00 31.55           N  
ATOM     34  CA  ASP B   5     -30.452  -7.850  -9.761  1.00 31.55           C  
ATOM     35  C   ASP B   5     -29.505  -7.994  -8.572  1.00 31.55           C  
ATOM     36  CB  ASP B   5     -31.642  -8.800  -9.604  1.00 31.55           C  
ATOM     37  O   ASP B   5     -28.698  -8.924  -8.524  1.00 31.55           O  
ATOM     38  CG  ASP B   5     -32.897  -8.297 -10.295  1.00 31.55           C  
ATOM     39  OD1 ASP B   5     -33.817  -9.104 -10.551  1.00 31.55           O  
ATOM     40  OD2 ASP B   5     -32.966  -7.084 -10.588  1.00 31.55           O  
ATOM     41  N   ASN B   6     -28.786  -6.560  -8.740  1.00 32.35           N  
ATOM     42  CA  ASN B   6     -28.108  -6.460  -7.451  1.00 32.35           C  
ATOM     43  C   ASN B   6     -28.344  -7.701  -6.595  1.00 32.35           C  
ATOM     44  CB  ASN B   6     -28.562  -5.204  -6.703  1.00 32.35           C  
ATOM     45  O   ASN B   6     -27.577  -7.978  -5.672  1.00 32.35           O  
ATOM     46  CG  ASN B   6     -27.581  -4.057  -6.838  1.00 32.35           C  
ATOM     47  ND2 ASN B   6     -27.986  -2.874  -6.390  1.00 32.35           N  
ATOM     48  OD1 ASN B   6     -26.468  -4.232  -7.342  1.00 32.35           O  
ATOM     49  N   ALA B   7     -29.641  -7.896  -6.943  1.00 30.77           N  
ATOM     50  CA  ALA B   7     -29.964  -9.128  -6.228  1.00 30.77           C  
ATOM     51  C   ALA B   7     -29.055 -10.272  -6.668  1.00 30.77           C  
ATOM     52  CB  ALA B   7     -31.428  -9.501  -6.446  1.00 30.77           C  
ATOM     53  O   ALA B   7     -28.776 -11.186  -5.889  1.00 30.77           O  
ATOM     54  N   ASP B   8     -29.365 -10.103  -8.408  1.00 31.64           N  
ATOM     55  CA  ASP B   8     -28.520 -11.148  -8.977  1.00 31.64           C  
ATOM     56  C   ASP B   8     -27.106 -11.083  -8.404  1.00 31.64           C  
ATOM     57  CB  ASP B   8     -28.476 -11.032 -10.502  1.00 31.64           C  
ATOM     58  O   ASP B   8     -26.394 -12.090  -8.379  1.00 31.64           O  
ATOM     59  CG  ASP B   8     -29.342 -12.065 -11.201  1.00 31.64           C  
ATOM     60  OD1 ASP B   8     -29.529 -11.971 -12.433  1.00 31.64           O  
ATOM     61  OD2 ASP B   8     -29.845 -12.979 -10.512  1.00 31.64           O  
ATOM     62  N   ALA B   9     -26.801 -10.047  -8.366  1.00 31.39           N  
ATOM     63  CA  ALA B   9     -25.468  -9.938  -7.779  1.00 31.39           C  
ATOM     64  C   ALA B   9     -25.394 -10.675  -6.446  1.00 31.39           C  
ATOM     65  CB  ALA B   9     -25.086  -8.471  -7.595  1.00 31.39           C  
ATOM     66  O   ALA B   9     -24.345 -11.216  -6.085  1.00 31.39           O  
ATOM     67  N   THR B  10     -26.445 -10.332  -5.810  1.00 31.89           N  
ATOM     68  CA  THR B  10     -26.541 -11.092  -4.569  1.00 31.89           C  
ATOM     69  C   THR B  10     -26.647 -12.587  -4.856  1.00 31.89           C  
ATOM     70  CB  THR B  10     -27.751 -10.641  -3.730  1.00 31.89           C  
ATOM     71  O   THR B  10     -26.220 -13.412  -4.046  1.00 31.89           O  
ATOM     72  CG2 THR B  10     -27.357 -10.409  -2.275  1.00 31.89           C  
ATOM     73  OG1 THR B  10     -28.274  -9.422  -4.272  1.00 31.89           O  
ATOM     74  N   SER B  11     -27.341 -12.599  -5.904  1.00 33.04           N  
ATOM     75  CA  SER B  11     -27.614 -14.000  -6.207  1.00 33.04           C  
ATOM     76  C   SER B  11     -26.334 -14.748  -6.562  1.00 33.04           C  
ATOM     77  CB  SER B  11     -28.617 -14.115  -7.355  1.00 33.04           C  
ATOM     78  O   SER B  11     -26.190 -15.930  -6.242  1.00 33.04           O  
ATOM     79  OG  SER B  11     -28.472 -15.354  -8.028  1.00 33.04           O  
ATOM     80  N   MET B  12     -26.216 -14.391  -7.452  1.00 30.85           N  
ATOM     81  CA  MET B  12     -25.057 -15.183  -7.852  1.00 30.85           C  
ATOM     82  C   MET B  12     -24.123 -15.417  -6.670  1.00 30.85           C  
ATOM     83  CB  MET B  12     -24.300 -14.493  -8.988  1.00 30.85           C  
ATOM     84  O   MET B  12     -23.459 -16.452  -6.593  1.00 30.85           O  
ATOM     85  CG  MET B  12     -24.903 -14.736 -10.363  1.00 30.85           C  
ATOM     86  SD  MET B  12     -23.725 -14.370 -11.721  1.00 30.85           S  
ATOM     87  CE  MET B  12     -23.757 -15.952 -12.608  1.00 30.85           C  
ATOM     88  N   THR B  13     -24.424 -14.856  -6.046  1.00 32.90           N  
ATOM     89  CA  THR B  13     -23.543 -15.071  -4.903  1.00 32.90           C  
ATOM     90  C   THR B  13     -24.343 -15.495  -3.675  1.00 32.90           C  
ATOM     91  CB  THR B  13     -22.731 -13.804  -4.578  1.00 32.90           C  
ATOM     92  O   THR B  13     -23.782 -16.025  -2.715  1.00 32.90           O  
ATOM     93  CG2 THR B  13     -21.749 -13.477  -5.698  1.00 32.90           C  
ATOM     94  OG1 THR B  13     -23.628 -12.699  -4.407  1.00 32.90           O  
ATOM     95  N   GLY B  14     -25.961 -15.429  -4.260  1.00 33.17           N  
ATOM     96  CA  GLY B  14     -26.825 -15.764  -3.140  1.00 33.17           C  
ATOM     97  C   GLY B  14     -26.639 -14.847  -1.946  1.00 33.17           C  
ATOM     98  O   GLY B  14     -27.206 -15.086  -0.878  1.00 33.17           O  
ATOM     99  N   ARG B  15     -26.166 -14.030  -2.042  1.00 33.96           N  
ATOM    100  CA  ARG B  15     -25.957 -13.126  -0.915  1.00 33.96           C  
ATOM    101  C   ARG B  15     -26.754 -11.838  -1.092  1.00 33.96           C  
ATOM    102  CB  ARG B  15     -24.470 -12.805  -0.752  1.00 33.96           C  
ATOM    103  O   ARG B  15     -26.815 -11.286  -2.192  1.00 33.96           O  
ATOM    104  CG  ARG B  15     -23.720 -13.791   0.129  1.00 33.96           C  
ATOM    105  CD  ARG B  15     -22.268 -13.379   0.326  1.00 33.96           C  
ATOM    106  NE  ARG B  15     -21.600 -14.217   1.318  1.00 33.96           N  
ATOM    107  NH1 ARG B  15     -19.519 -13.253   1.035  1.00 33.96           N  
ATOM    108  NH2 ARG B  15     -19.805 -14.950   2.550  1.00 33.96           N  
ATOM    109  CZ  ARG B  15     -20.310 -14.138   1.632  1.00 33.96           C  
ATOM    110  N   PRO B  16     -28.069 -11.497  -0.734  1.00 36.55           N  
ATOM    111  CA  PRO B  16     -28.844 -10.261  -0.870  1.00 36.55           C  
ATOM    112  C   PRO B  16     -27.964  -9.038  -1.118  1.00 36.55           C  
ATOM    113  CB  PRO B  16     -29.568 -10.150   0.473  1.00 36.55           C  
ATOM    114  O   PRO B  16     -26.822  -8.989  -0.653  1.00 36.55           O  
ATOM    115  CG  PRO B  16     -29.016 -11.266   1.299  1.00 36.55           C  
ATOM    116  CD  PRO B  16     -28.075 -12.069   0.447  1.00 36.55           C  
ATOM    117  N   PRO B  17     -28.057  -8.317  -2.279  1.00 35.23           N  
ATOM    118  CA  PRO B  17     -27.317  -7.065  -2.452  1.00 35.23           C  
ATOM    119  C   PRO B  17     -27.098  -6.322  -1.136  1.00 35.23           C  
ATOM    120  CB  PRO B  17     -28.210  -6.255  -3.394  1.00 35.23           C  
ATOM    121  O   PRO B  17     -27.944  -6.383  -0.240  1.00 35.23           O  
ATOM    122  CG  PRO B  17     -29.483  -7.034  -3.477  1.00 35.23           C  
ATOM    123  CD  PRO B  17     -29.306  -8.319  -2.721  1.00 35.23           C  
ATOM    124  N   LEU B  18     -26.134  -6.538  -0.602  1.00 33.70           N  
ATOM    125  CA  LEU B  18     -25.857  -5.712   0.568  1.00 33.70           C  
ATOM    126  C   LEU B  18     -26.520  -4.345   0.438  1.00 33.70           C  
ATOM    127  CB  LEU B  18     -24.347  -5.544   0.761  1.00 33.70           C  
ATOM    128  O   LEU B  18     -26.278  -3.623  -0.532  1.00 33.70           O  
ATOM    129  CG  LEU B  18     -23.682  -6.492   1.760  1.00 33.70           C  
ATOM    130  CD1 LEU B  18     -22.383  -7.044   1.183  1.00 33.70           C  
ATOM    131  CD2 LEU B  18     -23.424  -5.779   3.083  1.00 33.70           C  
ATOM    132  N   ILE B  19     -27.760  -4.275   0.197  1.00 34.63           N  
ATOM    133  CA  ILE B  19     -28.451  -2.991   0.199  1.00 34.63           C  
ATOM    134  C   ILE B  19     -27.861  -2.090   1.281  1.00 34.63           C  
ATOM    135  CB  ILE B  19     -29.970  -3.167   0.417  1.00 34.63           C  
ATOM    136  O   ILE B  19     -27.816  -2.466   2.455  1.00 34.63           O  
ATOM    137  CG1 ILE B  19     -30.561  -4.088  -0.657  1.00 34.63           C  
ATOM    138  CG2 ILE B  19     -30.677  -1.808   0.422  1.00 34.63           C  
ATOM    139  CD1 ILE B  19     -32.030  -4.427  -0.442  1.00 34.63           C  
ATOM    140  N   MET B  20     -26.899  -1.598   0.872  1.00 33.74           N  
ATOM    141  CA  MET B  20     -26.447  -0.534   1.764  1.00 33.74           C  
ATOM    142  C   MET B  20     -27.614   0.346   2.198  1.00 33.74           C  
ATOM    143  CB  MET B  20     -25.374   0.318   1.084  1.00 33.74           C  
ATOM    144  O   MET B  20     -28.154   1.109   1.395  1.00 33.74           O  
ATOM    145  CG  MET B  20     -24.001  -0.335   1.052  1.00 33.74           C  
ATOM    146  SD  MET B  20     -22.651   0.879   0.787  1.00 33.74           S  
ATOM    147  CE  MET B  20     -22.093   1.115   2.497  1.00 33.74           C  
ATOM    148  N   ASN B  21     -28.774  -0.371   2.104  1.00 35.58           N  
ATOM    149  CA  ASN B  21     -29.918   0.495   2.367  1.00 35.58           C  
ATOM    150  C   ASN B  21     -29.653   1.432   3.543  1.00 35.58           C  
ATOM    151  CB  ASN B  21     -31.174  -0.339   2.626  1.00 35.58           C  
ATOM    152  O   ASN B  21     -30.193   2.538   3.594  1.00 35.58           O  
ATOM    153  CG  ASN B  21     -32.118  -0.356   1.439  1.00 35.58           C  
ATOM    154  ND2 ASN B  21     -33.187  -1.137   1.543  1.00 35.58           N  
ATOM    155  OD1 ASN B  21     -31.888   0.327   0.438  1.00 35.58           O  
ATOM    156  N   ASP B  22     -29.455   1.628   3.788  1.00 34.39           N  
ATOM    157  CA  ASP B  22     -29.501   2.663   4.816  1.00 34.39           C  
ATOM    158  C   ASP B  22     -28.143   3.343   4.971  1.00 34.39           C  
ATOM    159  CB  ASP B  22     -29.948   2.071   6.154  1.00 34.39           C  
ATOM    160  O   ASP B  22     -27.197   2.743   5.485  1.00 34.39           O  
ATOM    161  CG  ASP B  22     -31.133   2.804   6.759  1.00 34.39           C  
ATOM    162  OD1 ASP B  22     -31.666   2.350   7.795  1.00 34.39           O  
ATOM    163  OD2 ASP B  22     -31.539   3.842   6.194  1.00 34.39           O  
ATOM    164  N   GLN B  23     -28.325   3.691   3.807  1.00 32.55           N  
ATOM    165  CA  GLN B  23     -27.333   4.738   3.586  1.00 32.55           C  
ATOM    166  C   GLN B  23     -26.848   5.324   4.909  1.00 32.55           C  
ATOM    167  CB  GLN B  23     -27.907   5.844   2.700  1.00 32.55           C  
ATOM    168  O   GLN B  23     -25.780   5.937   4.968  1.00 32.55           O  
ATOM    169  CG  GLN B  23     -27.924   5.498   1.217  1.00 32.55           C  
ATOM    170  CD  GLN B  23     -28.006   6.725   0.329  1.00 32.55           C  
ATOM    171  NE2 GLN B  23     -27.651   6.562  -0.941  1.00 32.55           N  
ATOM    172  OE1 GLN B  23     -28.387   7.810   0.780  1.00 32.55           O  
ATOM    173  N   ARG B  24     -27.688   5.275   5.764  1.00 33.34           N  
ATOM    174  CA  ARG B  24     -27.337   6.016   6.971  1.00 33.34           C  
ATOM    175  C   ARG B  24     -26.588   5.129   7.960  1.00 33.34           C  
ATOM    176  CB  ARG B  24     -28.591   6.593   7.632  1.00 33.34           C  
ATOM    177  O   ARG B  24     -26.023   5.621   8.939  1.00 33.34           O  
ATOM    178  CG  ARG B  24     -28.950   7.992   7.156  1.00 33.34           C  
ATOM    179  CD  ARG B  24     -30.120   8.571   7.940  1.00 33.34           C  
ATOM    180  NE  ARG B  24     -30.753   9.676   7.225  1.00 33.34           N  
ATOM    181  NH1 ARG B  24     -32.278  10.153   8.894  1.00 33.34           N  
ATOM    182  NH2 ARG B  24     -32.265  11.384   6.960  1.00 33.34           N  
ATOM    183  CZ  ARG B  24     -31.764  10.402   7.695  1.00 33.34           C  
ATOM    184  N   LYS B  25     -27.211   4.579   7.770  1.00 36.18           N  
ATOM    185  CA  LYS B  25     -26.594   3.726   8.781  1.00 36.18           C  
ATOM    186  C   LYS B  25     -25.072   3.759   8.674  1.00 36.18           C  
ATOM    187  CB  LYS B  25     -27.097   2.288   8.650  1.00 36.18           C  
ATOM    188  O   LYS B  25     -24.523   3.839   7.573  1.00 36.18           O  
ATOM    189  CG  LYS B  25     -28.441   2.039   9.318  1.00 36.18           C  
ATOM    190  CD  LYS B  25     -28.778   0.554   9.360  1.00 36.18           C  
ATOM    191  CE  LYS B  25     -30.137   0.306  10.001  1.00 36.18           C  
ATOM    192  NZ  LYS B  25     -30.474  -1.148  10.041  1.00 36.18           N  
ATOM    193  N   SER B  26     -25.161   4.839   9.287  1.00 39.49           N  
ATOM    194  CA  SER B  26     -23.789   5.209   9.622  1.00 39.49           C  
ATOM    195  C   SER B  26     -22.787   4.258   8.977  1.00 39.49           C  
ATOM    196  CB  SER B  26     -23.591   5.220  11.138  1.00 39.49           C  
ATOM    197  O   SER B  26     -23.053   3.061   8.848  1.00 39.49           O  
ATOM    198  OG  SER B  26     -22.500   4.395  11.509  1.00 39.49           O  
ATOM    199  N   SER B  27     -22.617   4.523   8.410  1.00 40.99           N  
ATOM    200  CA  SER B  27     -21.515   3.919   7.668  1.00 40.99           C  
ATOM    201  C   SER B  27     -20.886   2.771   8.450  1.00 40.99           C  
ATOM    202  CB  SER B  27     -20.451   4.968   7.342  1.00 40.99           C  
ATOM    203  O   SER B  27     -20.567   1.726   7.880  1.00 40.99           O  
ATOM    204  OG  SER B  27     -19.546   5.120   8.422  1.00 40.99           O  
ATOM    205  N   ARG B  28     -20.930   3.137   9.873  1.00 41.70           N  
ATOM    206  CA  ARG B  28     -20.409   2.065  10.714  1.00 41.70           C  
ATOM    207  C   ARG B  28     -21.355   0.870  10.727  1.00 41.70           C  
ATOM    208  CB  ARG B  28     -20.177   2.566  12.142  1.00 41.70           C  
ATOM    209  O   ARG B  28     -20.913  -0.280  10.687  1.00 41.70           O  
ATOM    210  CG  ARG B  28     -18.753   3.025  12.410  1.00 41.70           C  
ATOM    211  CD  ARG B  28     -18.573   3.492  13.848  1.00 41.70           C  
ATOM    212  NE  ARG B  28     -17.171   3.757  14.157  1.00 41.70           N  
ATOM    213  NH1 ARG B  28     -17.585   4.650  16.247  1.00 41.70           N  
ATOM    214  NH2 ARG B  28     -15.435   4.498  15.466  1.00 41.70           N  
ATOM    215  CZ  ARG B  28     -16.734   4.301  15.289  1.00 41.70           C  
ATOM    216  N   ALA B  29     -22.400   1.255  10.950  1.00 41.76           N  
ATOM    217  CA  ALA B  29     -23.415   0.205  10.907  1.00 41.76           C  
ATOM    218  C   ALA B  29     -23.432  -0.486   9.546  1.00 41.76           C  
ATOM    219  CB  ALA B  29     -24.792   0.784  11.223  1.00 41.76           C  
ATOM    220  O   ALA B  29     -23.606  -1.704   9.464  1.00 41.76           O  
ATOM    221  N   SER B  30     -23.281   0.221   8.781  1.00 41.15           N  
ATOM    222  CA  SER B  30     -23.268  -0.314   7.424  1.00 41.15           C  
ATOM    223  C   SER B  30     -22.035  -1.179   7.182  1.00 41.15           C  
ATOM    224  CB  SER B  30     -23.313   0.821   6.400  1.00 41.15           C  
ATOM    225  O   SER B  30     -22.124  -2.232   6.547  1.00 41.15           O  
ATOM    226  OG  SER B  30     -23.289   0.308   5.079  1.00 41.15           O  
ATOM    227  N   CYS B  31     -20.994  -0.818   7.715  1.00 40.98           N  
ATOM    228  CA  CYS B  31     -19.799  -1.648   7.616  1.00 40.98           C  
ATOM    229  C   CYS B  31     -19.987  -2.965   8.360  1.00 40.98           C  
ATOM    230  CB  CYS B  31     -18.584  -0.907   8.172  1.00 40.98           C  
ATOM    231  O   CYS B  31     -19.599  -4.024   7.863  1.00 40.98           O  
ATOM    232  SG  CYS B  31     -17.717   0.094   6.944  1.00 40.98           S  
ATOM    233  N   ARG B  32     -20.512  -2.728   9.395  1.00 40.93           N  
ATOM    234  CA  ARG B  32     -20.822  -3.940  10.146  1.00 40.93           C  
ATOM    235  C   ARG B  32     -21.833  -4.803   9.399  1.00 40.93           C  
ATOM    236  CB  ARG B  32     -21.358  -3.590  11.536  1.00 40.93           C  
ATOM    237  O   ARG B  32     -21.729  -6.032   9.400  1.00 40.93           O  
ATOM    238  CG  ARG B  32     -20.280  -3.478  12.602  1.00 40.93           C  
ATOM    239  CD  ARG B  32     -20.873  -3.206  13.977  1.00 40.93           C  
ATOM    240  NE  ARG B  32     -19.933  -2.492  14.838  1.00 40.93           N  
ATOM    241  NH1 ARG B  32     -20.944  -3.126  16.816  1.00 40.93           N  
ATOM    242  NH2 ARG B  32     -19.082  -1.790  16.852  1.00 40.93           N  
ATOM    243  CZ  ARG B  32     -19.988  -2.471  16.166  1.00 40.93           C  
ATOM    244  N   ALA B  33     -22.490  -4.115   9.026  1.00 41.58           N  
ATOM    245  CA  ALA B  33     -23.474  -4.822   8.211  1.00 41.58           C  
ATOM    246  C   ALA B  33     -22.823  -5.439   6.976  1.00 41.58           C  
ATOM    247  CB  ALA B  33     -24.601  -3.878   7.798  1.00 41.58           C  
ATOM    248  O   ALA B  33     -23.170  -6.552   6.574  1.00 41.58           O  
ATOM    249  N   SER B  34     -22.175  -4.790   6.507  1.00 40.87           N  
ATOM    250  CA  SER B  34     -21.457  -5.294   5.341  1.00 40.87           C  
ATOM    251  C   SER B  34     -20.630  -6.527   5.691  1.00 40.87           C  
ATOM    252  CB  SER B  34     -20.550  -4.209   4.759  1.00 40.87           C  
ATOM    253  O   SER B  34     -20.575  -7.485   4.917  1.00 40.87           O  
ATOM    254  OG  SER B  34     -21.318  -3.163   4.190  1.00 40.87           O  
ATOM    255  N   ALA B  35     -19.967  -6.449   6.818  1.00 39.77           N  
ATOM    256  CA  ALA B  35     -19.273  -7.653   7.269  1.00 39.77           C  
ATOM    257  C   ALA B  35     -20.244  -8.820   7.423  1.00 39.77           C  
ATOM    258  CB  ALA B  35     -18.551  -7.388   8.588  1.00 39.77           C  
ATOM    259  O   ALA B  35     -19.907  -9.962   7.101  1.00 39.77           O  
ATOM    260  N   ASN B  36     -20.995  -8.481   7.941  1.00 41.54           N  
ATOM    261  CA  ASN B  36     -22.050  -9.483   8.047  1.00 41.54           C  
ATOM    262  C   ASN B  36     -22.571  -9.897   6.674  1.00 41.54           C  
ATOM    263  CB  ASN B  36     -23.198  -8.965   8.917  1.00 41.54           C  
ATOM    264  O   ASN B  36     -22.892 -11.066   6.453  1.00 41.54           O  
ATOM    265  CG  ASN B  36     -22.905  -9.081  10.400  1.00 41.54           C  
ATOM    266  ND2 ASN B  36     -23.662  -8.352  11.212  1.00 41.54           N  
ATOM    267  OD1 ASN B  36     -22.006  -9.818  10.812  1.00 41.54           O  
ATOM    268  N   TYR B  37     -22.658  -9.064   6.083  1.00 40.27           N  
ATOM    269  CA  TYR B  37     -23.061  -9.331   4.707  1.00 40.27           C  
ATOM    270  C   TYR B  37     -22.046 -10.225   4.005  1.00 40.27           C  
ATOM    271  CB  TYR B  37     -23.228  -8.021   3.931  1.00 40.27           C  
ATOM    272  O   TYR B  37     -22.420 -11.155   3.286  1.00 40.27           O  
ATOM    273  CG  TYR B  37     -24.141  -8.137   2.734  1.00 40.27           C  
ATOM    274  CD1 TYR B  37     -23.625  -8.346   1.457  1.00 40.27           C  
ATOM    275  CD2 TYR B  37     -25.521  -8.036   2.878  1.00 40.27           C  
ATOM    276  CE1 TYR B  37     -24.462  -8.452   0.352  1.00 40.27           C  
ATOM    277  CE2 TYR B  37     -26.367  -8.139   1.779  1.00 40.27           C  
ATOM    278  OH  TYR B  37     -26.664  -8.451  -0.569  1.00 40.27           O  
ATOM    279  CZ  TYR B  37     -25.830  -8.347   0.522  1.00 40.27           C  
ATOM    280  N   LEU B  38     -20.978 -10.027   3.975  1.00 40.13           N  
ATOM    281  CA  LEU B  38     -19.954 -10.883   3.386  1.00 40.13           C  
ATOM    282  C   LEU B  38     -20.064 -12.307   3.920  1.00 40.13           C  
ATOM    283  CB  LEU B  38     -18.558 -10.324   3.672  1.00 40.13           C  
ATOM    284  O   LEU B  38     -19.863 -13.271   3.177  1.00 40.13           O  
ATOM    285  CG  LEU B  38     -18.137  -9.102   2.855  1.00 40.13           C  
ATOM    286  CD1 LEU B  38     -16.873  -8.482   3.442  1.00 40.13           C  
ATOM    287  CD2 LEU B  38     -17.924  -9.482   1.394  1.00 40.13           C  
ATOM    288  N   ARG B  39     -20.306 -12.348   5.064  1.00 39.77           N  
ATOM    289  CA  ARG B  39     -20.535 -13.668   5.641  1.00 39.77           C  
ATOM    290  C   ARG B  39     -21.796 -14.305   5.067  1.00 39.77           C  
ATOM    291  CB  ARG B  39     -20.642 -13.578   7.165  1.00 39.77           C  
ATOM    292  O   ARG B  39     -21.829 -15.511   4.814  1.00 39.77           O  
ATOM    293  CG  ARG B  39     -19.469 -14.203   7.903  1.00 39.77           C  
ATOM    294  CD  ARG B  39     -19.580 -14.008   9.408  1.00 39.77           C  
ATOM    295  NE  ARG B  39     -18.313 -14.277  10.082  1.00 39.77           N  
ATOM    296  NH1 ARG B  39     -19.087 -13.753  12.194  1.00 39.77           N  
ATOM    297  NH2 ARG B  39     -16.914 -14.422  11.898  1.00 39.77           N  
ATOM    298  CZ  ARG B  39     -18.108 -14.150  11.390  1.00 39.77           C  
ATOM    299  N   ALA B  40     -22.462 -13.551   4.959  1.00 40.07           N  
ATOM    300  CA  ALA B  40     -23.720 -14.042   4.403  1.00 40.07           C  
ATOM    301  C   ALA B  40     -23.550 -14.452   2.943  1.00 40.07           C  
ATOM    302  CB  ALA B  40     -24.809 -12.980   4.531  1.00 40.07           C  
ATOM    303  O   ALA B  40     -24.165 -15.420   2.488  1.00 40.07           O  
ATOM    304  N   GLU B  41     -22.952 -13.798   2.043  1.00 38.55           N  
ATOM    305  CA  GLU B  41     -22.694 -14.132   0.646  1.00 38.55           C  
ATOM    306  C   GLU B  41     -21.975 -15.472   0.523  1.00 38.55           C  
ATOM    307  CB  GLU B  41     -21.871 -13.030  -0.028  1.00 38.55           C  
ATOM    308  O   GLU B  41     -22.204 -16.221  -0.430  1.00 38.55           O  
ATOM    309  CG  GLU B  41     -22.634 -12.258  -1.094  1.00 38.55           C  
ATOM    310  CD  GLU B  41     -21.741 -11.374  -1.950  1.00 38.55           C  
ATOM    311  OE1 GLU B  41     -22.230 -10.808  -2.954  1.00 38.55           O  
ATOM    312  OE2 GLU B  41     -20.542 -11.248  -1.614  1.00 38.55           O  
ATOM    313  N   ALA B  42     -21.327 -15.626   1.258  1.00 38.03           N  
ATOM    314  CA  ALA B  42     -20.644 -16.917   1.260  1.00 38.03           C  
ATOM    315  C   ALA B  42     -21.621 -18.054   1.544  1.00 38.03           C  
ATOM    316  CB  ALA B  42     -19.515 -16.920   2.288  1.00 38.03           C  
ATOM    317  O   ALA B  42     -21.379 -19.200   1.158  1.00 38.03           O  
ATOM    318  N   ALA B  43     -22.466 -17.533   2.095  1.00 40.15           N  
ATOM    319  CA  ALA B  43     -23.460 -18.542   2.448  1.00 40.15           C  
ATOM    320  C   ALA B  43     -24.531 -18.658   1.367  1.00 40.15           C  
ATOM    321  CB  ALA B  43     -24.100 -18.211   3.794  1.00 40.15           C  
ATOM    322  O   ALA B  43     -25.421 -19.508   1.454  1.00 40.15           O  
ATOM    323  N   LEU B  44     -24.546 -17.849   0.202  1.00 38.52           N  
ATOM    324  CA  LEU B  44     -25.596 -17.910  -0.809  1.00 38.52           C  
ATOM    325  C   LEU B  44     -25.555 -19.239  -1.556  1.00 38.52           C  
ATOM    326  CB  LEU B  44     -25.456 -16.750  -1.798  1.00 38.52           C  
ATOM    327  O   LEU B  44     -24.476 -19.739  -1.883  1.00 38.52           O  
ATOM    328  CG  LEU B  44     -25.877 -15.371  -1.289  1.00 38.52           C  
ATOM    329  CD1 LEU B  44     -25.181 -14.275  -2.090  1.00 38.52           C  
ATOM    330  CD2 LEU B  44     -27.392 -15.212  -1.361  1.00 38.52           C  
ATOM    331  N   PRO B  45     -26.444 -19.966  -1.504  1.00 40.75           N  
ATOM    332  CA  PRO B  45     -26.512 -21.261  -2.185  1.00 40.75           C  
ATOM    333  C   PRO B  45     -26.117 -21.176  -3.657  1.00 40.75           C  
ATOM    334  CB  PRO B  45     -27.983 -21.660  -2.037  1.00 40.75           C  
ATOM    335  O   PRO B  45     -26.379 -20.165  -4.313  1.00 40.75           O  
ATOM    336  CG  PRO B  45     -28.627 -20.497  -1.354  1.00 40.75           C  
ATOM    337  CD  PRO B  45     -27.578 -19.453  -1.098  1.00 40.75           C  
ATOM    338  N   ARG B  46     -25.502 -21.726  -4.348  1.00 38.05           N  
ATOM    339  CA  ARG B  46     -25.123 -21.963  -5.737  1.00 38.05           C  
ATOM    340  C   ARG B  46     -26.356 -22.131  -6.620  1.00 38.05           C  
ATOM    341  CB  ARG B  46     -24.228 -23.199  -5.847  1.00 38.05           C  
ATOM    342  O   ARG B  46     -27.259 -22.904  -6.293  1.00 38.05           O  
ATOM    343  CG  ARG B  46     -22.779 -22.947  -5.461  1.00 38.05           C  
ATOM    344  CD  ARG B  46     -21.898 -24.153  -5.757  1.00 38.05           C  
ATOM    345  NE  ARG B  46     -20.515 -23.922  -5.350  1.00 38.05           N  
ATOM    346  NH1 ARG B  46     -19.736 -25.962  -6.105  1.00 38.05           N  
ATOM    347  NH2 ARG B  46     -18.298 -24.475  -5.117  1.00 38.05           N  
ATOM    348  CZ  ARG B  46     -19.520 -24.787  -5.525  1.00 38.05           C  
ATOM    349  N   ARG B  47     -27.124 -21.253  -7.327  1.00 37.55           N  
ATOM    350  CA  ARG B  47     -28.221 -21.378  -8.281  1.00 37.55           C  
ATOM    351  C   ARG B  47     -27.936 -22.476  -9.301  1.00 37.55           C  
ATOM    352  CB  ARG B  47     -28.465 -20.048  -8.997  1.00 37.55           C  
ATOM    353  O   ARG B  47     -26.828 -22.563  -9.835  1.00 37.55           O  
ATOM    354  CG  ARG B  47     -29.328 -19.074  -8.211  1.00 37.55           C  
ATOM    355  CD  ARG B  47     -29.681 -17.843  -9.033  1.00 37.55           C  
ATOM    356  NE  ARG B  47     -30.184 -16.760  -8.193  1.00 37.55           N  
ATOM    357  NH1 ARG B  47     -31.397 -15.740  -9.875  1.00 37.55           N  
ATOM    358  NH2 ARG B  47     -31.386 -14.850  -7.763  1.00 37.55           N  
ATOM    359  CZ  ARG B  47     -30.988 -15.786  -8.612  1.00 37.55           C  
ATOM    360  N   ARG B  48     -28.343 -23.527  -9.177  1.00 38.14           N  
ATOM    361  CA  ARG B  48     -28.393 -24.585 -10.181  1.00 38.14           C  
ATOM    362  C   ARG B  48     -29.000 -24.075 -11.484  1.00 38.14           C  
ATOM    363  CB  ARG B  48     -29.195 -25.781  -9.662  1.00 38.14           C  
ATOM    364  O   ARG B  48     -30.041 -23.415 -11.473  1.00 38.14           O  
ATOM    365  CG  ARG B  48     -28.343 -26.996  -9.330  1.00 38.14           C  
ATOM    366  CD  ARG B  48     -29.194 -28.177  -8.886  1.00 38.14           C  
ATOM    367  NE  ARG B  48     -28.418 -29.140  -8.110  1.00 38.14           N  
ATOM    368  NH1 ARG B  48     -30.006 -30.814  -8.209  1.00 38.14           N  
ATOM    369  NH2 ARG B  48     -28.035 -31.163  -7.094  1.00 38.14           N  
ATOM    370  CZ  ARG B  48     -28.821 -30.370  -7.806  1.00 38.14           C  
ATOM    371  N   TYR B  49     -28.693 -23.794 -12.506  1.00 38.18           N  
ATOM    372  CA  TYR B  49     -29.145 -23.451 -13.850  1.00 38.18           C  
ATOM    373  C   TYR B  49     -30.121 -24.494 -14.380  1.00 38.18           C  
ATOM    374  CB  TYR B  49     -27.952 -23.321 -14.801  1.00 38.18           C  
ATOM    375  O   TYR B  49     -29.925 -25.695 -14.180  1.00 38.18           O  
ATOM    376  CG  TYR B  49     -27.122 -22.081 -14.570  1.00 38.18           C  
ATOM    377  CD1 TYR B  49     -27.479 -20.864 -15.146  1.00 38.18           C  
ATOM    378  CD2 TYR B  49     -25.981 -22.125 -13.776  1.00 38.18           C  
ATOM    379  CE1 TYR B  49     -26.716 -19.719 -14.937  1.00 38.18           C  
ATOM    380  CE2 TYR B  49     -25.211 -20.986 -13.561  1.00 38.18           C  
ATOM    381  OH  TYR B  49     -24.828 -18.660 -13.934  1.00 38.18           O  
ATOM    382  CZ  TYR B  49     -25.587 -19.790 -14.144  1.00 38.18           C  
ATOM    383  N   PRO B  50     -31.287 -24.146 -14.716  1.00 41.49           N  
ATOM    384  CA  PRO B  50     -32.242 -25.099 -15.287  1.00 41.49           C  
ATOM    385  C   PRO B  50     -31.656 -25.897 -16.449  1.00 41.49           C  
ATOM    386  CB  PRO B  50     -33.390 -24.205 -15.764  1.00 41.49           C  
ATOM    387  O   PRO B  50     -30.759 -25.414 -17.145  1.00 41.49           O  
ATOM    388  CG  PRO B  50     -32.910 -22.809 -15.528  1.00 41.49           C  
ATOM    389  CD  PRO B  50     -31.556 -22.873 -14.881  1.00 41.49           C  
ATOM    390  N   GLN B  51     -31.702 -26.812 -16.601  1.00 38.72           N  
ATOM    391  CA  GLN B  51     -31.416 -27.791 -17.645  1.00 38.72           C  
ATOM    392  C   GLN B  51     -31.865 -27.283 -19.013  1.00 38.72           C  
ATOM    393  CB  GLN B  51     -32.096 -29.125 -17.332  1.00 38.72           C  
ATOM    394  O   GLN B  51     -32.953 -26.720 -19.146  1.00 38.72           O  
ATOM    395  CG  GLN B  51     -31.267 -30.043 -16.444  1.00 38.72           C  
ATOM    396  CD  GLN B  51     -31.508 -31.513 -16.734  1.00 38.72           C  
ATOM    397  NE2 GLN B  51     -30.845 -32.383 -15.979  1.00 38.72           N  
ATOM    398  OE1 GLN B  51     -32.283 -31.864 -17.629  1.00 38.72           O  
ATOM    399  N   PRO B  52     -31.272 -27.052 -20.110  1.00 41.18           N  
ATOM    400  CA  PRO B  52     -31.630 -26.580 -21.449  1.00 41.18           C  
ATOM    401  C   PRO B  52     -32.916 -27.215 -21.974  1.00 41.18           C  
ATOM    402  CB  PRO B  52     -30.429 -26.995 -22.303  1.00 41.18           C  
ATOM    403  O   PRO B  52     -33.208 -28.373 -21.666  1.00 41.18           O  
ATOM    404  CG  PRO B  52     -29.528 -27.728 -21.363  1.00 41.18           C  
ATOM    405  CD  PRO B  52     -30.169 -27.747 -20.005  1.00 41.18           C  
ATOM    406  N   PRO B  53     -33.706 -26.620 -22.722  1.00 45.42           N  
ATOM    407  CA  PRO B  53     -34.872 -27.254 -23.342  1.00 45.42           C  
ATOM    408  C   PRO B  53     -34.493 -28.414 -24.261  1.00 45.42           C  
ATOM    409  CB  PRO B  53     -35.512 -26.114 -24.138  1.00 45.42           C  
ATOM    410  O   PRO B  53     -33.356 -28.485 -24.734  1.00 45.42           O  
ATOM    411  CG  PRO B  53     -34.532 -24.989 -24.050  1.00 45.42           C  
ATOM    412  CD  PRO B  53     -33.411 -25.403 -23.140  1.00 45.42           C  
ATOM    413  N   VAL B  54     -35.136 -28.523 -24.696  1.00 44.27           N  
ATOM    414  CA  VAL B  54     -35.630 -29.770 -25.271  1.00 44.27           C  
ATOM    415  C   VAL B  54     -35.185 -29.880 -26.728  1.00 44.27           C  
ATOM    416  CB  VAL B  54     -37.169 -29.870 -25.174  1.00 44.27           C  
ATOM    417  O   VAL B  54     -35.081 -30.983 -27.270  1.00 44.27           O  
ATOM    418  CG1 VAL B  54     -37.609 -31.329 -25.062  1.00 44.27           C  
ATOM    419  CG2 VAL B  54     -37.682 -29.061 -23.985  1.00 44.27           C  
ATOM    420  N   SER B  55     -35.160 -28.928 -27.687  1.00 43.72           N  
ATOM    421  CA  SER B  55     -34.633 -29.352 -28.980  1.00 43.72           C  
ATOM    422  C   SER B  55     -33.108 -29.326 -28.991  1.00 43.72           C  
ATOM    423  CB  SER B  55     -35.174 -28.461 -30.098  1.00 43.72           C  
ATOM    424  O   SER B  55     -32.494 -28.413 -28.436  1.00 43.72           O  
ATOM    425  OG  SER B  55     -34.320 -27.351 -30.316  1.00 43.72           O  
ATOM    426  N   GLY B  56     -32.950 -29.884 -29.464  1.00 51.22           N  
ATOM    427  CA  GLY B  56     -31.531 -30.199 -29.426  1.00 51.22           C  
ATOM    428  C   GLY B  56     -30.653 -29.053 -29.893  1.00 51.22           C  
ATOM    429  O   GLY B  56     -29.683 -28.694 -29.221  1.00 51.22           O  
ATOM    430  N   ALA B  57     -31.186 -28.603 -31.204  1.00 63.57           N  
ATOM    431  CA  ALA B  57     -30.399 -27.517 -31.784  1.00 63.57           C  
ATOM    432  C   ALA B  57     -30.490 -26.257 -30.927  1.00 63.57           C  
ATOM    433  CB  ALA B  57     -30.866 -27.223 -33.207  1.00 63.57           C  
ATOM    434  O   ALA B  57     -29.493 -25.556 -30.735  1.00 63.57           O  
ATOM    435  N   ALA B  58     -31.451 -26.285 -30.382  1.00 61.65           N  
ATOM    436  CA  ALA B  58     -31.683 -25.126 -29.525  1.00 61.65           C  
ATOM    437  C   ALA B  58     -30.949 -25.272 -28.195  1.00 61.65           C  
ATOM    438  CB  ALA B  58     -33.178 -24.931 -29.285  1.00 61.65           C  
ATOM    439  O   ALA B  58     -30.376 -24.306 -27.686  1.00 61.65           O  
ATOM    440  N   THR B  59     -30.798 -26.255 -28.389  1.00 76.26           N  
ATOM    441  CA  THR B  59     -30.129 -26.549 -27.127  1.00 76.26           C  
ATOM    442  C   THR B  59     -28.619 -26.380 -27.262  1.00 76.26           C  
ATOM    443  CB  THR B  59     -30.447 -27.977 -26.645  1.00 76.26           C  
ATOM    444  O   THR B  59     -27.967 -25.834 -26.370  1.00 76.26           O  
ATOM    445  CG2 THR B  59     -29.865 -28.232 -25.259  1.00 76.26           C  
ATOM    446  OG1 THR B  59     -31.868 -28.153 -26.595  1.00 76.26           O  
ATOM    447  N   LEU B  60     -28.080 -26.770 -28.477  1.00 81.98           N  
ATOM    448  CA  LEU B  60     -26.651 -26.625 -28.732  1.00 81.98           C  
ATOM    449  C   LEU B  60     -26.263 -25.153 -28.826  1.00 81.98           C  
ATOM    450  CB  LEU B  60     -26.260 -27.352 -30.021  1.00 81.98           C  
ATOM    451  O   LEU B  60     -25.231 -24.744 -28.289  1.00 81.98           O  
ATOM    452  CG  LEU B  60     -24.766 -27.596 -30.236  1.00 81.98           C  
ATOM    453  CD1 LEU B  60     -24.405 -29.031 -29.868  1.00 81.98           C  
ATOM    454  CD2 LEU B  60     -24.376 -27.294 -31.679  1.00 81.98           C  
ATOM    455  N   GLN B  61     -27.161 -24.509 -29.528  1.00 84.15           N  
ATOM    456  CA  GLN B  61     -26.906 -23.078 -29.656  1.00 84.15           C  
ATOM    457  C   GLN B  61     -26.952 -22.388 -28.295  1.00 84.15           C  
ATOM    458  CB  GLN B  61     -27.917 -22.434 -30.605  1.00 84.15           C  
ATOM    459  O   GLN B  61     -26.123 -21.523 -28.004  1.00 84.15           O  
ATOM    460  CG  GLN B  61     -27.459 -22.395 -32.057  1.00 84.15           C  
ATOM    461  CD  GLN B  61     -28.510 -21.819 -32.988  1.00 84.15           C  
ATOM    462  NE2 GLN B  61     -28.087 -21.417 -34.182  1.00 84.15           N  
ATOM    463  OE1 GLN B  61     -29.691 -21.739 -32.638  1.00 84.15           O  
ATOM    464  N   GLU B  62     -27.827 -22.796 -27.660  1.00 84.02           N  
ATOM    465  CA  GLU B  62     -27.955 -22.246 -26.314  1.00 84.02           C  
ATOM    466  C   GLU B  62     -26.752 -22.614 -25.451  1.00 84.02           C  
ATOM    467  CB  GLU B  62     -29.247 -22.736 -25.653  1.00 84.02           C  
ATOM    468  O   GLU B  62     -26.236 -21.778 -24.707  1.00 84.02           O  
ATOM    469  CG  GLU B  62     -29.658 -21.926 -24.432  1.00 84.02           C  
ATOM    470  CD  GLU B  62     -31.047 -22.274 -23.922  1.00 84.02           C  
ATOM    471  OE1 GLU B  62     -31.524 -21.621 -22.966  1.00 84.02           O  
ATOM    472  OE2 GLU B  62     -31.663 -23.208 -24.481  1.00 84.02           O  
ATOM    473  N   LEU B  63     -26.417 -23.808 -25.561  1.00 83.02           N  
ATOM    474  CA  LEU B  63     -25.251 -24.267 -24.813  1.00 83.02           C  
ATOM    475  C   LEU B  63     -23.993 -23.532 -25.263  1.00 83.02           C  
ATOM    476  CB  LEU B  63     -25.064 -25.777 -24.986  1.00 83.02           C  
ATOM    477  O   LEU B  63     -23.172 -23.134 -24.434  1.00 83.02           O  
ATOM    478  CG  LEU B  63     -25.936 -26.673 -24.106  1.00 83.02           C  
ATOM    479  CD1 LEU B  63     -25.927 -28.104 -24.632  1.00 83.02           C  
ATOM    480  CD2 LEU B  63     -25.460 -26.628 -22.658  1.00 83.02           C  
ATOM    481  N   GLN B  64     -23.951 -23.380 -26.501  1.00 84.96           N  
ATOM    482  CA  GLN B  64     -22.806 -22.644 -27.025  1.00 84.96           C  
ATOM    483  C   GLN B  64     -22.807 -21.199 -26.532  1.00 84.96           C  
ATOM    484  CB  GLN B  64     -22.800 -22.677 -28.554  1.00 84.96           C  
ATOM    485  O   GLN B  64     -21.758 -20.657 -26.181  1.00 84.96           O  
ATOM    486  CG  GLN B  64     -21.560 -22.051 -29.178  1.00 84.96           C  
ATOM    487  CD  GLN B  64     -20.298 -22.847 -28.900  1.00 84.96           C  
ATOM    488  NE2 GLN B  64     -19.270 -22.171 -28.397  1.00 84.96           N  
ATOM    489  OE1 GLN B  64     -20.247 -24.058 -29.135  1.00 84.96           O  
ATOM    490  N   ALA B  65     -23.916 -20.622 -26.512  1.00 84.70           N  
ATOM    491  CA  ALA B  65     -24.037 -19.257 -26.007  1.00 84.70           C  
ATOM    492  C   ALA B  65     -23.651 -19.180 -24.533  1.00 84.70           C  
ATOM    493  CB  ALA B  65     -25.460 -18.740 -26.209  1.00 84.70           C  
ATOM    494  O   ALA B  65     -22.999 -18.225 -24.104  1.00 84.70           O  
ATOM    495  N   GLN B  66     -24.074 -20.240 -23.872  1.00 84.31           N  
ATOM    496  CA  GLN B  66     -23.728 -20.294 -22.456  1.00 84.31           C  
ATOM    497  C   GLN B  66     -22.223 -20.453 -22.262  1.00 84.31           C  
ATOM    498  CB  GLN B  66     -24.470 -21.440 -21.765  1.00 84.31           C  
ATOM    499  O   GLN B  66     -21.633 -19.816 -21.387  1.00 84.31           O  
ATOM    500  CG  GLN B  66     -25.948 -21.161 -21.530  1.00 84.31           C  
ATOM    501  CD  GLN B  66     -26.665 -22.320 -20.861  1.00 84.31           C  
ATOM    502  NE2 GLN B  66     -27.990 -22.246 -20.807  1.00 84.31           N  
ATOM    503  OE1 GLN B  66     -26.032 -23.274 -20.397  1.00 84.31           O  
ATOM    504  N   VAL B  67     -21.644 -21.277 -23.049  1.00 84.34           N  
ATOM    505  CA  VAL B  67     -20.200 -21.482 -22.997  1.00 84.34           C  
ATOM    506  C   VAL B  67     -19.480 -20.177 -23.330  1.00 84.34           C  
ATOM    507  CB  VAL B  67     -19.750 -22.601 -23.962  1.00 84.34           C  
ATOM    508  O   VAL B  67     -18.519 -19.801 -22.655  1.00 84.34           O  
ATOM    509  CG1 VAL B  67     -18.230 -22.599 -24.120  1.00 84.34           C  
ATOM    510  CG2 VAL B  67     -20.237 -23.961 -23.467  1.00 84.34           C  
ATOM    511  N   ASP B  68     -19.982 -19.456 -24.271  1.00 86.27           N  
ATOM    512  CA  ASP B  68     -19.375 -18.191 -24.674  1.00 86.27           C  
ATOM    513  C   ASP B  68     -19.447 -17.164 -23.546  1.00 86.27           C  
ATOM    514  CB  ASP B  68     -20.059 -17.644 -25.928  1.00 86.27           C  
ATOM    515  O   ASP B  68     -18.468 -16.467 -23.272  1.00 86.27           O  
ATOM    516  CG  ASP B  68     -19.733 -18.442 -27.178  1.00 86.27           C  
ATOM    517  OD1 ASP B  68     -20.433 -18.286 -28.202  1.00 86.27           O  
ATOM    518  OD2 ASP B  68     -18.769 -19.236 -27.138  1.00 86.27           O  
ATOM    519  N   THR B  69     -20.552 -17.211 -23.010  1.00 85.92           N  
ATOM    520  CA  THR B  69     -20.742 -16.281 -21.902  1.00 85.92           C  
ATOM    521  C   THR B  69     -19.816 -16.629 -20.740  1.00 85.92           C  
ATOM    522  CB  THR B  69     -22.203 -16.282 -21.416  1.00 85.92           C  
ATOM    523  O   THR B  69     -19.201 -15.743 -20.143  1.00 85.92           O  
ATOM    524  CG2 THR B  69     -22.397 -15.311 -20.257  1.00 85.92           C  
ATOM    525  OG1 THR B  69     -23.060 -15.897 -22.497  1.00 85.92           O  
ATOM    526  N   LEU B  70     -19.704 -17.858 -20.520  1.00 84.90           N  
ATOM    527  CA  LEU B  70     -18.841 -18.303 -19.431  1.00 84.90           C  
ATOM    528  C   LEU B  70     -17.379 -17.992 -19.734  1.00 84.90           C  
ATOM    529  CB  LEU B  70     -19.016 -19.804 -19.188  1.00 84.90           C  
ATOM    530  O   LEU B  70     -16.633 -17.571 -18.847  1.00 84.90           O  
ATOM    531  CG  LEU B  70     -20.256 -20.223 -18.397  1.00 84.90           C  
ATOM    532  CD1 LEU B  70     -20.452 -21.733 -18.480  1.00 84.90           C  
ATOM    533  CD2 LEU B  70     -20.141 -19.773 -16.945  1.00 84.90           C  
ATOM    534  N   GLU B  71     -17.108 -18.126 -20.955  1.00 84.98           N  
ATOM    535  CA  GLU B  71     -15.736 -17.826 -21.356  1.00 84.98           C  
ATOM    536  C   GLU B  71     -15.438 -16.335 -21.229  1.00 84.98           C  
ATOM    537  CB  GLU B  71     -15.481 -18.293 -22.791  1.00 84.98           C  
ATOM    538  O   GLU B  71     -14.348 -15.949 -20.803  1.00 84.98           O  
ATOM    539  CG  GLU B  71     -15.282 -19.796 -22.923  1.00 84.98           C  
ATOM    540  CD  GLU B  71     -15.031 -20.245 -24.354  1.00 84.98           C  
ATOM    541  OE1 GLU B  71     -14.635 -21.414 -24.562  1.00 84.98           O  
ATOM    542  OE2 GLU B  71     -15.231 -19.420 -25.273  1.00 84.98           O  
ATOM    543  N   LEU B  72     -16.365 -15.566 -21.488  1.00 86.09           N  
ATOM    544  CA  LEU B  72     -16.211 -14.121 -21.352  1.00 86.09           C  
ATOM    545  C   LEU B  72     -16.100 -13.722 -19.885  1.00 86.09           C  
ATOM    546  CB  LEU B  72     -17.389 -13.393 -22.004  1.00 86.09           C  
ATOM    547  O   LEU B  72     -15.246 -12.911 -19.520  1.00 86.09           O  
ATOM    548  CG  LEU B  72     -17.316 -11.866 -22.023  1.00 86.09           C  
ATOM    549  CD1 LEU B  72     -16.152 -11.401 -22.892  1.00 86.09           C  
ATOM    550  CD2 LEU B  72     -18.630 -11.273 -22.518  1.00 86.09           C  
ATOM    551  N   GLU B  73     -16.913 -14.364 -19.152  1.00 85.02           N  
ATOM    552  CA  GLU B  73     -16.885 -14.087 -17.719  1.00 85.02           C  
ATOM    553  C   GLU B  73     -15.571 -14.548 -17.094  1.00 85.02           C  
ATOM    554  CB  GLU B  73     -18.066 -14.761 -17.017  1.00 85.02           C  
ATOM    555  O   GLU B  73     -15.003 -13.854 -16.248  1.00 85.02           O  
ATOM    556  CG  GLU B  73     -19.410 -14.109 -17.310  1.00 85.02           C  
ATOM    557  CD  GLU B  73     -19.489 -12.663 -16.845  1.00 85.02           C  
ATOM    558  OE1 GLU B  73     -20.057 -11.821 -17.576  1.00 85.02           O  
ATOM    559  OE2 GLU B  73     -18.979 -12.371 -15.741  1.00 85.02           O  
ATOM    560  N   ASN B  74     -15.173 -15.590 -17.545  1.00 84.27           N  
ATOM    561  CA  ASN B  74     -13.901 -16.107 -17.053  1.00 84.27           C  
ATOM    562  C   ASN B  74     -12.736 -15.207 -17.458  1.00 84.27           C  
ATOM    563  CB  ASN B  74     -13.669 -17.533 -17.557  1.00 84.27           C  
ATOM    564  O   ASN B  74     -11.829 -14.962 -16.660  1.00 84.27           O  
ATOM    565  CG  ASN B  74     -14.294 -18.579 -16.656  1.00 84.27           C  
ATOM    566  ND2 ASN B  74     -14.595 -19.744 -17.218  1.00 84.27           N  
ATOM    567  OD1 ASN B  74     -14.505 -18.343 -15.463  1.00 84.27           O  
ATOM    568  N   ALA B  75     -12.797 -14.749 -18.632  1.00 84.61           N  
ATOM    569  CA  ALA B  75     -11.757 -13.838 -19.102  1.00 84.61           C  
ATOM    570  C   ALA B  75     -11.760 -12.541 -18.300  1.00 84.61           C  
ATOM    571  CB  ALA B  75     -11.943 -13.541 -20.589  1.00 84.61           C  
ATOM    572  O   ALA B  75     -10.700 -12.021 -17.944  1.00 84.61           O  
ATOM    573  N   ARG B  76     -12.825 -12.192 -17.985  1.00 83.98           N  
ATOM    574  CA  ARG B  76     -12.964 -10.978 -17.187  1.00 83.98           C  
ATOM    575  C   ARG B  76     -12.436 -11.190 -15.772  1.00 83.98           C  
ATOM    576  CB  ARG B  76     -14.427 -10.532 -17.138  1.00 83.98           C  
ATOM    577  O   ARG B  76     -11.698 -10.353 -15.248  1.00 83.98           O  
ATOM    578  CG  ARG B  76     -14.645  -9.214 -16.412  1.00 83.98           C  
ATOM    579  CD  ARG B  76     -16.107  -8.790 -16.441  1.00 83.98           C  
ATOM    580  NE  ARG B  76     -16.358  -7.661 -15.549  1.00 83.98           N  
ATOM    581  NH1 ARG B  76     -16.476  -6.088 -17.237  1.00 83.98           N  
ATOM    582  NH2 ARG B  76     -16.750  -5.453 -15.051  1.00 83.98           N  
ATOM    583  CZ  ARG B  76     -16.528  -6.403 -15.948  1.00 83.98           C  
ATOM    584  N   LEU B  77     -12.788 -12.338 -15.344  1.00 83.23           N  
ATOM    585  CA  LEU B  77     -12.350 -12.662 -13.991  1.00 83.23           C  
ATOM    586  C   LEU B  77     -10.834 -12.818 -13.933  1.00 83.23           C  
ATOM    587  CB  LEU B  77     -13.026 -13.946 -13.501  1.00 83.23           C  
ATOM    588  O   LEU B  77     -10.196 -12.377 -12.974  1.00 83.23           O  
ATOM    589  CG  LEU B  77     -14.492 -13.823 -13.084  1.00 83.23           C  
ATOM    590  CD1 LEU B  77     -15.091 -15.204 -12.842  1.00 83.23           C  
ATOM    591  CD2 LEU B  77     -14.622 -12.953 -11.838  1.00 83.23           C  
ATOM    592  N   ARG B  78     -10.320 -13.426 -14.977  1.00 82.90           N  
ATOM    593  CA  ARG B  78      -8.871 -13.580 -15.050  1.00 82.90           C  
ATOM    594  C   ARG B  78      -8.177 -12.223 -15.110  1.00 82.90           C  
ATOM    595  CB  ARG B  78      -8.480 -14.422 -16.267  1.00 82.90           C  
ATOM    596  O   ARG B  78      -7.169 -12.005 -14.435  1.00 82.90           O  
ATOM    597  CG  ARG B  78      -8.634 -15.920 -16.055  1.00 82.90           C  
ATOM    598  CD  ARG B  78      -8.141 -16.713 -17.257  1.00 82.90           C  
ATOM    599  NE  ARG B  78      -8.509 -18.123 -17.160  1.00 82.90           N  
ATOM    600  NH1 ARG B  78      -8.865 -18.399 -19.426  1.00 82.90           N  
ATOM    601  NH2 ARG B  78      -9.161 -20.162 -17.991  1.00 82.90           N  
ATOM    602  CZ  ARG B  78      -8.844 -18.891 -18.192  1.00 82.90           C  
ATOM    603  N   ARG B  79      -8.795 -11.391 -15.843  1.00 82.57           N  
ATOM    604  CA  ARG B  79      -8.246 -10.043 -15.941  1.00 82.57           C  
ATOM    605  C   ARG B  79      -8.314  -9.325 -14.597  1.00 82.57           C  
ATOM    606  CB  ARG B  79      -8.993  -9.234 -17.005  1.00 82.57           C  
ATOM    607  O   ARG B  79      -7.339  -8.702 -14.171  1.00 82.57           O  
ATOM    608  CG  ARG B  79      -8.371  -7.878 -17.297  1.00 82.57           C  
ATOM    609  CD  ARG B  79      -9.137  -7.127 -18.377  1.00 82.57           C  
ATOM    610  NE  ARG B  79      -8.833  -7.643 -19.709  1.00 82.57           N  
ATOM    611  NH1 ARG B  79      -9.773  -5.860 -20.839  1.00 82.57           N  
ATOM    612  NH2 ARG B  79      -8.819  -7.588 -22.005  1.00 82.57           N  
ATOM    613  CZ  ARG B  79      -9.143  -7.029 -20.848  1.00 82.57           C  
ATOM    614  N   LEU B  80      -9.315  -9.516 -14.010  1.00 82.01           N  
ATOM    615  CA  LEU B  80      -9.507  -8.866 -12.718  1.00 82.01           C  
ATOM    616  C   LEU B  80      -8.571  -9.456 -11.669  1.00 82.01           C  
ATOM    617  CB  LEU B  80     -10.961  -9.005 -12.259  1.00 82.01           C  
ATOM    618  O   LEU B  80      -8.137  -8.754 -10.753  1.00 82.01           O  
ATOM    619  CG  LEU B  80     -11.985  -8.125 -12.976  1.00 82.01           C  
ATOM    620  CD1 LEU B  80     -13.402  -8.565 -12.622  1.00 82.01           C  
ATOM    621  CD2 LEU B  80     -11.772  -6.657 -12.620  1.00 82.01           C  
ATOM    622  N   ALA B  81      -8.362 -10.653 -11.960  1.00 81.52           N  
ATOM    623  CA  ALA B  81      -7.510 -11.360 -11.007  1.00 81.52           C  
ATOM    624  C   ALA B  81      -6.044 -10.980 -11.196  1.00 81.52           C  
ATOM    625  CB  ALA B  81      -7.689 -12.869 -11.152  1.00 81.52           C  
ATOM    626  O   ALA B  81      -5.256 -11.031 -10.249  1.00 81.52           O  
ATOM    627  N   LEU B  82      -5.666 -10.527 -12.377  1.00 89.14           N  
ATOM    628  CA  LEU B  82      -4.251 -10.362 -12.693  1.00 89.14           C  
ATOM    629  C   LEU B  82      -3.893  -8.886 -12.830  1.00 89.14           C  
ATOM    630  CB  LEU B  82      -3.900 -11.106 -13.985  1.00 89.14           C  
ATOM    631  O   LEU B  82      -2.723  -8.514 -12.717  1.00 89.14           O  
ATOM    632  CG  LEU B  82      -4.044 -12.628 -13.951  1.00 89.14           C  
ATOM    633  CD1 LEU B  82      -3.831 -13.212 -15.343  1.00 89.14           C  
ATOM    634  CD2 LEU B  82      -3.063 -13.237 -12.955  1.00 89.14           C  
ATOM    635  N   THR B  83      -4.900  -8.002 -13.040  1.00 90.81           N  
ATOM    636  CA  THR B  83      -4.541  -6.636 -13.404  1.00 90.81           C  
ATOM    637  C   THR B  83      -5.152  -5.637 -12.426  1.00 90.81           C  
ATOM    638  CB  THR B  83      -4.999  -6.302 -14.836  1.00 90.81           C  
ATOM    639  O   THR B  83      -6.176  -5.919 -11.800  1.00 90.81           O  
ATOM    640  CG2 THR B  83      -4.346  -7.231 -15.854  1.00 90.81           C  
ATOM    641  OG1 THR B  83      -6.423  -6.443 -14.921  1.00 90.81           O  
ATOM    642  N   ASP B  84      -4.363  -4.575 -12.240  1.00 92.10           N  
ATOM    643  CA  ASP B  84      -4.890  -3.413 -11.531  1.00 92.10           C  
ATOM    644  C   ASP B  84      -5.898  -2.655 -12.391  1.00 92.10           C  
ATOM    645  CB  ASP B  84      -3.752  -2.480 -11.109  1.00 92.10           C  
ATOM    646  O   ASP B  84      -5.582  -2.241 -13.508  1.00 92.10           O  
ATOM    647  CG  ASP B  84      -4.246  -1.179 -10.501  1.00 92.10           C  
ATOM    648  OD1 ASP B  84      -4.099  -0.114 -11.137  1.00 92.10           O  
ATOM    649  OD2 ASP B  84      -4.784  -1.220  -9.373  1.00 92.10           O  
ATOM    650  N   ASP B  85      -7.062  -2.469 -11.777  1.00 89.30           N  
ATOM    651  CA  ASP B  85      -8.184  -1.934 -12.544  1.00 89.30           C  
ATOM    652  C   ASP B  85      -7.928  -0.485 -12.952  1.00 89.30           C  
ATOM    653  CB  ASP B  85      -9.480  -2.033 -11.737  1.00 89.30           C  
ATOM    654  O   ASP B  85      -8.378  -0.046 -14.013  1.00 89.30           O  
ATOM    655  CG  ASP B  85     -10.725  -1.899 -12.597  1.00 89.30           C  
ATOM    656  OD1 ASP B  85     -11.707  -1.266 -12.154  1.00 89.30           O  
ATOM    657  OD2 ASP B  85     -10.724  -2.435 -13.726  1.00 89.30           O  
ATOM    658  N   LEU B  86      -7.158   0.221 -12.283  1.00 91.95           N  
ATOM    659  CA  LEU B  86      -6.952   1.646 -12.517  1.00 91.95           C  
ATOM    660  C   LEU B  86      -5.919   1.873 -13.615  1.00 91.95           C  
ATOM    661  CB  LEU B  86      -6.505   2.342 -11.228  1.00 91.95           C  
ATOM    662  O   LEU B  86      -6.150   2.661 -14.536  1.00 91.95           O  
ATOM    663  CG  LEU B  86      -6.287   3.853 -11.314  1.00 91.95           C  
ATOM    664  CD1 LEU B  86      -7.573   4.551 -11.744  1.00 91.95           C  
ATOM    665  CD2 LEU B  86      -5.798   4.400  -9.977  1.00 91.95           C  
ATOM    666  N   THR B  87      -4.873   1.113 -13.637  1.00 94.53           N  
ATOM    667  CA  THR B  87      -3.746   1.416 -14.513  1.00 94.53           C  
ATOM    668  C   THR B  87      -3.653   0.397 -15.645  1.00 94.53           C  
ATOM    669  CB  THR B  87      -2.421   1.441 -13.730  1.00 94.53           C  
ATOM    670  O   THR B  87      -2.998   0.647 -16.659  1.00 94.53           O  
ATOM    671  CG2 THR B  87      -2.485   2.430 -12.570  1.00 94.53           C  
ATOM    672  OG1 THR B  87      -2.153   0.132 -13.212  1.00 94.53           O  
ATOM    673  N   GLY B  88      -4.266  -0.747 -15.354  1.00 93.48           N  
ATOM    674  CA  GLY B  88      -4.155  -1.829 -16.318  1.00 93.48           C  
ATOM    675  C   GLY B  88      -2.896  -2.658 -16.142  1.00 93.48           C  
ATOM    676  O   GLY B  88      -2.707  -3.664 -16.829  1.00 93.48           O  
ATOM    677  N   ALA B  89      -1.944  -2.291 -15.354  1.00 93.96           N  
ATOM    678  CA  ALA B  89      -0.751  -3.071 -15.036  1.00 93.96           C  
ATOM    679  C   ALA B  89      -1.109  -4.318 -14.233  1.00 93.96           C  
ATOM    680  CB  ALA B  89       0.254  -2.217 -14.267  1.00 93.96           C  
ATOM    681  O   ALA B  89      -2.214  -4.423 -13.697  1.00 93.96           O  
ATOM    682  N   TYR B  90      -0.164  -5.267 -14.260  1.00 91.22           N  
ATOM    683  CA  TYR B  90      -0.398  -6.399 -13.371  1.00 91.22           C  
ATOM    684  C   TYR B  90      -0.548  -5.935 -11.927  1.00 91.22           C  
ATOM    685  CB  TYR B  90       0.746  -7.412 -13.477  1.00 91.22           C  
ATOM    686  O   TYR B  90       0.026  -4.918 -11.532  1.00 91.22           O  
ATOM    687  CG  TYR B  90       0.795  -8.136 -14.801  1.00 91.22           C  
ATOM    688  CD1 TYR B  90      -0.266  -8.936 -15.219  1.00 91.22           C  
ATOM    689  CD2 TYR B  90       1.901  -8.022 -15.636  1.00 91.22           C  
ATOM    690  CE1 TYR B  90      -0.225  -9.606 -16.437  1.00 91.22           C  
ATOM    691  CE2 TYR B  90       1.953  -8.688 -16.856  1.00 91.22           C  
ATOM    692  OH  TYR B  90       0.932 -10.137 -18.454  1.00 91.22           O  
ATOM    693  CZ  TYR B  90       0.886  -9.476 -17.247  1.00 91.22           C  
ATOM    694  N   ASN B  91      -1.444  -6.678 -11.158  1.00 90.01           N  
ATOM    695  CA  ASN B  91      -1.685  -6.279  -9.775  1.00 90.01           C  
ATOM    696  C   ASN B  91      -0.737  -6.990  -8.813  1.00 90.01           C  
ATOM    697  CB  ASN B  91      -3.139  -6.550  -9.385  1.00 90.01           C  
ATOM    698  O   ASN B  91       0.035  -7.858  -9.224  1.00 90.01           O  
ATOM    699  CG  ASN B  91      -3.506  -8.018  -9.479  1.00 90.01           C  
ATOM    700  ND2 ASN B  91      -4.776  -8.297  -9.746  1.00 90.01           N  
ATOM    701  OD1 ASN B  91      -2.654  -8.895  -9.313  1.00 90.01           O  
ATOM    702  N   ARG B  92      -0.558  -6.612  -7.592  1.00 89.31           N  
ATOM    703  CA  ARG B  92       0.350  -7.101  -6.560  1.00 89.31           C  
ATOM    704  C   ARG B  92       0.220  -8.611  -6.388  1.00 89.31           C  
ATOM    705  CB  ARG B  92       0.081  -6.397  -5.228  1.00 89.31           C  
ATOM    706  O   ARG B  92       1.218  -9.305  -6.180  1.00 89.31           O  
ATOM    707  CG  ARG B  92       1.000  -6.840  -4.101  1.00 89.31           C  
ATOM    708  CD  ARG B  92       0.687  -6.114  -2.800  1.00 89.31           C  
ATOM    709  NE  ARG B  92       1.598  -6.509  -1.729  1.00 89.31           N  
ATOM    710  NH1 ARG B  92      -0.067  -6.908  -0.178  1.00 89.31           N  
ATOM    711  NH2 ARG B  92       2.132  -7.217   0.389  1.00 89.31           N  
ATOM    712  CZ  ARG B  92       1.219  -6.877  -0.509  1.00 89.31           C  
ATOM    713  N   ARG B  93      -1.024  -9.046  -6.537  1.00 87.29           N  
ATOM    714  CA  ARG B  93      -1.267 -10.469  -6.319  1.00 87.29           C  
ATOM    715  C   ARG B  93      -0.530 -11.314  -7.352  1.00 87.29           C  
ATOM    716  CB  ARG B  93      -2.766 -10.772  -6.366  1.00 87.29           C  
ATOM    717  O   ARG B  93      -0.100 -12.431  -7.056  1.00 87.29           O  
ATOM    718  CG  ARG B  93      -3.535 -10.265  -5.157  1.00 87.29           C  
ATOM    719  CD  ARG B  93      -5.008 -10.644  -5.226  1.00 87.29           C  
ATOM    720  NE  ARG B  93      -5.763 -10.076  -4.113  1.00 87.29           N  
ATOM    721  NH1 ARG B  93      -7.832 -10.706  -4.926  1.00 87.29           N  
ATOM    722  NH2 ARG B  93      -7.673  -9.569  -2.942  1.00 87.29           N  
ATOM    723  CZ  ARG B  93      -7.088 -10.118  -3.996  1.00 87.29           C  
ATOM    724  N   TYR B  94      -0.399 -10.714  -8.500  1.00 86.68           N  
ATOM    725  CA  TYR B  94       0.238 -11.460  -9.580  1.00 86.68           C  
ATOM    726  C   TYR B  94       1.738 -11.195  -9.613  1.00 86.68           C  
ATOM    727  CB  TYR B  94      -0.387 -11.093 -10.929  1.00 86.68           C  
ATOM    728  O   TYR B  94       2.487 -11.916 -10.278  1.00 86.68           O  
ATOM    729  CG  TYR B  94       0.056 -11.981 -12.065  1.00 86.68           C  
ATOM    730  CD1 TYR B  94       0.746 -11.457 -13.156  1.00 86.68           C  
ATOM    731  CD2 TYR B  94      -0.213 -13.345 -12.051  1.00 86.68           C  
ATOM    732  CE1 TYR B  94       1.156 -12.272 -14.207  1.00 86.68           C  
ATOM    733  CE2 TYR B  94       0.191 -14.169 -13.097  1.00 86.68           C  
ATOM    734  OH  TYR B  94       1.277 -14.435 -15.205  1.00 86.68           O  
ATOM    735  CZ  TYR B  94       0.874 -13.624 -14.168  1.00 86.68           C  
ATOM    736  N   PHE B  95       2.183 -10.292  -9.004  1.00 87.70           N  
ATOM    737  CA  PHE B  95       3.568  -9.840  -9.069  1.00 87.70           C  
ATOM    738  C   PHE B  95       4.525 -10.978  -8.735  1.00 87.70           C  
ATOM    739  CB  PHE B  95       3.796  -8.664  -8.115  1.00 87.70           C  
ATOM    740  O   PHE B  95       5.493 -11.215  -9.460  1.00 87.70           O  
ATOM    741  CG  PHE B  95       5.231  -8.216  -8.036  1.00 87.70           C  
ATOM    742  CD1 PHE B  95       5.951  -8.348  -6.855  1.00 87.70           C  
ATOM    743  CD2 PHE B  95       5.860  -7.664  -9.144  1.00 87.70           C  
ATOM    744  CE1 PHE B  95       7.279  -7.935  -6.779  1.00 87.70           C  
ATOM    745  CE2 PHE B  95       7.187  -7.249  -9.076  1.00 87.70           C  
ATOM    746  CZ  PHE B  95       7.894  -7.384  -7.892  1.00 87.70           C  
ATOM    747  N   ALA B  96       4.261 -11.702  -7.585  1.00 88.02           N  
ATOM    748  CA  ALA B  96       5.160 -12.777  -7.173  1.00 88.02           C  
ATOM    749  C   ALA B  96       5.253 -13.856  -8.247  1.00 88.02           C  
ATOM    750  CB  ALA B  96       4.694 -13.383  -5.851  1.00 88.02           C  
ATOM    751  O   ALA B  96       6.345 -14.339  -8.558  1.00 88.02           O  
ATOM    752  N   THR B  97       4.110 -14.187  -8.724  1.00 89.04           N  
ATOM    753  CA  THR B  97       4.071 -15.194  -9.779  1.00 89.04           C  
ATOM    754  C   THR B  97       4.825 -14.712 -11.015  1.00 89.04           C  
ATOM    755  CB  THR B  97       2.622 -15.546 -10.162  1.00 89.04           C  
ATOM    756  O   THR B  97       5.614 -15.459 -11.597  1.00 89.04           O  
ATOM    757  CG2 THR B  97       2.585 -16.581 -11.282  1.00 89.04           C  
ATOM    758  OG1 THR B  97       1.945 -16.075  -9.015  1.00 89.04           O  
ATOM    759  N   MET B  98       4.582 -13.505 -11.336  1.00 87.75           N  
ATOM    760  CA  MET B  98       5.237 -12.900 -12.492  1.00 87.75           C  
ATOM    761  C   MET B  98       6.753 -12.915 -12.328  1.00 87.75           C  
ATOM    762  CB  MET B  98       4.747 -11.465 -12.697  1.00 87.75           C  
ATOM    763  O   MET B  98       7.477 -13.299 -13.248  1.00 87.75           O  
ATOM    764  CG  MET B  98       5.401 -10.757 -13.872  1.00 87.75           C  
ATOM    765  SD  MET B  98       5.200  -8.934 -13.794  1.00 87.75           S  
ATOM    766  CE  MET B  98       6.161  -8.570 -12.299  1.00 87.75           C  
ATOM    767  N   LEU B  99       7.214 -12.467 -11.229  1.00 88.97           N  
ATOM    768  CA  LEU B  99       8.648 -12.394 -10.972  1.00 88.97           C  
ATOM    769  C   LEU B  99       9.261 -13.788 -10.910  1.00 88.97           C  
ATOM    770  CB  LEU B  99       8.920 -11.645  -9.664  1.00 88.97           C  
ATOM    771  O   LEU B  99      10.340 -14.022 -11.460  1.00 88.97           O  
ATOM    772  CG  LEU B  99      10.389 -11.463  -9.280  1.00 88.97           C  
ATOM    773  CD1 LEU B  99      11.164 -10.833 -10.433  1.00 88.97           C  
ATOM    774  CD2 LEU B  99      10.512 -10.615  -8.019  1.00 88.97           C  
ATOM    775  N   ARG B 100       8.602 -14.737 -10.265  1.00 88.70           N  
ATOM    776  CA  ARG B 100       9.086 -16.113 -10.199  1.00 88.70           C  
ATOM    777  C   ARG B 100       9.232 -16.710 -11.594  1.00 88.70           C  
ATOM    778  CB  ARG B 100       8.143 -16.974  -9.356  1.00 88.70           C  
ATOM    779  O   ARG B 100      10.247 -17.338 -11.903  1.00 88.70           O  
ATOM    780  CG  ARG B 100       8.704 -18.343  -9.008  1.00 88.70           C  
ATOM    781  CD  ARG B 100       7.715 -19.170  -8.200  1.00 88.70           C  
ATOM    782  NE  ARG B 100       7.483 -18.594  -6.879  1.00 88.70           N  
ATOM    783  NH1 ARG B 100       5.390 -19.533  -6.607  1.00 88.70           N  
ATOM    784  NH2 ARG B 100       6.278 -18.207  -4.962  1.00 88.70           N  
ATOM    785  CZ  ARG B 100       6.384 -18.779  -6.152  1.00 88.70           C  
ATOM    786  N   ASP B 101       8.264 -16.503 -12.385  1.00 87.95           N  
ATOM    787  CA  ASP B 101       8.280 -17.024 -13.748  1.00 87.95           C  
ATOM    788  C   ASP B 101       9.418 -16.406 -14.559  1.00 87.95           C  
ATOM    789  CB  ASP B 101       6.940 -16.762 -14.439  1.00 87.95           C  
ATOM    790  O   ASP B 101      10.106 -17.105 -15.306  1.00 87.95           O  
ATOM    791  CG  ASP B 101       5.817 -17.631 -13.902  1.00 87.95           C  
ATOM    792  OD1 ASP B 101       4.635 -17.350 -14.195  1.00 87.95           O  
ATOM    793  OD2 ASP B 101       6.116 -18.603 -13.175  1.00 87.95           O  
ATOM    794  N   ALA B 102       9.548 -15.115 -14.404  1.00 88.31           N  
ATOM    795  CA  ALA B 102      10.619 -14.425 -15.119  1.00 88.31           C  
ATOM    796  C   ALA B 102      11.987 -14.959 -14.704  1.00 88.31           C  
ATOM    797  CB  ALA B 102      10.541 -12.921 -14.872  1.00 88.31           C  
ATOM    798  O   ALA B 102      12.869 -15.144 -15.546  1.00 88.31           O  
ATOM    799  N   LEU B 103      12.162 -15.220 -13.435  1.00 87.14           N  
ATOM    800  CA  LEU B 103      13.427 -15.735 -12.923  1.00 87.14           C  
ATOM    801  C   LEU B 103      13.673 -17.159 -13.413  1.00 87.14           C  
ATOM    802  CB  LEU B 103      13.439 -15.701 -11.393  1.00 87.14           C  
ATOM    803  O   LEU B 103      14.810 -17.528 -13.715  1.00 87.14           O  
ATOM    804  CG  LEU B 103      13.574 -14.321 -10.747  1.00 87.14           C  
ATOM    805  CD1 LEU B 103      13.275 -14.403  -9.254  1.00 87.14           C  
ATOM    806  CD2 LEU B 103      14.968 -13.751 -10.988  1.00 87.14           C  
ATOM    807  N   ARG B 104      12.614 -17.881 -13.540  1.00 83.85           N  
ATOM    808  CA  ARG B 104      12.710 -19.262 -14.002  1.00 83.85           C  
ATOM    809  C   ARG B 104      13.010 -19.320 -15.496  1.00 83.85           C  
ATOM    810  CB  ARG B 104      11.418 -20.023 -13.697  1.00 83.85           C  
ATOM    811  O   ARG B 104      13.774 -20.175 -15.949  1.00 83.85           O  
ATOM    812  CG  ARG B 104      11.327 -20.532 -12.267  1.00 83.85           C  
ATOM    813  CD  ARG B 104      10.059 -21.344 -12.038  1.00 83.85           C  
ATOM    814  NE  ARG B 104       9.844 -21.618 -10.620  1.00 83.85           N  
ATOM    815  NH1 ARG B 104       8.053 -23.038 -10.954  1.00 83.85           N  
ATOM    816  NH2 ARG B 104       8.789 -22.596  -8.829  1.00 83.85           N  
ATOM    817  CZ  ARG B 104       8.896 -22.417 -10.138  1.00 83.85           C  
ATOM    818  N   GLU B 105      12.439 -18.390 -16.183  1.00 76.17           N  
ATOM    819  CA  GLU B 105      12.529 -18.410 -17.640  1.00 76.17           C  
ATOM    820  C   GLU B 105      13.841 -17.796 -18.120  1.00 76.17           C  
ATOM    821  CB  GLU B 105      11.343 -17.670 -18.263  1.00 76.17           C  
ATOM    822  O   GLU B 105      14.191 -17.907 -19.297  1.00 76.17           O  
ATOM    823  CG  GLU B 105      10.019 -18.407 -18.128  1.00 76.17           C  
ATOM    824  CD  GLU B 105       8.847 -17.651 -18.736  1.00 76.17           C  
ATOM    825  OE1 GLU B 105       7.708 -18.170 -18.703  1.00 76.17           O  
ATOM    826  OE2 GLU B 105       9.070 -16.532 -19.249  1.00 76.17           O  
ATOM    827  N   ARG B 106      14.250 -17.240 -17.344  1.00 61.63           N  
ATOM    828  CA  ARG B 106      15.531 -16.710 -17.798  1.00 61.63           C  
ATOM    829  C   ARG B 106      16.427 -17.823 -18.330  1.00 61.63           C  
ATOM    830  CB  ARG B 106      16.238 -15.965 -16.664  1.00 61.63           C  
ATOM    831  O   ARG B 106      16.930 -18.644 -17.559  1.00 61.63           O  
ATOM    832  CG  ARG B 106      16.223 -14.452 -16.816  1.00 61.63           C  
ATOM    833  CD  ARG B 106      17.024 -13.767 -15.718  1.00 61.63           C  
ATOM    834  NE  ARG B 106      18.083 -12.926 -16.268  1.00 61.63           N  
ATOM    835  NH1 ARG B 106      19.040 -12.435 -14.223  1.00 61.63           N  
ATOM    836  NH2 ARG B 106      19.934 -11.571 -16.149  1.00 61.63           N  
ATOM    837  CZ  ARG B 106      19.017 -12.313 -15.546  1.00 61.63           C  
ATOM    838  N   VAL B 107      16.001 -18.066 -18.789  1.00 50.34           N  
ATOM    839  CA  VAL B 107      16.568 -19.267 -19.394  1.00 50.34           C  
ATOM    840  C   VAL B 107      17.803 -18.899 -20.214  1.00 50.34           C  
ATOM    841  CB  VAL B 107      15.536 -19.996 -20.283  1.00 50.34           C  
ATOM    842  O   VAL B 107      18.803 -19.622 -20.200  1.00 50.34           O  
ATOM    843  CG1 VAL B 107      16.035 -21.390 -20.659  1.00 50.34           C  
ATOM    844  CG2 VAL B 107      14.187 -20.082 -19.572  1.00 50.34           C  
ATOM    845  N   ARG B 108      17.514 -18.543 -20.410  1.00 49.43           N  
ATOM    846  CA  ARG B 108      18.543 -18.493 -21.444  1.00 49.43           C  
ATOM    847  C   ARG B 108      19.588 -17.428 -21.126  1.00 49.43           C  
ATOM    848  CB  ARG B 108      17.917 -18.219 -22.813  1.00 49.43           C  
ATOM    849  O   ARG B 108      20.408 -17.081 -21.978  1.00 49.43           O  
ATOM    850  CG  ARG B 108      17.163 -19.405 -23.393  1.00 49.43           C  
ATOM    851  CD  ARG B 108      16.705 -19.139 -24.821  1.00 49.43           C  
ATOM    852  NE  ARG B 108      15.996 -20.285 -25.382  1.00 49.43           N  
ATOM    853  NH1 ARG B 108      15.316 -19.188 -27.298  1.00 49.43           N  
ATOM    854  NH2 ARG B 108      14.740 -21.382 -26.962  1.00 49.43           N  
ATOM    855  CZ  ARG B 108      15.352 -20.282 -26.546  1.00 49.43           C  
ATOM    856  N   GLY B 109      19.344 -17.260 -20.544  1.00 59.52           N  
ATOM    857  CA  GLY B 109      20.613 -16.585 -20.325  1.00 59.52           C  
ATOM    858  C   GLY B 109      20.495 -15.072 -20.335  1.00 59.52           C  
ATOM    859  O   GLY B 109      21.488 -14.365 -20.153  1.00 59.52           O  
ATOM    860  N   GLY B 110      19.805 -14.859 -20.307  1.00 77.74           N  
ATOM    861  CA  GLY B 110      19.826 -13.407 -20.386  1.00 77.74           C  
ATOM    862  C   GLY B 110      19.696 -12.734 -19.032  1.00 77.74           C  
ATOM    863  O   GLY B 110      19.224 -13.345 -18.072  1.00 77.74           O  
ATOM    864  N   GLY B 111      20.238 -11.744 -18.807  1.00 89.99           N  
ATOM    865  CA  GLY B 111      20.136 -10.925 -17.610  1.00 89.99           C  
ATOM    866  C   GLY B 111      18.749 -10.348 -17.397  1.00 89.99           C  
ATOM    867  O   GLY B 111      17.993 -10.168 -18.354  1.00 89.99           O  
ATOM    868  N   LEU B 112      18.344 -10.186 -16.230  1.00 92.16           N  
ATOM    869  CA  LEU B 112      17.051  -9.637 -15.835  1.00 92.16           C  
ATOM    870  C   LEU B 112      17.224  -8.528 -14.802  1.00 92.16           C  
ATOM    871  CB  LEU B 112      16.150 -10.739 -15.272  1.00 92.16           C  
ATOM    872  O   LEU B 112      18.173  -8.549 -14.016  1.00 92.16           O  
ATOM    873  CG  LEU B 112      14.704 -10.343 -14.967  1.00 92.16           C  
ATOM    874  CD1 LEU B 112      13.897 -10.249 -16.257  1.00 92.16           C  
ATOM    875  CD2 LEU B 112      14.068 -11.339 -14.003  1.00 92.16           C  
ATOM    876  N   ALA B 113      16.452  -7.564 -14.884  1.00 95.19           N  
ATOM    877  CA  ALA B 113      16.429  -6.538 -13.845  1.00 95.19           C  
ATOM    878  C   ALA B 113      15.029  -6.386 -13.256  1.00 95.19           C  
ATOM    879  CB  ALA B 113      16.914  -5.203 -14.405  1.00 95.19           C  
ATOM    880  O   ALA B 113      14.042  -6.328 -13.992  1.00 95.19           O  
ATOM    881  N   LEU B 114      14.925  -6.451 -11.964  1.00 95.39           N  
ATOM    882  CA  LEU B 114      13.720  -6.027 -11.260  1.00 95.39           C  
ATOM    883  C   LEU B 114      13.820  -4.563 -10.844  1.00 95.39           C  
ATOM    884  CB  LEU B 114      13.482  -6.905 -10.029  1.00 95.39           C  
ATOM    885  O   LEU B 114      14.760  -4.174 -10.148  1.00 95.39           O  
ATOM    886  CG  LEU B 114      12.298  -6.519  -9.140  1.00 95.39           C  
ATOM    887  CD1 LEU B 114      10.990  -6.656  -9.911  1.00 95.39           C  
ATOM    888  CD2 LEU B 114      12.274  -7.377  -7.880  1.00 95.39           C  
ATOM    889  N   CYS B 115      12.891  -3.810 -11.257  1.00 95.89           N  
ATOM    890  CA  CYS B 115      12.846  -2.389 -10.930  1.00 95.89           C  
ATOM    891  C   CYS B 115      11.627  -2.065 -10.074  1.00 95.89           C  
ATOM    892  CB  CYS B 115      12.824  -1.546 -12.205  1.00 95.89           C  
ATOM    893  O   CYS B 115      10.493  -2.339 -10.472  1.00 95.89           O  
ATOM    894  SG  CYS B 115      12.805   0.234 -11.900  1.00 95.89           S  
ATOM    895  N   LEU B 116      11.849  -1.590  -8.906  1.00 96.01           N  
ATOM    896  CA  LEU B 116      10.807  -1.004  -8.071  1.00 96.01           C  
ATOM    897  C   LEU B 116      10.851   0.519  -8.135  1.00 96.01           C  
ATOM    898  CB  LEU B 116      10.958  -1.469  -6.620  1.00 96.01           C  
ATOM    899  O   LEU B 116      11.923   1.119  -8.024  1.00 96.01           O  
ATOM    900  CG  LEU B 116      10.956  -2.981  -6.389  1.00 96.01           C  
ATOM    901  CD1 LEU B 116      11.089  -3.290  -4.902  1.00 96.01           C  
ATOM    902  CD2 LEU B 116       9.687  -3.607  -6.958  1.00 96.01           C  
ATOM    903  N   PHE B 117       9.706   1.175  -8.331  1.00 96.62           N  
ATOM    904  CA  PHE B 117       9.760   2.633  -8.320  1.00 96.62           C  
ATOM    905  C   PHE B 117       8.482   3.217  -7.729  1.00 96.62           C  
ATOM    906  CB  PHE B 117       9.979   3.175  -9.736  1.00 96.62           C  
ATOM    907  O   PHE B 117       7.415   2.606  -7.819  1.00 96.62           O  
ATOM    908  CG  PHE B 117       8.895   2.792 -10.707  1.00 96.62           C  
ATOM    909  CD1 PHE B 117       8.966   1.598 -11.414  1.00 96.62           C  
ATOM    910  CD2 PHE B 117       7.804   3.627 -10.912  1.00 96.62           C  
ATOM    911  CE1 PHE B 117       7.964   1.242 -12.314  1.00 96.62           C  
ATOM    912  CE2 PHE B 117       6.799   3.277 -11.810  1.00 96.62           C  
ATOM    913  CZ  PHE B 117       6.881   2.085 -12.510  1.00 96.62           C  
ATOM    914  N   ASP B 118       8.599   4.314  -7.102  1.00 95.31           N  
ATOM    915  CA  ASP B 118       7.530   5.054  -6.438  1.00 95.31           C  
ATOM    916  C   ASP B 118       7.392   6.459  -7.019  1.00 95.31           C  
ATOM    917  CB  ASP B 118       7.787   5.130  -4.931  1.00 95.31           C  
ATOM    918  O   ASP B 118       8.392   7.143  -7.247  1.00 95.31           O  
ATOM    919  CG  ASP B 118       7.575   3.802  -4.226  1.00 95.31           C  
ATOM    920  OD1 ASP B 118       8.545   3.025  -4.085  1.00 95.31           O  
ATOM    921  OD2 ASP B 118       6.429   3.528  -3.810  1.00 95.31           O  
ATOM    922  N   ILE B 119       6.059   6.908  -7.202  1.00 95.22           N  
ATOM    923  CA  ILE B 119       5.837   8.321  -7.492  1.00 95.22           C  
ATOM    924  C   ILE B 119       6.212   9.163  -6.275  1.00 95.22           C  
ATOM    925  CB  ILE B 119       4.371   8.590  -7.900  1.00 95.22           C  
ATOM    926  O   ILE B 119       5.740   8.906  -5.165  1.00 95.22           O  
ATOM    927  CG1 ILE B 119       3.984   7.724  -9.104  1.00 95.22           C  
ATOM    928  CG2 ILE B 119       4.160  10.076  -8.204  1.00 95.22           C  
ATOM    929  CD1 ILE B 119       2.509   7.804  -9.475  1.00 95.22           C  
ATOM    930  N   ASP B 120       7.033  10.108  -6.520  1.00 94.42           N  
ATOM    931  CA  ASP B 120       7.515  10.917  -5.405  1.00 94.42           C  
ATOM    932  C   ASP B 120       6.416  11.837  -4.878  1.00 94.42           C  
ATOM    933  CB  ASP B 120       8.734  11.741  -5.827  1.00 94.42           C  
ATOM    934  O   ASP B 120       5.692  12.459  -5.659  1.00 94.42           O  
ATOM    935  CG  ASP B 120       9.933  10.883  -6.189  1.00 94.42           C  
ATOM    936  OD1 ASP B 120      10.765  11.316  -7.016  1.00 94.42           O  
ATOM    937  OD2 ASP B 120      10.046   9.763  -5.645  1.00 94.42           O  
ATOM    938  N   ASN B 121       6.275  11.858  -3.573  1.00 92.15           N  
ATOM    939  CA  ASN B 121       5.372  12.755  -2.859  1.00 92.15           C  
ATOM    940  C   ASN B 121       3.923  12.556  -3.294  1.00 92.15           C  
ATOM    941  CB  ASN B 121       5.792  14.213  -3.062  1.00 92.15           C  
ATOM    942  O   ASN B 121       3.162  13.520  -3.392  1.00 92.15           O  
ATOM    943  CG  ASN B 121       7.206  14.484  -2.589  1.00 92.15           C  
ATOM    944  ND2 ASN B 121       7.970  15.215  -3.393  1.00 92.15           N  
ATOM    945  OD1 ASN B 121       7.610  14.041  -1.511  1.00 92.15           O  
ATOM    946  N   PHE B 122       3.624  11.415  -3.580  1.00 92.82           N  
ATOM    947  CA  PHE B 122       2.294  11.087  -4.078  1.00 92.82           C  
ATOM    948  C   PHE B 122       1.225  11.470  -3.061  1.00 92.82           C  
ATOM    949  CB  PHE B 122       2.194   9.595  -4.408  1.00 92.82           C  
ATOM    950  O   PHE B 122       0.170  11.991  -3.427  1.00 92.82           O  
ATOM    951  CG  PHE B 122       0.895   9.201  -5.056  1.00 92.82           C  
ATOM    952  CD1 PHE B 122      -0.008   8.379  -4.393  1.00 92.82           C  
ATOM    953  CD2 PHE B 122       0.575   9.654  -6.329  1.00 92.82           C  
ATOM    954  CE1 PHE B 122      -1.212   8.013  -4.990  1.00 92.82           C  
ATOM    955  CE2 PHE B 122      -0.626   9.293  -6.933  1.00 92.82           C  
ATOM    956  CZ  PHE B 122      -1.518   8.472  -6.262  1.00 92.82           C  
ATOM    957  N   LYS B 123       1.538  11.067  -1.853  1.00 90.74           N  
ATOM    958  CA  LYS B 123       0.570  11.383  -0.807  1.00 90.74           C  
ATOM    959  C   LYS B 123       0.297  12.883  -0.746  1.00 90.74           C  
ATOM    960  CB  LYS B 123       1.066  10.886   0.552  1.00 90.74           C  
ATOM    961  O   LYS B 123      -0.853  13.305  -0.601  1.00 90.74           O  
ATOM    962  CG  LYS B 123       0.020  10.953   1.655  1.00 90.74           C  
ATOM    963  CD  LYS B 123       0.513  10.287   2.933  1.00 90.74           C  
ATOM    964  CE  LYS B 123      -0.511  10.400   4.054  1.00 90.74           C  
ATOM    965  NZ  LYS B 123      -0.065   9.683   5.287  1.00 90.74           N  
ATOM    966  N   THR B 124       1.260  13.727  -0.857  1.00 89.56           N  
ATOM    967  CA  THR B 124       1.123  15.180  -0.867  1.00 89.56           C  
ATOM    968  C   THR B 124       0.303  15.637  -2.070  1.00 89.56           C  
ATOM    969  CB  THR B 124       2.500  15.870  -0.889  1.00 89.56           C  
ATOM    970  O   THR B 124      -0.539  16.529  -1.951  1.00 89.56           O  
ATOM    971  CG2 THR B 124       2.354  17.388  -0.877  1.00 89.56           C  
ATOM    972  OG1 THR B 124       3.250  15.464   0.263  1.00 89.56           O  
ATOM    973  N   ILE B 125       0.489  14.951  -3.090  1.00 90.49           N  
ATOM    974  CA  ILE B 125      -0.269  15.266  -4.296  1.00 90.49           C  
ATOM    975  C   ILE B 125      -1.753  14.992  -4.060  1.00 90.49           C  
ATOM    976  CB  ILE B 125       0.238  14.456  -5.511  1.00 90.49           C  
ATOM    977  O   ILE B 125      -2.603  15.826  -4.378  1.00 90.49           O  
ATOM    978  CG1 ILE B 125       1.642  14.923  -5.914  1.00 90.49           C  
ATOM    979  CG2 ILE B 125      -0.737  14.575  -6.685  1.00 90.49           C  
ATOM    980  CD1 ILE B 125       2.338  14.002  -6.907  1.00 90.49           C  
ATOM    981  N   ASN B 126      -2.041  13.912  -3.565  1.00 88.54           N  
ATOM    982  CA  ASN B 126      -3.433  13.575  -3.286  1.00 88.54           C  
ATOM    983  C   ASN B 126      -4.061  14.558  -2.302  1.00 88.54           C  
ATOM    984  CB  ASN B 126      -3.542  12.146  -2.751  1.00 88.54           C  
ATOM    985  O   ASN B 126      -5.199  14.993  -2.493  1.00 88.54           O  
ATOM    986  CG  ASN B 126      -3.417  11.102  -3.844  1.00 88.54           C  
ATOM    987  ND2 ASN B 126      -3.077   9.878  -3.458  1.00 88.54           N  
ATOM    988  OD1 ASN B 126      -3.623  11.394  -5.025  1.00 88.54           O  
ATOM    989  N   ASP B 127      -3.323  14.957  -1.276  1.00 88.68           N  
ATOM    990  CA  ASP B 127      -3.831  15.849  -0.238  1.00 88.68           C  
ATOM    991  C   ASP B 127      -4.102  17.244  -0.797  1.00 88.68           C  
ATOM    992  CB  ASP B 127      -2.845  15.932   0.929  1.00 88.68           C  
ATOM    993  O   ASP B 127      -5.106  17.872  -0.454  1.00 88.68           O  
ATOM    994  CG  ASP B 127      -2.791  14.656   1.751  1.00 88.68           C  
ATOM    995  OD1 ASP B 127      -1.854  14.492   2.561  1.00 88.68           O  
ATOM    996  OD2 ASP B 127      -3.693  13.806   1.585  1.00 88.68           O  
ATOM    997  N   ARG B 128      -3.289  17.631  -1.778  1.00 89.17           N  
ATOM    998  CA  ARG B 128      -3.368  18.996  -2.289  1.00 89.17           C  
ATOM    999  C   ARG B 128      -4.275  19.071  -3.513  1.00 89.17           C  
ATOM   1000  CB  ARG B 128      -1.974  19.522  -2.637  1.00 89.17           C  
ATOM   1001  O   ARG B 128      -5.004  20.048  -3.694  1.00 89.17           O  
ATOM   1002  CG  ARG B 128      -1.132  19.884  -1.424  1.00 89.17           C  
ATOM   1003  CD  ARG B 128       0.188  20.527  -1.825  1.00 89.17           C  
ATOM   1004  NE  ARG B 128       1.042  20.774  -0.667  1.00 89.17           N  
ATOM   1005  NH1 ARG B 128       2.680  21.891  -1.852  1.00 89.17           N  
ATOM   1006  NH2 ARG B 128       2.902  21.584   0.409  1.00 89.17           N  
ATOM   1007  CZ  ARG B 128       2.206  21.416  -0.706  1.00 89.17           C  
ATOM   1008  N   HIS B 129      -4.329  17.990  -4.253  1.00 87.03           N  
ATOM   1009  CA  HIS B 129      -4.995  18.110  -5.545  1.00 87.03           C  
ATOM   1010  C   HIS B 129      -6.153  17.125  -5.661  1.00 87.03           C  
ATOM   1011  CB  HIS B 129      -3.999  17.887  -6.684  1.00 87.03           C  
ATOM   1012  O   HIS B 129      -6.882  17.132  -6.656  1.00 87.03           O  
ATOM   1013  CG  HIS B 129      -2.851  18.846  -6.674  1.00 87.03           C  
ATOM   1014  CD2 HIS B 129      -1.548  18.670  -6.352  1.00 87.03           C  
ATOM   1015  ND1 HIS B 129      -2.986  20.172  -7.025  1.00 87.03           N  
ATOM   1016  CE1 HIS B 129      -1.811  20.770  -6.920  1.00 87.03           C  
ATOM   1017  NE2 HIS B 129      -0.922  19.881  -6.513  1.00 87.03           N  
ATOM   1018  N   GLY B 130      -6.217  16.233  -4.674  1.00 88.10           N  
ATOM   1019  CA  GLY B 130      -7.314  15.279  -4.668  1.00 88.10           C  
ATOM   1020  C   GLY B 130      -6.945  13.942  -5.282  1.00 88.10           C  
ATOM   1021  O   GLY B 130      -5.977  13.847  -6.040  1.00 88.10           O  
ATOM   1022  N   HIS B 131      -7.731  12.946  -5.035  1.00 86.33           N  
ATOM   1023  CA  HIS B 131      -7.459  11.584  -5.481  1.00 86.33           C  
ATOM   1024  C   HIS B 131      -7.694  11.438  -6.981  1.00 86.33           C  
ATOM   1025  CB  HIS B 131      -8.329  10.586  -4.714  1.00 86.33           C  
ATOM   1026  O   HIS B 131      -7.093  10.576  -7.626  1.00 86.33           O  
ATOM   1027  CG  HIS B 131      -7.896  10.378  -3.298  1.00 86.33           C  
ATOM   1028  CD2 HIS B 131      -8.475  10.741  -2.129  1.00 86.33           C  
ATOM   1029  ND1 HIS B 131      -6.730   9.724  -2.964  1.00 86.33           N  
ATOM   1030  CE1 HIS B 131      -6.610   9.693  -1.647  1.00 86.33           C  
ATOM   1031  NE2 HIS B 131      -7.656  10.304  -1.117  1.00 86.33           N  
ATOM   1032  N   PHE B 132      -8.548  12.336  -7.495  1.00 89.80           N  
ATOM   1033  CA  PHE B 132      -8.735  12.285  -8.940  1.00 89.80           C  
ATOM   1034  C   PHE B 132      -7.432  12.600  -9.665  1.00 89.80           C  
ATOM   1035  CB  PHE B 132      -9.829  13.265  -9.377  1.00 89.80           C  
ATOM   1036  O   PHE B 132      -7.078  11.927 -10.636  1.00 89.80           O  
ATOM   1037  CG  PHE B 132     -10.168  13.183 -10.840  1.00 89.80           C  
ATOM   1038  CD1 PHE B 132      -9.636  14.096 -11.743  1.00 89.80           C  
ATOM   1039  CD2 PHE B 132     -11.019  12.193 -11.314  1.00 89.80           C  
ATOM   1040  CE1 PHE B 132      -9.948  14.022 -13.099  1.00 89.80           C  
ATOM   1041  CE2 PHE B 132     -11.335  12.113 -12.667  1.00 89.80           C  
ATOM   1042  CZ  PHE B 132     -10.800  13.029 -13.558  1.00 89.80           C  
ATOM   1043  N   ALA B 133      -6.790  13.618  -9.209  1.00 91.74           N  
ATOM   1044  CA  ALA B 133      -5.482  13.956  -9.765  1.00 91.74           C  
ATOM   1045  C   ALA B 133      -4.484  12.822  -9.548  1.00 91.74           C  
ATOM   1046  CB  ALA B 133      -4.958  15.248  -9.144  1.00 91.74           C  
ATOM   1047  O   ALA B 133      -3.669  12.527 -10.424  1.00 91.74           O  
ATOM   1048  N   GLY B 134      -4.530  12.204  -8.348  1.00 91.30           N  
ATOM   1049  CA  GLY B 134      -3.674  11.066  -8.053  1.00 91.30           C  
ATOM   1050  C   GLY B 134      -3.895   9.894  -8.990  1.00 91.30           C  
ATOM   1051  O   GLY B 134      -2.936   9.312  -9.501  1.00 91.30           O  
ATOM   1052  N   ASP B 135      -5.177   9.564  -9.203  1.00 93.44           N  
ATOM   1053  CA  ASP B 135      -5.511   8.472 -10.112  1.00 93.44           C  
ATOM   1054  C   ASP B 135      -5.029   8.769 -11.530  1.00 93.44           C  
ATOM   1055  CB  ASP B 135      -7.020   8.217 -10.113  1.00 93.44           C  
ATOM   1056  O   ASP B 135      -4.532   7.878 -12.222  1.00 93.44           O  
ATOM   1057  CG  ASP B 135      -7.497   7.475  -8.876  1.00 93.44           C  
ATOM   1058  OD1 ASP B 135      -8.719   7.260  -8.728  1.00 93.44           O  
ATOM   1059  OD2 ASP B 135      -6.643   7.106  -8.042  1.00 93.44           O  
ATOM   1060  N   TYR B 136      -5.247  10.057 -11.866  1.00 94.06           N  
ATOM   1061  CA  TYR B 136      -4.768  10.483 -13.176  1.00 94.06           C  
ATOM   1062  C   TYR B 136      -3.267  10.254 -13.309  1.00 94.06           C  
ATOM   1063  CB  TYR B 136      -5.094  11.960 -13.414  1.00 94.06           C  
ATOM   1064  O   TYR B 136      -2.800   9.733 -14.324  1.00 94.06           O  
ATOM   1065  CG  TYR B 136      -4.549  12.501 -14.714  1.00 94.06           C  
ATOM   1066  CD1 TYR B 136      -3.385  13.265 -14.740  1.00 94.06           C  
ATOM   1067  CD2 TYR B 136      -5.197  12.248 -15.918  1.00 94.06           C  
ATOM   1068  CE1 TYR B 136      -2.880  13.767 -15.935  1.00 94.06           C  
ATOM   1069  CE2 TYR B 136      -4.701  12.745 -17.120  1.00 94.06           C  
ATOM   1070  OH  TYR B 136      -3.048  13.995 -18.304  1.00 94.06           O  
ATOM   1071  CZ  TYR B 136      -3.543  13.501 -17.118  1.00 94.06           C  
ATOM   1072  N   LEU B 137      -2.573  10.549 -12.327  1.00 94.70           N  
ATOM   1073  CA  LEU B 137      -1.122  10.403 -12.350  1.00 94.70           C  
ATOM   1074  C   LEU B 137      -0.724   8.932 -12.412  1.00 94.70           C  
ATOM   1075  CB  LEU B 137      -0.498  11.060 -11.116  1.00 94.70           C  
ATOM   1076  O   LEU B 137       0.195   8.564 -13.147  1.00 94.70           O  
ATOM   1077  CG  LEU B 137       1.030  11.103 -11.070  1.00 94.70           C  
ATOM   1078  CD1 LEU B 137       1.579  11.799 -12.311  1.00 94.70           C  
ATOM   1079  CD2 LEU B 137       1.509  11.803  -9.802  1.00 94.70           C  
ATOM   1080  N   LEU B 138      -1.341   8.139 -11.632  1.00 95.02           N  
ATOM   1081  CA  LEU B 138      -1.053   6.709 -11.651  1.00 95.02           C  
ATOM   1082  C   LEU B 138      -1.215   6.141 -13.057  1.00 95.02           C  
ATOM   1083  CB  LEU B 138      -1.972   5.964 -10.679  1.00 95.02           C  
ATOM   1084  O   LEU B 138      -0.375   5.366 -13.519  1.00 95.02           O  
ATOM   1085  CG  LEU B 138      -1.666   6.138  -9.190  1.00 95.02           C  
ATOM   1086  CD1 LEU B 138      -2.812   5.588  -8.346  1.00 95.02           C  
ATOM   1087  CD2 LEU B 138      -0.353   5.453  -8.829  1.00 95.02           C  
ATOM   1088  N   ARG B 139      -2.316   6.520 -13.710  1.00 95.59           N  
ATOM   1089  CA  ARG B 139      -2.566   6.058 -15.072  1.00 95.59           C  
ATOM   1090  C   ARG B 139      -1.484   6.553 -16.026  1.00 95.59           C  
ATOM   1091  CB  ARG B 139      -3.942   6.523 -15.554  1.00 95.59           C  
ATOM   1092  O   ARG B 139      -0.985   5.790 -16.856  1.00 95.59           O  
ATOM   1093  CG  ARG B 139      -5.104   5.817 -14.873  1.00 95.59           C  
ATOM   1094  CD  ARG B 139      -6.445   6.280 -15.425  1.00 95.59           C  
ATOM   1095  NE  ARG B 139      -7.554   5.847 -14.579  1.00 95.59           N  
ATOM   1096  NH1 ARG B 139      -7.783   3.778 -15.581  1.00 95.59           N  
ATOM   1097  NH2 ARG B 139      -9.162   4.378 -13.851  1.00 95.59           N  
ATOM   1098  CZ  ARG B 139      -8.164   4.669 -14.672  1.00 95.59           C  
ATOM   1099  N   ARG B 140      -1.072   7.805 -15.885  1.00 96.70           N  
ATOM   1100  CA  ARG B 140      -0.080   8.403 -16.772  1.00 96.70           C  
ATOM   1101  C   ARG B 140       1.294   7.775 -16.559  1.00 96.70           C  
ATOM   1102  CB  ARG B 140      -0.004   9.915 -16.553  1.00 96.70           C  
ATOM   1103  O   ARG B 140       2.029   7.538 -17.520  1.00 96.70           O  
ATOM   1104  CG  ARG B 140      -1.265  10.660 -16.962  1.00 96.70           C  
ATOM   1105  CD  ARG B 140      -1.459  10.654 -18.472  1.00 96.70           C  
ATOM   1106  NE  ARG B 140      -0.337  11.284 -19.163  1.00 96.70           N  
ATOM   1107  NH1 ARG B 140      -1.650  12.470 -20.649  1.00 96.70           N  
ATOM   1108  NH2 ARG B 140       0.634  12.647 -20.735  1.00 96.70           N  
ATOM   1109  CZ  ARG B 140      -0.453  12.132 -20.181  1.00 96.70           C  
ATOM   1110  N   VAL B 141       1.594   7.543 -15.293  1.00 96.30           N  
ATOM   1111  CA  VAL B 141       2.876   6.917 -14.986  1.00 96.30           C  
ATOM   1112  C   VAL B 141       2.922   5.513 -15.584  1.00 96.30           C  
ATOM   1113  CB  VAL B 141       3.127   6.856 -13.463  1.00 96.30           C  
ATOM   1114  O   VAL B 141       3.935   5.109 -16.160  1.00 96.30           O  
ATOM   1115  CG1 VAL B 141       4.293   5.921 -13.145  1.00 96.30           C  
ATOM   1116  CG2 VAL B 141       3.394   8.255 -12.910  1.00 96.30           C  
ATOM   1117  N   ALA B 142       1.856   4.744 -15.418  1.00 96.01           N  
ATOM   1118  CA  ALA B 142       1.791   3.402 -15.992  1.00 96.01           C  
ATOM   1119  C   ALA B 142       1.927   3.449 -17.511  1.00 96.01           C  
ATOM   1120  CB  ALA B 142       0.485   2.718 -15.598  1.00 96.01           C  
ATOM   1121  O   ALA B 142       2.661   2.651 -18.100  1.00 96.01           O  
ATOM   1122  N   LEU B 143       1.226   4.380 -18.125  1.00 95.95           N  
ATOM   1123  CA  LEU B 143       1.278   4.529 -19.576  1.00 95.95           C  
ATOM   1124  C   LEU B 143       2.683   4.906 -20.033  1.00 95.95           C  
ATOM   1125  CB  LEU B 143       0.276   5.587 -20.042  1.00 95.95           C  
ATOM   1126  O   LEU B 143       3.200   4.338 -20.998  1.00 95.95           O  
ATOM   1127  CG  LEU B 143       0.181   5.812 -21.552  1.00 95.95           C  
ATOM   1128  CD1 LEU B 143      -0.282   4.538 -22.250  1.00 95.95           C  
ATOM   1129  CD2 LEU B 143      -0.761   6.971 -21.862  1.00 95.95           C  
ATOM   1130  N   ALA B 144       3.282   5.844 -19.351  1.00 96.59           N  
ATOM   1131  CA  ALA B 144       4.636   6.281 -19.681  1.00 96.59           C  
ATOM   1132  C   ALA B 144       5.628   5.127 -19.572  1.00 96.59           C  
ATOM   1133  CB  ALA B 144       5.060   7.432 -18.772  1.00 96.59           C  
ATOM   1134  O   ALA B 144       6.494   4.961 -20.433  1.00 96.59           O  
ATOM   1135  N   ALA B 145       5.500   4.354 -18.459  1.00 95.77           N  
ATOM   1136  CA  ALA B 145       6.386   3.209 -18.262  1.00 95.77           C  
ATOM   1137  C   ALA B 145       6.203   2.177 -19.372  1.00 95.77           C  
ATOM   1138  CB  ALA B 145       6.135   2.571 -16.899  1.00 95.77           C  
ATOM   1139  O   ALA B 145       7.181   1.706 -19.956  1.00 95.77           O  
ATOM   1140  N   ARG B 146       4.987   1.830 -19.724  1.00 93.75           N  
ATOM   1141  CA  ARG B 146       4.679   0.809 -20.720  1.00 93.75           C  
ATOM   1142  C   ARG B 146       5.207   1.207 -22.094  1.00 93.75           C  
ATOM   1143  CB  ARG B 146       3.170   0.563 -20.790  1.00 93.75           C  
ATOM   1144  O   ARG B 146       5.678   0.359 -22.854  1.00 93.75           O  
ATOM   1145  CG  ARG B 146       2.635  -0.304 -19.662  1.00 93.75           C  
ATOM   1146  CD  ARG B 146       1.166  -0.649 -19.864  1.00 93.75           C  
ATOM   1147  NE  ARG B 146       0.610  -1.340 -18.705  1.00 93.75           N  
ATOM   1148  NH1 ARG B 146      -0.637  -2.843 -19.939  1.00 93.75           N  
ATOM   1149  NH2 ARG B 146      -0.678  -2.922 -17.649  1.00 93.75           N  
ATOM   1150  CZ  ARG B 146      -0.234  -2.367 -18.767  1.00 93.75           C  
ATOM   1151  N   ARG B 147       5.204   2.506 -22.439  1.00 93.45           N  
ATOM   1152  CA  ARG B 147       5.667   2.992 -23.735  1.00 93.45           C  
ATOM   1153  C   ARG B 147       7.165   2.760 -23.904  1.00 93.45           C  
ATOM   1154  CB  ARG B 147       5.345   4.479 -23.898  1.00 93.45           C  
ATOM   1155  O   ARG B 147       7.660   2.661 -25.028  1.00 93.45           O  
ATOM   1156  CG  ARG B 147       3.878   4.765 -24.176  1.00 93.45           C  
ATOM   1157  CD  ARG B 147       3.613   6.256 -24.330  1.00 93.45           C  
ATOM   1158  NE  ARG B 147       2.203   6.528 -24.596  1.00 93.45           N  
ATOM   1159  NH1 ARG B 147       2.411   8.826 -24.474  1.00 93.45           N  
ATOM   1160  NH2 ARG B 147       0.370   7.876 -24.906  1.00 93.45           N  
ATOM   1161  CZ  ARG B 147       1.664   7.743 -24.658  1.00 93.45           C  
ATOM   1162  N   CYS B 148       7.838   2.618 -22.769  1.00 94.97           N  
ATOM   1163  CA  CYS B 148       9.288   2.461 -22.814  1.00 94.97           C  
ATOM   1164  C   CYS B 148       9.683   0.997 -22.657  1.00 94.97           C  
ATOM   1165  CB  CYS B 148       9.951   3.298 -21.721  1.00 94.97           C  
ATOM   1166  O   CYS B 148      10.860   0.652 -22.775  1.00 94.97           O  
ATOM   1167  SG  CYS B 148       9.691   5.075 -21.905  1.00 94.97           S  
ATOM   1168  N   MET B 149       8.732   0.093 -22.352  1.00 91.59           N  
ATOM   1169  CA  MET B 149       9.009  -1.314 -22.077  1.00 91.59           C  
ATOM   1170  C   MET B 149       8.702  -2.177 -23.296  1.00 91.59           C  
ATOM   1171  CB  MET B 149       8.196  -1.798 -20.875  1.00 91.59           C  
ATOM   1172  O   MET B 149       7.832  -1.837 -24.100  1.00 91.59           O  
ATOM   1173  CG  MET B 149       8.604  -1.155 -19.559  1.00 91.59           C  
ATOM   1174  SD  MET B 149       7.495  -1.622 -18.174  1.00 91.59           S  
ATOM   1175  CE  MET B 149       8.030  -3.333 -17.898  1.00 91.59           C  
ATOM   1176  N   ARG B 150       9.522  -3.242 -23.516  1.00 89.16           N  
ATOM   1177  CA  ARG B 150       9.252  -4.198 -24.585  1.00 89.16           C  
ATOM   1178  C   ARG B 150       8.049  -5.072 -24.247  1.00 89.16           C  
ATOM   1179  CB  ARG B 150      10.479  -5.074 -24.845  1.00 89.16           C  
ATOM   1180  O   ARG B 150       8.015  -5.711 -23.194  1.00 89.16           O  
ATOM   1181  CG  ARG B 150      11.691  -4.304 -25.346  1.00 89.16           C  
ATOM   1182  CD  ARG B 150      12.882  -5.221 -25.586  1.00 89.16           C  
ATOM   1183  NE  ARG B 150      14.106  -4.463 -25.827  1.00 89.16           N  
ATOM   1184  NH1 ARG B 150      15.127  -6.112 -27.083  1.00 89.16           N  
ATOM   1185  NH2 ARG B 150      16.209  -4.130 -26.689  1.00 89.16           N  
ATOM   1186  CZ  ARG B 150      15.144  -4.903 -26.532  1.00 89.16           C  
ATOM   1187  N   ARG B 151       7.062  -5.166 -25.138  1.00 83.31           N  
ATOM   1188  CA  ARG B 151       5.792  -5.845 -24.903  1.00 83.31           C  
ATOM   1189  C   ARG B 151       6.001  -7.342 -24.697  1.00 83.31           C  
ATOM   1190  CB  ARG B 151       4.831  -5.606 -26.070  1.00 83.31           C  
ATOM   1191  O   ARG B 151       5.313  -7.964 -23.885  1.00 83.31           O  
ATOM   1192  CG  ARG B 151       4.215  -4.216 -26.086  1.00 83.31           C  
ATOM   1193  CD  ARG B 151       3.122  -4.095 -27.138  1.00 83.31           C  
ATOM   1194  NE  ARG B 151       2.444  -2.804 -27.066  1.00 83.31           N  
ATOM   1195  NH1 ARG B 151       2.661  -2.331 -29.317  1.00 83.31           N  
ATOM   1196  NH2 ARG B 151       1.613  -0.842 -27.923  1.00 83.31           N  
ATOM   1197  CZ  ARG B 151       2.241  -1.995 -28.102  1.00 83.31           C  
ATOM   1198  N   THR B 152       7.110  -7.810 -25.199  1.00 82.62           N  
ATOM   1199  CA  THR B 152       7.269  -9.260 -25.225  1.00 82.62           C  
ATOM   1200  C   THR B 152       8.134  -9.731 -24.060  1.00 82.62           C  
ATOM   1201  CB  THR B 152       7.893  -9.729 -26.553  1.00 82.62           C  
ATOM   1202  O   THR B 152       8.051 -10.889 -23.646  1.00 82.62           O  
ATOM   1203  CG2 THR B 152       6.947  -9.480 -27.723  1.00 82.62           C  
ATOM   1204  OG1 THR B 152       9.114  -9.015 -26.779  1.00 82.62           O  
ATOM   1205  N   SER B 153       8.782  -8.824 -23.492  1.00 87.68           N  
ATOM   1206  CA  SER B 153       9.769  -9.341 -22.550  1.00 87.68           C  
ATOM   1207  C   SER B 153       9.702  -8.602 -21.218  1.00 87.68           C  
ATOM   1208  CB  SER B 153      11.178  -9.230 -23.133  1.00 87.68           C  
ATOM   1209  O   SER B 153      10.268  -9.055 -20.221  1.00 87.68           O  
ATOM   1210  OG  SER B 153      11.483  -7.885 -23.460  1.00 87.68           O  
ATOM   1211  N   ASP B 154       9.033  -7.456 -21.274  1.00 92.19           N  
ATOM   1212  CA  ASP B 154       8.973  -6.672 -20.044  1.00 92.19           C  
ATOM   1213  C   ASP B 154       7.568  -6.692 -19.447  1.00 92.19           C  
ATOM   1214  CB  ASP B 154       9.413  -5.230 -20.306  1.00 92.19           C  
ATOM   1215  O   ASP B 154       6.582  -6.844 -20.172  1.00 92.19           O  
ATOM   1216  CG  ASP B 154      10.854  -5.125 -20.773  1.00 92.19           C  
ATOM   1217  OD1 ASP B 154      11.246  -4.067 -21.311  1.00 92.19           O  
ATOM   1218  OD2 ASP B 154      11.604  -6.111 -20.605  1.00 92.19           O  
ATOM   1219  N   ASP B 155       7.524  -6.553 -18.144  1.00 92.62           N  
ATOM   1220  CA  ASP B 155       6.245  -6.540 -17.442  1.00 92.62           C  
ATOM   1221  C   ASP B 155       6.188  -5.403 -16.424  1.00 92.62           C  
ATOM   1222  CB  ASP B 155       6.000  -7.881 -16.746  1.00 92.62           C  
ATOM   1223  O   ASP B 155       7.203  -5.054 -15.818  1.00 92.62           O  
ATOM   1224  CG  ASP B 155       5.817  -9.030 -17.721  1.00 92.62           C  
ATOM   1225  OD1 ASP B 155       6.558 -10.033 -17.629  1.00 92.62           O  
ATOM   1226  OD2 ASP B 155       4.925  -8.932 -18.592  1.00 92.62           O  
ATOM   1227  N   LEU B 156       4.970  -4.848 -16.287  1.00 94.29           N  
ATOM   1228  CA  LEU B 156       4.725  -3.795 -15.307  1.00 94.29           C  
ATOM   1229  C   LEU B 156       3.641  -4.213 -14.320  1.00 94.29           C  
ATOM   1230  CB  LEU B 156       4.321  -2.495 -16.007  1.00 94.29           C  
ATOM   1231  O   LEU B 156       2.604  -4.748 -14.719  1.00 94.29           O  
ATOM   1232  CG  LEU B 156       4.107  -1.278 -15.105  1.00 94.29           C  
ATOM   1233  CD1 LEU B 156       5.436  -0.808 -14.524  1.00 94.29           C  
ATOM   1234  CD2 LEU B 156       3.427  -0.153 -15.877  1.00 94.29           C  
ATOM   1235  N   CYS B 157       3.957  -3.978 -13.087  1.00 93.92           N  
ATOM   1236  CA  CYS B 157       3.011  -4.293 -12.022  1.00 93.92           C  
ATOM   1237  C   CYS B 157       2.815  -3.099 -11.096  1.00 93.92           C  
ATOM   1238  CB  CYS B 157       3.492  -5.500 -11.217  1.00 93.92           C  
ATOM   1239  O   CYS B 157       3.766  -2.371 -10.804  1.00 93.92           O  
ATOM   1240  SG  CYS B 157       2.358  -5.998  -9.903  1.00 93.92           S  
ATOM   1241  N   ARG B 158       1.596  -2.807 -10.714  1.00 93.41           N  
ATOM   1242  CA  ARG B 158       1.335  -1.909  -9.594  1.00 93.41           C  
ATOM   1243  C   ARG B 158       1.226  -2.684  -8.285  1.00 93.41           C  
ATOM   1244  CB  ARG B 158       0.055  -1.106  -9.835  1.00 93.41           C  
ATOM   1245  O   ARG B 158       0.236  -3.378  -8.049  1.00 93.41           O  
ATOM   1246  CG  ARG B 158      -0.177   0.004  -8.822  1.00 93.41           C  
ATOM   1247  CD  ARG B 158      -1.427   0.810  -9.146  1.00 93.41           C  
ATOM   1248  NE  ARG B 158      -1.739   1.768  -8.088  1.00 93.41           N  
ATOM   1249  NH1 ARG B 158      -3.824   2.317  -8.916  1.00 93.41           N  
ATOM   1250  NH2 ARG B 158      -3.050   3.307  -6.999  1.00 93.41           N  
ATOM   1251  CZ  ARG B 158      -2.870   2.462  -8.004  1.00 93.41           C  
ATOM   1252  N   VAL B 159       2.228  -2.552  -7.385  1.00 90.55           N  
ATOM   1253  CA  VAL B 159       2.349  -3.429  -6.224  1.00 90.55           C  
ATOM   1254  C   VAL B 159       1.673  -2.784  -5.017  1.00 90.55           C  
ATOM   1255  CB  VAL B 159       3.827  -3.744  -5.903  1.00 90.55           C  
ATOM   1256  O   VAL B 159       1.398  -3.455  -4.019  1.00 90.55           O  
ATOM   1257  CG1 VAL B 159       4.438  -4.630  -6.987  1.00 90.55           C  
ATOM   1258  CG2 VAL B 159       4.627  -2.452  -5.751  1.00 90.55           C  
ATOM   1259  N   GLY B 160       1.440  -1.581  -5.122  1.00 87.19           N  
ATOM   1260  CA  GLY B 160       0.768  -0.841  -4.065  1.00 87.19           C  
ATOM   1261  C   GLY B 160       0.178   0.473  -4.540  1.00 87.19           C  
ATOM   1262  O   GLY B 160       0.193   0.770  -5.737  1.00 87.19           O  
ATOM   1263  N   GLY B 161      -0.329   1.332  -3.575  1.00 85.02           N  
ATOM   1264  CA  GLY B 161      -0.983   2.596  -3.874  1.00 85.02           C  
ATOM   1265  C   GLY B 161      -0.226   3.436  -4.885  1.00 85.02           C  
ATOM   1266  O   GLY B 161      -0.746   3.741  -5.960  1.00 85.02           O  
ATOM   1267  N   ASP B 162       1.077   3.670  -4.652  1.00 90.30           N  
ATOM   1268  CA  ASP B 162       1.893   4.483  -5.549  1.00 90.30           C  
ATOM   1269  C   ASP B 162       3.162   3.741  -5.961  1.00 90.30           C  
ATOM   1270  CB  ASP B 162       2.254   5.815  -4.887  1.00 90.30           C  
ATOM   1271  O   ASP B 162       4.128   4.357  -6.418  1.00 90.30           O  
ATOM   1272  CG  ASP B 162       2.895   5.644  -3.521  1.00 90.30           C  
ATOM   1273  OD1 ASP B 162       3.687   6.516  -3.106  1.00 90.30           O  
ATOM   1274  OD2 ASP B 162       2.606   4.626  -2.855  1.00 90.30           O  
ATOM   1275  N   GLU B 163       3.143   2.489  -5.591  1.00 92.09           N  
ATOM   1276  CA  GLU B 163       4.340   1.685  -5.816  1.00 92.09           C  
ATOM   1277  C   GLU B 163       4.184   0.794  -7.045  1.00 92.09           C  
ATOM   1278  CB  GLU B 163       4.654   0.831  -4.585  1.00 92.09           C  
ATOM   1279  O   GLU B 163       3.173   0.104  -7.194  1.00 92.09           O  
ATOM   1280  CG  GLU B 163       4.960   1.644  -3.335  1.00 92.09           C  
ATOM   1281  CD  GLU B 163       5.148   0.787  -2.093  1.00 92.09           C  
ATOM   1282  OE1 GLU B 163       5.844   1.229  -1.151  1.00 92.09           O  
ATOM   1283  OE2 GLU B 163       4.595  -0.335  -2.063  1.00 92.09           O  
ATOM   1284  N   PHE B 164       5.245   0.886  -8.005  1.00 95.91           N  
ATOM   1285  CA  PHE B 164       5.264   0.042  -9.193  1.00 95.91           C  
ATOM   1286  C   PHE B 164       6.483  -0.873  -9.187  1.00 95.91           C  
ATOM   1287  CB  PHE B 164       5.257   0.898 -10.463  1.00 95.91           C  
ATOM   1288  O   PHE B 164       7.482  -0.581  -8.528  1.00 95.91           O  
ATOM   1289  CG  PHE B 164       3.957   1.617 -10.703  1.00 95.91           C  
ATOM   1290  CD1 PHE B 164       2.967   1.047 -11.494  1.00 95.91           C  
ATOM   1291  CD2 PHE B 164       3.725   2.864 -10.137  1.00 95.91           C  
ATOM   1292  CE1 PHE B 164       1.762   1.710 -11.718  1.00 95.91           C  
ATOM   1293  CE2 PHE B 164       2.523   3.533 -10.357  1.00 95.91           C  
ATOM   1294  CZ  PHE B 164       1.544   2.954 -11.148  1.00 95.91           C  
ATOM   1295  N   ALA B 165       6.328  -2.033  -9.888  1.00 95.86           N  
ATOM   1296  CA  ALA B 165       7.439  -2.935 -10.180  1.00 95.86           C  
ATOM   1297  C   ALA B 165       7.495  -3.274 -11.666  1.00 95.86           C  
ATOM   1298  CB  ALA B 165       7.321  -4.211  -9.350  1.00 95.86           C  
ATOM   1299  O   ALA B 165       6.457  -3.418 -12.316  1.00 95.86           O  
ATOM   1300  N   ALA B 166       8.704  -3.256 -12.203  1.00 95.51           N  
ATOM   1301  CA  ALA B 166       8.912  -3.668 -13.589  1.00 95.51           C  
ATOM   1302  C   ALA B 166       9.970  -4.764 -13.682  1.00 95.51           C  
ATOM   1303  CB  ALA B 166       9.315  -2.470 -14.446  1.00 95.51           C  
ATOM   1304  O   ALA B 166      10.986  -4.716 -12.986  1.00 95.51           O  
ATOM   1305  N   VAL B 167       9.626  -5.765 -14.381  1.00 93.72           N  
ATOM   1306  CA  VAL B 167      10.617  -6.778 -14.728  1.00 93.72           C  
ATOM   1307  C   VAL B 167      11.125  -6.540 -16.148  1.00 93.72           C  
ATOM   1308  CB  VAL B 167      10.038  -8.205 -14.601  1.00 93.72           C  
ATOM   1309  O   VAL B 167      10.344  -6.554 -17.103  1.00 93.72           O  
ATOM   1310  CG1 VAL B 167      11.077  -9.248 -15.007  1.00 93.72           C  
ATOM   1311  CG2 VAL B 167       9.552  -8.459 -13.175  1.00 93.72           C  
ATOM   1312  N   LEU B 168      12.452  -6.284 -16.273  1.00 92.26           N  
ATOM   1313  CA  LEU B 168      13.046  -5.910 -17.552  1.00 92.26           C  
ATOM   1314  C   LEU B 168      14.085  -6.937 -17.990  1.00 92.26           C  
ATOM   1315  CB  LEU B 168      13.689  -4.524 -17.460  1.00 92.26           C  
ATOM   1316  O   LEU B 168      14.914  -7.369 -17.186  1.00 92.26           O  
ATOM   1317  CG  LEU B 168      12.808  -3.403 -16.907  1.00 92.26           C  
ATOM   1318  CD1 LEU B 168      13.626  -2.130 -16.716  1.00 92.26           C  
ATOM   1319  CD2 LEU B 168      11.622  -3.149 -17.832  1.00 92.26           C  
ATOM   1320  N   SER B 169      13.948  -7.314 -19.232  1.00 91.40           N  
ATOM   1321  CA  SER B 169      15.063  -8.064 -19.802  1.00 91.40           C  
ATOM   1322  C   SER B 169      16.269  -7.162 -20.043  1.00 91.40           C  
ATOM   1323  CB  SER B 169      14.646  -8.731 -21.113  1.00 91.40           C  
ATOM   1324  O   SER B 169      16.171  -6.161 -20.755  1.00 91.40           O  
ATOM   1325  OG  SER B 169      15.682  -9.563 -21.606  1.00 91.40           O  
ATOM   1326  N   ALA B 170      17.369  -7.465 -19.382  1.00 91.91           N  
ATOM   1327  CA  ALA B 170      18.566  -6.633 -19.475  1.00 91.91           C  
ATOM   1328  C   ALA B 170      19.831  -7.485 -19.426  1.00 91.91           C  
ATOM   1329  CB  ALA B 170      18.582  -5.597 -18.353  1.00 91.91           C  
ATOM   1330  O   ALA B 170      20.133  -8.102 -18.402  1.00 91.91           O  
ATOM   1331  N   PRO B 171      20.655  -7.504 -20.494  1.00 92.62           N  
ATOM   1332  CA  PRO B 171      21.829  -8.375 -20.579  1.00 92.62           C  
ATOM   1333  C   PRO B 171      22.976  -7.906 -19.686  1.00 92.62           C  
ATOM   1334  CB  PRO B 171      22.220  -8.297 -22.057  1.00 92.62           C  
ATOM   1335  O   PRO B 171      23.880  -8.687 -19.375  1.00 92.62           O  
ATOM   1336  CG  PRO B 171      21.653  -6.999 -22.534  1.00 92.62           C  
ATOM   1337  CD  PRO B 171      20.394  -6.717 -21.765  1.00 92.62           C  
ATOM   1338  N   SER B 172      23.015  -6.661 -19.302  1.00 95.51           N  
ATOM   1339  CA  SER B 172      24.056  -6.108 -18.440  1.00 95.51           C  
ATOM   1340  C   SER B 172      23.481  -5.085 -17.467  1.00 95.51           C  
ATOM   1341  CB  SER B 172      25.159  -5.462 -19.279  1.00 95.51           C  
ATOM   1342  O   SER B 172      22.376  -4.579 -17.670  1.00 95.51           O  
ATOM   1343  OG  SER B 172      24.677  -4.305 -19.940  1.00 95.51           O  
ATOM   1344  N   ALA B 173      24.230  -4.814 -16.385  1.00 95.10           N  
ATOM   1345  CA  ALA B 173      23.827  -3.782 -15.433  1.00 95.10           C  
ATOM   1346  C   ALA B 173      23.654  -2.434 -16.127  1.00 95.10           C  
ATOM   1347  CB  ALA B 173      24.849  -3.670 -14.305  1.00 95.10           C  
ATOM   1348  O   ALA B 173      22.724  -1.685 -15.818  1.00 95.10           O  
ATOM   1349  N   SER B 174      24.543  -2.125 -17.082  1.00 95.68           N  
ATOM   1350  CA  SER B 174      24.464  -0.867 -17.817  1.00 95.68           C  
ATOM   1351  C   SER B 174      23.197  -0.799 -18.664  1.00 95.68           C  
ATOM   1352  CB  SER B 174      25.693  -0.690 -18.710  1.00 95.68           C  
ATOM   1353  O   SER B 174      22.572   0.258 -18.771  1.00 95.68           O  
ATOM   1354  OG  SER B 174      25.767  -1.725 -19.675  1.00 95.68           O  
ATOM   1355  N   ALA B 175      22.835  -1.950 -19.264  1.00 95.16           N  
ATOM   1356  CA  ALA B 175      21.597  -2.010 -20.036  1.00 95.16           C  
ATOM   1357  C   ALA B 175      20.379  -1.821 -19.135  1.00 95.16           C  
ATOM   1358  CB  ALA B 175      21.500  -3.337 -20.785  1.00 95.16           C  
ATOM   1359  O   ALA B 175      19.412  -1.160 -19.520  1.00 95.16           O  
ATOM   1360  N   ALA B 176      20.408  -2.420 -17.968  1.00 95.42           N  
ATOM   1361  CA  ALA B 176      19.328  -2.263 -16.998  1.00 95.42           C  
ATOM   1362  C   ALA B 176      19.162  -0.801 -16.594  1.00 95.42           C  
ATOM   1363  CB  ALA B 176      19.590  -3.126 -15.766  1.00 95.42           C  
ATOM   1364  O   ALA B 176      18.045  -0.280 -16.569  1.00 95.42           O  
ATOM   1365  N   LEU B 177      20.242  -0.097 -16.283  1.00 96.12           N  
ATOM   1366  CA  LEU B 177      20.218   1.306 -15.884  1.00 96.12           C  
ATOM   1367  C   LEU B 177      19.668   2.181 -17.005  1.00 96.12           C  
ATOM   1368  CB  LEU B 177      21.622   1.777 -15.495  1.00 96.12           C  
ATOM   1369  O   LEU B 177      18.860   3.079 -16.758  1.00 96.12           O  
ATOM   1370  CG  LEU B 177      22.063   1.483 -14.061  1.00 96.12           C  
ATOM   1371  CD1 LEU B 177      23.569   1.678 -13.919  1.00 96.12           C  
ATOM   1372  CD2 LEU B 177      21.309   2.370 -13.076  1.00 96.12           C  
ATOM   1373  N   ALA B 178      20.123   1.812 -18.222  1.00 96.02           N  
ATOM   1374  CA  ALA B 178      19.687   2.598 -19.374  1.00 96.02           C  
ATOM   1375  C   ALA B 178      18.182   2.465 -19.590  1.00 96.02           C  
ATOM   1376  CB  ALA B 178      20.442   2.166 -20.628  1.00 96.02           C  
ATOM   1377  O   ALA B 178      17.496   3.457 -19.847  1.00 96.02           O  
ATOM   1378  N   GLN B 179      17.641   1.237 -19.476  1.00 95.13           N  
ATOM   1379  CA  GLN B 179      16.211   1.004 -19.648  1.00 95.13           C  
ATOM   1380  C   GLN B 179      15.405   1.701 -18.556  1.00 95.13           C  
ATOM   1381  CB  GLN B 179      15.907  -0.495 -19.648  1.00 95.13           C  
ATOM   1382  O   GLN B 179      14.387   2.336 -18.838  1.00 95.13           O  
ATOM   1383  CG  GLN B 179      16.358  -1.214 -20.912  1.00 95.13           C  
ATOM   1384  CD  GLN B 179      16.079  -2.705 -20.872  1.00 95.13           C  
ATOM   1385  NE2 GLN B 179      16.564  -3.427 -21.876  1.00 95.13           N  
ATOM   1386  OE1 GLN B 179      15.433  -3.204 -19.944  1.00 95.13           O  
ATOM   1387  N   ALA B 180      15.893   1.598 -17.344  1.00 96.34           N  
ATOM   1388  CA  ALA B 180      15.214   2.247 -16.225  1.00 96.34           C  
ATOM   1389  C   ALA B 180      15.259   3.766 -16.364  1.00 96.34           C  
ATOM   1390  CB  ALA B 180      15.840   1.818 -14.901  1.00 96.34           C  
ATOM   1391  O   ALA B 180      14.285   4.454 -16.048  1.00 96.34           O  
ATOM   1392  N   GLN B 181      16.376   4.284 -16.829  1.00 96.96           N  
ATOM   1393  CA  GLN B 181      16.513   5.723 -17.028  1.00 96.96           C  
ATOM   1394  C   GLN B 181      15.525   6.230 -18.075  1.00 96.96           C  
ATOM   1395  CB  GLN B 181      17.943   6.074 -17.442  1.00 96.96           C  
ATOM   1396  O   GLN B 181      14.967   7.320 -17.933  1.00 96.96           O  
ATOM   1397  CG  GLN B 181      18.230   7.570 -17.455  1.00 96.96           C  
ATOM   1398  CD  GLN B 181      18.118   8.201 -16.080  1.00 96.96           C  
ATOM   1399  NE2 GLN B 181      17.213   9.163 -15.941  1.00 96.96           N  
ATOM   1400  OE1 GLN B 181      18.839   7.826 -15.149  1.00 96.96           O  
ATOM   1401  N   ARG B 182      15.280   5.457 -19.107  1.00 96.51           N  
ATOM   1402  CA  ARG B 182      14.312   5.831 -20.133  1.00 96.51           C  
ATOM   1403  C   ARG B 182      12.909   5.949 -19.546  1.00 96.51           C  
ATOM   1404  CB  ARG B 182      14.318   4.812 -21.275  1.00 96.51           C  
ATOM   1405  O   ARG B 182      12.169   6.878 -19.875  1.00 96.51           O  
ATOM   1406  CG  ARG B 182      15.544   4.898 -22.170  1.00 96.51           C  
ATOM   1407  CD  ARG B 182      15.362   4.101 -23.454  1.00 96.51           C  
ATOM   1408  NE  ARG B 182      15.225   2.672 -23.187  1.00 96.51           N  
ATOM   1409  NH1 ARG B 182      17.492   2.232 -23.254  1.00 96.51           N  
ATOM   1410  NH2 ARG B 182      16.002   0.537 -22.852  1.00 96.51           N  
ATOM   1411  CZ  ARG B 182      16.240   1.817 -23.098  1.00 96.51           C  
ATOM   1412  N   VAL B 183      12.576   5.020 -18.695  1.00 96.70           N  
ATOM   1413  CA  VAL B 183      11.270   5.057 -18.045  1.00 96.70           C  
ATOM   1414  C   VAL B 183      11.179   6.281 -17.138  1.00 96.70           C  
ATOM   1415  CB  VAL B 183      11.005   3.770 -17.232  1.00 96.70           C  
ATOM   1416  O   VAL B 183      10.180   7.004 -17.159  1.00 96.70           O  
ATOM   1417  CG1 VAL B 183       9.682   3.873 -16.475  1.00 96.70           C  
ATOM   1418  CG2 VAL B 183      11.004   2.549 -18.151  1.00 96.70           C  
ATOM   1419  N   LEU B 184      12.221   6.518 -16.311  1.00 97.21           N  
ATOM   1420  CA  LEU B 184      12.242   7.673 -15.421  1.00 97.21           C  
ATOM   1421  C   LEU B 184      12.082   8.970 -16.207  1.00 97.21           C  
ATOM   1422  CB  LEU B 184      13.545   7.707 -14.618  1.00 97.21           C  
ATOM   1423  O   LEU B 184      11.305   9.844 -15.819  1.00 97.21           O  
ATOM   1424  CG  LEU B 184      13.719   8.884 -13.656  1.00 97.21           C  
ATOM   1425  CD1 LEU B 184      12.525   8.977 -12.712  1.00 97.21           C  
ATOM   1426  CD2 LEU B 184      15.019   8.745 -12.871  1.00 97.21           C  
ATOM   1427  N   ASP B 185      12.819   9.129 -17.334  1.00 96.99           N  
ATOM   1428  CA  ASP B 185      12.737  10.326 -18.166  1.00 96.99           C  
ATOM   1429  C   ASP B 185      11.330  10.509 -18.730  1.00 96.99           C  
ATOM   1430  CB  ASP B 185      13.756  10.258 -19.306  1.00 96.99           C  
ATOM   1431  O   ASP B 185      10.832  11.633 -18.818  1.00 96.99           O  
ATOM   1432  CG  ASP B 185      15.192  10.376 -18.826  1.00 96.99           C  
ATOM   1433  OD1 ASP B 185      16.119  10.004 -19.577  1.00 96.99           O  
ATOM   1434  OD2 ASP B 185      15.398  10.843 -17.685  1.00 96.99           O  
ATOM   1435  N   ALA B 186      10.666   9.357 -19.115  1.00 96.87           N  
ATOM   1436  CA  ALA B 186       9.299   9.416 -19.626  1.00 96.87           C  
ATOM   1437  C   ALA B 186       8.332   9.901 -18.549  1.00 96.87           C  
ATOM   1438  CB  ALA B 186       8.866   8.048 -20.148  1.00 96.87           C  
ATOM   1439  O   ALA B 186       7.405  10.662 -18.836  1.00 96.87           O  
ATOM   1440  N   ILE B 187       8.554   9.503 -17.349  1.00 96.40           N  
ATOM   1441  CA  ILE B 187       7.719   9.932 -16.232  1.00 96.40           C  
ATOM   1442  C   ILE B 187       7.936  11.420 -15.968  1.00 96.40           C  
ATOM   1443  CB  ILE B 187       8.015   9.112 -14.957  1.00 96.40           C  
ATOM   1444  O   ILE B 187       6.977  12.165 -15.750  1.00 96.40           O  
ATOM   1445  CG1 ILE B 187       7.517   7.672 -15.121  1.00 96.40           C  
ATOM   1446  CG2 ILE B 187       7.382   9.774 -13.730  1.00 96.40           C  
ATOM   1447  CD1 ILE B 187       8.003   6.721 -14.035  1.00 96.40           C  
ATOM   1448  N   ARG B 188       9.174  11.872 -16.002  1.00 95.71           N  
ATOM   1449  CA  ARG B 188       9.504  13.275 -15.769  1.00 95.71           C  
ATOM   1450  C   ARG B 188       8.912  14.164 -16.857  1.00 95.71           C  
ATOM   1451  CB  ARG B 188      11.020  13.467 -15.702  1.00 95.71           C  
ATOM   1452  O   ARG B 188       8.686  15.356 -16.637  1.00 95.71           O  
ATOM   1453  CG  ARG B 188      11.650  12.954 -14.417  1.00 95.71           C  
ATOM   1454  CD  ARG B 188      13.170  12.997 -14.477  1.00 95.71           C  
ATOM   1455  NE  ARG B 188      13.770  12.703 -13.179  1.00 95.71           N  
ATOM   1456  NH1 ARG B 188      15.905  12.389 -14.005  1.00 95.71           N  
ATOM   1457  NH2 ARG B 188      15.495  12.169 -11.760  1.00 95.71           N  
ATOM   1458  CZ  ARG B 188      15.055  12.421 -12.984  1.00 95.71           C  
ATOM   1459  N   ALA B 189       8.582  13.590 -18.006  1.00 96.28           N  
ATOM   1460  CA  ALA B 189       8.086  14.346 -19.153  1.00 96.28           C  
ATOM   1461  C   ALA B 189       6.564  14.452 -19.124  1.00 96.28           C  
ATOM   1462  CB  ALA B 189       8.545  13.697 -20.457  1.00 96.28           C  
ATOM   1463  O   ALA B 189       5.964  15.107 -19.980  1.00 96.28           O  
ATOM   1464  N   ILE B 190       5.855  13.734 -18.177  1.00 95.85           N  
ATOM   1465  CA  ILE B 190       4.410  13.865 -18.022  1.00 95.85           C  
ATOM   1466  C   ILE B 190       4.048  15.328 -17.775  1.00 95.85           C  
ATOM   1467  CB  ILE B 190       3.883  12.981 -16.869  1.00 95.85           C  
ATOM   1468  O   ILE B 190       4.748  16.033 -17.044  1.00 95.85           O  
ATOM   1469  CG1 ILE B 190       4.049  11.497 -17.216  1.00 95.85           C  
ATOM   1470  CG2 ILE B 190       2.420  13.311 -16.561  1.00 95.85           C  
ATOM   1471  CD1 ILE B 190       3.839  10.558 -16.036  1.00 95.85           C  
ATOM   1472  N   ALA B 191       3.029  15.806 -18.399  1.00 94.71           N  
ATOM   1473  CA  ALA B 191       2.593  17.188 -18.220  1.00 94.71           C  
ATOM   1474  C   ALA B 191       2.444  17.529 -16.740  1.00 94.71           C  
ATOM   1475  CB  ALA B 191       1.276  17.430 -18.954  1.00 94.71           C  
ATOM   1476  O   ALA B 191       1.852  16.763 -15.977  1.00 94.71           O  
ATOM   1477  N   PRO B 192       2.984  18.616 -16.287  1.00 92.97           N  
ATOM   1478  CA  PRO B 192       2.897  19.011 -14.880  1.00 92.97           C  
ATOM   1479  C   PRO B 192       1.458  19.227 -14.415  1.00 92.97           C  
ATOM   1480  CB  PRO B 192       3.688  20.321 -14.831  1.00 92.97           C  
ATOM   1481  O   PRO B 192       0.593  19.586 -15.219  1.00 92.97           O  
ATOM   1482  CG  PRO B 192       4.521  20.310 -16.072  1.00 92.97           C  
ATOM   1483  CD  PRO B 192       3.819  19.482 -17.110  1.00 92.97           C  
ATOM   1484  N   LEU B 193       1.228  18.916 -13.245  1.00 90.09           N  
ATOM   1485  CA  LEU B 193      -0.065  19.209 -12.636  1.00 90.09           C  
ATOM   1486  C   LEU B 193      -0.236  20.709 -12.419  1.00 90.09           C  
ATOM   1487  CB  LEU B 193      -0.209  18.469 -11.304  1.00 90.09           C  
ATOM   1488  O   LEU B 193       0.691  21.385 -11.967  1.00 90.09           O  
ATOM   1489  CG  LEU B 193      -0.216  16.941 -11.374  1.00 90.09           C  
ATOM   1490  CD1 LEU B 193      -0.162  16.346  -9.971  1.00 90.09           C  
ATOM   1491  CD2 LEU B 193      -1.448  16.446 -12.123  1.00 90.09           C  
ATOM   1492  N   ASP B 194      -1.350  21.257 -12.838  1.00 86.34           N  
ATOM   1493  CA  ASP B 194      -1.647  22.666 -12.601  1.00 86.34           C  
ATOM   1494  C   ASP B 194      -2.021  22.912 -11.141  1.00 86.34           C  
ATOM   1495  CB  ASP B 194      -2.776  23.138 -13.520  1.00 86.34           C  
ATOM   1496  O   ASP B 194      -2.973  22.319 -10.631  1.00 86.34           O  
ATOM   1497  CG  ASP B 194      -2.336  23.304 -14.964  1.00 86.34           C  
ATOM   1498  OD1 ASP B 194      -3.188  23.214 -15.875  1.00 86.34           O  
ATOM   1499  OD2 ASP B 194      -1.127  23.523 -15.193  1.00 86.34           O  
ATOM   1500  N   THR B 195      -1.178  23.576 -10.451  1.00 84.08           N  
ATOM   1501  CA  THR B 195      -1.433  23.945  -9.063  1.00 84.08           C  
ATOM   1502  C   THR B 195      -1.476  25.462  -8.905  1.00 84.08           C  
ATOM   1503  CB  THR B 195      -0.362  23.359  -8.124  1.00 84.08           C  
ATOM   1504  O   THR B 195      -0.998  26.195  -9.773  1.00 84.08           O  
ATOM   1505  CG2 THR B 195      -0.122  21.881  -8.417  1.00 84.08           C  
ATOM   1506  OG1 THR B 195       0.866  24.075  -8.303  1.00 84.08           O  
ATOM   1507  N   PRO B 196      -2.224  25.940  -7.909  1.00 83.15           N  
ATOM   1508  CA  PRO B 196      -2.248  27.386  -7.676  1.00 83.15           C  
ATOM   1509  C   PRO B 196      -0.851  27.984  -7.535  1.00 83.15           C  
ATOM   1510  CB  PRO B 196      -3.034  27.520  -6.370  1.00 83.15           C  
ATOM   1511  O   PRO B 196      -0.658  29.177  -7.784  1.00 83.15           O  
ATOM   1512  CG  PRO B 196      -3.855  26.274  -6.288  1.00 83.15           C  
ATOM   1513  CD  PRO B 196      -3.116  25.168  -6.986  1.00 83.15           C  
ATOM   1514  N   HIS B 197       0.147  27.196  -7.284  1.00 82.52           N  
ATOM   1515  CA  HIS B 197       1.506  27.686  -7.085  1.00 82.52           C  
ATOM   1516  C   HIS B 197       2.361  27.458  -8.328  1.00 82.52           C  
ATOM   1517  CB  HIS B 197       2.149  27.007  -5.874  1.00 82.52           C  
ATOM   1518  O   HIS B 197       3.564  27.729  -8.317  1.00 82.52           O  
ATOM   1519  CG  HIS B 197       1.387  27.204  -4.602  1.00 82.52           C  
ATOM   1520  CD2 HIS B 197       0.751  26.318  -3.801  1.00 82.52           C  
ATOM   1521  ND1 HIS B 197       1.215  28.442  -4.023  1.00 82.52           N  
ATOM   1522  CE1 HIS B 197       0.503  28.308  -2.916  1.00 82.52           C  
ATOM   1523  NE2 HIS B 197       0.209  27.029  -2.758  1.00 82.52           N  
ATOM   1524  N   GLY B 198       1.835  27.079  -9.219  1.00 87.24           N  
ATOM   1525  CA  GLY B 198       2.552  26.802 -10.454  1.00 87.24           C  
ATOM   1526  C   GLY B 198       2.551  25.331 -10.827  1.00 87.24           C  
ATOM   1527  O   GLY B 198       2.109  24.487 -10.044  1.00 87.24           O  
ATOM   1528  N   PRO B 199       3.059  25.097 -12.023  1.00 89.38           N  
ATOM   1529  CA  PRO B 199       3.085  23.705 -12.477  1.00 89.38           C  
ATOM   1530  C   PRO B 199       3.990  22.822 -11.621  1.00 89.38           C  
ATOM   1531  CB  PRO B 199       3.620  23.810 -13.908  1.00 89.38           C  
ATOM   1532  O   PRO B 199       5.088  23.239 -11.244  1.00 89.38           O  
ATOM   1533  CG  PRO B 199       4.343  25.117 -13.949  1.00 89.38           C  
ATOM   1534  CD  PRO B 199       3.746  26.027 -12.914  1.00 89.38           C  
ATOM   1535  N   ARG B 200       3.494  21.708 -11.214  1.00 88.18           N  
ATOM   1536  CA  ARG B 200       4.260  20.728 -10.450  1.00 88.18           C  
ATOM   1537  C   ARG B 200       4.656  19.542 -11.322  1.00 88.18           C  
ATOM   1538  CB  ARG B 200       3.459  20.244  -9.239  1.00 88.18           C  
ATOM   1539  O   ARG B 200       3.793  18.826 -11.836  1.00 88.18           O  
ATOM   1540  CG  ARG B 200       4.231  19.308  -8.323  1.00 88.18           C  
ATOM   1541  CD  ARG B 200       3.433  18.953  -7.077  1.00 88.18           C  
ATOM   1542  NE  ARG B 200       3.934  19.652  -5.898  1.00 88.18           N  
ATOM   1543  NH1 ARG B 200       4.904  17.783  -4.947  1.00 88.18           N  
ATOM   1544  NH2 ARG B 200       5.030  19.811  -3.886  1.00 88.18           N  
ATOM   1545  CZ  ARG B 200       4.622  19.080  -4.913  1.00 88.18           C  
ATOM   1546  N   HIS B 201       5.977  19.424 -11.468  1.00 92.73           N  
ATOM   1547  CA  HIS B 201       6.480  18.294 -12.241  1.00 92.73           C  
ATOM   1548  C   HIS B 201       6.458  17.010 -11.418  1.00 92.73           C  
ATOM   1549  CB  HIS B 201       7.899  18.574 -12.739  1.00 92.73           C  
ATOM   1550  O   HIS B 201       6.779  17.025 -10.228  1.00 92.73           O  
ATOM   1551  CG  HIS B 201       7.965  19.624 -13.802  1.00 92.73           C  
ATOM   1552  CD2 HIS B 201       8.279  20.939 -13.734  1.00 92.73           C  
ATOM   1553  ND1 HIS B 201       7.682  19.362 -15.125  1.00 92.73           N  
ATOM   1554  CE1 HIS B 201       7.821  20.475 -15.827  1.00 92.73           C  
ATOM   1555  NE2 HIS B 201       8.183  21.446 -15.007  1.00 92.73           N  
ATOM   1556  N   VAL B 202       6.046  15.899 -12.056  1.00 92.44           N  
ATOM   1557  CA  VAL B 202       6.001  14.594 -11.405  1.00 92.44           C  
ATOM   1558  C   VAL B 202       7.367  13.920 -11.502  1.00 92.44           C  
ATOM   1559  CB  VAL B 202       4.914  13.688 -12.027  1.00 92.44           C  
ATOM   1560  O   VAL B 202       8.000  13.935 -12.560  1.00 92.44           O  
ATOM   1561  CG1 VAL B 202       4.917  12.310 -11.366  1.00 92.44           C  
ATOM   1562  CG2 VAL B 202       3.539  14.341 -11.900  1.00 92.44           C  
ATOM   1563  N   THR B 203       7.857  13.510 -10.411  1.00 96.39           N  
ATOM   1564  CA  THR B 203       9.090  12.732 -10.380  1.00 96.39           C  
ATOM   1565  C   THR B 203       8.858  11.377  -9.717  1.00 96.39           C  
ATOM   1566  CB  THR B 203      10.208  13.486  -9.636  1.00 96.39           C  
ATOM   1567  O   THR B 203       7.838  11.170  -9.056  1.00 96.39           O  
ATOM   1568  CG2 THR B 203      10.445  14.862 -10.249  1.00 96.39           C  
ATOM   1569  OG1 THR B 203       9.836  13.645  -8.262  1.00 96.39           O  
ATOM   1570  N   ALA B 204       9.761  10.402  -9.977  1.00 97.01           N  
ATOM   1571  CA  ALA B 204       9.727   9.069  -9.379  1.00 97.01           C  
ATOM   1572  C   ALA B 204      11.124   8.621  -8.958  1.00 97.01           C  
ATOM   1573  CB  ALA B 204       9.121   8.064 -10.354  1.00 97.01           C  
ATOM   1574  O   ALA B 204      12.125   9.164  -9.431  1.00 97.01           O  
ATOM   1575  N   THR B 205      11.150   7.788  -8.054  1.00 97.20           N  
ATOM   1576  CA  THR B 205      12.395   7.206  -7.566  1.00 97.20           C  
ATOM   1577  C   THR B 205      12.442   5.709  -7.854  1.00 97.20           C  
ATOM   1578  CB  THR B 205      12.570   7.447  -6.055  1.00 97.20           C  
ATOM   1579  O   THR B 205      11.467   4.994  -7.613  1.00 97.20           O  
ATOM   1580  CG2 THR B 205      13.881   6.853  -5.551  1.00 97.20           C  
ATOM   1581  OG1 THR B 205      12.566   8.857  -5.798  1.00 97.20           O  
ATOM   1582  N   PHE B 206      13.703   5.246  -8.370  1.00 97.38           N  
ATOM   1583  CA  PHE B 206      13.820   3.871  -8.841  1.00 97.38           C  
ATOM   1584  C   PHE B 206      14.878   3.114  -8.045  1.00 97.38           C  
ATOM   1585  CB  PHE B 206      14.164   3.839 -10.333  1.00 97.38           C  
ATOM   1586  O   PHE B 206      15.960   3.643  -7.782  1.00 97.38           O  
ATOM   1587  CG  PHE B 206      12.992   4.128 -11.232  1.00 97.38           C  
ATOM   1588  CD1 PHE B 206      12.608   3.220 -12.211  1.00 97.38           C  
ATOM   1589  CD2 PHE B 206      12.274   5.310 -11.098  1.00 97.38           C  
ATOM   1590  CE1 PHE B 206      11.524   3.485 -13.045  1.00 97.38           C  
ATOM   1591  CE2 PHE B 206      11.190   5.582 -11.927  1.00 97.38           C  
ATOM   1592  CZ  PHE B 206      10.817   4.669 -12.901  1.00 97.38           C  
ATOM   1593  N   GLY B 207      14.552   1.997  -7.675  1.00 97.39           N  
ATOM   1594  CA  GLY B 207      15.507   0.998  -7.222  1.00 97.39           C  
ATOM   1595  C   GLY B 207      15.538  -0.239  -8.099  1.00 97.39           C  
ATOM   1596  O   GLY B 207      14.495  -0.836  -8.376  1.00 97.39           O  
ATOM   1597  N   LEU B 208      16.830  -0.681  -8.566  1.00 96.57           N  
ATOM   1598  CA  LEU B 208      16.952  -1.816  -9.474  1.00 96.57           C  
ATOM   1599  C   LEU B 208      17.811  -2.915  -8.858  1.00 96.57           C  
ATOM   1600  CB  LEU B 208      17.552  -1.371 -10.810  1.00 96.57           C  
ATOM   1601  O   LEU B 208      18.844  -2.633  -8.247  1.00 96.57           O  
ATOM   1602  CG  LEU B 208      16.684  -0.453 -11.672  1.00 96.57           C  
ATOM   1603  CD1 LEU B 208      16.772   0.984 -11.169  1.00 96.57           C  
ATOM   1604  CD2 LEU B 208      17.102  -0.539 -13.136  1.00 96.57           C  
ATOM   1605  N   ALA B 209      17.331  -4.013  -8.954  1.00 96.22           N  
ATOM   1606  CA  ALA B 209      18.171  -5.192  -8.762  1.00 96.22           C  
ATOM   1607  C   ALA B 209      18.488  -5.863 -10.096  1.00 96.22           C  
ATOM   1608  CB  ALA B 209      17.491  -6.183  -7.820  1.00 96.22           C  
ATOM   1609  O   ALA B 209      17.587  -6.354 -10.780  1.00 96.22           O  
ATOM   1610  N   TRP B 210      19.788  -5.864 -10.512  1.00 95.99           N  
ATOM   1611  CA  TRP B 210      20.170  -6.535 -11.750  1.00 95.99           C  
ATOM   1612  C   TRP B 210      20.638  -7.960 -11.475  1.00 95.99           C  
ATOM   1613  CB  TRP B 210      21.273  -5.752 -12.468  1.00 95.99           C  
ATOM   1614  O   TRP B 210      21.476  -8.187 -10.599  1.00 95.99           O  
ATOM   1615  CG  TRP B 210      21.765  -6.406 -13.724  1.00 95.99           C  
ATOM   1616  CD1 TRP B 210      21.114  -6.481 -14.924  1.00 95.99           C  
ATOM   1617  CD2 TRP B 210      23.014  -7.082 -13.902  1.00 95.99           C  
ATOM   1618  CE2 TRP B 210      23.053  -7.542 -15.237  1.00 95.99           C  
ATOM   1619  CE3 TRP B 210      24.105  -7.342 -13.062  1.00 95.99           C  
ATOM   1620  NE1 TRP B 210      21.883  -7.163 -15.838  1.00 95.99           N  
ATOM   1621  CH2 TRP B 210      25.197  -8.491 -14.909  1.00 95.99           C  
ATOM   1622  CZ2 TRP B 210      24.143  -8.249 -15.751  1.00 95.99           C  
ATOM   1623  CZ3 TRP B 210      25.188  -8.046 -13.576  1.00 95.99           C  
ATOM   1624  N   ILE B 211      20.120  -8.881 -12.086  1.00 93.03           N  
ATOM   1625  CA  ILE B 211      20.450 -10.294 -11.938  1.00 93.03           C  
ATOM   1626  C   ILE B 211      21.191 -10.783 -13.180  1.00 93.03           C  
ATOM   1627  CB  ILE B 211      19.184 -11.147 -11.699  1.00 93.03           C  
ATOM   1628  O   ILE B 211      20.613 -10.859 -14.267  1.00 93.03           O  
ATOM   1629  CG1 ILE B 211      18.389 -10.601 -10.508  1.00 93.03           C  
ATOM   1630  CG2 ILE B 211      19.556 -12.617 -11.482  1.00 93.03           C  
ATOM   1631  CD1 ILE B 211      16.906 -10.944 -10.543  1.00 93.03           C  
ATOM   1632  N   ALA B 212      22.520 -11.157 -13.062  1.00 92.30           N  
ATOM   1633  CA  ALA B 212      23.368 -11.600 -14.166  1.00 92.30           C  
ATOM   1634  C   ALA B 212      22.938 -12.975 -14.670  1.00 92.30           C  
ATOM   1635  CB  ALA B 212      24.832 -11.630 -13.734  1.00 92.30           C  
ATOM   1636  O   ALA B 212      22.344 -13.758 -13.926  1.00 92.30           O  
ATOM   1637  N   PRO B 213      23.231 -13.203 -15.968  1.00 88.76           N  
ATOM   1638  CA  PRO B 213      22.978 -14.566 -16.443  1.00 88.76           C  
ATOM   1639  C   PRO B 213      23.668 -15.626 -15.588  1.00 88.76           C  
ATOM   1640  CB  PRO B 213      23.545 -14.556 -17.864  1.00 88.76           C  
ATOM   1641  O   PRO B 213      24.816 -15.441 -15.175  1.00 88.76           O  
ATOM   1642  CG  PRO B 213      23.568 -13.114 -18.257  1.00 88.76           C  
ATOM   1643  CD  PRO B 213      23.799 -12.288 -17.024  1.00 88.76           C  
ATOM   1644  N   GLY B 214      23.071 -16.652 -15.224  1.00 86.01           N  
ATOM   1645  CA  GLY B 214      23.636 -17.752 -14.459  1.00 86.01           C  
ATOM   1646  C   GLY B 214      23.428 -17.607 -12.963  1.00 86.01           C  
ATOM   1647  O   GLY B 214      23.623 -18.562 -12.208  1.00 86.01           O  
ATOM   1648  N   VAL B 215      22.959 -16.448 -12.489  1.00 89.99           N  
ATOM   1649  CA  VAL B 215      22.713 -16.222 -11.068  1.00 89.99           C  
ATOM   1650  C   VAL B 215      21.318 -16.723 -10.700  1.00 89.99           C  
ATOM   1651  CB  VAL B 215      22.857 -14.729 -10.697  1.00 89.99           C  
ATOM   1652  O   VAL B 215      20.340 -16.417 -11.385  1.00 89.99           O  
ATOM   1653  CG1 VAL B 215      22.383 -14.480  -9.267  1.00 89.99           C  
ATOM   1654  CG2 VAL B 215      24.306 -14.275 -10.870  1.00 89.99           C  
ATOM   1655  N   SER B 216      21.274 -17.539  -9.699  1.00 86.63           N  
ATOM   1656  CA  SER B 216      20.008 -18.079  -9.216  1.00 86.63           C  
ATOM   1657  C   SER B 216      19.536 -17.347  -7.964  1.00 86.63           C  
ATOM   1658  CB  SER B 216      20.139 -19.574  -8.924  1.00 86.63           C  
ATOM   1659  O   SER B 216      20.246 -17.307  -6.958  1.00 86.63           O  
ATOM   1660  OG  SER B 216      18.891 -20.123  -8.538  1.00 86.63           O  
ATOM   1661  N   LEU B 217      18.357 -16.745  -8.019  1.00 87.91           N  
ATOM   1662  CA  LEU B 217      17.780 -16.004  -6.903  1.00 87.91           C  
ATOM   1663  C   LEU B 217      16.313 -16.373  -6.706  1.00 87.91           C  
ATOM   1664  CB  LEU B 217      17.912 -14.496  -7.134  1.00 87.91           C  
ATOM   1665  O   LEU B 217      15.615 -16.697  -7.670  1.00 87.91           O  
ATOM   1666  CG  LEU B 217      19.332 -13.928  -7.106  1.00 87.91           C  
ATOM   1667  CD1 LEU B 217      19.324 -12.460  -7.518  1.00 87.91           C  
ATOM   1668  CD2 LEU B 217      19.949 -14.098  -5.722  1.00 87.91           C  
ATOM   1669  N   THR B 218      15.915 -16.419  -5.436  1.00 90.38           N  
ATOM   1670  CA  THR B 218      14.478 -16.441  -5.188  1.00 90.38           C  
ATOM   1671  C   THR B 218      13.854 -15.084  -5.500  1.00 90.38           C  
ATOM   1672  CB  THR B 218      14.169 -16.828  -3.730  1.00 90.38           C  
ATOM   1673  O   THR B 218      14.549 -14.067  -5.529  1.00 90.38           O  
ATOM   1674  CG2 THR B 218      14.865 -18.130  -3.347  1.00 90.38           C  
ATOM   1675  OG1 THR B 218      14.620 -15.784  -2.859  1.00 90.38           O  
ATOM   1676  N   TRP B 219      12.627 -15.023  -5.796  1.00 88.55           N  
ATOM   1677  CA  TRP B 219      11.961 -13.752  -6.060  1.00 88.55           C  
ATOM   1678  C   TRP B 219      12.074 -12.819  -4.859  1.00 88.55           C  
ATOM   1679  CB  TRP B 219      10.487 -13.979  -6.409  1.00 88.55           C  
ATOM   1680  O   TRP B 219      12.206 -11.603  -5.020  1.00 88.55           O  
ATOM   1681  CG  TRP B 219       9.653 -14.449  -5.254  1.00 88.55           C  
ATOM   1682  CD1 TRP B 219       9.391 -15.743  -4.900  1.00 88.55           C  
ATOM   1683  CD2 TRP B 219       8.969 -13.626  -4.305  1.00 88.55           C  
ATOM   1684  CE2 TRP B 219       8.310 -14.489  -3.401  1.00 88.55           C  
ATOM   1685  CE3 TRP B 219       8.848 -12.241  -4.130  1.00 88.55           C  
ATOM   1686  NE1 TRP B 219       8.584 -15.774  -3.787  1.00 88.55           N  
ATOM   1687  CH2 TRP B 219       7.441 -12.652  -2.189  1.00 88.55           C  
ATOM   1688  CZ2 TRP B 219       7.542 -14.011  -2.337  1.00 88.55           C  
ATOM   1689  CZ3 TRP B 219       8.083 -11.767  -3.070  1.00 88.55           C  
ATOM   1690  N   GLU B 220      12.054 -13.446  -3.600  1.00 90.07           N  
ATOM   1691  CA  GLU B 220      12.191 -12.663  -2.375  1.00 90.07           C  
ATOM   1692  C   GLU B 220      13.539 -11.951  -2.323  1.00 90.07           C  
ATOM   1693  CB  GLU B 220      12.019 -13.557  -1.144  1.00 90.07           C  
ATOM   1694  O   GLU B 220      13.619 -10.792  -1.912  1.00 90.07           O  
ATOM   1695  CG  GLU B 220      10.602 -14.077  -0.955  1.00 90.07           C  
ATOM   1696  CD  GLU B 220      10.342 -15.389  -1.679  1.00 90.07           C  
ATOM   1697  OE1 GLU B 220       9.301 -16.032  -1.415  1.00 90.07           O  
ATOM   1698  OE2 GLU B 220      11.188 -15.777  -2.515  1.00 90.07           O  
ATOM   1699  N   GLN B 221      14.638 -12.616  -2.739  1.00 91.33           N  
ATOM   1700  CA  GLN B 221      15.970 -12.020  -2.747  1.00 91.33           C  
ATOM   1701  C   GLN B 221      16.052 -10.870  -3.746  1.00 91.33           C  
ATOM   1702  CB  GLN B 221      17.029 -13.075  -3.073  1.00 91.33           C  
ATOM   1703  O   GLN B 221      16.599  -9.809  -3.436  1.00 91.33           O  
ATOM   1704  CG  GLN B 221      17.334 -14.017  -1.916  1.00 91.33           C  
ATOM   1705  CD  GLN B 221      18.119 -15.242  -2.348  1.00 91.33           C  
ATOM   1706  NE2 GLN B 221      18.721 -15.930  -1.385  1.00 91.33           N  
ATOM   1707  OE1 GLN B 221      18.183 -15.567  -3.538  1.00 91.33           O  
ATOM   1708  N   ALA B 222      15.502 -11.090  -4.977  1.00 91.62           N  
ATOM   1709  CA  ALA B 222      15.493 -10.040  -5.992  1.00 91.62           C  
ATOM   1710  C   ALA B 222      14.719  -8.816  -5.508  1.00 91.62           C  
ATOM   1711  CB  ALA B 222      14.894 -10.564  -7.294  1.00 91.62           C  
ATOM   1712  O   ALA B 222      15.178  -7.682  -5.664  1.00 91.62           O  
ATOM   1713  N   TYR B 223      13.553  -9.078  -4.938  1.00 92.55           N  
ATOM   1714  CA  TYR B 223      12.720  -7.998  -4.420  1.00 92.55           C  
ATOM   1715  C   TYR B 223      13.447  -7.225  -3.325  1.00 92.55           C  
ATOM   1716  CB  TYR B 223      11.398  -8.550  -3.880  1.00 92.55           C  
ATOM   1717  O   TYR B 223      13.421  -5.992  -3.305  1.00 92.55           O  
ATOM   1718  CG  TYR B 223      10.412  -7.480  -3.477  1.00 92.55           C  
ATOM   1719  CD1 TYR B 223      10.360  -7.012  -2.165  1.00 92.55           C  
ATOM   1720  CD2 TYR B 223       9.532  -6.936  -4.405  1.00 92.55           C  
ATOM   1721  CE1 TYR B 223       9.452  -6.028  -1.789  1.00 92.55           C  
ATOM   1722  CE2 TYR B 223       8.620  -5.951  -4.040  1.00 92.55           C  
ATOM   1723  OH  TYR B 223       7.687  -4.529  -2.364  1.00 92.55           O  
ATOM   1724  CZ  TYR B 223       8.588  -5.504  -2.732  1.00 92.55           C  
ATOM   1725  N   SER B 224      14.091  -7.974  -2.315  1.00 93.34           N  
ATOM   1726  CA  SER B 224      14.823  -7.345  -1.221  1.00 93.34           C  
ATOM   1727  C   SER B 224      15.940  -6.450  -1.746  1.00 93.34           C  
ATOM   1728  CB  SER B 224      15.405  -8.405  -0.285  1.00 93.34           C  
ATOM   1729  O   SER B 224      16.139  -5.339  -1.249  1.00 93.34           O  
ATOM   1730  OG  SER B 224      16.103  -7.800   0.789  1.00 93.34           O  
ATOM   1731  N   ASP B 225      16.725  -6.909  -2.752  1.00 94.66           N  
ATOM   1732  CA  ASP B 225      17.802  -6.119  -3.341  1.00 94.66           C  
ATOM   1733  C   ASP B 225      17.258  -4.853  -4.000  1.00 94.66           C  
ATOM   1734  CB  ASP B 225      18.581  -6.950  -4.363  1.00 94.66           C  
ATOM   1735  O   ASP B 225      17.828  -3.771  -3.844  1.00 94.66           O  
ATOM   1736  CG  ASP B 225      19.446  -8.021  -3.721  1.00 94.66           C  
ATOM   1737  OD1 ASP B 225      19.917  -8.933  -4.434  1.00 94.66           O  
ATOM   1738  OD2 ASP B 225      19.655  -7.953  -2.490  1.00 94.66           O  
ATOM   1739  N   ALA B 226      16.130  -4.993  -4.816  1.00 95.12           N  
ATOM   1740  CA  ALA B 226      15.514  -3.829  -5.448  1.00 95.12           C  
ATOM   1741  C   ALA B 226      14.983  -2.854  -4.400  1.00 95.12           C  
ATOM   1742  CB  ALA B 226      14.390  -4.264  -6.384  1.00 95.12           C  
ATOM   1743  O   ALA B 226      15.102  -1.637  -4.559  1.00 95.12           O  
ATOM   1744  N   ASP B 227      14.376  -3.423  -3.367  1.00 94.91           N  
ATOM   1745  CA  ASP B 227      13.856  -2.602  -2.277  1.00 94.91           C  
ATOM   1746  C   ASP B 227      14.979  -1.836  -1.582  1.00 94.91           C  
ATOM   1747  CB  ASP B 227      13.105  -3.469  -1.264  1.00 94.91           C  
ATOM   1748  O   ASP B 227      14.826  -0.656  -1.260  1.00 94.91           O  
ATOM   1749  CG  ASP B 227      12.301  -2.654  -0.267  1.00 94.91           C  
ATOM   1750  OD1 ASP B 227      12.548  -2.766   0.953  1.00 94.91           O  
ATOM   1751  OD2 ASP B 227      11.410  -1.894  -0.705  1.00 94.91           O  
ATOM   1752  N   ARG B 228      16.113  -2.439  -1.309  1.00 95.02           N  
ATOM   1753  CA  ARG B 228      17.271  -1.775  -0.718  1.00 95.02           C  
ATOM   1754  C   ARG B 228      17.783  -0.660  -1.623  1.00 95.02           C  
ATOM   1755  CB  ARG B 228      18.389  -2.784  -0.446  1.00 95.02           C  
ATOM   1756  O   ARG B 228      18.118   0.428  -1.148  1.00 95.02           O  
ATOM   1757  CG  ARG B 228      19.568  -2.205   0.320  1.00 95.02           C  
ATOM   1758  CD  ARG B 228      20.509  -3.295   0.814  1.00 95.02           C  
ATOM   1759  NE  ARG B 228      21.058  -4.075  -0.292  1.00 95.02           N  
ATOM   1760  NH1 ARG B 228      20.281  -6.107   0.483  1.00 95.02           N  
ATOM   1761  NH2 ARG B 228      21.475  -6.001  -1.471  1.00 95.02           N  
ATOM   1762  CZ  ARG B 228      20.937  -5.393  -0.424  1.00 95.02           C  
ATOM   1763  N   ALA B 229      17.851  -0.953  -2.920  1.00 96.40           N  
ATOM   1764  CA  ALA B 229      18.272   0.060  -3.884  1.00 96.40           C  
ATOM   1765  C   ALA B 229      17.324   1.256  -3.874  1.00 96.40           C  
ATOM   1766  CB  ALA B 229      18.351  -0.540  -5.286  1.00 96.40           C  
ATOM   1767  O   ALA B 229      17.763   2.405  -3.952  1.00 96.40           O  
ATOM   1768  N   LEU B 230      15.994   0.998  -3.839  1.00 95.94           N  
ATOM   1769  CA  LEU B 230      14.994   2.059  -3.793  1.00 95.94           C  
ATOM   1770  C   LEU B 230      15.155   2.905  -2.534  1.00 95.94           C  
ATOM   1771  CB  LEU B 230      13.583   1.468  -3.847  1.00 95.94           C  
ATOM   1772  O   LEU B 230      15.093   4.135  -2.595  1.00 95.94           O  
ATOM   1773  CG  LEU B 230      12.427   2.469  -3.832  1.00 95.94           C  
ATOM   1774  CD1 LEU B 230      12.559   3.449  -4.993  1.00 95.94           C  
ATOM   1775  CD2 LEU B 230      11.088   1.742  -3.888  1.00 95.94           C  
ATOM   1776  N   TYR B 231      15.358   2.136  -1.412  1.00 94.21           N  
ATOM   1777  CA  TYR B 231      15.567   2.831  -0.147  1.00 94.21           C  
ATOM   1778  C   TYR B 231      16.772   3.761  -0.228  1.00 94.21           C  
ATOM   1779  CB  TYR B 231      15.758   1.828   0.994  1.00 94.21           C  
ATOM   1780  O   TYR B 231      16.706   4.912   0.210  1.00 94.21           O  
ATOM   1781  CG  TYR B 231      15.995   2.474   2.337  1.00 94.21           C  
ATOM   1782  CD1 TYR B 231      17.262   2.477   2.916  1.00 94.21           C  
ATOM   1783  CD2 TYR B 231      14.954   3.081   3.031  1.00 94.21           C  
ATOM   1784  CE1 TYR B 231      17.486   3.069   4.155  1.00 94.21           C  
ATOM   1785  CE2 TYR B 231      15.166   3.676   4.270  1.00 94.21           C  
ATOM   1786  OH  TYR B 231      16.649   4.254   6.049  1.00 94.21           O  
ATOM   1787  CZ  TYR B 231      16.433   3.666   4.823  1.00 94.21           C  
ATOM   1788  N   ARG B 232      17.911   3.370  -0.756  1.00 95.98           N  
ATOM   1789  CA  ARG B 232      19.111   4.185  -0.917  1.00 95.98           C  
ATOM   1790  C   ARG B 232      18.833   5.399  -1.798  1.00 95.98           C  
ATOM   1791  CB  ARG B 232      20.249   3.355  -1.513  1.00 95.98           C  
ATOM   1792  O   ARG B 232      19.301   6.502  -1.508  1.00 95.98           O  
ATOM   1793  CG  ARG B 232      20.837   2.335  -0.551  1.00 95.98           C  
ATOM   1794  CD  ARG B 232      22.130   1.735  -1.086  1.00 95.98           C  
ATOM   1795  NE  ARG B 232      22.645   0.691  -0.204  1.00 95.98           N  
ATOM   1796  NH1 ARG B 232      24.304  -0.003  -1.654  1.00 95.98           N  
ATOM   1797  NH2 ARG B 232      24.052  -1.027   0.382  1.00 95.98           N  
ATOM   1798  CZ  ARG B 232      23.666  -0.111  -0.494  1.00 95.98           C  
ATOM   1799  N   ALA B 233      18.051   5.188  -2.847  1.00 96.53           N  
ATOM   1800  CA  ALA B 233      17.698   6.284  -3.746  1.00 96.53           C  
ATOM   1801  C   ALA B 233      16.852   7.332  -3.027  1.00 96.53           C  
ATOM   1802  CB  ALA B 233      16.955   5.752  -4.968  1.00 96.53           C  
ATOM   1803  O   ALA B 233      17.044   8.534  -3.223  1.00 96.53           O  
ATOM   1804  N   LYS B 234      15.879   6.894  -2.232  1.00 93.72           N  
ATOM   1805  CA  LYS B 234      15.035   7.818  -1.480  1.00 93.72           C  
ATOM   1806  C   LYS B 234      15.856   8.616  -0.471  1.00 93.72           C  
ATOM   1807  CB  LYS B 234      13.915   7.062  -0.764  1.00 93.72           C  
ATOM   1808  O   LYS B 234      15.674   9.827  -0.333  1.00 93.72           O  
ATOM   1809  CG  LYS B 234      12.807   6.577  -1.688  1.00 93.72           C  
ATOM   1810  CD  LYS B 234      11.699   5.876  -0.912  1.00 93.72           C  
ATOM   1811  CE  LYS B 234      10.529   5.510  -1.814  1.00 93.72           C  
ATOM   1812  NZ  LYS B 234       9.441   4.820  -1.058  1.00 93.72           N  
ATOM   1813  N   GLN B 235      16.811   7.886   0.195  1.00 94.17           N  
ATOM   1814  CA  GLN B 235      17.654   8.534   1.194  1.00 94.17           C  
ATOM   1815  C   GLN B 235      18.592   9.549   0.548  1.00 94.17           C  
ATOM   1816  CB  GLN B 235      18.462   7.494   1.972  1.00 94.17           C  
ATOM   1817  O   GLN B 235      18.982  10.533   1.180  1.00 94.17           O  
ATOM   1818  CG  GLN B 235      17.619   6.625   2.896  1.00 94.17           C  
ATOM   1819  CD  GLN B 235      16.961   7.419   4.008  1.00 94.17           C  
ATOM   1820  NE2 GLN B 235      15.716   7.078   4.323  1.00 94.17           N  
ATOM   1821  OE1 GLN B 235      17.566   8.331   4.581  1.00 94.17           O  
ATOM   1822  N   ALA B 236      18.837   9.321  -0.689  1.00 95.55           N  
ATOM   1823  CA  ALA B 236      19.762  10.193  -1.408  1.00 95.55           C  
ATOM   1824  C   ALA B 236      19.021  11.349  -2.074  1.00 95.55           C  
ATOM   1825  CB  ALA B 236      20.545   9.397  -2.449  1.00 95.55           C  
ATOM   1826  O   ALA B 236      19.582  12.049  -2.920  1.00 95.55           O  
ATOM   1827  N   GLY B 237      17.751  11.477  -1.836  1.00 93.52           N  
ATOM   1828  CA  GLY B 237      17.052  12.684  -2.246  1.00 93.52           C  
ATOM   1829  C   GLY B 237      15.958  12.424  -3.264  1.00 93.52           C  
ATOM   1830  O   GLY B 237      15.382  13.363  -3.818  1.00 93.52           O  
ATOM   1831  N   LYS B 238      15.642  11.227  -3.504  1.00 93.33           N  
ATOM   1832  CA  LYS B 238      14.583  10.845  -4.433  1.00 93.33           C  
ATOM   1833  C   LYS B 238      14.860  11.382  -5.834  1.00 93.33           C  
ATOM   1834  CB  LYS B 238      13.226  11.350  -3.938  1.00 93.33           C  
ATOM   1835  O   LYS B 238      15.979  11.807  -6.131  1.00 93.33           O  
ATOM   1836  CG  LYS B 238      12.818  10.796  -2.581  1.00 93.33           C  
ATOM   1837  CD  LYS B 238      11.459  11.330  -2.146  1.00 93.33           C  
ATOM   1838  CE  LYS B 238      11.078  10.827  -0.759  1.00 93.33           C  
ATOM   1839  NZ  LYS B 238       9.846  11.498  -0.246  1.00 93.33           N  
ATOM   1840  N   ASN B 239      13.898  11.237  -6.800  1.00 95.90           N  
ATOM   1841  CA  ASN B 239      14.039  11.651  -8.192  1.00 95.90           C  
ATOM   1842  C   ASN B 239      15.340  11.136  -8.801  1.00 95.90           C  
ATOM   1843  CB  ASN B 239      13.964  13.174  -8.310  1.00 95.90           C  
ATOM   1844  O   ASN B 239      16.070  11.891  -9.445  1.00 95.90           O  
ATOM   1845  CG  ASN B 239      13.839  13.644  -9.746  1.00 95.90           C  
ATOM   1846  ND2 ASN B 239      14.209  14.894  -9.995  1.00 95.90           N  
ATOM   1847  OD1 ASN B 239      13.413  12.889 -10.624  1.00 95.90           O  
ATOM   1848  N   ARG B 240      15.573   9.895  -8.609  1.00 96.98           N  
ATOM   1849  CA  ARG B 240      16.805   9.277  -9.086  1.00 96.98           C  
ATOM   1850  C   ARG B 240      16.678   7.757  -9.118  1.00 96.98           C  
ATOM   1851  CB  ARG B 240      17.988   9.685  -8.206  1.00 96.98           C  
ATOM   1852  O   ARG B 240      15.632   7.209  -8.766  1.00 96.98           O  
ATOM   1853  CG  ARG B 240      17.905   9.162  -6.781  1.00 96.98           C  
ATOM   1854  CD  ARG B 240      18.982   9.770  -5.893  1.00 96.98           C  
ATOM   1855  NE  ARG B 240      18.949  11.229  -5.928  1.00 96.98           N  
ATOM   1856  NH1 ARG B 240      21.052  11.505  -5.011  1.00 96.98           N  
ATOM   1857  NH2 ARG B 240      19.797  13.336  -5.585  1.00 96.98           N  
ATOM   1858  CZ  ARG B 240      19.933  12.020  -5.508  1.00 96.98           C  
ATOM   1859  N   LEU B 241      17.755   7.065  -9.581  1.00 96.32           N  
ATOM   1860  CA  LEU B 241      17.799   5.608  -9.641  1.00 96.32           C  
ATOM   1861  C   LEU B 241      19.021   5.070  -8.904  1.00 96.32           C  
ATOM   1862  CB  LEU B 241      17.815   5.131 -11.096  1.00 96.32           C  
ATOM   1863  O   LEU B 241      20.058   5.734  -8.846  1.00 96.32           O  
ATOM   1864  CG  LEU B 241      16.642   5.579 -11.969  1.00 96.32           C  
ATOM   1865  CD1 LEU B 241      16.964   6.904 -12.651  1.00 96.32           C  
ATOM   1866  CD2 LEU B 241      16.304   4.509 -13.001  1.00 96.32           C  
ATOM   1867  N   HIS B 242      18.896   4.030  -8.313  1.00 97.44           N  
ATOM   1868  CA  HIS B 242      19.990   3.274  -7.715  1.00 97.44           C  
ATOM   1869  C   HIS B 242      19.927   1.804  -8.115  1.00 97.44           C  
ATOM   1870  CB  HIS B 242      19.960   3.405  -6.191  1.00 97.44           C  
ATOM   1871  O   HIS B 242      18.846   1.211  -8.148  1.00 97.44           O  
ATOM   1872  CG  HIS B 242      21.209   2.922  -5.523  1.00 97.44           C  
ATOM   1873  CD2 HIS B 242      21.492   1.749  -4.910  1.00 97.44           C  
ATOM   1874  ND1 HIS B 242      22.349   3.691  -5.433  1.00 97.44           N  
ATOM   1875  CE1 HIS B 242      23.283   3.008  -4.793  1.00 97.44           C  
ATOM   1876  NE2 HIS B 242      22.789   1.827  -4.465  1.00 97.44           N  
ATOM   1877  N   LEU B 243      21.073   1.149  -8.447  1.00 95.78           N  
ATOM   1878  CA  LEU B 243      21.109  -0.241  -8.889  1.00 95.78           C  
ATOM   1879  C   LEU B 243      22.002  -1.077  -7.979  1.00 95.78           C  
ATOM   1880  CB  LEU B 243      21.604  -0.332 -10.334  1.00 95.78           C  
ATOM   1881  O   LEU B 243      23.086  -0.635  -7.589  1.00 95.78           O  
ATOM   1882  CG  LEU B 243      21.639  -1.731 -10.952  1.00 95.78           C  
ATOM   1883  CD1 LEU B 243      21.270  -1.667 -12.431  1.00 95.78           C  
ATOM   1884  CD2 LEU B 243      23.013  -2.364 -10.765  1.00 95.78           C  
ATOM   1885  N   ILE B 244      21.527  -2.134  -7.619  1.00 94.64           N  
ATOM   1886  CA  ILE B 244      22.314  -3.148  -6.925  1.00 94.64           C  
ATOM   1887  C   ILE B 244      22.475  -4.376  -7.818  1.00 94.64           C  
ATOM   1888  CB  ILE B 244      21.664  -3.544  -5.580  1.00 94.64           C  
ATOM   1889  O   ILE B 244      21.498  -4.871  -8.386  1.00 94.64           O  
ATOM   1890  CG1 ILE B 244      21.716  -2.370  -4.596  1.00 94.64           C  
ATOM   1891  CG2 ILE B 244      22.350  -4.782  -4.994  1.00 94.64           C  
ATOM   1892  CD1 ILE B 244      20.968  -2.621  -3.293  1.00 94.64           C  
ATOM   1893  N   ALA B 245      23.720  -4.858  -8.132  1.00 93.07           N  
ATOM   1894  CA  ALA B 245      23.945  -6.140  -8.794  1.00 93.07           C  
ATOM   1895  C   ALA B 245      23.727  -7.301  -7.829  1.00 93.07           C  
ATOM   1896  CB  ALA B 245      25.353  -6.196  -9.381  1.00 93.07           C  
ATOM   1897  O   ALA B 245      24.468  -7.454  -6.854  1.00 93.07           O  
ATOM   1898  N   SER B 246      22.707  -8.140  -8.110  1.00 92.20           N  
ATOM   1899  CA  SER B 246      22.360  -9.223  -7.196  1.00 92.20           C  
ATOM   1900  C   SER B 246      23.351 -10.377  -7.304  1.00 92.20           C  
ATOM   1901  CB  SER B 246      20.944  -9.728  -7.476  1.00 92.20           C  
ATOM   1902  O   SER B 246      23.821 -10.697  -8.398  1.00 92.20           O  
ATOM   1903  OG  SER B 246      19.988  -8.712  -7.226  1.00 92.20           O  
ATOM   1904  N   ARG B 247      23.602 -10.941  -6.317  1.00 85.09           N  
ATOM   1905  CA  ARG B 247      24.490 -12.098  -6.287  1.00 85.09           C  
ATOM   1906  C   ARG B 247      23.769 -13.329  -5.751  1.00 85.09           C  
ATOM   1907  CB  ARG B 247      25.728 -11.804  -5.437  1.00 85.09           C  
ATOM   1908  O   ARG B 247      22.815 -13.209  -4.979  1.00 85.09           O  
ATOM   1909  CG  ARG B 247      26.576 -10.655  -5.959  1.00 85.09           C  
ATOM   1910  CD  ARG B 247      27.838 -10.462  -5.129  1.00 85.09           C  
ATOM   1911  NE  ARG B 247      28.621  -9.322  -5.597  1.00 85.09           N  
ATOM   1912  NH1 ARG B 247      30.342  -9.621  -4.084  1.00 85.09           N  
ATOM   1913  NH2 ARG B 247      30.421  -7.895  -5.591  1.00 85.09           N  
ATOM   1914  CZ  ARG B 247      29.793  -8.949  -5.090  1.00 85.09           C  
ATOM   1915  N   THR B 248      24.201 -14.385  -6.116  1.00 82.88           N  
ATOM   1916  CA  THR B 248      23.643 -15.637  -5.618  1.00 82.88           C  
ATOM   1917  C   THR B 248      23.878 -15.774  -4.116  1.00 82.88           C  
ATOM   1918  CB  THR B 248      24.250 -16.849  -6.348  1.00 82.88           C  
ATOM   1919  O   THR B 248      24.943 -15.410  -3.614  1.00 82.88           O  
ATOM   1920  CG2 THR B 248      23.546 -18.141  -5.948  1.00 82.88           C  
ATOM   1921  OG1 THR B 248      24.117 -16.663  -7.763  1.00 82.88           O  
ATOM   1922  N   ALA B 249      22.749 -16.169  -3.565  1.00 67.78           N  
ATOM   1923  CA  ALA B 249      22.911 -16.389  -2.130  1.00 67.78           C  
ATOM   1924  C   ALA B 249      24.056 -17.358  -1.850  1.00 67.78           C  
ATOM   1925  CB  ALA B 249      21.613 -16.915  -1.523  1.00 67.78           C  
ATOM   1926  O   ALA B 249      24.175 -18.395  -2.507  1.00 67.78           O  
ATOM   1927  N   GLY B 250      24.683 -16.931  -1.188  1.00 64.04           N  
ATOM   1928  CA  GLY B 250      25.809 -17.763  -0.793  1.00 64.04           C  
ATOM   1929  C   GLY B 250      27.019 -17.595  -1.692  1.00 64.04           C  
ATOM   1930  O   GLY B 250      28.035 -18.269  -1.507  1.00 64.04           O  
ATOM   1931  N   ALA B 251      26.766 -17.167  -2.615  1.00 52.96           N  
ATOM   1932  CA  ALA B 251      27.955 -17.014  -3.449  1.00 52.96           C  
ATOM   1933  C   ALA B 251      28.902 -15.969  -2.867  1.00 52.96           C  
ATOM   1934  CB  ALA B 251      27.560 -16.634  -4.874  1.00 52.96           C  
ATOM   1935  O   ALA B 251      28.464 -15.022  -2.210  1.00 52.96           O  
TER    1936      ALA B 251                                                      
ATOM   1937  N   MET C   1     -23.947 -27.296  -3.610  1.00 29.09           N  
ATOM   1938  CA  MET C   1     -22.563 -26.915  -3.345  1.00 29.09           C  
ATOM   1939  C   MET C   1     -21.992 -26.099  -4.500  1.00 29.09           C  
ATOM   1940  CB  MET C   1     -21.699 -28.154  -3.104  1.00 29.09           C  
ATOM   1941  O   MET C   1     -21.839 -26.610  -5.611  1.00 29.09           O  
ATOM   1942  CG  MET C   1     -21.278 -28.336  -1.655  1.00 29.09           C  
ATOM   1943  SD  MET C   1     -20.294 -29.863  -1.394  1.00 29.09           S  
ATOM   1944  CE  MET C   1     -19.457 -29.443   0.159  1.00 29.09           C  
ATOM   1945  N   ALA C   2     -22.566 -25.654  -4.644  1.00 27.31           N  
ATOM   1946  CA  ALA C   2     -22.474 -24.766  -5.799  1.00 27.31           C  
ATOM   1947  C   ALA C   2     -21.029 -24.621  -6.266  1.00 27.31           C  
ATOM   1948  CB  ALA C   2     -23.063 -23.397  -5.467  1.00 27.31           C  
ATOM   1949  O   ALA C   2     -20.145 -24.282  -5.475  1.00 27.31           O  
ATOM   1950  N   ARG C   3     -20.759 -26.361  -6.341  1.00 29.99           N  
ATOM   1951  CA  ARG C   3     -19.620 -26.399  -7.252  1.00 29.99           C  
ATOM   1952  C   ARG C   3     -19.511 -25.101  -8.047  1.00 29.99           C  
ATOM   1953  CB  ARG C   3     -19.733 -27.589  -8.207  1.00 29.99           C  
ATOM   1954  O   ARG C   3     -20.442 -24.726  -8.763  1.00 29.99           O  
ATOM   1955  CG  ARG C   3     -18.714 -28.687  -7.946  1.00 29.99           C  
ATOM   1956  CD  ARG C   3     -18.905 -29.869  -8.887  1.00 29.99           C  
ATOM   1957  NE  ARG C   3     -17.751 -30.763  -8.870  1.00 29.99           N  
ATOM   1958  NH1 ARG C   3     -18.626 -32.257 -10.399  1.00 29.99           N  
ATOM   1959  NH2 ARG C   3     -16.549 -32.617  -9.498  1.00 29.99           N  
ATOM   1960  CZ  ARG C   3     -17.645 -31.877  -9.589  1.00 29.99           C  
ATOM   1961  N   LEU C   4     -19.330 -24.461  -7.033  1.00 28.92           N  
ATOM   1962  CA  LEU C   4     -19.058 -23.209  -7.732  1.00 28.92           C  
ATOM   1963  C   LEU C   4     -18.077 -23.429  -8.878  1.00 28.92           C  
ATOM   1964  CB  LEU C   4     -18.502 -22.164  -6.762  1.00 28.92           C  
ATOM   1965  O   LEU C   4     -16.954 -23.889  -8.660  1.00 28.92           O  
ATOM   1966  CG  LEU C   4     -19.529 -21.269  -6.066  1.00 28.92           C  
ATOM   1967  CD1 LEU C   4     -19.090 -20.969  -4.637  1.00 28.92           C  
ATOM   1968  CD2 LEU C   4     -19.733 -19.978  -6.851  1.00 28.92           C  
ATOM   1969  N   ASP C   5     -18.479 -24.974  -9.343  1.00 32.08           N  
ATOM   1970  CA  ASP C   5     -17.810 -25.188 -10.622  1.00 32.08           C  
ATOM   1971  C   ASP C   5     -17.262 -23.877 -11.182  1.00 32.08           C  
ATOM   1972  CB  ASP C   5     -18.766 -25.831 -11.628  1.00 32.08           C  
ATOM   1973  O   ASP C   5     -17.934 -22.845 -11.127  1.00 32.08           O  
ATOM   1974  CG  ASP C   5     -18.833 -27.343 -11.500  1.00 32.08           C  
ATOM   1975  OD1 ASP C   5     -19.799 -27.956 -12.005  1.00 32.08           O  
ATOM   1976  OD2 ASP C   5     -17.913 -27.926 -10.887  1.00 32.08           O  
ATOM   1977  N   ASN C   6     -16.004 -23.822 -10.334  1.00 32.93           N  
ATOM   1978  CA  ASN C   6     -15.266 -22.779 -11.040  1.00 32.93           C  
ATOM   1979  C   ASN C   6     -16.056 -22.239 -12.228  1.00 32.93           C  
ATOM   1980  CB  ASN C   6     -13.905 -23.305 -11.502  1.00 32.93           C  
ATOM   1981  O   ASN C   6     -15.805 -21.125 -12.691  1.00 32.93           O  
ATOM   1982  CG  ASN C   6     -12.773 -22.880 -10.587  1.00 32.93           C  
ATOM   1983  ND2 ASN C   6     -11.593 -23.448 -10.801  1.00 32.93           N  
ATOM   1984  OD1 ASN C   6     -12.959 -22.048  -9.695  1.00 32.93           O  
ATOM   1985  N   ALA C   7     -16.578 -23.447 -12.643  1.00 31.63           N  
ATOM   1986  CA  ALA C   7     -17.432 -23.038 -13.755  1.00 31.63           C  
ATOM   1987  C   ALA C   7     -18.500 -22.052 -13.292  1.00 31.63           C  
ATOM   1988  CB  ALA C   7     -18.083 -24.258 -14.403  1.00 31.63           C  
ATOM   1989  O   ALA C   7     -18.936 -21.192 -14.061  1.00 31.63           O  
ATOM   1990  N   ASP C   8     -19.265 -22.880 -12.020  1.00 32.49           N  
ATOM   1991  CA  ASP C   8     -20.298 -22.013 -11.461  1.00 32.49           C  
ATOM   1992  C   ASP C   8     -19.752 -20.614 -11.187  1.00 32.49           C  
ATOM   1993  CB  ASP C   8     -20.866 -22.617 -10.175  1.00 32.49           C  
ATOM   1994  O   ASP C   8     -20.502 -19.635 -11.199  1.00 32.49           O  
ATOM   1995  CG  ASP C   8     -22.239 -23.238 -10.368  1.00 32.49           C  
ATOM   1996  OD1 ASP C   8     -22.739 -23.912  -9.441  1.00 32.49           O  
ATOM   1997  OD2 ASP C   8     -22.824 -23.054 -11.457  1.00 32.49           O  
ATOM   1998  N   ALA C   9     -18.779 -20.727 -10.721  1.00 32.25           N  
ATOM   1999  CA  ALA C   9     -18.196 -19.409 -10.484  1.00 32.25           C  
ATOM   2000  C   ALA C   9     -18.194 -18.572 -11.760  1.00 32.25           C  
ATOM   2001  CB  ALA C   9     -16.776 -19.546  -9.940  1.00 32.25           C  
ATOM   2002  O   ALA C   9     -18.346 -17.349 -11.708  1.00 32.25           O  
ATOM   2003  N   THR C  10     -17.844 -19.359 -12.693  1.00 32.43           N  
ATOM   2004  CA  THR C  10     -17.932 -18.687 -13.985  1.00 32.43           C  
ATOM   2005  C   THR C  10     -19.377 -18.314 -14.303  1.00 32.43           C  
ATOM   2006  CB  THR C  10     -17.366 -19.568 -15.113  1.00 32.43           C  
ATOM   2007  O   THR C  10     -19.632 -17.317 -14.982  1.00 32.43           O  
ATOM   2008  CG2 THR C  10     -16.435 -18.770 -16.020  1.00 32.43           C  
ATOM   2009  OG1 THR C  10     -16.637 -20.660 -14.539  1.00 32.43           O  
ATOM   2010  N   SER C  11     -20.019 -19.224 -13.874  1.00 33.23           N  
ATOM   2011  CA  SER C  11     -21.424 -19.008 -14.206  1.00 33.23           C  
ATOM   2012  C   SER C  11     -21.984 -17.792 -13.475  1.00 33.23           C  
ATOM   2013  CB  SER C  11     -22.253 -20.246 -13.863  1.00 33.23           C  
ATOM   2014  O   SER C  11     -22.815 -17.062 -14.019  1.00 33.23           O  
ATOM   2015  OG  SER C  11     -23.598 -19.892 -13.593  1.00 33.23           O  
ATOM   2016  N   MET C  12     -22.072 -18.095 -12.562  1.00 31.39           N  
ATOM   2017  CA  MET C  12     -22.689 -16.983 -11.844  1.00 31.39           C  
ATOM   2018  C   MET C  12     -22.129 -15.648 -12.323  1.00 31.39           C  
ATOM   2019  CB  MET C  12     -22.474 -17.130 -10.337  1.00 31.39           C  
ATOM   2020  O   MET C  12     -22.839 -14.640 -12.333  1.00 31.39           O  
ATOM   2021  CG  MET C  12     -23.458 -18.074  -9.666  1.00 31.39           C  
ATOM   2022  SD  MET C  12     -23.513 -17.855  -7.845  1.00 31.39           S  
ATOM   2023  CE  MET C  12     -25.272 -17.472  -7.621  1.00 31.39           C  
ATOM   2024  N   THR C  13     -21.332 -15.808 -12.809  1.00 33.47           N  
ATOM   2025  CA  THR C  13     -20.756 -14.548 -13.265  1.00 33.47           C  
ATOM   2026  C   THR C  13     -20.700 -14.500 -14.790  1.00 33.47           C  
ATOM   2027  CB  THR C  13     -19.342 -14.340 -12.691  1.00 33.47           C  
ATOM   2028  O   THR C  13     -20.565 -13.425 -15.377  1.00 33.47           O  
ATOM   2029  CG2 THR C  13     -19.385 -14.167 -11.176  1.00 33.47           C  
ATOM   2030  OG1 THR C  13     -18.531 -15.478 -13.008  1.00 33.47           O  
ATOM   2031  N   GLY C  14     -21.254 -15.991 -15.197  1.00 33.42           N  
ATOM   2032  CA  GLY C  14     -21.179 -16.090 -16.646  1.00 33.42           C  
ATOM   2033  C   GLY C  14     -19.775 -15.892 -17.186  1.00 33.42           C  
ATOM   2034  O   GLY C  14     -19.576 -15.822 -18.400  1.00 33.42           O  
ATOM   2035  N   ARG C  15     -19.042 -15.904 -16.588  1.00 34.39           N  
ATOM   2036  CA  ARG C  15     -17.674 -15.714 -17.061  1.00 34.39           C  
ATOM   2037  C   ARG C  15     -16.867 -17.001 -16.935  1.00 34.39           C  
ATOM   2038  CB  ARG C  15     -16.988 -14.587 -16.285  1.00 34.39           C  
ATOM   2039  O   ARG C  15     -16.976 -17.713 -15.934  1.00 34.39           O  
ATOM   2040  CG  ARG C  15     -17.267 -13.199 -16.840  1.00 34.39           C  
ATOM   2041  CD  ARG C  15     -16.488 -12.126 -16.091  1.00 34.39           C  
ATOM   2042  NE  ARG C  15     -16.608 -10.823 -16.739  1.00 34.39           N  
ATOM   2043  NH1 ARG C  15     -15.438  -9.676 -15.110  1.00 34.39           N  
ATOM   2044  NH2 ARG C  15     -16.273  -8.559 -16.930  1.00 34.39           N  
ATOM   2045  CZ  ARG C  15     -16.106  -9.689 -16.258  1.00 34.39           C  
ATOM   2046  N   PRO C  16     -16.651 -18.052 -17.768  1.00 37.27           N  
ATOM   2047  CA  PRO C  16     -15.858 -19.280 -17.681  1.00 37.27           C  
ATOM   2048  C   PRO C  16     -14.768 -19.205 -16.614  1.00 37.27           C  
ATOM   2049  CB  PRO C  16     -15.246 -19.404 -19.079  1.00 37.27           C  
ATOM   2050  O   PRO C  16     -14.243 -18.124 -16.339  1.00 37.27           O  
ATOM   2051  CG  PRO C  16     -15.649 -18.150 -19.785  1.00 37.27           C  
ATOM   2052  CD  PRO C  16     -16.542 -17.356 -18.875  1.00 37.27           C  
ATOM   2053  N   PRO C  17     -14.822 -20.090 -15.513  1.00 35.59           N  
ATOM   2054  CA  PRO C  17     -13.701 -20.112 -14.570  1.00 35.59           C  
ATOM   2055  C   PRO C  17     -12.366 -19.779 -15.231  1.00 35.59           C  
ATOM   2056  CB  PRO C  17     -13.708 -21.552 -14.049  1.00 35.59           C  
ATOM   2057  O   PRO C  17     -12.152 -20.110 -16.400  1.00 35.59           O  
ATOM   2058  CG  PRO C  17     -14.695 -22.267 -14.914  1.00 35.59           C  
ATOM   2059  CD  PRO C  17     -15.357 -21.262 -15.813  1.00 35.59           C  
ATOM   2060  N   LEU C  18     -12.057 -18.715 -15.160  1.00 33.94           N  
ATOM   2061  CA  LEU C  18     -10.712 -18.432 -15.650  1.00 33.94           C  
ATOM   2062  C   LEU C  18      -9.795 -19.632 -15.442  1.00 33.94           C  
ATOM   2063  CB  LEU C  18     -10.132 -17.203 -14.945  1.00 33.94           C  
ATOM   2064  O   LEU C  18      -9.637 -20.111 -14.317  1.00 33.94           O  
ATOM   2065  CG  LEU C  18     -10.258 -15.873 -15.689  1.00 33.94           C  
ATOM   2066  CD1 LEU C  18     -10.710 -14.772 -14.735  1.00 33.94           C  
ATOM   2067  CD2 LEU C  18      -8.935 -15.503 -16.352  1.00 33.94           C  
ATOM   2068  N   ILE C  19     -10.172 -20.744 -15.914  1.00 34.83           N  
ATOM   2069  CA  ILE C  19      -9.266 -21.886 -15.847  1.00 34.83           C  
ATOM   2070  C   ILE C  19      -7.830 -21.420 -16.072  1.00 34.83           C  
ATOM   2071  CB  ILE C  19      -9.646 -22.970 -16.880  1.00 34.83           C  
ATOM   2072  O   ILE C  19      -7.525 -20.798 -17.092  1.00 34.83           O  
ATOM   2073  CG1 ILE C  19     -11.094 -23.428 -16.667  1.00 34.83           C  
ATOM   2074  CG2 ILE C  19      -8.680 -24.156 -16.800  1.00 34.83           C  
ATOM   2075  CD1 ILE C  19     -11.600 -24.396 -17.727  1.00 34.83           C  
ATOM   2076  N   MET C  20      -7.444 -21.006 -15.048  1.00 33.86           N  
ATOM   2077  CA  MET C  20      -6.003 -20.789 -15.145  1.00 33.86           C  
ATOM   2078  C   MET C  20      -5.312 -21.995 -15.773  1.00 33.86           C  
ATOM   2079  CB  MET C  20      -5.407 -20.504 -13.766  1.00 33.86           C  
ATOM   2080  O   MET C  20      -5.209 -23.052 -15.148  1.00 33.86           O  
ATOM   2081  CG  MET C  20      -5.659 -19.090 -13.269  1.00 33.86           C  
ATOM   2082  SD  MET C  20      -4.498 -18.595 -11.937  1.00 33.86           S  
ATOM   2083  CE  MET C  20      -3.314 -17.608 -12.896  1.00 33.86           C  
ATOM   2084  N   ASN C  21      -6.234 -22.664 -16.531  1.00 35.69           N  
ATOM   2085  CA  ASN C  21      -5.643 -23.906 -17.019  1.00 35.69           C  
ATOM   2086  C   ASN C  21      -4.204 -23.698 -17.481  1.00 35.69           C  
ATOM   2087  CB  ASN C  21      -6.486 -24.492 -18.153  1.00 35.69           C  
ATOM   2088  O   ASN C  21      -3.385 -24.615 -17.404  1.00 35.69           O  
ATOM   2089  CG  ASN C  21      -7.303 -25.692 -17.714  1.00 35.69           C  
ATOM   2090  ND2 ASN C  21      -8.136 -26.203 -18.613  1.00 35.69           N  
ATOM   2091  OD1 ASN C  21      -7.186 -26.155 -16.577  1.00 35.69           O  
ATOM   2092  N   ASP C  22      -3.893 -23.508 -17.515  1.00 34.41           N  
ATOM   2093  CA  ASP C  22      -2.514 -23.635 -17.978  1.00 34.41           C  
ATOM   2094  C   ASP C  22      -1.575 -22.760 -17.150  1.00 34.41           C  
ATOM   2095  CB  ASP C  22      -2.409 -23.265 -19.459  1.00 34.41           C  
ATOM   2096  O   ASP C  22      -1.605 -21.532 -17.258  1.00 34.41           O  
ATOM   2097  CG  ASP C  22      -1.721 -24.333 -20.290  1.00 34.41           C  
ATOM   2098  OD1 ASP C  22      -1.669 -24.201 -21.531  1.00 34.41           O  
ATOM   2099  OD2 ASP C  22      -1.230 -25.318 -19.698  1.00 34.41           O  
ATOM   2100  N   GLN C  23      -1.916 -23.515 -16.195  1.00 32.45           N  
ATOM   2101  CA  GLN C  23      -0.955 -23.194 -15.146  1.00 32.45           C  
ATOM   2102  C   GLN C  23       0.311 -22.575 -15.730  1.00 32.45           C  
ATOM   2103  CB  GLN C  23      -0.603 -24.445 -14.338  1.00 32.45           C  
ATOM   2104  O   GLN C  23       1.071 -21.915 -15.019  1.00 32.45           O  
ATOM   2105  CG  GLN C  23      -1.654 -24.824 -13.303  1.00 32.45           C  
ATOM   2106  CD  GLN C  23      -1.095 -25.690 -12.190  1.00 32.45           C  
ATOM   2107  NE2 GLN C  23      -1.820 -25.770 -11.079  1.00 32.45           N  
ATOM   2108  OE1 GLN C  23      -0.020 -26.284 -12.327  1.00 32.45           O  
ATOM   2109  N   ARG C  24       0.546 -22.963 -16.879  1.00 33.26           N  
ATOM   2110  CA  ARG C  24       1.840 -22.548 -17.411  1.00 33.26           C  
ATOM   2111  C   ARG C  24       1.739 -21.193 -18.103  1.00 33.26           C  
ATOM   2112  CB  ARG C  24       2.382 -23.595 -18.386  1.00 33.26           C  
ATOM   2113  O   ARG C  24       2.757 -20.567 -18.406  1.00 33.26           O  
ATOM   2114  CG  ARG C  24       3.226 -24.674 -17.726  1.00 33.26           C  
ATOM   2115  CD  ARG C  24       3.858 -25.603 -18.753  1.00 33.26           C  
ATOM   2116  NE  ARG C  24       4.252 -26.877 -18.157  1.00 33.26           N  
ATOM   2117  NH1 ARG C  24       5.259 -27.695 -20.068  1.00 33.26           N  
ATOM   2118  NH2 ARG C  24       5.217 -28.960 -18.157  1.00 33.26           N  
ATOM   2119  CZ  ARG C  24       4.909 -27.841 -18.795  1.00 33.26           C  
ATOM   2120  N   LYS C  25       1.046 -21.551 -18.501  1.00 36.41           N  
ATOM   2121  CA  LYS C  25       0.952 -20.304 -19.256  1.00 36.41           C  
ATOM   2122  C   LYS C  25       1.232 -19.099 -18.363  1.00 36.41           C  
ATOM   2123  CB  LYS C  25      -0.429 -20.169 -19.900  1.00 36.41           C  
ATOM   2124  O   LYS C  25       0.847 -19.084 -17.192  1.00 36.41           O  
ATOM   2125  CG  LYS C  25      -0.575 -20.922 -21.214  1.00 36.41           C  
ATOM   2126  CD  LYS C  25      -1.879 -20.569 -21.918  1.00 36.41           C  
ATOM   2127  CE  LYS C  25      -2.044 -21.349 -23.215  1.00 36.41           C  
ATOM   2128  NZ  LYS C  25      -3.324 -21.012 -23.906  1.00 36.41           N  
ATOM   2129  N   SER C  26       2.444 -19.488 -18.482  1.00 39.71           N  
ATOM   2130  CA  SER C  26       3.240 -18.411 -17.903  1.00 39.71           C  
ATOM   2131  C   SER C  26       2.359 -17.400 -17.178  1.00 39.71           C  
ATOM   2132  CB  SER C  26       4.055 -17.704 -18.987  1.00 39.71           C  
ATOM   2133  O   SER C  26       1.234 -17.130 -17.604  1.00 39.71           O  
ATOM   2134  OG  SER C  26       3.824 -16.306 -18.960  1.00 39.71           O  
ATOM   2135  N   SER C  27       2.317 -17.573 -16.559  1.00 41.08           N  
ATOM   2136  CA  SER C  27       1.705 -16.662 -15.598  1.00 41.08           C  
ATOM   2137  C   SER C  27       1.287 -15.355 -16.263  1.00 41.08           C  
ATOM   2138  CB  SER C  27       2.668 -16.371 -14.446  1.00 41.08           C  
ATOM   2139  O   SER C  27       0.205 -14.831 -15.991  1.00 41.08           O  
ATOM   2140  OG  SER C  27       3.515 -15.280 -14.761  1.00 41.08           O  
ATOM   2141  N   ARG C  28       2.308 -15.064 -17.284  1.00 41.68           N  
ATOM   2142  CA  ARG C  28       1.960 -13.857 -18.026  1.00 41.68           C  
ATOM   2143  C   ARG C  28       0.744 -14.092 -18.916  1.00 41.68           C  
ATOM   2144  CB  ARG C  28       3.145 -13.385 -18.873  1.00 41.68           C  
ATOM   2145  O   ARG C  28      -0.128 -13.228 -19.026  1.00 41.68           O  
ATOM   2146  CG  ARG C  28       3.998 -12.323 -18.199  1.00 41.68           C  
ATOM   2147  CD  ARG C  28       5.151 -11.878 -19.089  1.00 41.68           C  
ATOM   2148  NE  ARG C  28       5.901 -10.777 -18.489  1.00 41.68           N  
ATOM   2149  NH1 ARG C  28       7.541 -10.736 -20.116  1.00 41.68           N  
ATOM   2150  NH2 ARG C  28       7.620  -9.260 -18.364  1.00 41.68           N  
ATOM   2151  CZ  ARG C  28       7.019 -10.260 -18.991  1.00 41.68           C  
ATOM   2152  N   ALA C  29       0.902 -15.038 -19.518  1.00 41.86           N  
ATOM   2153  CA  ALA C  29      -0.237 -15.415 -20.352  1.00 41.86           C  
ATOM   2154  C   ALA C  29      -1.496 -15.599 -19.510  1.00 41.86           C  
ATOM   2155  CB  ALA C  29       0.072 -16.694 -21.128  1.00 41.86           C  
ATOM   2156  O   ALA C  29      -2.592 -15.223 -19.932  1.00 41.86           O  
ATOM   2157  N   SER C  30      -1.260 -16.080 -18.576  1.00 41.30           N  
ATOM   2158  CA  SER C  30      -2.382 -16.304 -17.671  1.00 41.30           C  
ATOM   2159  C   SER C  30      -2.925 -14.987 -17.127  1.00 41.30           C  
ATOM   2160  CB  SER C  30      -1.963 -17.209 -16.511  1.00 41.30           C  
ATOM   2161  O   SER C  30      -4.139 -14.809 -17.014  1.00 41.30           O  
ATOM   2162  OG  SER C  30      -3.036 -17.392 -15.603  1.00 41.30           O  
ATOM   2163  N   CYS C  31      -2.064 -14.106 -16.899  1.00 41.02           N  
ATOM   2164  CA  CYS C  31      -2.514 -12.785 -16.475  1.00 41.02           C  
ATOM   2165  C   CYS C  31      -3.276 -12.083 -17.592  1.00 41.02           C  
ATOM   2166  CB  CYS C  31      -1.326 -11.928 -16.039  1.00 41.02           C  
ATOM   2167  O   CYS C  31      -4.310 -11.459 -17.347  1.00 41.02           O  
ATOM   2168  SG  CYS C  31      -0.889 -12.122 -14.297  1.00 41.02           S  
ATOM   2169  N   ARG C  32      -2.702 -12.264 -18.602  1.00 40.97           N  
ATOM   2170  CA  ARG C  32      -3.406 -11.707 -19.753  1.00 40.97           C  
ATOM   2171  C   ARG C  32      -4.740 -12.412 -19.973  1.00 40.97           C  
ATOM   2172  CB  ARG C  32      -2.544 -11.813 -21.013  1.00 40.97           C  
ATOM   2173  O   ARG C  32      -5.735 -11.774 -20.324  1.00 40.97           O  
ATOM   2174  CG  ARG C  32      -1.627 -10.621 -21.234  1.00 40.97           C  
ATOM   2175  CD  ARG C  32      -0.842 -10.746 -22.532  1.00 40.97           C  
ATOM   2176  NE  ARG C  32       0.369  -9.931 -22.511  1.00 40.97           N  
ATOM   2177  NH1 ARG C  32       0.629  -9.887 -24.806  1.00 40.97           N  
ATOM   2178  NH2 ARG C  32       2.131  -8.801 -23.457  1.00 40.97           N  
ATOM   2179  CZ  ARG C  32       1.040  -9.541 -23.591  1.00 40.97           C  
ATOM   2180  N   ALA C  33      -4.503 -13.417 -19.763  1.00 41.77           N  
ATOM   2181  CA  ALA C  33      -5.737 -14.193 -19.857  1.00 41.77           C  
ATOM   2182  C   ALA C  33      -6.712 -13.808 -18.748  1.00 41.77           C  
ATOM   2183  CB  ALA C  33      -5.431 -15.687 -19.797  1.00 41.77           C  
ATOM   2184  O   ALA C  33      -7.922 -13.732 -18.975  1.00 41.77           O  
ATOM   2185  N   SER C  34      -6.248 -13.764 -17.841  1.00 40.67           N  
ATOM   2186  CA  SER C  34      -7.080 -13.350 -16.716  1.00 40.67           C  
ATOM   2187  C   SER C  34      -7.726 -11.993 -16.977  1.00 40.67           C  
ATOM   2188  CB  SER C  34      -6.253 -13.291 -15.431  1.00 40.67           C  
ATOM   2189  O   SER C  34      -8.898 -11.786 -16.655  1.00 40.67           O  
ATOM   2190  OG  SER C  34      -5.861 -14.591 -15.025  1.00 40.67           O  
ATOM   2191  N   ALA C  35      -6.900 -11.067 -17.471  1.00 39.77           N  
ATOM   2192  CA  ALA C  35      -7.501  -9.798 -17.872  1.00 39.77           C  
ATOM   2193  C   ALA C  35      -8.622 -10.018 -18.884  1.00 39.77           C  
ATOM   2194  CB  ALA C  35      -6.441  -8.866 -18.452  1.00 39.77           C  
ATOM   2195  O   ALA C  35      -9.651  -9.340 -18.838  1.00 39.77           O  
ATOM   2196  N   ASN C  36      -8.276 -10.637 -19.589  1.00 41.73           N  
ATOM   2197  CA  ASN C  36      -9.303 -11.020 -20.552  1.00 41.73           C  
ATOM   2198  C   ASN C  36     -10.466 -11.739 -19.875  1.00 41.73           C  
ATOM   2199  CB  ASN C  36      -8.706 -11.898 -21.654  1.00 41.73           C  
ATOM   2200  O   ASN C  36     -11.623 -11.553 -20.257  1.00 41.73           O  
ATOM   2201  CG  ASN C  36      -7.971 -11.094 -22.708  1.00 41.73           C  
ATOM   2202  ND2 ASN C  36      -7.137 -11.766 -23.493  1.00 41.73           N  
ATOM   2203  OD1 ASN C  36      -8.151  -9.878 -22.816  1.00 41.73           O  
ATOM   2204  N   TYR C  37     -10.070 -12.413 -19.156  1.00 40.25           N  
ATOM   2205  CA  TYR C  37     -11.089 -13.096 -18.366  1.00 40.25           C  
ATOM   2206  C   TYR C  37     -11.940 -12.097 -17.592  1.00 40.25           C  
ATOM   2207  CB  TYR C  37     -10.441 -14.090 -17.398  1.00 40.25           C  
ATOM   2208  O   TYR C  37     -13.164 -12.232 -17.530  1.00 40.25           O  
ATOM   2209  CG  TYR C  37     -11.368 -15.194 -16.951  1.00 40.25           C  
ATOM   2210  CD1 TYR C  37     -12.058 -15.105 -15.743  1.00 40.25           C  
ATOM   2211  CD2 TYR C  37     -11.556 -16.328 -17.733  1.00 40.25           C  
ATOM   2212  CE1 TYR C  37     -12.912 -16.120 -15.326  1.00 40.25           C  
ATOM   2213  CE2 TYR C  37     -12.408 -17.350 -17.326  1.00 40.25           C  
ATOM   2214  OH  TYR C  37     -13.925 -18.245 -15.715  1.00 40.25           O  
ATOM   2215  CZ  TYR C  37     -13.081 -17.237 -16.123  1.00 40.25           C  
ATOM   2216  N   LEU C  38     -11.519 -11.324 -16.936  1.00 40.26           N  
ATOM   2217  CA  LEU C  38     -12.277 -10.297 -16.230  1.00 40.26           C  
ATOM   2218  C   LEU C  38     -13.203  -9.551 -17.185  1.00 40.26           C  
ATOM   2219  CB  LEU C  38     -11.330  -9.309 -15.543  1.00 40.26           C  
ATOM   2220  O   LEU C  38     -14.331  -9.210 -16.823  1.00 40.26           O  
ATOM   2221  CG  LEU C  38     -10.635  -9.807 -14.274  1.00 40.26           C  
ATOM   2222  CD1 LEU C  38      -9.530  -8.841 -13.862  1.00 40.26           C  
ATOM   2223  CD2 LEU C  38     -11.646  -9.985 -13.146  1.00 40.26           C  
ATOM   2224  N   ARG C  39     -12.707  -9.332 -18.247  1.00 39.87           N  
ATOM   2225  CA  ARG C  39     -13.556  -8.721 -19.265  1.00 39.87           C  
ATOM   2226  C   ARG C  39     -14.674  -9.669 -19.685  1.00 39.87           C  
ATOM   2227  CB  ARG C  39     -12.727  -8.315 -20.485  1.00 39.87           C  
ATOM   2228  O   ARG C  39     -15.807  -9.239 -19.913  1.00 39.87           O  
ATOM   2229  CG  ARG C  39     -12.554  -6.813 -20.640  1.00 39.87           C  
ATOM   2230  CD  ARG C  39     -11.679  -6.466 -21.837  1.00 39.87           C  
ATOM   2231  NE  ARG C  39     -11.049  -5.158 -21.683  1.00 39.87           N  
ATOM   2232  NH1 ARG C  39      -9.889  -5.252 -23.678  1.00 39.87           N  
ATOM   2233  NH2 ARG C  39      -9.697  -3.415 -22.321  1.00 39.87           N  
ATOM   2234  CZ  ARG C  39     -10.213  -4.611 -22.561  1.00 39.87           C  
ATOM   2235  N   ALA C  40     -14.248 -10.643 -19.691  1.00 40.27           N  
ATOM   2236  CA  ALA C  40     -15.236 -11.649 -20.071  1.00 40.27           C  
ATOM   2237  C   ALA C  40     -16.284 -11.830 -18.976  1.00 40.27           C  
ATOM   2238  CB  ALA C  40     -14.551 -12.980 -20.372  1.00 40.27           C  
ATOM   2239  O   ALA C  40     -17.460 -12.061 -19.266  1.00 40.27           O  
ATOM   2240  N   GLU C  41     -16.045 -11.935 -17.747  1.00 38.69           N  
ATOM   2241  CA  GLU C  41     -16.976 -12.055 -16.629  1.00 38.69           C  
ATOM   2242  C   GLU C  41     -17.973 -10.900 -16.615  1.00 38.69           C  
ATOM   2243  CB  GLU C  41     -16.217 -12.109 -15.300  1.00 38.69           C  
ATOM   2244  O   GLU C  41     -19.135 -11.080 -16.242  1.00 38.69           O  
ATOM   2245  CG  GLU C  41     -16.317 -13.451 -14.590  1.00 38.69           C  
ATOM   2246  CD  GLU C  41     -15.816 -13.409 -13.155  1.00 38.69           C  
ATOM   2247  OE1 GLU C  41     -15.984 -14.412 -12.423  1.00 38.69           O  
ATOM   2248  OE2 GLU C  41     -15.251 -12.366 -12.759  1.00 38.69           O  
ATOM   2249  N   ALA C  42     -17.555 -10.029 -16.890  1.00 37.98           N  
ATOM   2250  CA  ALA C  42     -18.455  -8.882 -16.982  1.00 37.98           C  
ATOM   2251  C   ALA C  42     -19.476  -9.073 -18.100  1.00 37.98           C  
ATOM   2252  CB  ALA C  42     -17.659  -7.598 -17.206  1.00 37.98           C  
ATOM   2253  O   ALA C  42     -20.561  -8.488 -18.064  1.00 37.98           O  
ATOM   2254  N   ALA C  43     -18.933  -9.836 -18.841  1.00 39.95           N  
ATOM   2255  CA  ALA C  43     -19.817 -10.078 -19.978  1.00 39.95           C  
ATOM   2256  C   ALA C  43     -20.730 -11.273 -19.719  1.00 39.95           C  
ATOM   2257  CB  ALA C  43     -19.001 -10.301 -21.249  1.00 39.95           C  
ATOM   2258  O   ALA C  43     -21.615 -11.571 -20.524  1.00 39.95           O  
ATOM   2259  N   LEU C  44     -20.624 -12.077 -18.530  1.00 38.62           N  
ATOM   2260  CA  LEU C  44     -21.449 -13.256 -18.290  1.00 38.62           C  
ATOM   2261  C   LEU C  44     -22.913 -12.867 -18.110  1.00 38.62           C  
ATOM   2262  CB  LEU C  44     -20.955 -14.015 -17.056  1.00 38.62           C  
ATOM   2263  O   LEU C  44     -23.218 -11.870 -17.453  1.00 38.62           O  
ATOM   2264  CG  LEU C  44     -19.661 -14.813 -17.224  1.00 38.62           C  
ATOM   2265  CD1 LEU C  44     -18.981 -15.011 -15.874  1.00 38.62           C  
ATOM   2266  CD2 LEU C  44     -19.945 -16.157 -17.887  1.00 38.62           C  
ATOM   2267  N   PRO C  45     -23.686 -13.278 -18.832  1.00 40.39           N  
ATOM   2268  CA  PRO C  45     -25.117 -12.975 -18.757  1.00 40.39           C  
ATOM   2269  C   PRO C  45     -25.695 -13.196 -17.361  1.00 40.39           C  
ATOM   2270  CB  PRO C  45     -25.736 -13.947 -19.764  1.00 40.39           C  
ATOM   2271  O   PRO C  45     -25.265 -14.107 -16.648  1.00 40.39           O  
ATOM   2272  CG  PRO C  45     -24.588 -14.763 -20.264  1.00 40.39           C  
ATOM   2273  CD  PRO C  45     -23.337 -14.298 -19.575  1.00 40.39           C  
ATOM   2274  N   ARG C  46     -26.301 -12.685 -16.656  1.00 37.84           N  
ATOM   2275  CA  ARG C  46     -27.106 -12.737 -15.440  1.00 37.84           C  
ATOM   2276  C   ARG C  46     -27.995 -13.977 -15.425  1.00 37.84           C  
ATOM   2277  CB  ARG C  46     -27.964 -11.477 -15.308  1.00 37.84           C  
ATOM   2278  O   ARG C  46     -28.685 -14.264 -16.405  1.00 37.84           O  
ATOM   2279  CG  ARG C  46     -27.202 -10.265 -14.794  1.00 37.84           C  
ATOM   2280  CD  ARG C  46     -28.131  -9.090 -14.520  1.00 37.84           C  
ATOM   2281  NE  ARG C  46     -27.393  -7.916 -14.062  1.00 37.84           N  
ATOM   2282  NH1 ARG C  46     -29.265  -6.589 -13.794  1.00 37.84           N  
ATOM   2283  NH2 ARG C  46     -27.184  -5.751 -13.324  1.00 37.84           N  
ATOM   2284  CZ  ARG C  46     -27.949  -6.755 -13.728  1.00 37.84           C  
ATOM   2285  N   ARG C  47     -27.820 -15.272 -14.966  1.00 37.36           N  
ATOM   2286  CA  ARG C  47     -28.675 -16.443 -14.801  1.00 37.36           C  
ATOM   2287  C   ARG C  47     -30.044 -16.049 -14.258  1.00 37.36           C  
ATOM   2288  CB  ARG C  47     -28.016 -17.464 -13.870  1.00 37.36           C  
ATOM   2289  O   ARG C  47     -30.141 -15.248 -13.326  1.00 37.36           O  
ATOM   2290  CG  ARG C  47     -27.026 -18.384 -14.567  1.00 37.36           C  
ATOM   2291  CD  ARG C  47     -26.528 -19.483 -13.638  1.00 37.36           C  
ATOM   2292  NE  ARG C  47     -25.324 -20.124 -14.159  1.00 37.36           N  
ATOM   2293  NH1 ARG C  47     -25.649 -22.116 -13.034  1.00 37.36           N  
ATOM   2294  NH2 ARG C  47     -23.821 -21.845 -14.392  1.00 37.36           N  
ATOM   2295  CZ  ARG C  47     -24.934 -21.360 -13.860  1.00 37.36           C  
ATOM   2296  N   ARG C  48     -30.895 -15.900 -14.924  1.00 37.87           N  
ATOM   2297  CA  ARG C  48     -32.305 -15.811 -14.560  1.00 37.87           C  
ATOM   2298  C   ARG C  48     -32.701 -16.943 -13.618  1.00 37.87           C  
ATOM   2299  CB  ARG C  48     -33.186 -15.838 -15.811  1.00 37.87           C  
ATOM   2300  O   ARG C  48     -32.367 -18.105 -13.861  1.00 37.87           O  
ATOM   2301  CG  ARG C  48     -33.837 -14.503 -16.135  1.00 37.87           C  
ATOM   2302  CD  ARG C  48     -34.756 -14.602 -17.345  1.00 37.87           C  
ATOM   2303  NE  ARG C  48     -34.971 -13.299 -17.967  1.00 37.87           N  
ATOM   2304  NH1 ARG C  48     -36.758 -13.981 -19.262  1.00 37.87           N  
ATOM   2305  NH2 ARG C  48     -36.023 -11.813 -19.366  1.00 37.87           N  
ATOM   2306  CZ  ARG C  48     -35.917 -13.034 -18.864  1.00 37.87           C  
ATOM   2307  N   TYR C  49     -32.956 -17.135 -12.568  1.00 37.94           N  
ATOM   2308  CA  TYR C  49     -33.487 -18.059 -11.572  1.00 37.94           C  
ATOM   2309  C   TYR C  49     -34.806 -18.665 -12.038  1.00 37.94           C  
ATOM   2310  CB  TYR C  49     -33.685 -17.347 -10.230  1.00 37.94           C  
ATOM   2311  O   TYR C  49     -35.642 -17.972 -12.623  1.00 37.94           O  
ATOM   2312  CG  TYR C  49     -32.394 -17.035  -9.513  1.00 37.94           C  
ATOM   2313  CD1 TYR C  49     -31.772 -17.988  -8.711  1.00 37.94           C  
ATOM   2314  CD2 TYR C  49     -31.795 -15.786  -9.635  1.00 37.94           C  
ATOM   2315  CE1 TYR C  49     -30.584 -17.704  -8.046  1.00 37.94           C  
ATOM   2316  CE2 TYR C  49     -30.607 -15.490  -8.975  1.00 37.94           C  
ATOM   2317  OH  TYR C  49     -28.833 -16.168  -7.529  1.00 37.94           O  
ATOM   2318  CZ  TYR C  49     -30.010 -16.455  -8.184  1.00 37.94           C  
ATOM   2319  N   PRO C  50     -34.930 -19.908 -12.137  1.00 41.60           N  
ATOM   2320  CA  PRO C  50     -36.191 -20.548 -12.518  1.00 41.60           C  
ATOM   2321  C   PRO C  50     -37.380 -20.040 -11.707  1.00 41.60           C  
ATOM   2322  CB  PRO C  50     -35.932 -22.031 -12.238  1.00 41.60           C  
ATOM   2323  O   PRO C  50     -37.210 -19.592 -10.570  1.00 41.60           O  
ATOM   2324  CG  PRO C  50     -34.585 -22.068 -11.592  1.00 41.60           C  
ATOM   2325  CD  PRO C  50     -34.037 -20.670 -11.552  1.00 41.60           C  
ATOM   2326  N   GLN C  51     -38.256 -19.812 -11.976  1.00 38.63           N  
ATOM   2327  CA  GLN C  51     -39.587 -19.476 -11.482  1.00 38.63           C  
ATOM   2328  C   GLN C  51     -39.990 -20.386 -10.325  1.00 38.63           C  
ATOM   2329  CB  GLN C  51     -40.619 -19.571 -12.608  1.00 38.63           C  
ATOM   2330  O   GLN C  51     -39.771 -21.598 -10.376  1.00 38.63           O  
ATOM   2331  CG  GLN C  51     -40.758 -18.293 -13.424  1.00 38.63           C  
ATOM   2332  CD  GLN C  51     -42.166 -18.080 -13.945  1.00 38.63           C  
ATOM   2333  NE2 GLN C  51     -42.373 -16.981 -14.663  1.00 38.63           N  
ATOM   2334  OE1 GLN C  51     -43.061 -18.897 -13.706  1.00 38.63           O  
ATOM   2335  N   PRO C  52     -40.339 -20.191  -9.154  1.00 40.58           N  
ATOM   2336  CA  PRO C  52     -40.751 -20.982  -7.992  1.00 40.58           C  
ATOM   2337  C   PRO C  52     -41.741 -22.088  -8.352  1.00 40.58           C  
ATOM   2338  CB  PRO C  52     -41.400 -19.945  -7.072  1.00 40.58           C  
ATOM   2339  O   PRO C  52     -42.553 -21.921  -9.265  1.00 40.58           O  
ATOM   2340  CG  PRO C  52     -41.354 -18.667  -7.844  1.00 40.58           C  
ATOM   2341  CD  PRO C  52     -40.700 -18.933  -9.170  1.00 40.58           C  
ATOM   2342  N   PRO C  53     -41.859 -23.212  -7.723  1.00 45.31           N  
ATOM   2343  CA  PRO C  53     -42.878 -24.233  -7.978  1.00 45.31           C  
ATOM   2344  C   PRO C  53     -44.295 -23.734  -7.703  1.00 45.31           C  
ATOM   2345  CB  PRO C  53     -42.498 -25.358  -7.012  1.00 45.31           C  
ATOM   2346  O   PRO C  53     -44.481 -22.772  -6.953  1.00 45.31           O  
ATOM   2347  CG  PRO C  53     -41.411 -24.782  -6.163  1.00 45.31           C  
ATOM   2348  CD  PRO C  53     -41.080 -23.411  -6.678  1.00 45.31           C  
ATOM   2349  N   VAL C  54     -44.778 -24.427  -7.715  1.00 44.32           N  
ATOM   2350  CA  VAL C  54     -46.195 -24.553  -8.039  1.00 44.32           C  
ATOM   2351  C   VAL C  54     -47.026 -24.489  -6.759  1.00 44.32           C  
ATOM   2352  CB  VAL C  54     -46.489 -25.865  -8.799  1.00 44.32           C  
ATOM   2353  O   VAL C  54     -48.187 -24.074  -6.785  1.00 44.32           O  
ATOM   2354  CG1 VAL C  54     -47.693 -25.696  -9.724  1.00 44.32           C  
ATOM   2355  CG2 VAL C  54     -45.261 -26.308  -9.592  1.00 44.32           C  
ATOM   2356  N   SER C  55     -46.814 -25.155  -5.573  1.00 44.27           N  
ATOM   2357  CA  SER C  55     -47.722 -24.905  -4.459  1.00 44.27           C  
ATOM   2358  C   SER C  55     -47.350 -23.624  -3.720  1.00 44.27           C  
ATOM   2359  CB  SER C  55     -47.716 -26.085  -3.486  1.00 44.27           C  
ATOM   2360  O   SER C  55     -46.167 -23.324  -3.544  1.00 44.27           O  
ATOM   2361  OG  SER C  55     -46.766 -25.881  -2.455  1.00 44.27           O  
ATOM   2362  N   GLY C  56     -48.064 -23.349  -3.389  1.00 51.84           N  
ATOM   2363  CA  GLY C  56     -47.954 -22.014  -2.821  1.00 51.84           C  
ATOM   2364  C   GLY C  56     -47.034 -21.953  -1.616  1.00 51.84           C  
ATOM   2365  O   GLY C  56     -46.168 -21.079  -1.533  1.00 51.84           O  
ATOM   2366  N   ALA C  57     -47.431 -23.018  -0.694  1.00 64.11           N  
ATOM   2367  CA  ALA C  57     -46.632 -23.056   0.528  1.00 64.11           C  
ATOM   2368  C   ALA C  57     -45.177 -23.400   0.222  1.00 64.11           C  
ATOM   2369  CB  ALA C  57     -47.217 -24.062   1.516  1.00 64.11           C  
ATOM   2370  O   ALA C  57     -44.259 -22.825   0.811  1.00 64.11           O  
ATOM   2371  N   ALA C  58     -45.183 -24.004  -0.689  1.00 62.38           N  
ATOM   2372  CA  ALA C  58     -43.844 -24.420  -1.102  1.00 62.38           C  
ATOM   2373  C   ALA C  58     -43.119 -23.291  -1.829  1.00 62.38           C  
ATOM   2374  CB  ALA C  58     -43.922 -25.658  -1.991  1.00 62.38           C  
ATOM   2375  O   ALA C  58     -41.923 -23.076  -1.617  1.00 62.38           O  
ATOM   2376  N   THR C  59     -43.978 -22.758  -1.954  1.00 76.42           N  
ATOM   2377  CA  THR C  59     -43.424 -21.638  -2.707  1.00 76.42           C  
ATOM   2378  C   THR C  59     -42.988 -20.517  -1.768  1.00 76.42           C  
ATOM   2379  CB  THR C  59     -44.442 -21.092  -3.726  1.00 76.42           C  
ATOM   2380  O   THR C  59     -41.926 -19.920  -1.957  1.00 76.42           O  
ATOM   2381  CG2 THR C  59     -43.816 -20.014  -4.605  1.00 76.42           C  
ATOM   2382  OG1 THR C  59     -44.900 -22.165  -4.557  1.00 76.42           O  
ATOM   2383  N   LEU C  60     -43.799 -20.313  -0.666  1.00 82.53           N  
ATOM   2384  CA  LEU C  60     -43.463 -19.287   0.316  1.00 82.53           C  
ATOM   2385  C   LEU C  60     -42.203 -19.664   1.086  1.00 82.53           C  
ATOM   2386  CB  LEU C  60     -44.626 -19.075   1.289  1.00 82.53           C  
ATOM   2387  O   LEU C  60     -41.342 -18.816   1.331  1.00 82.53           O  
ATOM   2388  CG  LEU C  60     -44.568 -17.813   2.151  1.00 82.53           C  
ATOM   2389  CD1 LEU C  60     -45.443 -16.719   1.549  1.00 82.53           C  
ATOM   2390  CD2 LEU C  60     -44.997 -18.122   3.581  1.00 82.53           C  
ATOM   2391  N   GLN C  61     -42.233 -20.916   1.396  1.00 84.26           N  
ATOM   2392  CA  GLN C  61     -41.054 -21.395   2.110  1.00 84.26           C  
ATOM   2393  C   GLN C  61     -39.802 -21.279   1.246  1.00 84.26           C  
ATOM   2394  CB  GLN C  61     -41.250 -22.845   2.558  1.00 84.26           C  
ATOM   2395  O   GLN C  61     -38.741 -20.883   1.733  1.00 84.26           O  
ATOM   2396  CG  GLN C  61     -41.792 -22.983   3.975  1.00 84.26           C  
ATOM   2397  CD  GLN C  61     -42.033 -24.427   4.373  1.00 84.26           C  
ATOM   2398  NE2 GLN C  61     -42.167 -24.669   5.672  1.00 84.26           N  
ATOM   2399  OE1 GLN C  61     -42.100 -25.317   3.519  1.00 84.26           O  
ATOM   2400  N   GLU C  62     -40.041 -21.613   0.147  1.00 84.22           N  
ATOM   2401  CA  GLU C  62     -38.931 -21.506  -0.795  1.00 84.22           C  
ATOM   2402  C   GLU C  62     -38.507 -20.052  -0.986  1.00 84.22           C  
ATOM   2403  CB  GLU C  62     -39.307 -22.125  -2.143  1.00 84.22           C  
ATOM   2404  O   GLU C  62     -37.313 -19.748  -1.029  1.00 84.22           O  
ATOM   2405  CG  GLU C  62     -38.116 -22.388  -3.053  1.00 84.22           C  
ATOM   2406  CD  GLU C  62     -38.469 -23.215  -4.280  1.00 84.22           C  
ATOM   2407  OE1 GLU C  62     -37.553 -23.570  -5.056  1.00 84.22           O  
ATOM   2408  OE2 GLU C  62     -39.671 -23.508  -4.466  1.00 84.22           O  
ATOM   2409  N   LEU C  63     -39.458 -19.278  -1.120  1.00 83.19           N  
ATOM   2410  CA  LEU C  63     -39.177 -17.854  -1.268  1.00 83.19           C  
ATOM   2411  C   LEU C  63     -38.494 -17.302  -0.022  1.00 83.19           C  
ATOM   2412  CB  LEU C  63     -40.469 -17.079  -1.542  1.00 83.19           C  
ATOM   2413  O   LEU C  63     -37.545 -16.520  -0.123  1.00 83.19           O  
ATOM   2414  CG  LEU C  63     -40.974 -17.091  -2.986  1.00 83.19           C  
ATOM   2415  CD1 LEU C  63     -42.426 -16.628  -3.043  1.00 83.19           C  
ATOM   2416  CD2 LEU C  63     -40.092 -16.214  -3.868  1.00 83.19           C  
ATOM   2417  N   GLN C  64     -38.976 -17.758   1.032  1.00 85.12           N  
ATOM   2418  CA  GLN C  64     -38.357 -17.326   2.280  1.00 85.12           C  
ATOM   2419  C   GLN C  64     -36.913 -17.812   2.375  1.00 85.12           C  
ATOM   2420  CB  GLN C  64     -39.160 -17.829   3.481  1.00 85.12           C  
ATOM   2421  O   GLN C  64     -36.031 -17.071   2.815  1.00 85.12           O  
ATOM   2422  CG  GLN C  64     -38.655 -17.308   4.820  1.00 85.12           C  
ATOM   2423  CD  GLN C  64     -38.856 -15.813   4.983  1.00 85.12           C  
ATOM   2424  NE2 GLN C  64     -37.786 -15.104   5.324  1.00 85.12           N  
ATOM   2425  OE1 GLN C  64     -39.965 -15.299   4.801  1.00 85.12           O  
ATOM   2426  N   ALA C  65     -36.690 -18.978   1.981  1.00 84.84           N  
ATOM   2427  CA  ALA C  65     -35.335 -19.522   1.980  1.00 84.84           C  
ATOM   2428  C   ALA C  65     -34.429 -18.736   1.037  1.00 84.84           C  
ATOM   2429  CB  ALA C  65     -35.355 -20.998   1.587  1.00 84.84           C  
ATOM   2430  O   ALA C  65     -33.264 -18.481   1.354  1.00 84.84           O  
ATOM   2431  N   GLN C  66     -35.078 -18.373  -0.058  1.00 84.53           N  
ATOM   2432  CA  GLN C  66     -34.319 -17.581  -1.020  1.00 84.53           C  
ATOM   2433  C   GLN C  66     -33.983 -16.204  -0.455  1.00 84.53           C  
ATOM   2434  CB  GLN C  66     -35.096 -17.437  -2.329  1.00 84.53           C  
ATOM   2435  O   GLN C  66     -32.868 -15.709  -0.633  1.00 84.53           O  
ATOM   2436  CG  GLN C  66     -35.108 -18.700  -3.179  1.00 84.53           C  
ATOM   2437  CD  GLN C  66     -35.904 -18.537  -4.461  1.00 84.53           C  
ATOM   2438  NE2 GLN C  66     -36.148 -19.645  -5.153  1.00 84.53           N  
ATOM   2439  OE1 GLN C  66     -36.297 -17.425  -4.826  1.00 84.53           O  
ATOM   2440  N   VAL C  67     -34.920 -15.636   0.191  1.00 84.68           N  
ATOM   2441  CA  VAL C  67     -34.709 -14.336   0.819  1.00 84.68           C  
ATOM   2442  C   VAL C  67     -33.625 -14.448   1.888  1.00 84.68           C  
ATOM   2443  CB  VAL C  67     -36.014 -13.786   1.438  1.00 84.68           C  
ATOM   2444  O   VAL C  67     -32.736 -13.596   1.972  1.00 84.68           O  
ATOM   2445  CG1 VAL C  67     -35.722 -12.583   2.333  1.00 84.68           C  
ATOM   2446  CG2 VAL C  67     -37.008 -13.412   0.341  1.00 84.68           C  
ATOM   2447  N   ASP C  68     -33.627 -15.502   2.617  1.00 86.57           N  
ATOM   2448  CA  ASP C  68     -32.639 -15.713   3.670  1.00 86.57           C  
ATOM   2449  C   ASP C  68     -31.236 -15.857   3.086  1.00 86.57           C  
ATOM   2450  CB  ASP C  68     -32.994 -16.950   4.499  1.00 86.57           C  
ATOM   2451  O   ASP C  68     -30.279 -15.280   3.607  1.00 86.57           O  
ATOM   2452  CG  ASP C  68     -34.220 -16.747   5.372  1.00 86.57           C  
ATOM   2453  OD1 ASP C  68     -34.791 -17.745   5.862  1.00 86.57           O  
ATOM   2454  OD2 ASP C  68     -34.619 -15.579   5.569  1.00 86.57           O  
ATOM   2455  N   THR C  69     -31.271 -16.557   2.080  1.00 85.99           N  
ATOM   2456  CA  THR C  69     -29.987 -16.760   1.418  1.00 85.99           C  
ATOM   2457  C   THR C  69     -29.454 -15.445   0.856  1.00 85.99           C  
ATOM   2458  CB  THR C  69     -30.102 -17.797   0.284  1.00 85.99           C  
ATOM   2459  O   THR C  69     -28.268 -15.140   0.996  1.00 85.99           O  
ATOM   2460  CG2 THR C  69     -28.760 -18.003  -0.410  1.00 85.99           C  
ATOM   2461  OG1 THR C  69     -30.542 -19.046   0.830  1.00 85.99           O  
ATOM   2462  N   LEU C  70     -30.329 -14.722   0.325  1.00 85.01           N  
ATOM   2463  CA  LEU C  70     -29.928 -13.439  -0.244  1.00 85.01           C  
ATOM   2464  C   LEU C  70     -29.465 -12.481   0.849  1.00 85.01           C  
ATOM   2465  CB  LEU C  70     -31.085 -12.816  -1.029  1.00 85.01           C  
ATOM   2466  O   LEU C  70     -28.481 -11.760   0.671  1.00 85.01           O  
ATOM   2467  CG  LEU C  70     -31.336 -13.380  -2.428  1.00 85.01           C  
ATOM   2468  CD1 LEU C  70     -32.671 -12.880  -2.970  1.00 85.01           C  
ATOM   2469  CD2 LEU C  70     -30.197 -13.004  -3.369  1.00 85.01           C  
ATOM   2470  N   GLU C  71     -30.130 -12.615   1.898  1.00 85.26           N  
ATOM   2471  CA  GLU C  71     -29.750 -11.759   3.018  1.00 85.26           C  
ATOM   2472  C   GLU C  71     -28.382 -12.150   3.571  1.00 85.26           C  
ATOM   2473  CB  GLU C  71     -30.803 -11.824   4.127  1.00 85.26           C  
ATOM   2474  O   GLU C  71     -27.577 -11.283   3.919  1.00 85.26           O  
ATOM   2475  CG  GLU C  71     -32.062 -11.023   3.827  1.00 85.26           C  
ATOM   2476  CD  GLU C  71     -33.101 -11.102   4.934  1.00 85.26           C  
ATOM   2477  OE1 GLU C  71     -34.079 -10.320   4.905  1.00 85.26           O  
ATOM   2478  OE2 GLU C  71     -32.936 -11.951   5.838  1.00 85.26           O  
ATOM   2479  N   LEU C  72     -28.103 -13.349   3.553  1.00 85.98           N  
ATOM   2480  CA  LEU C  72     -26.805 -13.834   4.012  1.00 85.98           C  
ATOM   2481  C   LEU C  72     -25.700 -13.430   3.042  1.00 85.98           C  
ATOM   2482  CB  LEU C  72     -26.828 -15.356   4.172  1.00 85.98           C  
ATOM   2483  O   LEU C  72     -24.637 -12.969   3.463  1.00 85.98           O  
ATOM   2484  CG  LEU C  72     -25.557 -15.998   4.733  1.00 85.98           C  
ATOM   2485  CD1 LEU C  72     -25.327 -15.547   6.172  1.00 85.98           C  
ATOM   2486  CD2 LEU C  72     -25.644 -17.518   4.651  1.00 85.98           C  
ATOM   2487  N   GLU C  73     -26.061 -13.549   1.835  1.00 84.96           N  
ATOM   2488  CA  GLU C  73     -25.094 -13.167   0.810  1.00 84.96           C  
ATOM   2489  C   GLU C  73     -24.831 -11.664   0.831  1.00 84.96           C  
ATOM   2490  CB  GLU C  73     -25.582 -13.597  -0.576  1.00 84.96           C  
ATOM   2491  O   GLU C  73     -23.687 -11.227   0.686  1.00 84.96           O  
ATOM   2492  CG  GLU C  73     -25.525 -15.099  -0.810  1.00 84.96           C  
ATOM   2493  CD  GLU C  73     -24.115 -15.663  -0.749  1.00 84.96           C  
ATOM   2494  OE1 GLU C  73     -23.926 -16.769  -0.192  1.00 84.96           O  
ATOM   2495  OE2 GLU C  73     -23.190 -14.994  -1.263  1.00 84.96           O  
ATOM   2496  N   ASN C  74     -25.812 -11.020   1.036  1.00 84.33           N  
ATOM   2497  CA  ASN C  74     -25.674  -9.571   1.123  1.00 84.33           C  
ATOM   2498  C   ASN C  74     -24.851  -9.159   2.341  1.00 84.33           C  
ATOM   2499  CB  ASN C  74     -27.049  -8.901   1.160  1.00 84.33           C  
ATOM   2500  O   ASN C  74     -24.021  -8.252   2.257  1.00 84.33           O  
ATOM   2501  CG  ASN C  74     -27.601  -8.623  -0.224  1.00 84.33           C  
ATOM   2502  ND2 ASN C  74     -28.921  -8.524  -0.328  1.00 84.33           N  
ATOM   2503  OD1 ASN C  74     -26.847  -8.500  -1.193  1.00 84.33           O  
ATOM   2504  N   ALA C  75     -25.094  -9.813   3.387  1.00 84.55           N  
ATOM   2505  CA  ALA C  75     -24.327  -9.530   4.597  1.00 84.55           C  
ATOM   2506  C   ALA C  75     -22.848  -9.850   4.397  1.00 84.55           C  
ATOM   2507  CB  ALA C  75     -24.884 -10.322   5.778  1.00 84.55           C  
ATOM   2508  O   ALA C  75     -21.979  -9.092   4.834  1.00 84.55           O  
ATOM   2509  N   ARG C  76     -22.662 -10.773   3.722  1.00 83.95           N  
ATOM   2510  CA  ARG C  76     -21.288 -11.169   3.428  1.00 83.95           C  
ATOM   2511  C   ARG C  76     -20.612 -10.159   2.507  1.00 83.95           C  
ATOM   2512  CB  ARG C  76     -21.254 -12.561   2.794  1.00 83.95           C  
ATOM   2513  O   ARG C  76     -19.474  -9.753   2.751  1.00 83.95           O  
ATOM   2514  CG  ARG C  76     -19.850 -13.095   2.556  1.00 83.95           C  
ATOM   2515  CD  ARG C  76     -19.873 -14.509   1.993  1.00 83.95           C  
ATOM   2516  NE  ARG C  76     -18.553 -14.926   1.529  1.00 83.95           N  
ATOM   2517  NH1 ARG C  76     -18.129 -16.310   3.329  1.00 83.95           N  
ATOM   2518  NH2 ARG C  76     -16.573 -16.082   1.661  1.00 83.95           N  
ATOM   2519  CZ  ARG C  76     -17.754 -15.772   2.174  1.00 83.95           C  
ATOM   2520  N   LEU C  77     -21.418  -9.775   1.610  1.00 83.24           N  
ATOM   2521  CA  LEU C  77     -20.890  -8.808   0.654  1.00 83.24           C  
ATOM   2522  C   LEU C  77     -20.614  -7.470   1.331  1.00 83.24           C  
ATOM   2523  CB  LEU C  77     -21.868  -8.613  -0.507  1.00 83.24           C  
ATOM   2524  O   LEU C  77     -19.605  -6.821   1.045  1.00 83.24           O  
ATOM   2525  CG  LEU C  77     -21.918  -9.734  -1.547  1.00 83.24           C  
ATOM   2526  CD1 LEU C  77     -23.084  -9.516  -2.506  1.00 83.24           C  
ATOM   2527  CD2 LEU C  77     -20.600  -9.817  -2.308  1.00 83.24           C  
ATOM   2528  N   ARG C  78     -21.518  -7.127   2.201  1.00 82.83           N  
ATOM   2529  CA  ARG C  78     -21.324  -5.888   2.948  1.00 82.83           C  
ATOM   2530  C   ARG C  78     -20.063  -5.956   3.803  1.00 82.83           C  
ATOM   2531  CB  ARG C  78     -22.540  -5.595   3.829  1.00 82.83           C  
ATOM   2532  O   ARG C  78     -19.290  -4.998   3.856  1.00 82.83           O  
ATOM   2533  CG  ARG C  78     -23.706  -4.968   3.081  1.00 82.83           C  
ATOM   2534  CD  ARG C  78     -24.847  -4.602   4.020  1.00 82.83           C  
ATOM   2535  NE  ARG C  78     -26.055  -4.242   3.284  1.00 82.83           N  
ATOM   2536  NH1 ARG C  78     -27.512  -5.203   4.798  1.00 82.83           N  
ATOM   2537  NH2 ARG C  78     -28.322  -4.159   2.925  1.00 82.83           N  
ATOM   2538  CZ  ARG C  78     -27.294  -4.536   3.671  1.00 82.83           C  
ATOM   2539  N   ARG C  79     -19.909  -7.095   4.349  1.00 82.34           N  
ATOM   2540  CA  ARG C  79     -18.710  -7.293   5.157  1.00 82.34           C  
ATOM   2541  C   ARG C  79     -17.453  -7.221   4.297  1.00 82.34           C  
ATOM   2542  CB  ARG C  79     -18.769  -8.635   5.888  1.00 82.34           C  
ATOM   2543  O   ARG C  79     -16.481  -6.557   4.664  1.00 82.34           O  
ATOM   2544  CG  ARG C  79     -17.642  -8.842   6.888  1.00 82.34           C  
ATOM   2545  CD  ARG C  79     -17.769 -10.175   7.612  1.00 82.34           C  
ATOM   2546  NE  ARG C  79     -18.846 -10.154   8.597  1.00 82.34           N  
ATOM   2547  NH1 ARG C  79     -18.075 -11.977   9.787  1.00 82.34           N  
ATOM   2548  NH2 ARG C  79     -19.987 -10.899  10.446  1.00 82.34           N  
ATOM   2549  CZ  ARG C  79     -18.967 -11.010   9.608  1.00 82.34           C  
ATOM   2550  N   LEU C  80     -17.553  -7.755   3.262  1.00 81.92           N  
ATOM   2551  CA  LEU C  80     -16.408  -7.774   2.358  1.00 81.92           C  
ATOM   2552  C   LEU C  80     -16.129  -6.380   1.806  1.00 81.92           C  
ATOM   2553  CB  LEU C  80     -16.650  -8.753   1.207  1.00 81.92           C  
ATOM   2554  O   LEU C  80     -14.976  -6.031   1.541  1.00 81.92           O  
ATOM   2555  CG  LEU C  80     -16.538 -10.240   1.546  1.00 81.92           C  
ATOM   2556  CD1 LEU C  80     -17.073 -11.088   0.397  1.00 81.92           C  
ATOM   2557  CD2 LEU C  80     -15.092 -10.609   1.862  1.00 81.92           C  
ATOM   2558  N   ALA C  81     -17.218  -5.764   1.739  1.00 81.45           N  
ATOM   2559  CA  ALA C  81     -17.107  -4.420   1.178  1.00 81.45           C  
ATOM   2560  C   ALA C  81     -16.532  -3.444   2.201  1.00 81.45           C  
ATOM   2561  CB  ALA C  81     -18.469  -3.932   0.690  1.00 81.45           C  
ATOM   2562  O   ALA C  81     -15.893  -2.455   1.834  1.00 81.45           O  
ATOM   2563  N   LEU C  82     -16.668  -3.730   3.479  1.00 89.31           N  
ATOM   2564  CA  LEU C  82     -16.346  -2.740   4.502  1.00 89.31           C  
ATOM   2565  C   LEU C  82     -15.116  -3.162   5.298  1.00 89.31           C  
ATOM   2566  CB  LEU C  82     -17.535  -2.538   5.445  1.00 89.31           C  
ATOM   2567  O   LEU C  82     -14.470  -2.328   5.937  1.00 89.31           O  
ATOM   2568  CG  LEU C  82     -18.808  -1.967   4.818  1.00 89.31           C  
ATOM   2569  CD1 LEU C  82     -19.948  -1.977   5.832  1.00 89.31           C  
ATOM   2570  CD2 LEU C  82     -18.562  -0.556   4.296  1.00 89.31           C  
ATOM   2571  N   THR C  83     -14.738  -4.468   5.244  1.00 90.88           N  
ATOM   2572  CA  THR C  83     -13.715  -4.916   6.182  1.00 90.88           C  
ATOM   2573  C   THR C  83     -12.542  -5.549   5.441  1.00 90.88           C  
ATOM   2574  CB  THR C  83     -14.289  -5.923   7.195  1.00 90.88           C  
ATOM   2575  O   THR C  83     -12.704  -6.056   4.329  1.00 90.88           O  
ATOM   2576  CG2 THR C  83     -15.420  -5.302   8.008  1.00 90.88           C  
ATOM   2577  OG1 THR C  83     -14.793  -7.065   6.492  1.00 90.88           O  
ATOM   2578  N   ASP C  84     -11.372  -5.325   6.054  1.00 92.08           N  
ATOM   2579  CA  ASP C  84     -10.182  -6.051   5.621  1.00 92.08           C  
ATOM   2580  C   ASP C  84     -10.250  -7.517   6.040  1.00 92.08           C  
ATOM   2581  CB  ASP C  84      -8.920  -5.399   6.190  1.00 92.08           C  
ATOM   2582  O   ASP C  84     -10.413  -7.824   7.223  1.00 92.08           O  
ATOM   2583  CG  ASP C  84      -7.661  -6.200   5.910  1.00 92.08           C  
ATOM   2584  OD1 ASP C  84      -7.080  -6.774   6.856  1.00 92.08           O  
ATOM   2585  OD2 ASP C  84      -7.244  -6.256   4.732  1.00 92.08           O  
ATOM   2586  N   ASP C  85     -10.063  -8.350   5.023  1.00 89.25           N  
ATOM   2587  CA  ASP C  85     -10.291  -9.776   5.234  1.00 89.25           C  
ATOM   2588  C   ASP C  85      -9.248 -10.365   6.181  1.00 89.25           C  
ATOM   2589  CB  ASP C  85     -10.272 -10.525   3.899  1.00 89.25           C  
ATOM   2590  O   ASP C  85      -9.543 -11.294   6.937  1.00 89.25           O  
ATOM   2591  CG  ASP C  85     -10.940 -11.886   3.974  1.00 89.25           C  
ATOM   2592  OD1 ASP C  85     -10.451 -12.842   3.334  1.00 89.25           O  
ATOM   2593  OD2 ASP C  85     -11.968 -12.004   4.676  1.00 89.25           O  
ATOM   2594  N   LEU C  86      -8.125  -9.826   6.290  1.00 91.96           N  
ATOM   2595  CA  LEU C  86      -7.024 -10.386   7.066  1.00 91.96           C  
ATOM   2596  C   LEU C  86      -7.152 -10.012   8.539  1.00 91.96           C  
ATOM   2597  CB  LEU C  86      -5.680  -9.898   6.519  1.00 91.96           C  
ATOM   2598  O   LEU C  86      -7.031 -10.871   9.415  1.00 91.96           O  
ATOM   2599  CG  LEU C  86      -4.429 -10.435   7.216  1.00 91.96           C  
ATOM   2600  CD1 LEU C  86      -4.391 -11.957   7.137  1.00 91.96           C  
ATOM   2601  CD2 LEU C  86      -3.172  -9.830   6.600  1.00 91.96           C  
ATOM   2602  N   THR C  87      -7.543  -8.820   8.832  1.00 94.58           N  
ATOM   2603  CA  THR C  87      -7.471  -8.327  10.203  1.00 94.58           C  
ATOM   2604  C   THR C  87      -8.868  -8.166  10.794  1.00 94.58           C  
ATOM   2605  CB  THR C  87      -6.722  -6.983  10.275  1.00 94.58           C  
ATOM   2606  O   THR C  87      -9.027  -8.086  12.014  1.00 94.58           O  
ATOM   2607  CG2 THR C  87      -5.327  -7.098   9.668  1.00 94.58           C  
ATOM   2608  OG1 THR C  87      -7.464  -5.991   9.555  1.00 94.58           O  
ATOM   2609  N   GLY C  88      -9.807  -8.050   9.875  1.00 93.53           N  
ATOM   2610  CA  GLY C  88     -11.166  -7.788  10.322  1.00 93.53           C  
ATOM   2611  C   GLY C  88     -11.448  -6.314  10.544  1.00 93.53           C  
ATOM   2612  O   GLY C  88     -12.581  -5.931  10.843  1.00 93.53           O  
ATOM   2613  N   ALA C  89     -10.500  -5.434  10.533  1.00 94.06           N  
ATOM   2614  CA  ALA C  89     -10.684  -3.989  10.627  1.00 94.06           C  
ATOM   2615  C   ALA C  89     -11.386  -3.443   9.387  1.00 94.06           C  
ATOM   2616  CB  ALA C  89      -9.340  -3.293  10.823  1.00 94.06           C  
ATOM   2617  O   ALA C  89     -11.466  -4.123   8.361  1.00 94.06           O  
ATOM   2618  N   TYR C  90     -11.954  -2.238   9.576  1.00 91.29           N  
ATOM   2619  CA  TYR C  90     -12.486  -1.612   8.371  1.00 91.29           C  
ATOM   2620  C   TYR C  90     -11.401  -1.457   7.312  1.00 91.29           C  
ATOM   2621  CB  TYR C  90     -13.095  -0.245   8.698  1.00 91.29           C  
ATOM   2622  O   TYR C  90     -10.221  -1.311   7.640  1.00 91.29           O  
ATOM   2623  CG  TYR C  90     -14.357  -0.325   9.523  1.00 91.29           C  
ATOM   2624  CD1 TYR C  90     -15.488  -0.978   9.039  1.00 91.29           C  
ATOM   2625  CD2 TYR C  90     -14.421   0.254  10.785  1.00 91.29           C  
ATOM   2626  CE1 TYR C  90     -16.654  -1.053   9.794  1.00 91.29           C  
ATOM   2627  CE2 TYR C  90     -15.582   0.186  11.549  1.00 91.29           C  
ATOM   2628  OH  TYR C  90     -17.842  -0.539  11.798  1.00 91.29           O  
ATOM   2629  CZ  TYR C  90     -16.691  -0.469  11.046  1.00 91.29           C  
ATOM   2630  N   ASN C  91     -11.833  -1.590   5.996  1.00 90.21           N  
ATOM   2631  CA  ASN C  91     -10.854  -1.506   4.917  1.00 90.21           C  
ATOM   2632  C   ASN C  91     -10.711  -0.077   4.401  1.00 90.21           C  
ATOM   2633  CB  ASN C  91     -11.235  -2.448   3.773  1.00 90.21           C  
ATOM   2634  O   ASN C  91     -11.440   0.819   4.830  1.00 90.21           O  
ATOM   2635  CG  ASN C  91     -12.577  -2.105   3.156  1.00 90.21           C  
ATOM   2636  ND2 ASN C  91     -13.256  -3.111   2.618  1.00 90.21           N  
ATOM   2637  OD1 ASN C  91     -12.999  -0.946   3.162  1.00 90.21           O  
ATOM   2638  N   ARG C  92      -9.738   0.309   3.662  1.00 89.38           N  
ATOM   2639  CA  ARG C  92      -9.387   1.627   3.142  1.00 89.38           C  
ATOM   2640  C   ARG C  92     -10.572   2.267   2.427  1.00 89.38           C  
ATOM   2641  CB  ARG C  92      -8.192   1.529   2.191  1.00 89.38           C  
ATOM   2642  O   ARG C  92     -10.794   3.475   2.541  1.00 89.38           O  
ATOM   2643  CG  ARG C  92      -7.755   2.865   1.612  1.00 89.38           C  
ATOM   2644  CD  ARG C  92      -6.570   2.710   0.669  1.00 89.38           C  
ATOM   2645  NE  ARG C  92      -6.132   3.997   0.136  1.00 89.38           N  
ATOM   2646  NH1 ARG C  92      -5.895   3.252  -2.037  1.00 89.38           N  
ATOM   2647  NH2 ARG C  92      -5.436   5.435  -1.513  1.00 89.38           N  
ATOM   2648  CZ  ARG C  92      -5.822   4.225  -1.137  1.00 89.38           C  
ATOM   2649  N   ARG C  93     -11.313   1.395   1.758  1.00 87.50           N  
ATOM   2650  CA  ARG C  93     -12.430   1.919   0.979  1.00 87.50           C  
ATOM   2651  C   ARG C  93     -13.476   2.560   1.886  1.00 87.50           C  
ATOM   2652  CB  ARG C  93     -13.071   0.809   0.143  1.00 87.50           C  
ATOM   2653  O   ARG C  93     -14.134   3.527   1.496  1.00 87.50           O  
ATOM   2654  CG  ARG C  93     -12.220   0.353  -1.031  1.00 87.50           C  
ATOM   2655  CD  ARG C  93     -12.925  -0.712  -1.859  1.00 87.50           C  
ATOM   2656  NE  ARG C  93     -12.073  -1.210  -2.935  1.00 87.50           N  
ATOM   2657  NH1 ARG C  93     -13.475  -2.951  -3.519  1.00 87.50           N  
ATOM   2658  NH2 ARG C  93     -11.508  -2.629  -4.650  1.00 87.50           N  
ATOM   2659  CZ  ARG C  93     -12.354  -2.262  -3.699  1.00 87.50           C  
ATOM   2660  N   TYR C  94     -13.545   1.995   3.060  1.00 86.85           N  
ATOM   2661  CA  TYR C  94     -14.558   2.493   3.984  1.00 86.85           C  
ATOM   2662  C   TYR C  94     -13.991   3.596   4.871  1.00 86.85           C  
ATOM   2663  CB  TYR C  94     -15.102   1.354   4.851  1.00 86.85           C  
ATOM   2664  O   TYR C  94     -14.742   4.314   5.535  1.00 86.85           O  
ATOM   2665  CG  TYR C  94     -16.315   1.736   5.664  1.00 86.85           C  
ATOM   2666  CD1 TYR C  94     -16.290   1.684   7.056  1.00 86.85           C  
ATOM   2667  CD2 TYR C  94     -17.489   2.149   5.042  1.00 86.85           C  
ATOM   2668  CE1 TYR C  94     -17.406   2.033   7.809  1.00 86.85           C  
ATOM   2669  CE2 TYR C  94     -18.611   2.501   5.785  1.00 86.85           C  
ATOM   2670  OH  TYR C  94     -19.667   2.787   7.907  1.00 86.85           O  
ATOM   2671  CZ  TYR C  94     -18.560   2.440   7.166  1.00 86.85           C  
ATOM   2672  N   PHE C  95     -12.821   3.755   4.924  1.00 87.83           N  
ATOM   2673  CA  PHE C  95     -12.145   4.667   5.839  1.00 87.83           C  
ATOM   2674  C   PHE C  95     -12.672   6.087   5.677  1.00 87.83           C  
ATOM   2675  CB  PHE C  95     -10.631   4.639   5.607  1.00 87.83           C  
ATOM   2676  O   PHE C  95     -13.003   6.749   6.663  1.00 87.83           O  
ATOM   2677  CG  PHE C  95      -9.871   5.641   6.433  1.00 87.83           C  
ATOM   2678  CD1 PHE C  95      -9.192   6.691   5.827  1.00 87.83           C  
ATOM   2679  CD2 PHE C  95      -9.836   5.534   7.817  1.00 87.83           C  
ATOM   2680  CE1 PHE C  95      -8.488   7.620   6.589  1.00 87.83           C  
ATOM   2681  CE2 PHE C  95      -9.135   6.459   8.586  1.00 87.83           C  
ATOM   2682  CZ  PHE C  95      -8.461   7.500   7.970  1.00 87.83           C  
ATOM   2683  N   ALA C  96     -12.745   6.592   4.389  1.00 88.20           N  
ATOM   2684  CA  ALA C  96     -13.196   7.962   4.157  1.00 88.20           C  
ATOM   2685  C   ALA C  96     -14.613   8.170   4.684  1.00 88.20           C  
ATOM   2686  CB  ALA C  96     -13.130   8.299   2.669  1.00 88.20           C  
ATOM   2687  O   ALA C  96     -14.902   9.184   5.323  1.00 88.20           O  
ATOM   2688  N   THR C  97     -15.416   7.219   4.370  1.00 89.17           N  
ATOM   2689  CA  THR C  97     -16.795   7.293   4.839  1.00 89.17           C  
ATOM   2690  C   THR C  97     -16.849   7.277   6.364  1.00 89.17           C  
ATOM   2691  CB  THR C  97     -17.637   6.131   4.280  1.00 89.17           C  
ATOM   2692  O   THR C  97     -17.566   8.074   6.973  1.00 89.17           O  
ATOM   2693  CG2 THR C  97     -19.073   6.198   4.790  1.00 89.17           C  
ATOM   2694  OG1 THR C  97     -17.647   6.200   2.849  1.00 89.17           O  
ATOM   2695  N   MET C  98     -16.079   6.417   6.908  1.00 87.76           N  
ATOM   2696  CA  MET C  98     -16.015   6.290   8.362  1.00 87.76           C  
ATOM   2697  C   MET C  98     -15.570   7.599   9.003  1.00 87.76           C  
ATOM   2698  CB  MET C  98     -15.063   5.161   8.762  1.00 87.76           C  
ATOM   2699  O   MET C  98     -16.180   8.061   9.969  1.00 87.76           O  
ATOM   2700  CG  MET C  98     -14.921   4.983  10.265  1.00 87.76           C  
ATOM   2701  SD  MET C  98     -13.415   4.039  10.721  1.00 87.76           S  
ATOM   2702  CE  MET C  98     -12.132   5.186  10.146  1.00 87.76           C  
ATOM   2703  N   LEU C  99     -14.527   8.140   8.522  1.00 89.11           N  
ATOM   2704  CA  LEU C  99     -13.980   9.372   9.079  1.00 89.11           C  
ATOM   2705  C   LEU C  99     -14.943  10.537   8.874  1.00 89.11           C  
ATOM   2706  CB  LEU C  99     -12.627   9.695   8.441  1.00 89.11           C  
ATOM   2707  O   LEU C  99     -15.153  11.343   9.783  1.00 89.11           O  
ATOM   2708  CG  LEU C  99     -11.917  10.949   8.955  1.00 89.11           C  
ATOM   2709  CD1 LEU C  99     -11.800  10.906  10.475  1.00 89.11           C  
ATOM   2710  CD2 LEU C  99     -10.541  11.086   8.311  1.00 89.11           C  
ATOM   2711  N   ARG C 100     -15.558  10.654   7.698  1.00 88.71           N  
ATOM   2712  CA  ARG C 100     -16.536  11.703   7.428  1.00 88.71           C  
ATOM   2713  C   ARG C 100     -17.707  11.623   8.402  1.00 88.71           C  
ATOM   2714  CB  ARG C 100     -17.044  11.608   5.988  1.00 88.71           C  
ATOM   2715  O   ARG C 100     -18.134  12.640   8.952  1.00 88.71           O  
ATOM   2716  CG  ARG C 100     -17.857  12.813   5.541  1.00 88.71           C  
ATOM   2717  CD  ARG C 100     -18.357  12.657   4.112  1.00 88.71           C  
ATOM   2718  NE  ARG C 100     -17.255  12.644   3.154  1.00 88.71           N  
ATOM   2719  NH1 ARG C 100     -18.370  11.381   1.573  1.00 88.71           N  
ATOM   2720  NH2 ARG C 100     -16.226  12.090   1.176  1.00 88.71           N  
ATOM   2721  CZ  ARG C 100     -17.286  12.038   1.970  1.00 88.71           C  
ATOM   2722  N   ASP C 101     -18.182  10.451   8.601  1.00 87.93           N  
ATOM   2723  CA  ASP C 101     -19.305  10.241   9.509  1.00 87.93           C  
ATOM   2724  C   ASP C 101     -18.934  10.619  10.941  1.00 87.93           C  
ATOM   2725  CB  ASP C 101     -19.773   8.785   9.454  1.00 87.93           C  
ATOM   2726  O   ASP C 101     -19.723  11.251  11.646  1.00 87.93           O  
ATOM   2727  CG  ASP C 101     -20.491   8.441   8.161  1.00 87.93           C  
ATOM   2728  OD1 ASP C 101     -20.707   7.241   7.884  1.00 87.93           O  
ATOM   2729  OD2 ASP C 101     -20.841   9.377   7.410  1.00 87.93           O  
ATOM   2730  N   ALA C 102     -17.762  10.190  11.324  1.00 88.41           N  
ATOM   2731  CA  ALA C 102     -17.300  10.513  12.671  1.00 88.41           C  
ATOM   2732  C   ALA C 102     -17.189  12.023  12.865  1.00 88.41           C  
ATOM   2733  CB  ALA C 102     -15.955   9.845  12.947  1.00 88.41           C  
ATOM   2734  O   ALA C 102     -17.557  12.548  13.918  1.00 88.41           O  
ATOM   2735  N   LEU C 103     -16.712  12.714  11.862  1.00 87.24           N  
ATOM   2736  CA  LEU C 103     -16.560  14.163  11.931  1.00 87.24           C  
ATOM   2737  C   LEU C 103     -17.921  14.851  11.962  1.00 87.24           C  
ATOM   2738  CB  LEU C 103     -15.744  14.674  10.741  1.00 87.24           C  
ATOM   2739  O   LEU C 103     -18.100  15.851  12.662  1.00 87.24           O  
ATOM   2740  CG  LEU C 103     -14.244  14.376  10.770  1.00 87.24           C  
ATOM   2741  CD1 LEU C 103     -13.619  14.667   9.410  1.00 87.24           C  
ATOM   2742  CD2 LEU C 103     -13.558  15.188  11.864  1.00 87.24           C  
ATOM   2743  N   ARG C 104     -18.849  14.265  11.280  1.00 83.95           N  
ATOM   2744  CA  ARG C 104     -20.197  14.821  11.224  1.00 83.95           C  
ATOM   2745  C   ARG C 104     -20.941  14.587  12.535  1.00 83.95           C  
ATOM   2746  CB  ARG C 104     -20.982  14.211  10.060  1.00 83.95           C  
ATOM   2747  O   ARG C 104     -21.691  15.452  12.991  1.00 83.95           O  
ATOM   2748  CG  ARG C 104     -20.675  14.843   8.712  1.00 83.95           C  
ATOM   2749  CD  ARG C 104     -21.530  14.247   7.602  1.00 83.95           C  
ATOM   2750  NE  ARG C 104     -21.076  14.675   6.283  1.00 83.95           N  
ATOM   2751  NH1 ARG C 104     -22.817  13.684   5.133  1.00 83.95           N  
ATOM   2752  NH2 ARG C 104     -21.197  14.839   3.995  1.00 83.95           N  
ATOM   2753  CZ  ARG C 104     -21.698  14.398   5.140  1.00 83.95           C  
ATOM   2754  N   GLU C 105     -20.664  13.462  13.096  1.00 76.08           N  
ATOM   2755  CA  GLU C 105     -21.413  13.052  14.280  1.00 76.08           C  
ATOM   2756  C   GLU C 105     -20.837  13.684  15.544  1.00 76.08           C  
ATOM   2757  CB  GLU C 105     -21.420  11.527  14.411  1.00 76.08           C  
ATOM   2758  O   GLU C 105     -21.455  13.630  16.609  1.00 76.08           O  
ATOM   2759  CG  GLU C 105     -22.270  10.824  13.362  1.00 76.08           C  
ATOM   2760  CD  GLU C 105     -22.239   9.308  13.483  1.00 76.08           C  
ATOM   2761  OE1 GLU C 105     -22.926   8.622  12.693  1.00 76.08           O  
ATOM   2762  OE2 GLU C 105     -21.523   8.803  14.377  1.00 76.08           O  
ATOM   2763  N   ARG C 106     -19.888  14.044  15.344  1.00 62.07           N  
ATOM   2764  CA  ARG C 106     -19.370  14.691  16.544  1.00 62.07           C  
ATOM   2765  C   ARG C 106     -20.329  15.765  17.045  1.00 62.07           C  
ATOM   2766  CB  ARG C 106     -17.993  15.302  16.274  1.00 62.07           C  
ATOM   2767  O   ARG C 106     -20.428  16.842  16.453  1.00 62.07           O  
ATOM   2768  CG  ARG C 106     -16.844  14.537  16.911  1.00 62.07           C  
ATOM   2769  CD  ARG C 106     -15.510  15.237  16.691  1.00 62.07           C  
ATOM   2770  NE  ARG C 106     -14.891  15.628  17.954  1.00 62.07           N  
ATOM   2771  NH1 ARG C 106     -13.142  16.779  16.980  1.00 62.07           N  
ATOM   2772  NH2 ARG C 106     -13.304  16.649  19.263  1.00 62.07           N  
ATOM   2773  CZ  ARG C 106     -13.780  16.351  18.063  1.00 62.07           C  
ATOM   2774  N   VAL C 107     -20.882  15.402  17.044  1.00 50.31           N  
ATOM   2775  CA  VAL C 107     -22.035  16.229  17.384  1.00 50.31           C  
ATOM   2776  C   VAL C 107     -21.879  16.774  18.802  1.00 50.31           C  
ATOM   2777  CB  VAL C 107     -23.357  15.438  17.260  1.00 50.31           C  
ATOM   2778  O   VAL C 107     -22.210  17.932  19.068  1.00 50.31           O  
ATOM   2779  CG1 VAL C 107     -24.557  16.381  17.315  1.00 50.31           C  
ATOM   2780  CG2 VAL C 107     -23.371  14.624  15.967  1.00 50.31           C  
ATOM   2781  N   ARG C 108     -21.750  16.305  18.945  1.00 49.61           N  
ATOM   2782  CA  ARG C 108     -22.008  16.768  20.304  1.00 49.61           C  
ATOM   2783  C   ARG C 108     -20.720  17.225  20.981  1.00 49.61           C  
ATOM   2784  CB  ARG C 108     -22.672  15.665  21.131  1.00 49.61           C  
ATOM   2785  O   ARG C 108     -20.690  17.429  22.197  1.00 49.61           O  
ATOM   2786  CG  ARG C 108     -24.125  15.408  20.763  1.00 49.61           C  
ATOM   2787  CD  ARG C 108     -24.787  14.434  21.727  1.00 49.61           C  
ATOM   2788  NE  ARG C 108     -26.183  14.191  21.373  1.00 49.61           N  
ATOM   2789  NH1 ARG C 108     -26.509  12.532  22.948  1.00 49.61           N  
ATOM   2790  NH2 ARG C 108     -28.224  13.154  21.560  1.00 49.61           N  
ATOM   2791  CZ  ARG C 108     -26.969  13.293  21.961  1.00 49.61           C  
ATOM   2792  N   GLY C 109     -20.302  17.173  20.457  1.00 59.72           N  
ATOM   2793  CA  GLY C 109     -19.332  17.963  21.198  1.00 59.72           C  
ATOM   2794  C   GLY C 109     -18.128  17.159  21.650  1.00 59.72           C  
ATOM   2795  O   GLY C 109     -17.213  17.699  22.276  1.00 59.72           O  
ATOM   2796  N   GLY C 110     -18.101  16.493  21.314  1.00 77.63           N  
ATOM   2797  CA  GLY C 110     -16.946  15.807  21.872  1.00 77.63           C  
ATOM   2798  C   GLY C 110     -15.728  15.860  20.969  1.00 77.63           C  
ATOM   2799  O   GLY C 110     -15.851  16.095  19.765  1.00 77.63           O  
ATOM   2800  N   GLY C 111     -14.666  15.934  21.417  1.00 90.07           N  
ATOM   2801  CA  GLY C 111     -13.402  15.884  20.701  1.00 90.07           C  
ATOM   2802  C   GLY C 111     -13.156  14.553  20.016  1.00 90.07           C  
ATOM   2803  O   GLY C 111     -13.685  13.524  20.440  1.00 90.07           O  
ATOM   2804  N   LEU C 112     -12.511  14.556  18.946  1.00 92.25           N  
ATOM   2805  CA  LEU C 112     -12.170  13.377  18.157  1.00 92.25           C  
ATOM   2806  C   LEU C 112     -10.686  13.367  17.808  1.00 92.25           C  
ATOM   2807  CB  LEU C 112     -13.008  13.329  16.877  1.00 92.25           C  
ATOM   2808  O   LEU C 112     -10.070  14.426  17.668  1.00 92.25           O  
ATOM   2809  CG  LEU C 112     -12.885  12.059  16.033  1.00 92.25           C  
ATOM   2810  CD1 LEU C 112     -13.660  10.916  16.679  1.00 92.25           C  
ATOM   2811  CD2 LEU C 112     -13.378  12.311  14.612  1.00 92.25           C  
ATOM   2812  N   ALA C 113     -10.122  12.271  17.796  1.00 95.29           N  
ATOM   2813  CA  ALA C 113      -8.749  12.140  17.314  1.00 95.29           C  
ATOM   2814  C   ALA C 113      -8.660  11.115  16.186  1.00 95.29           C  
ATOM   2815  CB  ALA C 113      -7.818  11.749  18.459  1.00 95.29           C  
ATOM   2816  O   ALA C 113      -9.227  10.024  16.284  1.00 95.29           O  
ATOM   2817  N   LEU C 114      -8.076  11.495  15.095  1.00 95.51           N  
ATOM   2818  CA  LEU C 114      -7.658  10.547  14.068  1.00 95.51           C  
ATOM   2819  C   LEU C 114      -6.215  10.105  14.292  1.00 95.51           C  
ATOM   2820  CB  LEU C 114      -7.805  11.165  12.676  1.00 95.51           C  
ATOM   2821  O   LEU C 114      -5.309  10.939  14.356  1.00 95.51           O  
ATOM   2822  CG  LEU C 114      -7.320  10.313  11.501  1.00 95.51           C  
ATOM   2823  CD1 LEU C 114      -8.149   9.038  11.394  1.00 95.51           C  
ATOM   2824  CD2 LEU C 114      -7.383  11.109  10.202  1.00 95.51           C  
ATOM   2825  N   CYS C 115      -6.036   8.864  14.395  1.00 95.93           N  
ATOM   2826  CA  CYS C 115      -4.710   8.292  14.596  1.00 95.93           C  
ATOM   2827  C   CYS C 115      -4.302   7.428  13.409  1.00 95.93           C  
ATOM   2828  CB  CYS C 115      -4.673   7.461  15.879  1.00 95.93           C  
ATOM   2829  O   CYS C 115      -5.006   6.482  13.053  1.00 95.93           O  
ATOM   2830  SG  CYS C 115      -3.058   6.733  16.229  1.00 95.93           S  
ATOM   2831  N   LEU C 116      -3.255   7.791  12.760  1.00 96.05           N  
ATOM   2832  CA  LEU C 116      -2.600   6.948  11.766  1.00 96.05           C  
ATOM   2833  C   LEU C 116      -1.370   6.267  12.357  1.00 96.05           C  
ATOM   2834  CB  LEU C 116      -2.200   7.775  10.541  1.00 96.05           C  
ATOM   2835  O   LEU C 116      -0.559   6.911  13.025  1.00 96.05           O  
ATOM   2836  CG  LEU C 116      -3.325   8.545   9.846  1.00 96.05           C  
ATOM   2837  CD1 LEU C 116      -2.783   9.298   8.636  1.00 96.05           C  
ATOM   2838  CD2 LEU C 116      -4.446   7.597   9.435  1.00 96.05           C  
ATOM   2839  N   PHE C 117      -1.208   4.959  12.140  1.00 96.65           N  
ATOM   2840  CA  PHE C 117       0.012   4.343  12.650  1.00 96.65           C  
ATOM   2841  C   PHE C 117       0.482   3.227  11.726  1.00 96.65           C  
ATOM   2842  CB  PHE C 117      -0.211   3.796  14.064  1.00 96.65           C  
ATOM   2843  O   PHE C 117      -0.328   2.598  11.041  1.00 96.65           O  
ATOM   2844  CG  PHE C 117      -1.291   2.751  14.147  1.00 96.65           C  
ATOM   2845  CD1 PHE C 117      -2.616   3.115  14.346  1.00 96.65           C  
ATOM   2846  CD2 PHE C 117      -0.979   1.403  14.024  1.00 96.65           C  
ATOM   2847  CE1 PHE C 117      -3.618   2.149  14.424  1.00 96.65           C  
ATOM   2848  CE2 PHE C 117      -1.974   0.432  14.101  1.00 96.65           C  
ATOM   2849  CZ  PHE C 117      -3.292   0.808  14.301  1.00 96.65           C  
ATOM   2850  N   ASP C 118       1.734   3.031  11.661  1.00 95.31           N  
ATOM   2851  CA  ASP C 118       2.423   2.040  10.839  1.00 95.31           C  
ATOM   2852  C   ASP C 118       3.246   1.088  11.703  1.00 95.31           C  
ATOM   2853  CB  ASP C 118       3.322   2.728   9.810  1.00 95.31           C  
ATOM   2854  O   ASP C 118       3.936   1.521  12.629  1.00 95.31           O  
ATOM   2855  CG  ASP C 118       2.541   3.395   8.692  1.00 95.31           C  
ATOM   2856  OD1 ASP C 118       2.217   4.597   8.807  1.00 95.31           O  
ATOM   2857  OD2 ASP C 118       2.245   2.712   7.688  1.00 95.31           O  
ATOM   2858  N   ILE C 119       3.196  -0.276  11.317  1.00 95.23           N  
ATOM   2859  CA  ILE C 119       4.155  -1.201  11.911  1.00 95.23           C  
ATOM   2860  C   ILE C 119       5.564  -0.865  11.428  1.00 95.23           C  
ATOM   2861  CB  ILE C 119       3.808  -2.669  11.573  1.00 95.23           C  
ATOM   2862  O   ILE C 119       5.806  -0.762  10.223  1.00 95.23           O  
ATOM   2863  CG1 ILE C 119       2.383  -2.999  12.030  1.00 95.23           C  
ATOM   2864  CG2 ILE C 119       4.823  -3.623  12.209  1.00 95.23           C  
ATOM   2865  CD1 ILE C 119       1.897  -4.375  11.594  1.00 95.23           C  
ATOM   2866  N   ASP C 120       6.417  -0.706  12.363  1.00 94.48           N  
ATOM   2867  CA  ASP C 120       7.772  -0.299  12.003  1.00 94.48           C  
ATOM   2868  C   ASP C 120       8.529  -1.445  11.336  1.00 94.48           C  
ATOM   2869  CB  ASP C 120       8.533   0.185  13.239  1.00 94.48           C  
ATOM   2870  O   ASP C 120       8.463  -2.589  11.791  1.00 94.48           O  
ATOM   2871  CG  ASP C 120       7.935   1.441  13.849  1.00 94.48           C  
ATOM   2872  OD1 ASP C 120       8.073   1.649  15.073  1.00 94.48           O  
ATOM   2873  OD2 ASP C 120       7.318   2.228  13.099  1.00 94.48           O  
ATOM   2874  N   ASN C 121       9.180  -1.125  10.250  1.00 92.16           N  
ATOM   2875  CA  ASN C 121      10.063  -2.034   9.527  1.00 92.16           C  
ATOM   2876  C   ASN C 121       9.322  -3.285   9.064  1.00 92.16           C  
ATOM   2877  CB  ASN C 121      11.264  -2.418  10.394  1.00 92.16           C  
ATOM   2878  O   ASN C 121       9.880  -4.384   9.081  1.00 92.16           O  
ATOM   2879  CG  ASN C 121      12.073  -1.215  10.837  1.00 92.16           C  
ATOM   2880  ND2 ASN C 121      12.449  -1.189  12.110  1.00 92.16           N  
ATOM   2881  OD1 ASN C 121      12.356  -0.315  10.041  1.00 92.16           O  
ATOM   2882  N   PHE C 122       8.168  -3.111   8.744  1.00 92.81           N  
ATOM   2883  CA  PHE C 122       7.319  -4.227   8.347  1.00 92.81           C  
ATOM   2884  C   PHE C 122       7.892  -4.936   7.126  1.00 92.81           C  
ATOM   2885  CB  PHE C 122       5.895  -3.743   8.052  1.00 92.81           C  
ATOM   2886  O   PHE C 122       7.878  -6.167   7.053  1.00 92.81           O  
ATOM   2887  CG  PHE C 122       4.922  -4.855   7.771  1.00 92.81           C  
ATOM   2888  CD1 PHE C 122       4.364  -5.008   6.508  1.00 92.81           C  
ATOM   2889  CD2 PHE C 122       4.564  -5.750   8.772  1.00 92.81           C  
ATOM   2890  CE1 PHE C 122       3.462  -6.036   6.246  1.00 92.81           C  
ATOM   2891  CE2 PHE C 122       3.664  -6.780   8.517  1.00 92.81           C  
ATOM   2892  CZ  PHE C 122       3.113  -6.921   7.254  1.00 92.81           C  
ATOM   2893  N   LYS C 123       8.246  -4.086   6.192  1.00 90.74           N  
ATOM   2894  CA  LYS C 123       8.806  -4.672   4.978  1.00 90.74           C  
ATOM   2895  C   LYS C 123      10.006  -5.558   5.298  1.00 90.74           C  
ATOM   2896  CB  LYS C 123       9.211  -3.576   3.990  1.00 90.74           C  
ATOM   2897  O   LYS C 123      10.149  -6.645   4.735  1.00 90.74           O  
ATOM   2898  CG  LYS C 123       9.574  -4.093   2.606  1.00 90.74           C  
ATOM   2899  CD  LYS C 123       9.799  -2.951   1.624  1.00 90.74           C  
ATOM   2900  CE  LYS C 123      10.216  -3.465   0.253  1.00 90.74           C  
ATOM   2901  NZ  LYS C 123      10.364  -2.354  -0.734  1.00 90.74           N  
ATOM   2902  N   THR C 124      10.885  -5.182   6.159  1.00 89.65           N  
ATOM   2903  CA  THR C 124      12.042  -5.959   6.591  1.00 89.65           C  
ATOM   2904  C   THR C 124      11.602  -7.250   7.275  1.00 89.65           C  
ATOM   2905  CB  THR C 124      12.934  -5.146   7.548  1.00 89.65           C  
ATOM   2906  O   THR C 124      12.190  -8.310   7.049  1.00 89.65           O  
ATOM   2907  CG2 THR C 124      14.152  -5.954   7.983  1.00 89.65           C  
ATOM   2908  OG1 THR C 124      13.376  -3.956   6.884  1.00 89.65           O  
ATOM   2909  N   ILE C 125      10.565  -7.126   7.960  1.00 90.52           N  
ATOM   2910  CA  ILE C 125      10.022  -8.302   8.632  1.00 90.52           C  
ATOM   2911  C   ILE C 125       9.554  -9.319   7.593  1.00 90.52           C  
ATOM   2912  CB  ILE C 125       8.859  -7.927   9.577  1.00 90.52           C  
ATOM   2913  O   ILE C 125       9.872 -10.507   7.691  1.00 90.52           O  
ATOM   2914  CG1 ILE C 125       9.381  -7.124  10.774  1.00 90.52           C  
ATOM   2915  CG2 ILE C 125       8.114  -9.182  10.042  1.00 90.52           C  
ATOM   2916  CD1 ILE C 125       8.287  -6.463  11.601  1.00 90.52           C  
ATOM   2917  N   ASN C 126       8.850  -8.894   6.685  1.00 88.61           N  
ATOM   2918  CA  ASN C 126       8.373  -9.791   5.638  1.00 88.61           C  
ATOM   2919  C   ASN C 126       9.530 -10.424   4.872  1.00 88.61           C  
ATOM   2920  CB  ASN C 126       7.443  -9.047   4.677  1.00 88.61           C  
ATOM   2921  O   ASN C 126       9.510 -11.622   4.586  1.00 88.61           O  
ATOM   2922  CG  ASN C 126       6.055  -8.840   5.249  1.00 88.61           C  
ATOM   2923  ND2 ASN C 126       5.323  -7.878   4.699  1.00 88.61           N  
ATOM   2924  OD1 ASN C 126       5.643  -9.539   6.179  1.00 88.61           O  
ATOM   2925  N   ASP C 127      10.544  -9.649   4.569  1.00 88.59           N  
ATOM   2926  CA  ASP C 127      11.684 -10.124   3.790  1.00 88.59           C  
ATOM   2927  C   ASP C 127      12.481 -11.171   4.564  1.00 88.59           C  
ATOM   2928  CB  ASP C 127      12.591  -8.955   3.399  1.00 88.59           C  
ATOM   2929  O   ASP C 127      12.925 -12.169   3.992  1.00 88.59           O  
ATOM   2930  CG  ASP C 127      11.976  -8.055   2.342  1.00 88.59           C  
ATOM   2931  OD1 ASP C 127      12.486  -6.934   2.124  1.00 88.59           O  
ATOM   2932  OD2 ASP C 127      10.972  -8.468   1.724  1.00 88.59           O  
ATOM   2933  N   ARG C 128      12.510 -11.012   5.892  1.00 89.09           N  
ATOM   2934  CA  ARG C 128      13.355 -11.871   6.716  1.00 89.09           C  
ATOM   2935  C   ARG C 128      12.571 -13.067   7.245  1.00 89.09           C  
ATOM   2936  CB  ARG C 128      13.953 -11.079   7.881  1.00 89.09           C  
ATOM   2937  O   ARG C 128      13.106 -14.173   7.343  1.00 89.09           O  
ATOM   2938  CG  ARG C 128      15.075 -10.137   7.475  1.00 89.09           C  
ATOM   2939  CD  ARG C 128      15.723  -9.478   8.685  1.00 89.09           C  
ATOM   2940  NE  ARG C 128      16.727  -8.494   8.289  1.00 89.09           N  
ATOM   2941  NH1 ARG C 128      17.475  -8.088  10.436  1.00 89.09           N  
ATOM   2942  NH2 ARG C 128      18.413  -6.980   8.662  1.00 89.09           N  
ATOM   2943  CZ  ARG C 128      17.536  -7.856   9.130  1.00 89.09           C  
ATOM   2944  N   HIS C 129      11.288 -12.877   7.437  1.00 87.05           N  
ATOM   2945  CA  HIS C 129      10.566 -13.919   8.158  1.00 87.05           C  
ATOM   2946  C   HIS C 129       9.406 -14.460   7.330  1.00 87.05           C  
ATOM   2947  CB  HIS C 129      10.050 -13.384   9.496  1.00 87.05           C  
ATOM   2948  O   HIS C 129       8.724 -15.399   7.748  1.00 87.05           O  
ATOM   2949  CG  HIS C 129      11.132 -12.879  10.397  1.00 87.05           C  
ATOM   2950  CD2 HIS C 129      11.462 -11.620  10.769  1.00 87.05           C  
ATOM   2951  ND1 HIS C 129      12.027 -13.716  11.028  1.00 87.05           N  
ATOM   2952  CE1 HIS C 129      12.863 -12.990  11.752  1.00 87.05           C  
ATOM   2953  NE2 HIS C 129      12.542 -11.716  11.612  1.00 87.05           N  
ATOM   2954  N   GLY C 130       9.159 -13.776   6.206  1.00 88.03           N  
ATOM   2955  CA  GLY C 130       8.106 -14.243   5.318  1.00 88.03           C  
ATOM   2956  C   GLY C 130       6.782 -13.538   5.542  1.00 88.03           C  
ATOM   2957  O   GLY C 130       6.558 -12.948   6.601  1.00 88.03           O  
ATOM   2958  N   HIS C 131       5.911 -13.642   4.598  1.00 86.25           N  
ATOM   2959  CA  HIS C 131       4.628 -12.951   4.630  1.00 86.25           C  
ATOM   2960  C   HIS C 131       3.684 -13.588   5.645  1.00 86.25           C  
ATOM   2961  CB  HIS C 131       3.984 -12.951   3.242  1.00 86.25           C  
ATOM   2962  O   HIS C 131       2.794 -12.920   6.176  1.00 86.25           O  
ATOM   2963  CG  HIS C 131       4.642 -12.018   2.276  1.00 86.25           C  
ATOM   2964  CD2 HIS C 131       5.381 -12.262   1.168  1.00 86.25           C  
ATOM   2965  ND1 HIS C 131       4.578 -10.648   2.403  1.00 86.25           N  
ATOM   2966  CE1 HIS C 131       5.250 -10.088   1.411  1.00 86.25           C  
ATOM   2967  NE2 HIS C 131       5.747 -11.045   0.648  1.00 86.25           N  
ATOM   2968  N   PHE C 132       3.957 -14.888   5.909  1.00 89.68           N  
ATOM   2969  CA  PHE C 132       3.132 -15.511   6.937  1.00 89.68           C  
ATOM   2970  C   PHE C 132       3.336 -14.826   8.283  1.00 89.68           C  
ATOM   2971  CB  PHE C 132       3.453 -17.004   7.055  1.00 89.68           C  
ATOM   2972  O   PHE C 132       2.371 -14.558   9.002  1.00 89.68           O  
ATOM   2973  CG  PHE C 132       2.555 -17.745   8.008  1.00 89.68           C  
ATOM   2974  CD1 PHE C 132       2.970 -18.018   9.306  1.00 89.68           C  
ATOM   2975  CD2 PHE C 132       1.294 -18.168   7.607  1.00 89.68           C  
ATOM   2976  CE1 PHE C 132       2.141 -18.704  10.191  1.00 89.68           C  
ATOM   2977  CE2 PHE C 132       0.460 -18.853   8.485  1.00 89.68           C  
ATOM   2978  CZ  PHE C 132       0.886 -19.121   9.776  1.00 89.68           C  
ATOM   2979  N   ALA C 133       4.573 -14.602   8.599  1.00 91.62           N  
ATOM   2980  CA  ALA C 133       4.884 -13.865   9.821  1.00 91.62           C  
ATOM   2981  C   ALA C 133       4.302 -12.455   9.775  1.00 91.62           C  
ATOM   2982  CB  ALA C 133       6.394 -13.807  10.038  1.00 91.62           C  
ATOM   2983  O   ALA C 133       3.806 -11.948  10.784  1.00 91.62           O  
ATOM   2984  N   GLY C 134       4.392 -11.800   8.598  1.00 91.22           N  
ATOM   2985  CA  GLY C 134       3.813 -10.478   8.416  1.00 91.22           C  
ATOM   2986  C   GLY C 134       2.313 -10.448   8.644  1.00 91.22           C  
ATOM   2987  O   GLY C 134       1.804  -9.566   9.339  1.00 91.22           O  
ATOM   2988  N   ASP C 135       1.625 -11.430   8.050  1.00 93.48           N  
ATOM   2989  CA  ASP C 135       0.178 -11.518   8.224  1.00 93.48           C  
ATOM   2990  C   ASP C 135      -0.187 -11.734   9.691  1.00 93.48           C  
ATOM   2991  CB  ASP C 135      -0.398 -12.646   7.366  1.00 93.48           C  
ATOM   2992  O   ASP C 135      -1.155 -11.154  10.187  1.00 93.48           O  
ATOM   2993  CG  ASP C 135      -0.493 -12.284   5.895  1.00 93.48           C  
ATOM   2994  OD1 ASP C 135      -0.887 -13.145   5.078  1.00 93.48           O  
ATOM   2995  OD2 ASP C 135      -0.168 -11.128   5.548  1.00 93.48           O  
ATOM   2996  N   TYR C 136       0.647 -12.612  10.281  1.00 93.95           N  
ATOM   2997  CA  TYR C 136       0.442 -12.854  11.705  1.00 93.95           C  
ATOM   2998  C   TYR C 136       0.552 -11.559  12.500  1.00 93.95           C  
ATOM   2999  CB  TYR C 136       1.456 -13.876  12.228  1.00 93.95           C  
ATOM   3000  O   TYR C 136      -0.284 -11.279  13.362  1.00 93.95           O  
ATOM   3001  CG  TYR C 136       1.379 -14.099  13.719  1.00 93.95           C  
ATOM   3002  CD1 TYR C 136       2.288 -13.490  14.581  1.00 93.95           C  
ATOM   3003  CD2 TYR C 136       0.399 -14.919  14.267  1.00 93.95           C  
ATOM   3004  CE1 TYR C 136       2.223 -13.694  15.956  1.00 93.95           C  
ATOM   3005  CE2 TYR C 136       0.324 -15.130  15.640  1.00 93.95           C  
ATOM   3006  OH  TYR C 136       1.169 -14.719  17.835  1.00 93.95           O  
ATOM   3007  CZ  TYR C 136       1.238 -14.514  16.475  1.00 93.95           C  
ATOM   3008  N   LEU C 137       1.470 -10.790  12.183  1.00 94.63           N  
ATOM   3009  CA  LEU C 137       1.694  -9.537  12.894  1.00 94.63           C  
ATOM   3010  C   LEU C 137       0.549  -8.560  12.650  1.00 94.63           C  
ATOM   3011  CB  LEU C 137       3.020  -8.905  12.462  1.00 94.63           C  
ATOM   3012  O   LEU C 137       0.092  -7.887  13.577  1.00 94.63           O  
ATOM   3013  CG  LEU C 137       3.451  -7.648  13.220  1.00 94.63           C  
ATOM   3014  CD1 LEU C 137       3.534  -7.935  14.716  1.00 94.63           C  
ATOM   3015  CD2 LEU C 137       4.788  -7.138  12.694  1.00 94.63           C  
ATOM   3016  N   LEU C 138       0.144  -8.437  11.450  1.00 95.04           N  
ATOM   3017  CA  LEU C 138      -0.973  -7.556  11.127  1.00 95.04           C  
ATOM   3018  C   LEU C 138      -2.201  -7.907  11.960  1.00 95.04           C  
ATOM   3019  CB  LEU C 138      -1.311  -7.642   9.637  1.00 95.04           C  
ATOM   3020  O   LEU C 138      -2.871  -7.019  12.492  1.00 95.04           O  
ATOM   3021  CG  LEU C 138      -0.329  -6.967   8.678  1.00 95.04           C  
ATOM   3022  CD1 LEU C 138      -0.625  -7.377   7.240  1.00 95.04           C  
ATOM   3023  CD2 LEU C 138      -0.390  -5.451   8.831  1.00 95.04           C  
ATOM   3024  N   ARG C 139      -2.494  -9.202  12.037  1.00 95.60           N  
ATOM   3025  CA  ARG C 139      -3.635  -9.659  12.824  1.00 95.60           C  
ATOM   3026  C   ARG C 139      -3.455  -9.317  14.300  1.00 95.60           C  
ATOM   3027  CB  ARG C 139      -3.837 -11.166  12.656  1.00 95.60           C  
ATOM   3028  O   ARG C 139      -4.388  -8.843  14.951  1.00 95.60           O  
ATOM   3029  CG  ARG C 139      -4.339 -11.571  11.279  1.00 95.60           C  
ATOM   3030  CD  ARG C 139      -4.573 -13.072  11.183  1.00 95.60           C  
ATOM   3031  NE  ARG C 139      -4.759 -13.501   9.800  1.00 95.60           N  
ATOM   3032  NH1 ARG C 139      -7.031 -13.082   9.758  1.00 95.60           N  
ATOM   3033  NH2 ARG C 139      -5.978 -13.908   7.897  1.00 95.60           N  
ATOM   3034  CZ  ARG C 139      -5.922 -13.496   9.155  1.00 95.60           C  
ATOM   3035  N   ARG C 140      -2.253  -9.500  14.825  1.00 96.71           N  
ATOM   3036  CA  ARG C 140      -1.976  -9.257  16.237  1.00 96.71           C  
ATOM   3037  C   ARG C 140      -2.046  -7.768  16.560  1.00 96.71           C  
ATOM   3038  CB  ARG C 140      -0.601  -9.812  16.618  1.00 96.71           C  
ATOM   3039  O   ARG C 140      -2.551  -7.381  17.616  1.00 96.71           O  
ATOM   3040  CG  ARG C 140      -0.506 -11.327  16.541  1.00 96.71           C  
ATOM   3041  CD  ARG C 140      -1.338 -12.001  17.622  1.00 96.71           C  
ATOM   3042  NE  ARG C 140      -0.916 -11.594  18.960  1.00 96.71           N  
ATOM   3043  NH1 ARG C 140      -0.542 -13.742  19.721  1.00 96.71           N  
ATOM   3044  NH2 ARG C 140      -0.182 -11.952  21.106  1.00 96.71           N  
ATOM   3045  CZ  ARG C 140      -0.547 -12.430  19.926  1.00 96.71           C  
ATOM   3046  N   VAL C 141      -1.519  -6.994  15.638  1.00 96.29           N  
ATOM   3047  CA  VAL C 141      -1.563  -5.549  15.840  1.00 96.29           C  
ATOM   3048  C   VAL C 141      -3.014  -5.073  15.858  1.00 96.29           C  
ATOM   3049  CB  VAL C 141      -0.769  -4.799  14.747  1.00 96.29           C  
ATOM   3050  O   VAL C 141      -3.392  -4.247  16.691  1.00 96.29           O  
ATOM   3051  CG1 VAL C 141      -1.070  -3.302  14.793  1.00 96.29           C  
ATOM   3052  CG2 VAL C 141       0.729  -5.051  14.909  1.00 96.29           C  
ATOM   3053  N   ALA C 142      -3.814  -5.538  14.915  1.00 96.07           N  
ATOM   3054  CA  ALA C 142      -5.229  -5.174  14.878  1.00 96.07           C  
ATOM   3055  C   ALA C 142      -5.937  -5.597  16.161  1.00 96.07           C  
ATOM   3056  CB  ALA C 142      -5.909  -5.804  13.665  1.00 96.07           C  
ATOM   3057  O   ALA C 142      -6.715  -4.828  16.732  1.00 96.07           O  
ATOM   3058  N   LEU C 143      -5.658  -6.805  16.607  1.00 95.98           N  
ATOM   3059  CA  LEU C 143      -6.267  -7.322  17.828  1.00 95.98           C  
ATOM   3060  C   LEU C 143      -5.848  -6.492  19.037  1.00 95.98           C  
ATOM   3061  CB  LEU C 143      -5.882  -8.788  18.041  1.00 95.98           C  
ATOM   3062  O   LEU C 143      -6.685  -6.132  19.869  1.00 95.98           O  
ATOM   3063  CG  LEU C 143      -6.486  -9.477  19.265  1.00 95.98           C  
ATOM   3064  CD1 LEU C 143      -8.006  -9.526  19.149  1.00 95.98           C  
ATOM   3065  CD2 LEU C 143      -5.911 -10.880  19.428  1.00 95.98           C  
ATOM   3066  N   ALA C 144      -4.584  -6.201  19.122  1.00 96.63           N  
ATOM   3067  CA  ALA C 144      -4.063  -5.399  20.226  1.00 96.63           C  
ATOM   3068  C   ALA C 144      -4.715  -4.019  20.256  1.00 96.63           C  
ATOM   3069  CB  ALA C 144      -2.547  -5.265  20.116  1.00 96.63           C  
ATOM   3070  O   ALA C 144      -5.085  -3.524  21.323  1.00 96.63           O  
ATOM   3071  N   ALA C 145      -4.815  -3.395  19.052  1.00 95.83           N  
ATOM   3072  CA  ALA C 145      -5.440  -2.078  18.962  1.00 95.83           C  
ATOM   3073  C   ALA C 145      -6.903  -2.135  19.393  1.00 95.83           C  
ATOM   3074  CB  ALA C 145      -5.328  -1.533  17.540  1.00 95.83           C  
ATOM   3075  O   ALA C 145      -7.352  -1.315  20.197  1.00 95.83           O  
ATOM   3076  N   ARG C 146      -7.667  -3.098  18.930  1.00 93.84           N  
ATOM   3077  CA  ARG C 146      -9.094  -3.223  19.210  1.00 93.84           C  
ATOM   3078  C   ARG C 146      -9.344  -3.436  20.699  1.00 93.84           C  
ATOM   3079  CB  ARG C 146      -9.700  -4.377  18.407  1.00 93.84           C  
ATOM   3080  O   ARG C 146     -10.317  -2.919  21.251  1.00 93.84           O  
ATOM   3081  CG  ARG C 146      -9.979  -4.035  16.952  1.00 93.84           C  
ATOM   3082  CD  ARG C 146     -10.711  -5.162  16.238  1.00 93.84           C  
ATOM   3083  NE  ARG C 146     -10.886  -4.877  14.817  1.00 93.84           N  
ATOM   3084  NH1 ARG C 146     -12.497  -6.497  14.478  1.00 93.84           N  
ATOM   3085  NH2 ARG C 146     -11.808  -5.176  12.735  1.00 93.84           N  
ATOM   3086  CZ  ARG C 146     -11.730  -5.517  14.013  1.00 93.84           C  
ATOM   3087  N   ARG C 147      -8.454  -4.153  21.408  1.00 93.57           N  
ATOM   3088  CA  ARG C 147      -8.609  -4.434  22.831  1.00 93.57           C  
ATOM   3089  C   ARG C 147      -8.514  -3.154  23.656  1.00 93.57           C  
ATOM   3090  CB  ARG C 147      -7.555  -5.439  23.300  1.00 93.57           C  
ATOM   3091  O   ARG C 147      -9.050  -3.082  24.763  1.00 93.57           O  
ATOM   3092  CG  ARG C 147      -7.829  -6.869  22.862  1.00 93.57           C  
ATOM   3093  CD  ARG C 147      -6.745  -7.823  23.342  1.00 93.57           C  
ATOM   3094  NE  ARG C 147      -7.018  -9.198  22.934  1.00 93.57           N  
ATOM   3095  NH1 ARG C 147      -4.993 -10.036  23.664  1.00 93.57           N  
ATOM   3096  NH2 ARG C 147      -6.530 -11.429  22.689  1.00 93.57           N  
ATOM   3097  CZ  ARG C 147      -6.180 -10.218  23.097  1.00 93.57           C  
ATOM   3098  N   CYS C 148      -7.879  -2.150  23.062  1.00 95.07           N  
ATOM   3099  CA  CYS C 148      -7.670  -0.903  23.789  1.00 95.07           C  
ATOM   3100  C   CYS C 148      -8.695   0.146  23.377  1.00 95.07           C  
ATOM   3101  CB  CYS C 148      -6.257  -0.372  23.547  1.00 95.07           C  
ATOM   3102  O   CYS C 148      -8.752   1.228  23.964  1.00 95.07           O  
ATOM   3103  SG  CYS C 148      -4.954  -1.460  24.165  1.00 95.07           S  
ATOM   3104  N   MET C 149      -9.517  -0.113  22.332  1.00 91.73           N  
ATOM   3105  CA  MET C 149     -10.463   0.854  21.784  1.00 91.73           C  
ATOM   3106  C   MET C 149     -11.875   0.584  22.293  1.00 91.73           C  
ATOM   3107  CB  MET C 149     -10.443   0.820  20.254  1.00 91.73           C  
ATOM   3108  O   MET C 149     -12.221  -0.559  22.599  1.00 91.73           O  
ATOM   3109  CG  MET C 149      -9.136   1.303  19.647  1.00 91.73           C  
ATOM   3110  SD  MET C 149      -9.081   1.080  17.827  1.00 91.73           S  
ATOM   3111  CE  MET C 149     -10.233   2.383  17.310  1.00 91.73           C  
ATOM   3112  N   ARG C 150     -12.662   1.668  22.535  1.00 89.24           N  
ATOM   3113  CA  ARG C 150     -14.063   1.521  22.914  1.00 89.24           C  
ATOM   3114  C   ARG C 150     -14.901   1.036  21.737  1.00 89.24           C  
ATOM   3115  CB  ARG C 150     -14.619   2.845  23.443  1.00 89.24           C  
ATOM   3116  O   ARG C 150     -14.881   1.640  20.662  1.00 89.24           O  
ATOM   3117  CG  ARG C 150     -13.938   3.338  24.710  1.00 89.24           C  
ATOM   3118  CD  ARG C 150     -14.516   4.665  25.181  1.00 89.24           C  
ATOM   3119  NE  ARG C 150     -13.713   5.253  26.250  1.00 89.24           N  
ATOM   3120  NH1 ARG C 150     -15.453   6.461  27.173  1.00 89.24           N  
ATOM   3121  NH2 ARG C 150     -13.358   6.568  28.099  1.00 89.24           N  
ATOM   3122  CZ  ARG C 150     -14.177   6.093  27.171  1.00 89.24           C  
ATOM   3123  N   ARG C 151     -15.688  -0.030  21.914  1.00 83.31           N  
ATOM   3124  CA  ARG C 151     -16.436  -0.694  20.851  1.00 83.31           C  
ATOM   3125  C   ARG C 151     -17.514   0.224  20.285  1.00 83.31           C  
ATOM   3126  CB  ARG C 151     -17.069  -1.989  21.366  1.00 83.31           C  
ATOM   3127  O   ARG C 151     -17.781   0.208  19.082  1.00 83.31           O  
ATOM   3128  CG  ARG C 151     -16.082  -3.135  21.526  1.00 83.31           C  
ATOM   3129  CD  ARG C 151     -16.786  -4.442  21.860  1.00 83.31           C  
ATOM   3130  NE  ARG C 151     -15.849  -5.561  21.914  1.00 83.31           N  
ATOM   3131  NH1 ARG C 151     -16.739  -6.483  23.836  1.00 83.31           N  
ATOM   3132  NH2 ARG C 151     -14.950  -7.477  22.804  1.00 83.31           N  
ATOM   3133  CZ  ARG C 151     -15.848  -6.504  22.851  1.00 83.31           C  
ATOM   3134  N   THR C 152     -17.885   1.187  21.077  1.00 82.54           N  
ATOM   3135  CA  THR C 152     -19.055   1.964  20.686  1.00 82.54           C  
ATOM   3136  C   THR C 152     -18.639   3.283  20.041  1.00 82.54           C  
ATOM   3137  CB  THR C 152     -19.968   2.246  21.894  1.00 82.54           C  
ATOM   3138  O   THR C 152     -19.400   3.871  19.270  1.00 82.54           O  
ATOM   3139  CG2 THR C 152     -20.593   0.960  22.423  1.00 82.54           C  
ATOM   3140  OG1 THR C 152     -19.195   2.853  22.937  1.00 82.54           O  
ATOM   3141  N   SER C 153     -17.446   3.607  20.223  1.00 87.74           N  
ATOM   3142  CA  SER C 153     -17.154   4.973  19.800  1.00 87.74           C  
ATOM   3143  C   SER C 153     -15.878   5.032  18.966  1.00 87.74           C  
ATOM   3144  CB  SER C 153     -17.023   5.895  21.013  1.00 87.74           C  
ATOM   3145  O   SER C 153     -15.609   6.036  18.303  1.00 87.74           O  
ATOM   3146  OG  SER C 153     -16.016   5.427  21.894  1.00 87.74           O  
ATOM   3147  N   ASP C 154     -15.116   3.950  19.074  1.00 92.36           N  
ATOM   3148  CA  ASP C 154     -13.854   3.961  18.341  1.00 92.36           C  
ATOM   3149  C   ASP C 154     -13.906   3.013  17.145  1.00 92.36           C  
ATOM   3150  CB  ASP C 154     -12.694   3.581  19.263  1.00 92.36           C  
ATOM   3151  O   ASP C 154     -14.643   2.025  17.160  1.00 92.36           O  
ATOM   3152  CG  ASP C 154     -12.500   4.561  20.407  1.00 92.36           C  
ATOM   3153  OD1 ASP C 154     -11.808   4.221  21.391  1.00 92.36           O  
ATOM   3154  OD2 ASP C 154     -13.047   5.682  20.325  1.00 92.36           O  
ATOM   3155  N   ASP C 155     -13.133   3.361  16.149  1.00 92.75           N  
ATOM   3156  CA  ASP C 155     -13.073   2.537  14.945  1.00 92.75           C  
ATOM   3157  C   ASP C 155     -11.629   2.319  14.499  1.00 92.75           C  
ATOM   3158  CB  ASP C 155     -13.882   3.178  13.815  1.00 92.75           C  
ATOM   3159  O   ASP C 155     -10.786   3.205  14.655  1.00 92.75           O  
ATOM   3160  CG  ASP C 155     -15.372   3.223  14.105  1.00 92.75           C  
ATOM   3161  OD1 ASP C 155     -15.967   4.322  14.067  1.00 92.75           O  
ATOM   3162  OD2 ASP C 155     -15.956   2.151  14.375  1.00 92.75           O  
ATOM   3163  N   LEU C 156     -11.399   1.108  13.942  1.00 94.34           N  
ATOM   3164  CA  LEU C 156     -10.090   0.761  13.400  1.00 94.34           C  
ATOM   3165  C   LEU C 156     -10.193   0.396  11.923  1.00 94.34           C  
ATOM   3166  CB  LEU C 156      -9.477  -0.402  14.184  1.00 94.34           C  
ATOM   3167  O   LEU C 156     -11.093  -0.347  11.524  1.00 94.34           O  
ATOM   3168  CG  LEU C 156      -8.063  -0.822  13.778  1.00 94.34           C  
ATOM   3169  CD1 LEU C 156      -7.058   0.260  14.161  1.00 94.34           C  
ATOM   3170  CD2 LEU C 156      -7.695  -2.154  14.423  1.00 94.34           C  
ATOM   3171  N   CYS C 157      -9.291   0.963  11.196  1.00 93.93           N  
ATOM   3172  CA  CYS C 157      -9.234   0.688   9.764  1.00 93.93           C  
ATOM   3173  C   CYS C 157      -7.824   0.293   9.341  1.00 93.93           C  
ATOM   3174  CB  CYS C 157      -9.692   1.908   8.966  1.00 93.93           C  
ATOM   3175  O   CYS C 157      -6.843   0.847   9.840  1.00 93.93           O  
ATOM   3176  SG  CYS C 157      -9.705   1.645   7.179  1.00 93.93           S  
ATOM   3177  N   ARG C 158      -7.686  -0.711   8.513  1.00 93.41           N  
ATOM   3178  CA  ARG C 158      -6.437  -0.956   7.800  1.00 93.41           C  
ATOM   3179  C   ARG C 158      -6.431  -0.252   6.447  1.00 93.41           C  
ATOM   3180  CB  ARG C 158      -6.212  -2.458   7.610  1.00 93.41           C  
ATOM   3181  O   ARG C 158      -7.125  -0.672   5.520  1.00 93.41           O  
ATOM   3182  CG  ARG C 158      -4.834  -2.812   7.074  1.00 93.41           C  
ATOM   3183  CD  ARG C 158      -4.639  -4.318   6.971  1.00 93.41           C  
ATOM   3184  NE  ARG C 158      -3.382  -4.654   6.309  1.00 93.41           N  
ATOM   3185  NH1 ARG C 158      -3.857  -6.905   6.094  1.00 93.41           N  
ATOM   3186  NH2 ARG C 158      -1.870  -6.069   5.315  1.00 93.41           N  
ATOM   3187  CZ  ARG C 158      -3.039  -5.875   5.908  1.00 93.41           C  
ATOM   3188  N   VAL C 159      -5.614   0.822   6.296  1.00 90.62           N  
ATOM   3189  CA  VAL C 159      -5.712   1.711   5.143  1.00 90.62           C  
ATOM   3190  C   VAL C 159      -4.730   1.267   4.062  1.00 90.62           C  
ATOM   3191  CB  VAL C 159      -5.444   3.181   5.536  1.00 90.62           C  
ATOM   3192  O   VAL C 159      -4.839   1.682   2.906  1.00 90.62           O  
ATOM   3193  CG1 VAL C 159      -6.576   3.723   6.407  1.00 90.62           C  
ATOM   3194  CG2 VAL C 159      -4.104   3.303   6.259  1.00 90.62           C  
ATOM   3195  N   GLY C 160      -3.848   0.487   4.428  1.00 87.25           N  
ATOM   3196  CA  GLY C 160      -2.864  -0.048   3.501  1.00 87.25           C  
ATOM   3197  C   GLY C 160      -2.151  -1.277   4.031  1.00 87.25           C  
ATOM   3198  O   GLY C 160      -2.456  -1.754   5.127  1.00 87.25           O  
ATOM   3199  N   GLY C 161      -1.093  -1.780   3.287  1.00 84.79           N  
ATOM   3200  CA  GLY C 161      -0.353  -2.989   3.612  1.00 84.79           C  
ATOM   3201  C   GLY C 161       0.006  -3.091   5.083  1.00 84.79           C  
ATOM   3202  O   GLY C 161      -0.413  -4.028   5.766  1.00 84.79           O  
ATOM   3203  N   ASP C 162       0.615  -2.039   5.658  1.00 90.34           N  
ATOM   3204  CA  ASP C 162       1.026  -2.041   7.059  1.00 90.34           C  
ATOM   3205  C   ASP C 162       0.513  -0.798   7.783  1.00 90.34           C  
ATOM   3206  CB  ASP C 162       2.549  -2.124   7.172  1.00 90.34           C  
ATOM   3207  O   ASP C 162       1.019  -0.441   8.849  1.00 90.34           O  
ATOM   3208  CG  ASP C 162       3.263  -1.054   6.365  1.00 90.34           C  
ATOM   3209  OD1 ASP C 162       4.382  -0.647   6.746  1.00 90.34           O  
ATOM   3210  OD2 ASP C 162       2.701  -0.612   5.340  1.00 90.34           O  
ATOM   3211  N   GLU C 163      -0.323  -0.123   7.061  1.00 92.17           N  
ATOM   3212  CA  GLU C 163      -0.808   1.153   7.578  1.00 92.17           C  
ATOM   3213  C   GLU C 163      -2.209   1.013   8.166  1.00 92.17           C  
ATOM   3214  CB  GLU C 163      -0.804   2.216   6.477  1.00 92.17           C  
ATOM   3215  O   GLU C 163      -3.102   0.449   7.530  1.00 92.17           O  
ATOM   3216  CG  GLU C 163       0.581   2.523   5.924  1.00 92.17           C  
ATOM   3217  CD  GLU C 163       0.557   3.491   4.752  1.00 92.17           C  
ATOM   3218  OE1 GLU C 163       1.581   4.167   4.503  1.00 92.17           O  
ATOM   3219  OE2 GLU C 163      -0.494   3.575   4.078  1.00 92.17           O  
ATOM   3220  N   PHE C 164      -2.361   1.517   9.497  1.00 95.96           N  
ATOM   3221  CA  PHE C 164      -3.660   1.514  10.159  1.00 95.96           C  
ATOM   3222  C   PHE C 164      -4.112   2.936  10.470  1.00 95.96           C  
ATOM   3223  CB  PHE C 164      -3.607   0.686  11.447  1.00 95.96           C  
ATOM   3224  O   PHE C 164      -3.289   3.849  10.562  1.00 95.96           O  
ATOM   3225  CG  PHE C 164      -3.454  -0.792  11.213  1.00 95.96           C  
ATOM   3226  CD1 PHE C 164      -4.570  -1.618  11.143  1.00 95.96           C  
ATOM   3227  CD2 PHE C 164      -2.195  -1.357  11.062  1.00 95.96           C  
ATOM   3228  CE1 PHE C 164      -4.432  -2.987  10.926  1.00 95.96           C  
ATOM   3229  CE2 PHE C 164      -2.049  -2.724  10.845  1.00 95.96           C  
ATOM   3230  CZ  PHE C 164      -3.168  -3.537  10.778  1.00 95.96           C  
ATOM   3231  N   ALA C 165      -5.464   3.105  10.550  1.00 95.92           N  
ATOM   3232  CA  ALA C 165      -6.084   4.332  11.043  1.00 95.92           C  
ATOM   3233  C   ALA C 165      -7.113   4.028  12.128  1.00 95.92           C  
ATOM   3234  CB  ALA C 165      -6.737   5.097   9.895  1.00 95.92           C  
ATOM   3235  O   ALA C 165      -7.820   3.020  12.058  1.00 95.92           O  
ATOM   3236  N   ALA C 166      -7.074   4.832  13.181  1.00 95.62           N  
ATOM   3237  CA  ALA C 166      -8.074   4.722  14.240  1.00 95.62           C  
ATOM   3238  C   ALA C 166      -8.767   6.060  14.481  1.00 95.62           C  
ATOM   3239  CB  ALA C 166      -7.430   4.219  15.530  1.00 95.62           C  
ATOM   3240  O   ALA C 166      -8.124   7.111  14.464  1.00 95.62           O  
ATOM   3241  N   VAL C 167     -10.036   5.998  14.507  1.00 93.85           N  
ATOM   3242  CA  VAL C 167     -10.809   7.156  14.943  1.00 93.85           C  
ATOM   3243  C   VAL C 167     -11.219   6.985  16.404  1.00 93.85           C  
ATOM   3244  CB  VAL C 167     -12.060   7.369  14.061  1.00 93.85           C  
ATOM   3245  O   VAL C 167     -11.909   6.025  16.753  1.00 93.85           O  
ATOM   3246  CG1 VAL C 167     -12.875   8.561  14.557  1.00 93.85           C  
ATOM   3247  CG2 VAL C 167     -11.655   7.565  12.601  1.00 93.85           C  
ATOM   3248  N   LEU C 168     -10.751   7.923  17.275  1.00 92.40           N  
ATOM   3249  CA  LEU C 168     -10.953   7.809  18.716  1.00 92.40           C  
ATOM   3250  C   LEU C 168     -11.771   8.983  19.244  1.00 92.40           C  
ATOM   3251  CB  LEU C 168      -9.607   7.742  19.442  1.00 92.40           C  
ATOM   3252  O   LEU C 168     -11.517  10.135  18.884  1.00 92.40           O  
ATOM   3253  CG  LEU C 168      -8.614   6.696  18.934  1.00 92.40           C  
ATOM   3254  CD1 LEU C 168      -7.267   6.861  19.631  1.00 92.40           C  
ATOM   3255  CD2 LEU C 168      -9.163   5.289  19.148  1.00 92.40           C  
ATOM   3256  N   SER C 169     -12.752   8.620  20.025  1.00 91.49           N  
ATOM   3257  CA  SER C 169     -13.390   9.684  20.793  1.00 91.49           C  
ATOM   3258  C   SER C 169     -12.478  10.184  21.909  1.00 91.49           C  
ATOM   3259  CB  SER C 169     -14.714   9.199  21.384  1.00 91.49           C  
ATOM   3260  O   SER C 169     -12.041   9.403  22.757  1.00 91.49           O  
ATOM   3261  OG  SER C 169     -15.400  10.263  22.021  1.00 91.49           O  
ATOM   3262  N   ALA C 170     -12.127  11.450  21.854  1.00 92.01           N  
ATOM   3263  CA  ALA C 170     -11.203  12.025  22.828  1.00 92.01           C  
ATOM   3264  C   ALA C 170     -11.572  13.471  23.147  1.00 92.01           C  
ATOM   3265  CB  ALA C 170      -9.768  11.948  22.310  1.00 92.01           C  
ATOM   3266  O   ALA C 170     -11.498  14.343  22.279  1.00 92.01           O  
ATOM   3267  N   PRO C 171     -11.932  13.793  24.406  1.00 92.73           N  
ATOM   3268  CA  PRO C 171     -12.406  15.128  24.779  1.00 92.73           C  
ATOM   3269  C   PRO C 171     -11.283  16.163  24.820  1.00 92.73           C  
ATOM   3270  CB  PRO C 171     -13.003  14.914  26.172  1.00 92.73           C  
ATOM   3271  O   PRO C 171     -11.547  17.367  24.781  1.00 92.73           O  
ATOM   3272  CG  PRO C 171     -12.312  13.698  26.701  1.00 92.73           C  
ATOM   3273  CD  PRO C 171     -11.992  12.792  25.547  1.00 92.73           C  
ATOM   3274  N   SER C 172     -10.038  15.755  24.947  1.00 95.56           N  
ATOM   3275  CA  SER C 172      -8.888  16.651  24.988  1.00 95.56           C  
ATOM   3276  C   SER C 172      -7.686  16.042  24.273  1.00 95.56           C  
ATOM   3277  CB  SER C 172      -8.517  16.983  26.434  1.00 95.56           C  
ATOM   3278  O   SER C 172      -7.642  14.832  24.043  1.00 95.56           O  
ATOM   3279  OG  SER C 172      -8.029  15.833  27.104  1.00 95.56           O  
ATOM   3280  N   ALA C 173      -6.726  16.913  23.906  1.00 95.19           N  
ATOM   3281  CA  ALA C 173      -5.487  16.433  23.300  1.00 95.19           C  
ATOM   3282  C   ALA C 173      -4.776  15.442  24.217  1.00 95.19           C  
ATOM   3283  CB  ALA C 173      -4.566  17.606  22.974  1.00 95.19           C  
ATOM   3284  O   ALA C 173      -4.228  14.440  23.752  1.00 95.19           O  
ATOM   3285  N   SER C 174      -4.796  15.709  25.527  1.00 95.72           N  
ATOM   3286  CA  SER C 174      -4.158  14.821  26.494  1.00 95.72           C  
ATOM   3287  C   SER C 174      -4.846  13.461  26.533  1.00 95.72           C  
ATOM   3288  CB  SER C 174      -4.171  15.448  27.889  1.00 95.72           C  
ATOM   3289  O   SER C 174      -4.185  12.428  26.657  1.00 95.72           O  
ATOM   3290  OG  SER C 174      -5.500  15.656  28.334  1.00 95.72           O  
ATOM   3291  N   ALA C 175      -6.187  13.485  26.428  1.00 95.25           N  
ATOM   3292  CA  ALA C 175      -6.934  12.231  26.380  1.00 95.25           C  
ATOM   3293  C   ALA C 175      -6.611  11.449  25.110  1.00 95.25           C  
ATOM   3294  CB  ALA C 175      -8.434  12.502  26.467  1.00 95.25           C  
ATOM   3295  O   ALA C 175      -6.497  10.221  25.142  1.00 95.25           O  
ATOM   3296  N   ALA C 176      -6.504  12.136  24.009  1.00 95.56           N  
ATOM   3297  CA  ALA C 176      -6.139  11.506  22.743  1.00 95.56           C  
ATOM   3298  C   ALA C 176      -4.769  10.840  22.837  1.00 95.56           C  
ATOM   3299  CB  ALA C 176      -6.151  12.532  21.613  1.00 95.56           C  
ATOM   3300  O   ALA C 176      -4.600   9.690  22.424  1.00 95.56           O  
ATOM   3301  N   LEU C 177      -3.768  11.513  23.381  1.00 96.18           N  
ATOM   3302  CA  LEU C 177      -2.415  10.989  23.533  1.00 96.18           C  
ATOM   3303  C   LEU C 177      -2.406   9.758  24.432  1.00 96.18           C  
ATOM   3304  CB  LEU C 177      -1.486  12.062  24.108  1.00 96.18           C  
ATOM   3305  O   LEU C 177      -1.737   8.767  24.129  1.00 96.18           O  
ATOM   3306  CG  LEU C 177      -0.885  13.048  23.104  1.00 96.18           C  
ATOM   3307  CD1 LEU C 177      -0.276  14.241  23.832  1.00 96.18           C  
ATOM   3308  CD2 LEU C 177       0.159  12.356  22.234  1.00 96.18           C  
ATOM   3309  N   ALA C 178      -3.225   9.888  25.497  1.00 96.07           N  
ATOM   3310  CA  ALA C 178      -3.276   8.781  26.448  1.00 96.07           C  
ATOM   3311  C   ALA C 178      -3.861   7.529  25.801  1.00 96.07           C  
ATOM   3312  CB  ALA C 178      -4.092   9.173  27.678  1.00 96.07           C  
ATOM   3313  O   ALA C 178      -3.343   6.426  25.989  1.00 96.07           O  
ATOM   3314  N   GLN C 179      -4.935   7.685  25.020  1.00 95.28           N  
ATOM   3315  CA  GLN C 179      -5.563   6.555  24.342  1.00 95.28           C  
ATOM   3316  C   GLN C 179      -4.624   5.945  23.306  1.00 95.28           C  
ATOM   3317  CB  GLN C 179      -6.871   6.987  23.677  1.00 95.28           C  
ATOM   3318  O   GLN C 179      -4.495   4.722  23.221  1.00 95.28           O  
ATOM   3319  CG  GLN C 179      -7.997   7.272  24.662  1.00 95.28           C  
ATOM   3320  CD  GLN C 179      -9.270   7.734  23.979  1.00 95.28           C  
ATOM   3321  NE2 GLN C 179     -10.164   8.350  24.746  1.00 95.28           N  
ATOM   3322  OE1 GLN C 179      -9.450   7.539  22.773  1.00 95.28           O  
ATOM   3323  N   ALA C 180      -3.972   6.803  22.565  1.00 96.44           N  
ATOM   3324  CA  ALA C 180      -3.029   6.327  21.556  1.00 96.44           C  
ATOM   3325  C   ALA C 180      -1.839   5.627  22.205  1.00 96.44           C  
ATOM   3326  CB  ALA C 180      -2.551   7.487  20.686  1.00 96.44           C  
ATOM   3327  O   ALA C 180      -1.347   4.619  21.691  1.00 96.44           O  
ATOM   3328  N   GLN C 181      -1.378   6.155  23.319  1.00 97.00           N  
ATOM   3329  CA  GLN C 181      -0.262   5.547  24.036  1.00 97.00           C  
ATOM   3330  C   GLN C 181      -0.622   4.148  24.527  1.00 97.00           C  
ATOM   3331  CB  GLN C 181       0.162   6.425  25.214  1.00 97.00           C  
ATOM   3332  O   GLN C 181       0.212   3.240  24.497  1.00 97.00           O  
ATOM   3333  CG  GLN C 181       1.455   5.975  25.881  1.00 97.00           C  
ATOM   3334  CD  GLN C 181       2.654   6.062  24.955  1.00 97.00           C  
ATOM   3335  NE2 GLN C 181       3.295   4.925  24.706  1.00 97.00           N  
ATOM   3336  OE1 GLN C 181       3.001   7.143  24.467  1.00 97.00           O  
ATOM   3337  N   ARG C 182      -1.845   3.949  24.951  1.00 96.58           N  
ATOM   3338  CA  ARG C 182      -2.299   2.634  25.392  1.00 96.58           C  
ATOM   3339  C   ARG C 182      -2.242   1.624  24.251  1.00 96.58           C  
ATOM   3340  CB  ARG C 182      -3.722   2.715  25.949  1.00 96.58           C  
ATOM   3341  O   ARG C 182      -1.825   0.481  24.447  1.00 96.58           O  
ATOM   3342  CG  ARG C 182      -3.813   3.383  27.312  1.00 96.58           C  
ATOM   3343  CD  ARG C 182      -5.169   3.153  27.964  1.00 96.58           C  
ATOM   3344  NE  ARG C 182      -6.248   3.767  27.195  1.00 96.58           N  
ATOM   3345  NH1 ARG C 182      -6.100   5.823  28.239  1.00 96.58           N  
ATOM   3346  NH2 ARG C 182      -7.656   5.478  26.591  1.00 96.58           N  
ATOM   3347  CZ  ARG C 182      -6.665   5.021  27.344  1.00 96.58           C  
ATOM   3348  N   VAL C 183      -2.659   2.059  23.105  1.00 96.78           N  
ATOM   3349  CA  VAL C 183      -2.615   1.188  21.936  1.00 96.78           C  
ATOM   3350  C   VAL C 183      -1.164   0.864  21.586  1.00 96.78           C  
ATOM   3351  CB  VAL C 183      -3.325   1.829  20.723  1.00 96.78           C  
ATOM   3352  O   VAL C 183      -0.822  -0.294  21.334  1.00 96.78           O  
ATOM   3353  CG1 VAL C 183      -3.172   0.951  19.481  1.00 96.78           C  
ATOM   3354  CG2 VAL C 183      -4.801   2.066  21.034  1.00 96.78           C  
ATOM   3355  N   LEU C 184      -0.294   1.892  21.537  1.00 97.28           N  
ATOM   3356  CA  LEU C 184       1.118   1.687  21.235  1.00 97.28           C  
ATOM   3357  C   LEU C 184       1.746   0.700  22.214  1.00 97.28           C  
ATOM   3358  CB  LEU C 184       1.875   3.017  21.276  1.00 97.28           C  
ATOM   3359  O   LEU C 184       2.474  -0.208  21.807  1.00 97.28           O  
ATOM   3360  CG  LEU C 184       3.380   2.950  21.010  1.00 97.28           C  
ATOM   3361  CD1 LEU C 184       3.653   2.244  19.686  1.00 97.28           C  
ATOM   3362  CD2 LEU C 184       3.986   4.349  21.011  1.00 97.28           C  
ATOM   3363  N   ASP C 185       1.481   0.863  23.536  1.00 96.99           N  
ATOM   3364  CA  ASP C 185       2.023  -0.028  24.556  1.00 96.99           C  
ATOM   3365  C   ASP C 185       1.542  -1.462  24.345  1.00 96.99           C  
ATOM   3366  CB  ASP C 185       1.633   0.457  25.954  1.00 96.99           C  
ATOM   3367  O   ASP C 185       2.301  -2.413  24.542  1.00 96.99           O  
ATOM   3368  CG  ASP C 185       2.328   1.748  26.349  1.00 96.99           C  
ATOM   3369  OD1 ASP C 185       1.867   2.425  27.294  1.00 96.99           O  
ATOM   3370  OD2 ASP C 185       3.345   2.093  25.708  1.00 96.99           O  
ATOM   3371  N   ALA C 186       0.234  -1.619  23.923  1.00 96.91           N  
ATOM   3372  CA  ALA C 186      -0.311  -2.946  23.649  1.00 96.91           C  
ATOM   3373  C   ALA C 186       0.402  -3.599  22.469  1.00 96.91           C  
ATOM   3374  CB  ALA C 186      -1.811  -2.858  23.378  1.00 96.91           C  
ATOM   3375  O   ALA C 186       0.657  -4.806  22.481  1.00 96.91           O  
ATOM   3376  N   ILE C 187       0.739  -2.837  21.496  1.00 96.46           N  
ATOM   3377  CA  ILE C 187       1.460  -3.344  20.333  1.00 96.46           C  
ATOM   3378  C   ILE C 187       2.874  -3.752  20.740  1.00 96.46           C  
ATOM   3379  CB  ILE C 187       1.509  -2.296  19.199  1.00 96.46           C  
ATOM   3380  O   ILE C 187       3.363  -4.808  20.333  1.00 96.46           O  
ATOM   3381  CG1 ILE C 187       0.116  -2.105  18.587  1.00 96.46           C  
ATOM   3382  CG2 ILE C 187       2.526  -2.706  18.129  1.00 96.46           C  
ATOM   3383  CD1 ILE C 187       0.009  -0.906  17.655  1.00 96.46           C  
ATOM   3384  N   ARG C 188       3.529  -2.945  21.550  1.00 95.74           N  
ATOM   3385  CA  ARG C 188       4.884  -3.233  22.009  1.00 95.74           C  
ATOM   3386  C   ARG C 188       4.914  -4.491  22.870  1.00 95.74           C  
ATOM   3387  CB  ARG C 188       5.448  -2.047  22.795  1.00 95.74           C  
ATOM   3388  O   ARG C 188       5.952  -5.147  22.984  1.00 95.74           O  
ATOM   3389  CG  ARG C 188       5.841  -0.863  21.926  1.00 95.74           C  
ATOM   3390  CD  ARG C 188       6.220   0.350  22.763  1.00 95.74           C  
ATOM   3391  NE  ARG C 188       6.788   1.416  21.942  1.00 95.74           N  
ATOM   3392  NH1 ARG C 188       6.637   3.039  23.578  1.00 95.74           N  
ATOM   3393  NH2 ARG C 188       7.498   3.558  21.518  1.00 95.74           N  
ATOM   3394  CZ  ARG C 188       6.973   2.669  22.348  1.00 95.74           C  
ATOM   3395  N   ALA C 189       3.770  -4.886  23.412  1.00 96.31           N  
ATOM   3396  CA  ALA C 189       3.684  -6.025  24.323  1.00 96.31           C  
ATOM   3397  C   ALA C 189       3.414  -7.318  23.559  1.00 96.31           C  
ATOM   3398  CB  ALA C 189       2.596  -5.790  25.367  1.00 96.31           C  
ATOM   3399  O   ALA C 189       3.364  -8.398  24.153  1.00 96.31           O  
ATOM   3400  N   ILE C 190       3.138  -7.269  22.214  1.00 95.85           N  
ATOM   3401  CA  ILE C 190       2.971  -8.468  21.399  1.00 95.85           C  
ATOM   3402  C   ILE C 190       4.213  -9.348  21.516  1.00 95.85           C  
ATOM   3403  CB  ILE C 190       2.704  -8.112  19.920  1.00 95.85           C  
ATOM   3404  O   ILE C 190       5.339  -8.845  21.536  1.00 95.85           O  
ATOM   3405  CG1 ILE C 190       1.344  -7.419  19.774  1.00 95.85           C  
ATOM   3406  CG2 ILE C 190       2.777  -9.365  19.042  1.00 95.85           C  
ATOM   3407  CD1 ILE C 190       1.125  -6.765  18.417  1.00 95.85           C  
ATOM   3408  N   ALA C 191       4.033 -10.614  21.646  1.00 94.71           N  
ATOM   3409  CA  ALA C 191       5.157 -11.541  21.751  1.00 94.71           C  
ATOM   3410  C   ALA C 191       6.159 -11.319  20.622  1.00 94.71           C  
ATOM   3411  CB  ALA C 191       4.659 -12.985  21.739  1.00 94.71           C  
ATOM   3412  O   ALA C 191       5.774 -11.202  19.456  1.00 94.71           O  
ATOM   3413  N   PRO C 192       7.423 -11.220  20.911  1.00 92.94           N  
ATOM   3414  CA  PRO C 192       8.448 -10.996  19.888  1.00 92.94           C  
ATOM   3415  C   PRO C 192       8.506 -12.121  18.857  1.00 92.94           C  
ATOM   3416  CB  PRO C 192       9.745 -10.929  20.698  1.00 92.94           C  
ATOM   3417  O   PRO C 192       8.176 -13.268  19.169  1.00 92.94           O  
ATOM   3418  CG  PRO C 192       9.306 -10.666  22.102  1.00 92.94           C  
ATOM   3419  CD  PRO C 192       7.918 -11.212  22.278  1.00 92.94           C  
ATOM   3420  N   LEU C 193       8.798 -11.773  17.712  1.00 89.85           N  
ATOM   3421  CA  LEU C 193       9.033 -12.763  16.668  1.00 89.85           C  
ATOM   3422  C   LEU C 193      10.334 -13.519  16.918  1.00 89.85           C  
ATOM   3423  CB  LEU C 193       9.075 -12.092  15.292  1.00 89.85           C  
ATOM   3424  O   LEU C 193      11.350 -12.915  17.270  1.00 89.85           O  
ATOM   3425  CG  LEU C 193       7.783 -11.420  14.826  1.00 89.85           C  
ATOM   3426  CD1 LEU C 193       8.029 -10.631  13.544  1.00 89.85           C  
ATOM   3427  CD2 LEU C 193       6.684 -12.456  14.620  1.00 89.85           C  
ATOM   3428  N   ASP C 194      10.284 -14.826  16.854  1.00 86.16           N  
ATOM   3429  CA  ASP C 194      11.489 -15.637  16.994  1.00 86.16           C  
ATOM   3430  C   ASP C 194      12.348 -15.565  15.734  1.00 86.16           C  
ATOM   3431  CB  ASP C 194      11.125 -17.091  17.300  1.00 86.16           C  
ATOM   3432  O   ASP C 194      11.889 -15.909  14.643  1.00 86.16           O  
ATOM   3433  CG  ASP C 194      10.636 -17.293  18.724  1.00 86.16           C  
ATOM   3434  OD1 ASP C 194       9.876 -18.252  18.977  1.00 86.16           O  
ATOM   3435  OD2 ASP C 194      11.013 -16.484  19.599  1.00 86.16           O  
ATOM   3436  N   THR C 195      13.453 -14.926  15.839  1.00 83.95           N  
ATOM   3437  CA  THR C 195      14.405 -14.834  14.738  1.00 83.95           C  
ATOM   3438  C   THR C 195      15.724 -15.506  15.106  1.00 83.95           C  
ATOM   3439  CB  THR C 195      14.665 -13.368  14.345  1.00 83.95           C  
ATOM   3440  O   THR C 195      16.001 -15.738  16.285  1.00 83.95           O  
ATOM   3441  CG2 THR C 195      13.357 -12.597  14.200  1.00 83.95           C  
ATOM   3442  OG1 THR C 195      15.465 -12.743  15.356  1.00 83.95           O  
ATOM   3443  N   PRO C 196      16.453 -16.012  14.098  1.00 83.01           N  
ATOM   3444  CA  PRO C 196      17.757 -16.612  14.392  1.00 83.01           C  
ATOM   3445  C   PRO C 196      18.666 -15.683  15.194  1.00 83.01           C  
ATOM   3446  CB  PRO C 196      18.341 -16.883  13.003  1.00 83.01           C  
ATOM   3447  O   PRO C 196      19.571 -16.150  15.890  1.00 83.01           O  
ATOM   3448  CG  PRO C 196      17.155 -16.959  12.098  1.00 83.01           C  
ATOM   3449  CD  PRO C 196      16.071 -16.082  12.656  1.00 83.01           C  
ATOM   3450  N   HIS C 197      18.388 -14.412  15.240  1.00 82.23           N  
ATOM   3451  CA  HIS C 197      19.228 -13.447  15.941  1.00 82.23           C  
ATOM   3452  C   HIS C 197      18.618 -13.058  17.283  1.00 82.23           C  
ATOM   3453  CB  HIS C 197      19.443 -12.201  15.081  1.00 82.23           C  
ATOM   3454  O   HIS C 197      19.143 -12.185  17.978  1.00 82.23           O  
ATOM   3455  CG  HIS C 197      20.070 -12.489  13.754  1.00 82.23           C  
ATOM   3456  CD2 HIS C 197      19.599 -12.329  12.495  1.00 82.23           C  
ATOM   3457  ND1 HIS C 197      21.340 -13.010  13.628  1.00 82.23           N  
ATOM   3458  CE1 HIS C 197      21.623 -13.159  12.345  1.00 82.23           C  
ATOM   3459  NE2 HIS C 197      20.584 -12.753  11.636  1.00 82.23           N  
ATOM   3460  N   GLY C 198      17.717 -13.617  17.584  1.00 87.25           N  
ATOM   3461  CA  GLY C 198      17.035 -13.317  18.833  1.00 87.25           C  
ATOM   3462  C   GLY C 198      15.634 -12.772  18.632  1.00 87.25           C  
ATOM   3463  O   GLY C 198      15.231 -12.481  17.503  1.00 87.25           O  
ATOM   3464  N   PRO C 199      14.952 -12.668  19.757  1.00 89.39           N  
ATOM   3465  CA  PRO C 199      13.580 -12.164  19.660  1.00 89.39           C  
ATOM   3466  C   PRO C 199      13.514 -10.726  19.149  1.00 89.39           C  
ATOM   3467  CB  PRO C 199      13.067 -12.256  21.099  1.00 89.39           C  
ATOM   3468  O   PRO C 199      14.324  -9.887  19.550  1.00 89.39           O  
ATOM   3469  CG  PRO C 199      14.300 -12.263  21.944  1.00 89.39           C  
ATOM   3470  CD  PRO C 199      15.431 -12.827  21.132  1.00 89.39           C  
ATOM   3471  N   ARG C 200      12.685 -10.497  18.198  1.00 88.21           N  
ATOM   3472  CA  ARG C 200      12.457  -9.161  17.657  1.00 88.21           C  
ATOM   3473  C   ARG C 200      11.132  -8.589  18.149  1.00 88.21           C  
ATOM   3474  CB  ARG C 200      12.481  -9.188  16.127  1.00 88.21           C  
ATOM   3475  O   ARG C 200      10.068  -9.147  17.871  1.00 88.21           O  
ATOM   3476  CG  ARG C 200      12.361  -7.816  15.485  1.00 88.21           C  
ATOM   3477  CD  ARG C 200      12.491  -7.889  13.970  1.00 88.21           C  
ATOM   3478  NE  ARG C 200      13.828  -7.507  13.524  1.00 88.21           N  
ATOM   3479  NH1 ARG C 200      13.189  -5.445  12.700  1.00 88.21           N  
ATOM   3480  NH2 ARG C 200      15.379  -6.109  12.567  1.00 88.21           N  
ATOM   3481  CZ  ARG C 200      14.129  -6.355  12.931  1.00 88.21           C  
ATOM   3482  N   HIS C 201      11.294  -7.497  18.899  1.00 92.71           N  
ATOM   3483  CA  HIS C 201      10.092  -6.831  19.387  1.00 92.71           C  
ATOM   3484  C   HIS C 201       9.450  -5.983  18.293  1.00 92.71           C  
ATOM   3485  CB  HIS C 201      10.418  -5.960  20.602  1.00 92.71           C  
ATOM   3486  O   HIS C 201      10.149  -5.315  17.529  1.00 92.71           O  
ATOM   3487  CG  HIS C 201      10.757  -6.746  21.829  1.00 92.71           C  
ATOM   3488  CD2 HIS C 201      11.953  -7.052  22.386  1.00 92.71           C  
ATOM   3489  ND1 HIS C 201       9.798  -7.323  22.632  1.00 92.71           N  
ATOM   3490  CE1 HIS C 201      10.390  -7.950  23.634  1.00 92.71           C  
ATOM   3491  NE2 HIS C 201      11.698  -7.801  23.508  1.00 92.71           N  
ATOM   3492  N   VAL C 202       8.112  -6.038  18.204  1.00 92.41           N  
ATOM   3493  CA  VAL C 202       7.358  -5.262  17.226  1.00 92.41           C  
ATOM   3494  C   VAL C 202       7.094  -3.860  17.770  1.00 92.41           C  
ATOM   3495  CB  VAL C 202       6.024  -5.952  16.860  1.00 92.41           C  
ATOM   3496  O   VAL C 202       6.726  -3.700  18.936  1.00 92.41           O  
ATOM   3497  CG1 VAL C 202       5.227  -5.098  15.876  1.00 92.41           C  
ATOM   3498  CG2 VAL C 202       6.284  -7.341  16.280  1.00 92.41           C  
ATOM   3499  N   THR C 203       7.430  -2.908  17.016  1.00 96.40           N  
ATOM   3500  CA  THR C 203       7.112  -1.525  17.357  1.00 96.40           C  
ATOM   3501  C   THR C 203       6.279  -0.875  16.257  1.00 96.40           C  
ATOM   3502  CB  THR C 203       8.390  -0.700  17.593  1.00 96.40           C  
ATOM   3503  O   THR C 203       6.189  -1.401  15.146  1.00 96.40           O  
ATOM   3504  CG2 THR C 203       9.274  -1.345  18.655  1.00 96.40           C  
ATOM   3505  OG1 THR C 203       9.126  -0.608  16.366  1.00 96.40           O  
ATOM   3506  N   ALA C 204       5.570   0.235  16.592  1.00 97.05           N  
ATOM   3507  CA  ALA C 204       4.771   1.018  15.652  1.00 97.05           C  
ATOM   3508  C   ALA C 204       4.958   2.514  15.888  1.00 97.05           C  
ATOM   3509  CB  ALA C 204       3.295   0.644  15.768  1.00 97.05           C  
ATOM   3510  O   ALA C 204       5.419   2.928  16.954  1.00 97.05           O  
ATOM   3511  N   THR C 205       4.734   3.223  14.906  1.00 97.24           N  
ATOM   3512  CA  THR C 205       4.808   4.679  14.965  1.00 97.24           C  
ATOM   3513  C   THR C 205       3.438   5.300  14.707  1.00 97.24           C  
ATOM   3514  CB  THR C 205       5.824   5.228  13.946  1.00 97.24           C  
ATOM   3515  O   THR C 205       2.736   4.903  13.774  1.00 97.24           O  
ATOM   3516  CG2 THR C 205       5.918   6.748  14.029  1.00 97.24           C  
ATOM   3517  OG1 THR C 205       7.113   4.665  14.216  1.00 97.24           O  
ATOM   3518  N   PHE C 206       3.106   6.372  15.598  1.00 97.43           N  
ATOM   3519  CA  PHE C 206       1.761   6.935  15.561  1.00 97.43           C  
ATOM   3520  C   PHE C 206       1.805   8.420  15.222  1.00 97.43           C  
ATOM   3521  CB  PHE C 206       1.051   6.722  16.901  1.00 97.43           C  
ATOM   3522  O   PHE C 206       2.640   9.158  15.750  1.00 97.43           O  
ATOM   3523  CG  PHE C 206       0.544   5.320  17.104  1.00 97.43           C  
ATOM   3524  CD1 PHE C 206      -0.795   5.084  17.392  1.00 97.43           C  
ATOM   3525  CD2 PHE C 206       1.407   4.236  17.006  1.00 97.43           C  
ATOM   3526  CE1 PHE C 206      -1.267   3.787  17.580  1.00 97.43           C  
ATOM   3527  CE2 PHE C 206       0.943   2.937  17.192  1.00 97.43           C  
ATOM   3528  CZ  PHE C 206      -0.394   2.715  17.480  1.00 97.43           C  
ATOM   3529  N   GLY C 207       0.987   8.793  14.392  1.00 97.44           N  
ATOM   3530  CA  GLY C 207       0.631  10.188  14.189  1.00 97.44           C  
ATOM   3531  C   GLY C 207      -0.831  10.477  14.474  1.00 97.44           C  
ATOM   3532  O   GLY C 207      -1.717   9.796  13.954  1.00 97.44           O  
ATOM   3533  N   LEU C 208      -1.117  11.586  15.350  1.00 96.69           N  
ATOM   3534  CA  LEU C 208      -2.488  11.896  15.739  1.00 96.69           C  
ATOM   3535  C   LEU C 208      -2.865  13.313  15.319  1.00 96.69           C  
ATOM   3536  CB  LEU C 208      -2.666  11.736  17.251  1.00 96.69           C  
ATOM   3537  O   LEU C 208      -2.066  14.241  15.461  1.00 96.69           O  
ATOM   3538  CG  LEU C 208      -2.552  10.313  17.800  1.00 96.69           C  
ATOM   3539  CD1 LEU C 208      -1.086   9.923  17.962  1.00 96.69           C  
ATOM   3540  CD2 LEU C 208      -3.293  10.190  19.127  1.00 96.69           C  
ATOM   3541  N   ALA C 209      -3.945  13.382  14.777  1.00 96.33           N  
ATOM   3542  CA  ALA C 209      -4.613  14.676  14.658  1.00 96.33           C  
ATOM   3543  C   ALA C 209      -5.773  14.787  15.643  1.00 96.33           C  
ATOM   3544  CB  ALA C 209      -5.110  14.889  13.230  1.00 96.33           C  
ATOM   3545  O   ALA C 209      -6.751  14.042  15.547  1.00 96.33           O  
ATOM   3546  N   TRP C 210      -5.671  15.718  16.645  1.00 96.09           N  
ATOM   3547  CA  TRP C 210      -6.767  15.917  17.587  1.00 96.09           C  
ATOM   3548  C   TRP C 210      -7.684  17.044  17.126  1.00 96.09           C  
ATOM   3549  CB  TRP C 210      -6.225  16.223  18.986  1.00 96.09           C  
ATOM   3550  O   TRP C 210      -7.216  18.133  16.785  1.00 96.09           O  
ATOM   3551  CG  TRP C 210      -7.290  16.479  20.009  1.00 96.09           C  
ATOM   3552  CD1 TRP C 210      -8.109  15.555  20.596  1.00 96.09           C  
ATOM   3553  CD2 TRP C 210      -7.655  17.747  20.563  1.00 96.09           C  
ATOM   3554  CE2 TRP C 210      -8.703  17.516  21.481  1.00 96.09           C  
ATOM   3555  CE3 TRP C 210      -7.196  19.057  20.372  1.00 96.09           C  
ATOM   3556  NE1 TRP C 210      -8.961  16.172  21.482  1.00 96.09           N  
ATOM   3557  CH2 TRP C 210      -8.833  19.822  22.002  1.00 96.09           C  
ATOM   3558  CZ2 TRP C 210      -9.301  18.549  22.207  1.00 96.09           C  
ATOM   3559  CZ3 TRP C 210      -7.792  20.084  21.096  1.00 96.09           C  
ATOM   3560  N   ILE C 211      -8.887  16.833  17.024  1.00 93.14           N  
ATOM   3561  CA  ILE C 211      -9.893  17.797  16.594  1.00 93.14           C  
ATOM   3562  C   ILE C 211     -10.756  18.209  17.784  1.00 93.14           C  
ATOM   3563  CB  ILE C 211     -10.778  17.225  15.464  1.00 93.14           C  
ATOM   3564  O   ILE C 211     -11.521  17.400  18.315  1.00 93.14           O  
ATOM   3565  CG1 ILE C 211      -9.908  16.736  14.300  1.00 93.14           C  
ATOM   3566  CG2 ILE C 211     -11.791  18.271  14.989  1.00 93.14           C  
ATOM   3567  CD1 ILE C 211     -10.569  15.667  13.440  1.00 93.14           C  
ATOM   3568  N   ALA C 212     -10.677  19.510  18.256  1.00 92.40           N  
ATOM   3569  CA  ALA C 212     -11.405  20.035  19.408  1.00 92.40           C  
ATOM   3570  C   ALA C 212     -12.899  20.140  19.112  1.00 92.40           C  
ATOM   3571  CB  ALA C 212     -10.849  21.397  19.813  1.00 92.40           C  
ATOM   3572  O   ALA C 212     -13.301  20.265  17.953  1.00 92.40           O  
ATOM   3573  N   PRO C 213     -13.691  20.040  20.202  1.00 88.88           N  
ATOM   3574  CA  PRO C 213     -15.115  20.297  19.977  1.00 88.88           C  
ATOM   3575  C   PRO C 213     -15.372  21.641  19.299  1.00 88.88           C  
ATOM   3576  CB  PRO C 213     -15.704  20.278  21.390  1.00 88.88           C  
ATOM   3577  O   PRO C 213     -14.724  22.638  19.629  1.00 88.88           O  
ATOM   3578  CG  PRO C 213     -14.719  19.502  22.204  1.00 88.88           C  
ATOM   3579  CD  PRO C 213     -13.347  19.730  21.636  1.00 88.88           C  
ATOM   3580  N   GLY C 214     -16.170  21.744  18.363  1.00 86.12           N  
ATOM   3581  CA  GLY C 214     -16.535  22.972  17.676  1.00 86.12           C  
ATOM   3582  C   GLY C 214     -15.698  23.236  16.439  1.00 86.12           C  
ATOM   3583  O   GLY C 214     -16.041  24.093  15.621  1.00 86.12           O  
ATOM   3584  N   VAL C 215     -14.619  22.480  16.218  1.00 90.28           N  
ATOM   3585  CA  VAL C 215     -13.765  22.647  15.047  1.00 90.28           C  
ATOM   3586  C   VAL C 215     -14.334  21.852  13.875  1.00 90.28           C  
ATOM   3587  CB  VAL C 215     -12.312  22.206  15.336  1.00 90.28           C  
ATOM   3588  O   VAL C 215     -14.685  20.679  14.024  1.00 90.28           O  
ATOM   3589  CG1 VAL C 215     -11.494  22.165  14.046  1.00 90.28           C  
ATOM   3590  CG2 VAL C 215     -11.663  23.142  16.354  1.00 90.28           C  
ATOM   3591  N   SER C 216     -14.485  22.531  12.796  1.00 86.80           N  
ATOM   3592  CA  SER C 216     -14.993  21.897  11.584  1.00 86.80           C  
ATOM   3593  C   SER C 216     -13.866  21.597  10.602  1.00 86.80           C  
ATOM   3594  CB  SER C 216     -16.042  22.785  10.913  1.00 86.80           C  
ATOM   3595  O   SER C 216     -13.141  22.503  10.186  1.00 86.80           O  
ATOM   3596  OG  SER C 216     -16.592  22.143   9.776  1.00 86.80           O  
ATOM   3597  N   LEU C 217     -13.698  20.328  10.241  1.00 88.08           N  
ATOM   3598  CA  LEU C 217     -12.658  19.892   9.316  1.00 88.08           C  
ATOM   3599  C   LEU C 217     -13.220  18.919   8.285  1.00 88.08           C  
ATOM   3600  CB  LEU C 217     -11.503  19.236  10.078  1.00 88.08           C  
ATOM   3601  O   LEU C 217     -14.150  18.165   8.580  1.00 88.08           O  
ATOM   3602  CG  LEU C 217     -10.674  20.156  10.976  1.00 88.08           C  
ATOM   3603  CD1 LEU C 217      -9.689  19.339  11.806  1.00 88.08           C  
ATOM   3604  CD2 LEU C 217      -9.940  21.200  10.141  1.00 88.08           C  
ATOM   3605  N   THR C 218     -12.696  19.045   7.078  1.00 90.38           N  
ATOM   3606  CA  THR C 218     -12.938  17.955   6.140  1.00 90.38           C  
ATOM   3607  C   THR C 218     -12.132  16.718   6.528  1.00 90.38           C  
ATOM   3608  CB  THR C 218     -12.585  18.369   4.699  1.00 90.38           C  
ATOM   3609  O   THR C 218     -11.139  16.820   7.251  1.00 90.38           O  
ATOM   3610  CG2 THR C 218     -13.294  19.662   4.310  1.00 90.38           C  
ATOM   3611  OG1 THR C 218     -11.169  18.564   4.597  1.00 90.38           O  
ATOM   3612  N   TRP C 219     -12.537  15.586   6.150  1.00 88.57           N  
ATOM   3613  CA  TRP C 219     -11.786  14.371   6.449  1.00 88.57           C  
ATOM   3614  C   TRP C 219     -10.375  14.447   5.875  1.00 88.57           C  
ATOM   3615  CB  TRP C 219     -12.511  13.140   5.895  1.00 88.57           C  
ATOM   3616  O   TRP C 219      -9.424  13.949   6.481  1.00 88.57           O  
ATOM   3617  CG  TRP C 219     -12.499  13.050   4.399  1.00 88.57           C  
ATOM   3618  CD1 TRP C 219     -13.440  13.540   3.536  1.00 88.57           C  
ATOM   3619  CD2 TRP C 219     -11.499  12.425   3.589  1.00 88.57           C  
ATOM   3620  CE2 TRP C 219     -11.898  12.575   2.242  1.00 88.57           C  
ATOM   3621  CE3 TRP C 219     -10.302  11.754   3.871  1.00 88.57           C  
ATOM   3622  NE1 TRP C 219     -13.084  13.258   2.238  1.00 88.57           N  
ATOM   3623  CH2 TRP C 219      -9.974  11.424   1.483  1.00 88.57           C  
ATOM   3624  CZ2 TRP C 219     -11.140  12.077   1.179  1.00 88.57           C  
ATOM   3625  CZ3 TRP C 219      -9.550  11.259   2.812  1.00 88.57           C  
ATOM   3626  N   GLU C 220     -10.245  15.123   4.656  1.00 90.17           N  
ATOM   3627  CA  GLU C 220      -8.940  15.294   4.025  1.00 90.17           C  
ATOM   3628  C   GLU C 220      -7.998  16.101   4.913  1.00 90.17           C  
ATOM   3629  CB  GLU C 220      -9.088  15.973   2.661  1.00 90.17           C  
ATOM   3630  O   GLU C 220      -6.814  15.779   5.025  1.00 90.17           O  
ATOM   3631  CG  GLU C 220      -9.777  15.109   1.615  1.00 90.17           C  
ATOM   3632  CD  GLU C 220     -11.289  15.271   1.605  1.00 90.17           C  
ATOM   3633  OE1 GLU C 220     -11.941  14.822   0.635  1.00 90.17           O  
ATOM   3634  OE2 GLU C 220     -11.825  15.853   2.574  1.00 90.17           O  
ATOM   3635  N   GLN C 221      -8.491  17.173   5.577  1.00 91.35           N  
ATOM   3636  CA  GLN C 221      -7.680  17.997   6.467  1.00 91.35           C  
ATOM   3637  C   GLN C 221      -7.225  17.204   7.689  1.00 91.35           C  
ATOM   3638  CB  GLN C 221      -8.457  19.239   6.906  1.00 91.35           C  
ATOM   3639  O   GLN C 221      -6.060  17.277   8.085  1.00 91.35           O  
ATOM   3640  CG  GLN C 221      -8.545  20.319   5.837  1.00 91.35           C  
ATOM   3641  CD  GLN C 221      -9.595  21.369   6.148  1.00 91.35           C  
ATOM   3642  NE2 GLN C 221      -9.536  22.494   5.444  1.00 91.35           N  
ATOM   3643  OE1 GLN C 221     -10.453  21.171   7.015  1.00 91.35           O  
ATOM   3644  N   ALA C 222      -8.170  16.442   8.303  1.00 91.73           N  
ATOM   3645  CA  ALA C 222      -7.827  15.613   9.456  1.00 91.73           C  
ATOM   3646  C   ALA C 222      -6.760  14.584   9.094  1.00 91.73           C  
ATOM   3647  CB  ALA C 222      -9.072  14.916   9.999  1.00 91.73           C  
ATOM   3648  O   ALA C 222      -5.795  14.393   9.838  1.00 91.73           O  
ATOM   3649  N   TYR C 223      -6.966  13.934   7.955  1.00 92.66           N  
ATOM   3650  CA  TYR C 223      -6.013  12.934   7.486  1.00 92.66           C  
ATOM   3651  C   TYR C 223      -4.639  13.555   7.258  1.00 92.66           C  
ATOM   3652  CB  TYR C 223      -6.511  12.281   6.194  1.00 92.66           C  
ATOM   3653  O   TYR C 223      -3.620  12.984   7.655  1.00 92.66           O  
ATOM   3654  CG  TYR C 223      -5.655  11.128   5.727  1.00 92.66           C  
ATOM   3655  CD1 TYR C 223      -4.610  11.330   4.829  1.00 92.66           C  
ATOM   3656  CD2 TYR C 223      -5.891   9.835   6.183  1.00 92.66           C  
ATOM   3657  CE1 TYR C 223      -3.820  10.270   4.395  1.00 92.66           C  
ATOM   3658  CE2 TYR C 223      -5.107   8.768   5.756  1.00 92.66           C  
ATOM   3659  OH  TYR C 223      -3.297   7.943   4.438  1.00 92.66           O  
ATOM   3660  CZ  TYR C 223      -4.075   8.995   4.864  1.00 92.66           C  
ATOM   3661  N   SER C 224      -4.586  14.757   6.538  1.00 93.35           N  
ATOM   3662  CA  SER C 224      -3.330  15.447   6.264  1.00 93.35           C  
ATOM   3663  C   SER C 224      -2.590  15.783   7.554  1.00 93.35           C  
ATOM   3664  CB  SER C 224      -3.584  16.726   5.464  1.00 93.35           C  
ATOM   3665  O   SER C 224      -1.372  15.611   7.641  1.00 93.35           O  
ATOM   3666  OG  SER C 224      -2.366  17.393   5.183  1.00 93.35           O  
ATOM   3667  N   ASP C 225      -3.291  16.301   8.593  1.00 94.74           N  
ATOM   3668  CA  ASP C 225      -2.679  16.631   9.877  1.00 94.74           C  
ATOM   3669  C   ASP C 225      -2.108  15.384  10.549  1.00 94.74           C  
ATOM   3670  CB  ASP C 225      -3.697  17.306  10.799  1.00 94.74           C  
ATOM   3671  O   ASP C 225      -0.998  15.415  11.085  1.00 94.74           O  
ATOM   3672  CG  ASP C 225      -4.031  18.725  10.375  1.00 94.74           C  
ATOM   3673  OD1 ASP C 225      -5.023  19.295  10.879  1.00 94.74           O  
ATOM   3674  OD2 ASP C 225      -3.297  19.278   9.527  1.00 94.74           O  
ATOM   3675  N   ALA C 226      -2.921  14.247  10.567  1.00 95.19           N  
ATOM   3676  CA  ALA C 226      -2.434  12.998  11.146  1.00 95.19           C  
ATOM   3677  C   ALA C 226      -1.224  12.473  10.379  1.00 95.19           C  
ATOM   3678  CB  ALA C 226      -3.545  11.951  11.162  1.00 95.19           C  
ATOM   3679  O   ALA C 226      -0.274  11.964  10.979  1.00 95.19           O  
ATOM   3680  N   ASP C 227      -1.304  12.578   9.057  1.00 94.89           N  
ATOM   3681  CA  ASP C 227      -0.196  12.147   8.211  1.00 94.89           C  
ATOM   3682  C   ASP C 227       1.064  12.961   8.499  1.00 94.89           C  
ATOM   3683  CB  ASP C 227      -0.572  12.267   6.732  1.00 94.89           C  
ATOM   3684  O   ASP C 227       2.164  12.408   8.569  1.00 94.89           O  
ATOM   3685  CG  ASP C 227       0.413  11.570   5.811  1.00 94.89           C  
ATOM   3686  OD1 ASP C 227       1.003  12.235   4.932  1.00 94.89           O  
ATOM   3687  OD2 ASP C 227       0.599  10.343   5.963  1.00 94.89           O  
ATOM   3688  N   ARG C 228       0.976  14.256   8.656  1.00 95.04           N  
ATOM   3689  CA  ARG C 228       2.106  15.108   9.010  1.00 95.04           C  
ATOM   3690  C   ARG C 228       2.685  14.715  10.365  1.00 95.04           C  
ATOM   3691  CB  ARG C 228       1.687  16.580   9.027  1.00 95.04           C  
ATOM   3692  O   ARG C 228       3.905  14.653  10.531  1.00 95.04           O  
ATOM   3693  CG  ARG C 228       2.842  17.548   9.222  1.00 95.04           C  
ATOM   3694  CD  ARG C 228       2.427  18.985   8.942  1.00 95.04           C  
ATOM   3695  NE  ARG C 228       1.348  19.417   9.827  1.00 95.04           N  
ATOM   3696  NH1 ARG C 228      -0.122  19.933   8.121  1.00 95.04           N  
ATOM   3697  NH2 ARG C 228      -0.747  20.224  10.307  1.00 95.04           N  
ATOM   3698  CZ  ARG C 228       0.162  19.857   9.416  1.00 95.04           C  
ATOM   3699  N   ALA C 229       1.796  14.467  11.327  1.00 96.43           N  
ATOM   3700  CA  ALA C 229       2.238  14.025  12.648  1.00 96.43           C  
ATOM   3701  C   ALA C 229       2.998  12.705  12.559  1.00 96.43           C  
ATOM   3702  CB  ALA C 229       1.045  13.886  13.589  1.00 96.43           C  
ATOM   3703  O   ALA C 229       4.012  12.518  13.236  1.00 96.43           O  
ATOM   3704  N   LEU C 230       2.480  11.748  11.764  1.00 96.00           N  
ATOM   3705  CA  LEU C 230       3.133  10.457  11.576  1.00 96.00           C  
ATOM   3706  C   LEU C 230       4.514  10.633  10.953  1.00 96.00           C  
ATOM   3707  CB  LEU C 230       2.275   9.546  10.694  1.00 96.00           C  
ATOM   3708  O   LEU C 230       5.480  10.001  11.388  1.00 96.00           O  
ATOM   3709  CG  LEU C 230       2.825   8.144  10.431  1.00 96.00           C  
ATOM   3710  CD1 LEU C 230       3.066   7.414  11.748  1.00 96.00           C  
ATOM   3711  CD2 LEU C 230       1.871   7.353   9.542  1.00 96.00           C  
ATOM   3712  N   TYR C 231       4.506  11.517   9.904  1.00 94.26           N  
ATOM   3713  CA  TYR C 231       5.778  11.800   9.249  1.00 94.26           C  
ATOM   3714  C   TYR C 231       6.796  12.342  10.245  1.00 94.26           C  
ATOM   3715  CB  TYR C 231       5.583  12.800   8.105  1.00 94.26           C  
ATOM   3716  O   TYR C 231       7.952  11.911  10.258  1.00 94.26           O  
ATOM   3717  CG  TYR C 231       6.862  13.158   7.388  1.00 94.26           C  
ATOM   3718  CD1 TYR C 231       7.484  14.387   7.603  1.00 94.26           C  
ATOM   3719  CD2 TYR C 231       7.451  12.271   6.494  1.00 94.26           C  
ATOM   3720  CE1 TYR C 231       8.661  14.722   6.942  1.00 94.26           C  
ATOM   3721  CE2 TYR C 231       8.629  12.596   5.828  1.00 94.26           C  
ATOM   3722  OH  TYR C 231      10.391  14.149   5.403  1.00 94.26           O  
ATOM   3723  CZ  TYR C 231       9.225  13.822   6.059  1.00 94.26           C  
ATOM   3724  N   ARG C 232       6.482  13.282  11.117  1.00 95.98           N  
ATOM   3725  CA  ARG C 232       7.363  13.844  12.135  1.00 95.98           C  
ATOM   3726  C   ARG C 232       7.843  12.766  13.100  1.00 95.98           C  
ATOM   3727  CB  ARG C 232       6.651  14.958  12.906  1.00 95.98           C  
ATOM   3728  O   ARG C 232       9.014  12.747  13.485  1.00 95.98           O  
ATOM   3729  CG  ARG C 232       6.449  16.232  12.102  1.00 95.98           C  
ATOM   3730  CD  ARG C 232       5.997  17.389  12.982  1.00 95.98           C  
ATOM   3731  NE  ARG C 232       5.713  18.586  12.196  1.00 95.98           N  
ATOM   3732  NH1 ARG C 232       4.887  19.809  13.973  1.00 95.98           N  
ATOM   3733  NH2 ARG C 232       4.975  20.738  11.879  1.00 95.98           N  
ATOM   3734  CZ  ARG C 232       5.193  19.708  12.684  1.00 95.98           C  
ATOM   3735  N   ALA C 233       6.936  11.865  13.455  1.00 96.57           N  
ATOM   3736  CA  ALA C 233       7.293  10.771  14.355  1.00 96.57           C  
ATOM   3737  C   ALA C 233       8.318   9.842  13.710  1.00 96.57           C  
ATOM   3738  CB  ALA C 233       6.047   9.986  14.757  1.00 96.57           C  
ATOM   3739  O   ALA C 233       9.255   9.389  14.371  1.00 96.57           O  
ATOM   3740  N   LYS C 234       8.130   9.515  12.441  1.00 93.78           N  
ATOM   3741  CA  LYS C 234       9.070   8.653  11.730  1.00 93.78           C  
ATOM   3742  C   LYS C 234      10.444   9.309  11.622  1.00 93.78           C  
ATOM   3743  CB  LYS C 234       8.540   8.315  10.336  1.00 93.78           C  
ATOM   3744  O   LYS C 234      11.468   8.656  11.833  1.00 93.78           O  
ATOM   3745  CG  LYS C 234       7.399   7.308  10.335  1.00 93.78           C  
ATOM   3746  CD  LYS C 234       6.951   6.972   8.919  1.00 93.78           C  
ATOM   3747  CE  LYS C 234       5.907   5.864   8.910  1.00 93.78           C  
ATOM   3748  NZ  LYS C 234       5.461   5.534   7.523  1.00 93.78           N  
ATOM   3749  N   GLN C 235      10.406  10.644  11.330  1.00 94.16           N  
ATOM   3750  CA  GLN C 235      11.657  11.382  11.192  1.00 94.16           C  
ATOM   3751  C   GLN C 235      12.392  11.474  12.527  1.00 94.16           C  
ATOM   3752  CB  GLN C 235      11.396  12.784  10.639  1.00 94.16           C  
ATOM   3753  O   GLN C 235      13.621  11.559  12.560  1.00 94.16           O  
ATOM   3754  CG  GLN C 235      10.946  12.797   9.185  1.00 94.16           C  
ATOM   3755  CD  GLN C 235      12.004  12.265   8.238  1.00 94.16           C  
ATOM   3756  NE2 GLN C 235      11.578  11.486   7.249  1.00 94.16           N  
ATOM   3757  OE1 GLN C 235      13.196  12.552   8.392  1.00 94.16           O  
ATOM   3758  N   ALA C 236      11.633  11.360  13.558  1.00 95.57           N  
ATOM   3759  CA  ALA C 236      12.210  11.481  14.894  1.00 95.57           C  
ATOM   3760  C   ALA C 236      12.639  10.119  15.432  1.00 95.57           C  
ATOM   3761  CB  ALA C 236      11.213  12.135  15.847  1.00 95.57           C  
ATOM   3762  O   ALA C 236      12.914   9.974  16.625  1.00 95.57           O  
ATOM   3763  N   GLY C 237      12.557   9.101  14.634  1.00 93.50           N  
ATOM   3764  CA  GLY C 237      13.172   7.838  15.010  1.00 93.50           C  
ATOM   3765  C   GLY C 237      12.170   6.709  15.164  1.00 93.50           C  
ATOM   3766  O   GLY C 237      12.519   5.620  15.624  1.00 93.50           O  
ATOM   3767  N   LYS C 238      10.993   6.898  14.775  1.00 93.35           N  
ATOM   3768  CA  LYS C 238       9.946   5.883  14.837  1.00 93.35           C  
ATOM   3769  C   LYS C 238       9.741   5.391  16.267  1.00 93.35           C  
ATOM   3770  CB  LYS C 238      10.285   4.705  13.922  1.00 93.35           C  
ATOM   3771  O   LYS C 238      10.208   6.021  17.219  1.00 93.35           O  
ATOM   3772  CG  LYS C 238      10.421   5.082  12.454  1.00 93.35           C  
ATOM   3773  CD  LYS C 238      10.757   3.870  11.594  1.00 93.35           C  
ATOM   3774  CE  LYS C 238      10.960   4.256  10.136  1.00 93.35           C  
ATOM   3775  NZ  LYS C 238      11.479   3.113   9.327  1.00 93.35           N  
ATOM   3776  N   ASN C 239       8.891   4.340  16.486  1.00 95.98           N  
ATOM   3777  CA  ASN C 239       8.552   3.793  17.796  1.00 95.98           C  
ATOM   3778  C   ASN C 239       8.135   4.891  18.770  1.00 95.98           C  
ATOM   3779  CB  ASN C 239       9.727   2.996  18.365  1.00 95.98           C  
ATOM   3780  O   ASN C 239       8.618   4.938  19.903  1.00 95.98           O  
ATOM   3781  CG  ASN C 239       9.350   2.203  19.601  1.00 95.98           C  
ATOM   3782  ND2 ASN C 239      10.346   1.848  20.404  1.00 95.98           N  
ATOM   3783  OD1 ASN C 239       8.174   1.911  19.832  1.00 95.98           O  
ATOM   3784  N   ARG C 240       7.256   5.709  18.327  1.00 97.02           N  
ATOM   3785  CA  ARG C 240       6.803   6.841  19.128  1.00 97.02           C  
ATOM   3786  C   ARG C 240       5.505   7.420  18.574  1.00 97.02           C  
ATOM   3787  CB  ARG C 240       7.880   7.927  19.182  1.00 97.02           C  
ATOM   3788  O   ARG C 240       4.976   6.927  17.576  1.00 97.02           O  
ATOM   3789  CG  ARG C 240       8.159   8.585  17.841  1.00 97.02           C  
ATOM   3790  CD  ARG C 240       9.372   9.502  17.904  1.00 97.02           C  
ATOM   3791  NE  ARG C 240      10.565   8.788  18.351  1.00 97.02           N  
ATOM   3792  NH1 ARG C 240      11.801  10.694  18.770  1.00 97.02           N  
ATOM   3793  NH2 ARG C 240      12.717   8.625  19.138  1.00 97.02           N  
ATOM   3794  CZ  ARG C 240      11.692   9.371  18.752  1.00 97.02           C  
ATOM   3795  N   LEU C 241       4.964   8.465  19.251  1.00 96.38           N  
ATOM   3796  CA  LEU C 241       3.745   9.146  18.828  1.00 96.38           C  
ATOM   3797  C   LEU C 241       3.979  10.647  18.694  1.00 96.38           C  
ATOM   3798  CB  LEU C 241       2.611   8.881  19.822  1.00 96.38           C  
ATOM   3799  O   LEU C 241       4.815  11.215  19.400  1.00 96.38           O  
ATOM   3800  CG  LEU C 241       2.258   7.414  20.073  1.00 96.38           C  
ATOM   3801  CD1 LEU C 241       3.110   6.850  21.205  1.00 96.38           C  
ATOM   3802  CD2 LEU C 241       0.774   7.267  20.389  1.00 96.38           C  
ATOM   3803  N   HIS C 242       3.385  11.216  17.811  1.00 97.45           N  
ATOM   3804  CA  HIS C 242       3.335  12.664  17.646  1.00 97.45           C  
ATOM   3805  C   HIS C 242       1.904  13.145  17.429  1.00 97.45           C  
ATOM   3806  CB  HIS C 242       4.219  13.100  16.476  1.00 97.45           C  
ATOM   3807  O   HIS C 242       1.136  12.512  16.702  1.00 97.45           O  
ATOM   3808  CG  HIS C 242       4.465  14.575  16.427  1.00 97.45           C  
ATOM   3809  CD2 HIS C 242       3.889  15.548  15.682  1.00 97.45           C  
ATOM   3810  ND1 HIS C 242       5.409  15.198  17.213  1.00 97.45           N  
ATOM   3811  CE1 HIS C 242       5.403  16.495  16.954  1.00 97.45           C  
ATOM   3812  NE2 HIS C 242       4.489  16.733  16.028  1.00 97.45           N  
ATOM   3813  N   LEU C 243       1.479  14.283  18.051  1.00 95.83           N  
ATOM   3814  CA  LEU C 243       0.117  14.794  17.943  1.00 95.83           C  
ATOM   3815  C   LEU C 243       0.114  16.221  17.405  1.00 95.83           C  
ATOM   3816  CB  LEU C 243      -0.583  14.748  19.303  1.00 95.83           C  
ATOM   3817  O   LEU C 243       0.940  17.043  17.809  1.00 95.83           O  
ATOM   3818  CG  LEU C 243      -2.044  15.200  19.330  1.00 95.83           C  
ATOM   3819  CD1 LEU C 243      -2.843  14.352  20.314  1.00 95.83           C  
ATOM   3820  CD2 LEU C 243      -2.140  16.679  19.689  1.00 95.83           C  
ATOM   3821  N   ILE C 244      -0.700  16.433  16.521  1.00 94.74           N  
ATOM   3822  CA  ILE C 244      -0.986  17.778  16.035  1.00 94.74           C  
ATOM   3823  C   ILE C 244      -2.416  18.168  16.406  1.00 94.74           C  
ATOM   3824  CB  ILE C 244      -0.781  17.883  14.508  1.00 94.74           C  
ATOM   3825  O   ILE C 244      -3.353  17.396  16.185  1.00 94.74           O  
ATOM   3826  CG1 ILE C 244       0.703  17.723  14.156  1.00 94.74           C  
ATOM   3827  CG2 ILE C 244      -1.328  19.213  13.979  1.00 94.74           C  
ATOM   3828  CD1 ILE C 244       0.982  17.668  12.660  1.00 94.74           C  
ATOM   3829  N   ALA C 245      -2.671  19.310  17.119  1.00 93.07           N  
ATOM   3830  CA  ALA C 245      -4.012  19.854  17.321  1.00 93.07           C  
ATOM   3831  C   ALA C 245      -4.526  20.530  16.053  1.00 93.07           C  
ATOM   3832  CB  ALA C 245      -4.017  20.840  18.486  1.00 93.07           C  
ATOM   3833  O   ALA C 245      -3.973  21.541  15.613  1.00 93.07           O  
ATOM   3834  N   SER C 246      -5.604  19.966  15.461  1.00 92.34           N  
ATOM   3835  CA  SER C 246      -6.112  20.483  14.194  1.00 92.34           C  
ATOM   3836  C   SER C 246      -6.886  21.780  14.397  1.00 92.34           C  
ATOM   3837  CB  SER C 246      -7.007  19.447  13.512  1.00 92.34           C  
ATOM   3838  O   SER C 246      -7.599  21.935  15.391  1.00 92.34           O  
ATOM   3839  OG  SER C 246      -6.264  18.289  13.168  1.00 92.34           O  
ATOM   3840  N   ARG C 247      -6.796  22.584  13.555  1.00 85.43           N  
ATOM   3841  CA  ARG C 247      -7.524  23.848  13.597  1.00 85.43           C  
ATOM   3842  C   ARG C 247      -8.439  23.993  12.386  1.00 85.43           C  
ATOM   3843  CB  ARG C 247      -6.551  25.027  13.664  1.00 85.43           C  
ATOM   3844  O   ARG C 247      -8.173  23.419  11.328  1.00 85.43           O  
ATOM   3845  CG  ARG C 247      -5.669  25.029  14.902  1.00 85.43           C  
ATOM   3846  CD  ARG C 247      -4.779  26.263  14.959  1.00 85.43           C  
ATOM   3847  NE  ARG C 247      -3.891  26.234  16.117  1.00 85.43           N  
ATOM   3848  NH1 ARG C 247      -2.954  28.306  15.710  1.00 85.43           N  
ATOM   3849  NH2 ARG C 247      -2.282  27.075  17.523  1.00 85.43           N  
ATOM   3850  CZ  ARG C 247      -3.044  27.205  16.448  1.00 85.43           C  
ATOM   3851  N   THR C 248      -9.387  24.702  12.532  1.00 83.47           N  
ATOM   3852  CA  THR C 248     -10.299  24.979  11.427  1.00 83.47           C  
ATOM   3853  C   THR C 248      -9.586  25.741  10.315  1.00 83.47           C  
ATOM   3854  CB  THR C 248     -11.523  25.784  11.902  1.00 83.47           C  
ATOM   3855  O   THR C 248      -8.776  26.630  10.584  1.00 83.47           O  
ATOM   3856  CG2 THR C 248     -12.558  25.918  10.790  1.00 83.47           C  
ATOM   3857  OG1 THR C 248     -12.123  25.118  13.020  1.00 83.47           O  
ATOM   3858  N   ALA C 249      -9.912  25.178   9.175  1.00 68.59           N  
ATOM   3859  CA  ALA C 249      -9.317  25.893   8.049  1.00 68.59           C  
ATOM   3860  C   ALA C 249      -9.690  27.372   8.080  1.00 68.59           C  
ATOM   3861  CB  ALA C 249      -9.756  25.265   6.728  1.00 68.59           C  
ATOM   3862  O   ALA C 249     -10.850  27.722   8.309  1.00 68.59           O  
ATOM   3863  N   GLY C 250      -8.826  27.921   8.025  1.00 64.92           N  
ATOM   3864  CA  GLY C 250      -9.035  29.360   8.003  1.00 64.92           C  
ATOM   3865  C   GLY C 250      -9.067  29.980   9.387  1.00 64.92           C  
ATOM   3866  O   GLY C 250      -9.290  31.184   9.528  1.00 64.92           O  
ATOM   3867  N   ALA C 251      -9.256  29.274  10.163  1.00 54.03           N  
ATOM   3868  CA  ALA C 251      -9.274  29.902  11.482  1.00 54.03           C  
ATOM   3869  C   ALA C 251      -7.893  30.433  11.855  1.00 54.03           C  
ATOM   3870  CB  ALA C 251      -9.762  28.912  12.536  1.00 54.03           C  
ATOM   3871  O   ALA C 251      -6.874  29.883  11.431  1.00 54.03           O  
TER    3872      ALA C 251                                                      
ENDMDL                                                                          
END                                                                             
