# Supplementary material for: Bordetella bronchiseptica diguanylate cyclase BdcB inhibits the type three secretion system and impacts the immune response
Source: Sci Rep. 2023 May 2;13:7157. doi: 10.1038/s41598-023-34106-x (PMC10154355; doi:10.1038/s41598-023-34106-x)
Supplement: Supplementary file 2 — Supplementary Information 2. [file 41598_2023_34106_MOESM2_ESM.zip › BB3903dimero_23b23_unrelaxed_rank_4_model_3.pdb]

MODEL     1                                                                     
ATOM      1  N   MET B   1      23.713 -14.222   0.162  1.00 23.60           N  
ATOM      2  CA  MET B   1      22.671 -13.204   0.061  1.00 23.60           C  
ATOM      3  C   MET B   1      22.396 -12.850  -1.396  1.00 23.60           C  
ATOM      4  CB  MET B   1      23.070 -11.948   0.838  1.00 23.60           C  
ATOM      5  O   MET B   1      23.226 -12.220  -2.054  1.00 23.60           O  
ATOM      6  CG  MET B   1      22.236 -11.709   2.087  1.00 23.60           C  
ATOM      7  SD  MET B   1      22.862 -10.309   3.093  1.00 23.60           S  
ATOM      8  CE  MET B   1      21.352  -9.863   3.996  1.00 23.60           C  
ATOM      9  N   ALA B   2      22.879 -14.195  -1.923  1.00 22.78           N  
ATOM     10  CA  ALA B   2      22.571 -14.306  -3.346  1.00 22.78           C  
ATOM     11  C   ALA B   2      21.910 -13.032  -3.866  1.00 22.78           C  
ATOM     12  CB  ALA B   2      21.669 -15.511  -3.603  1.00 22.78           C  
ATOM     13  O   ALA B   2      20.930 -12.554  -3.289  1.00 22.78           O  
ATOM     14  N   ARG B   3      23.297 -11.731  -2.920  1.00 24.64           N  
ATOM     15  CA  ARG B   3      23.034 -10.532  -3.709  1.00 24.64           C  
ATOM     16  C   ARG B   3      22.153 -10.849  -4.912  1.00 24.64           C  
ATOM     17  CB  ARG B   3      24.346  -9.896  -4.174  1.00 24.64           C  
ATOM     18  O   ARG B   3      22.495 -11.706  -5.730  1.00 24.64           O  
ATOM     19  CG  ARG B   3      24.669  -8.578  -3.488  1.00 24.64           C  
ATOM     20  CD  ARG B   3      25.988  -7.995  -3.977  1.00 24.64           C  
ATOM     21  NE  ARG B   3      26.109  -6.579  -3.641  1.00 24.64           N  
ATOM     22  NH1 ARG B   3      28.232  -6.340  -4.521  1.00 24.64           N  
ATOM     23  NH2 ARG B   3      27.177  -4.548  -3.558  1.00 24.64           N  
ATOM     24  CZ  ARG B   3      27.172  -5.826  -3.907  1.00 24.64           C  
ATOM     25  N   LEU B   4      21.233 -11.736  -4.201  1.00 23.93           N  
ATOM     26  CA  LEU B   4      20.265 -11.900  -5.280  1.00 23.93           C  
ATOM     27  C   LEU B   4      20.416 -10.795  -6.320  1.00 23.93           C  
ATOM     28  CB  LEU B   4      18.838 -11.903  -4.725  1.00 23.93           C  
ATOM     29  O   LEU B   4      20.299  -9.611  -5.994  1.00 23.93           O  
ATOM     30  CG  LEU B   4      18.310 -13.247  -4.220  1.00 23.93           C  
ATOM     31  CD1 LEU B   4      17.360 -13.036  -3.046  1.00 23.93           C  
ATOM     32  CD2 LEU B   4      17.615 -14.006  -5.346  1.00 23.93           C  
ATOM     33  N   ASP B   5      22.295 -10.341  -6.224  1.00 25.68           N  
ATOM     34  CA  ASP B   5      22.655  -9.481  -7.348  1.00 25.68           C  
ATOM     35  C   ASP B   5      21.491  -9.339  -8.326  1.00 25.68           C  
ATOM     36  CB  ASP B   5      23.886 -10.029  -8.071  1.00 25.68           C  
ATOM     37  O   ASP B   5      20.848 -10.330  -8.681  1.00 25.68           O  
ATOM     38  CG  ASP B   5      25.193  -9.585  -7.438  1.00 25.68           C  
ATOM     39  OD1 ASP B   5      26.239 -10.223  -7.686  1.00 25.68           O  
ATOM     40  OD2 ASP B   5      25.176  -8.590  -6.681  1.00 25.68           O  
ATOM     41  N   ASN B   6      20.469  -8.535  -7.243  1.00 27.28           N  
ATOM     42  CA  ASN B   6      19.480  -7.967  -8.154  1.00 27.28           C  
ATOM     43  C   ASN B   6      19.719  -8.420  -9.592  1.00 27.28           C  
ATOM     44  CB  ASN B   6      19.487  -6.440  -8.070  1.00 27.28           C  
ATOM     45  O   ASN B   6      18.863  -8.228 -10.457  1.00 27.28           O  
ATOM     46  CG  ASN B   6      18.432  -5.902  -7.123  1.00 27.28           C  
ATOM     47  ND2 ASN B   6      18.511  -4.612  -6.818  1.00 27.28           N  
ATOM     48  OD1 ASN B   6      17.555  -6.640  -6.668  1.00 27.28           O  
ATOM     49  N   ALA B   7      21.145  -8.885  -9.533  1.00 25.79           N  
ATOM     50  CA  ALA B   7      21.507  -9.365 -10.864  1.00 25.79           C  
ATOM     51  C   ALA B   7      20.809 -10.685 -11.179  1.00 25.79           C  
ATOM     52  CB  ALA B   7      23.021  -9.527 -10.979  1.00 25.79           C  
ATOM     53  O   ALA B   7      20.529 -10.985 -12.342  1.00 25.79           O  
ATOM     54  N   ASP B   8      21.278 -11.276  -9.848  1.00 25.98           N  
ATOM     55  CA  ASP B   8      20.674 -12.586 -10.069  1.00 25.98           C  
ATOM     56  C   ASP B   8      19.179 -12.460 -10.356  1.00 25.98           C  
ATOM     57  CB  ASP B   8      20.902 -13.493  -8.858  1.00 25.98           C  
ATOM     58  O   ASP B   8      18.558 -13.397 -10.862  1.00 25.98           O  
ATOM     59  CG  ASP B   8      22.043 -14.475  -9.060  1.00 25.98           C  
ATOM     60  OD1 ASP B   8      22.460 -15.134  -8.083  1.00 25.98           O  
ATOM     61  OD2 ASP B   8      22.532 -14.588 -10.205  1.00 25.98           O  
ATOM     62  N   ALA B   9      18.748 -11.577  -9.591  1.00 26.26           N  
ATOM     63  CA  ALA B   9      17.321 -11.392  -9.842  1.00 26.26           C  
ATOM     64  C   ALA B   9      17.053 -11.134 -11.322  1.00 26.26           C  
ATOM     65  CB  ALA B   9      16.777 -10.242  -8.998  1.00 26.26           C  
ATOM     66  O   ALA B   9      15.986 -11.478 -11.835  1.00 26.26           O  
ATOM     67  N   THR B  10      18.075 -10.180 -11.747  1.00 26.60           N  
ATOM     68  CA  THR B  10      18.011  -9.944 -13.185  1.00 26.60           C  
ATOM     69  C   THR B  10      18.254 -11.238 -13.957  1.00 26.60           C  
ATOM     70  CB  THR B  10      19.036  -8.882 -13.624  1.00 26.60           C  
ATOM     71  O   THR B  10      17.763 -11.401 -15.076  1.00 26.60           O  
ATOM     72  CG2 THR B  10      18.368  -7.773 -14.430  1.00 26.60           C  
ATOM     73  OG1 THR B  10      19.649  -8.309 -12.462  1.00 26.60           O  
ATOM     74  N   SER B  11      19.346 -12.002 -13.243  1.00 27.22           N  
ATOM     75  CA  SER B  11      19.791 -13.169 -13.997  1.00 27.22           C  
ATOM     76  C   SER B  11      18.675 -14.200 -14.129  1.00 27.22           C  
ATOM     77  CB  SER B  11      21.010 -13.807 -13.329  1.00 27.22           C  
ATOM     78  O   SER B  11      18.590 -14.905 -15.136  1.00 27.22           O  
ATOM     79  OG  SER B  11      21.195 -15.136 -13.784  1.00 27.22           O  
ATOM     80  N   MET B  12      18.664 -14.168 -12.895  1.00 24.68           N  
ATOM     81  CA  MET B  12      17.641 -15.181 -13.136  1.00 24.68           C  
ATOM     82  C   MET B  12      16.622 -14.693 -14.161  1.00 24.68           C  
ATOM     83  CB  MET B  12      16.933 -15.553 -11.832  1.00 24.68           C  
ATOM     84  O   MET B  12      16.044 -15.494 -14.898  1.00 24.68           O  
ATOM     85  CG  MET B  12      17.723 -16.514 -10.958  1.00 24.68           C  
ATOM     86  SD  MET B  12      16.654 -17.761 -10.139  1.00 24.68           S  
ATOM     87  CE  MET B  12      17.900 -18.996  -9.677  1.00 24.68           C  
ATOM     88  N   THR B  13      17.058 -13.773 -14.193  1.00 27.15           N  
ATOM     89  CA  THR B  13      16.135 -13.316 -15.225  1.00 27.15           C  
ATOM     90  C   THR B  13      16.885 -12.593 -16.341  1.00 27.15           C  
ATOM     91  CB  THR B  13      15.059 -12.383 -14.639  1.00 27.15           C  
ATOM     92  O   THR B  13      16.337 -12.370 -17.422  1.00 27.15           O  
ATOM     93  CG2 THR B  13      14.092 -13.153 -13.745  1.00 27.15           C  
ATOM     94  OG1 THR B  13      15.694 -11.357 -13.866  1.00 27.15           O  
ATOM     95  N   GLY B  14      19.011 -13.040 -15.881  1.00 26.25           N  
ATOM     96  CA  GLY B  14      19.777 -12.373 -16.922  1.00 26.25           C  
ATOM     97  C   GLY B  14      19.257 -10.986 -17.250  1.00 26.25           C  
ATOM     98  O   GLY B  14      19.655 -10.389 -18.252  1.00 26.25           O  
ATOM     99  N   ARG B  15      18.922 -10.938 -16.123  1.00 26.57           N  
ATOM    100  CA  ARG B  15      18.426  -9.613 -16.481  1.00 26.57           C  
ATOM    101  C   ARG B  15      18.989  -8.547 -15.548  1.00 26.57           C  
ATOM    102  CB  ARG B  15      16.896  -9.585 -16.447  1.00 26.57           C  
ATOM    103  O   ARG B  15      19.036  -8.740 -14.332  1.00 26.57           O  
ATOM    104  CG  ARG B  15      16.242 -10.002 -17.754  1.00 26.57           C  
ATOM    105  CD  ARG B  15      14.727  -9.874 -17.693  1.00 26.57           C  
ATOM    106  NE  ARG B  15      14.110 -10.151 -18.987  1.00 26.57           N  
ATOM    107  NH1 ARG B  15      11.937 -10.018 -18.213  1.00 26.57           N  
ATOM    108  NH2 ARG B  15      12.346 -10.472 -20.422  1.00 26.57           N  
ATOM    109  CZ  ARG B  15      12.799 -10.213 -19.204  1.00 26.57           C  
ATOM    110  N   PRO B  16      20.870  -7.909 -15.407  1.00 26.43           N  
ATOM    111  CA  PRO B  16      21.475  -6.868 -14.572  1.00 26.43           C  
ATOM    112  C   PRO B  16      20.473  -6.218 -13.621  1.00 26.43           C  
ATOM    113  CB  PRO B  16      21.994  -5.854 -15.594  1.00 26.43           C  
ATOM    114  O   PRO B  16      19.276  -6.173 -13.916  1.00 26.43           O  
ATOM    115  CG  PRO B  16      21.515  -6.363 -16.915  1.00 26.43           C  
ATOM    116  CD  PRO B  16      20.800  -7.665 -16.694  1.00 26.43           C  
ATOM    117  N   PRO B  17      21.560  -5.967 -11.918  1.00 28.10           N  
ATOM    118  CA  PRO B  17      20.746  -5.193 -10.979  1.00 28.10           C  
ATOM    119  C   PRO B  17      19.956  -4.079 -11.662  1.00 28.10           C  
ATOM    120  CB  PRO B  17      21.781  -4.614 -10.010  1.00 28.10           C  
ATOM    121  O   PRO B  17      20.532  -3.061 -12.057  1.00 28.10           O  
ATOM    122  CG  PRO B  17      23.104  -4.971 -10.606  1.00 28.10           C  
ATOM    123  CD  PRO B  17      22.864  -5.753 -11.866  1.00 28.10           C  
ATOM    124  N   LEU B  18      20.720  -3.735 -12.365  1.00 25.16           N  
ATOM    125  CA  LEU B  18      19.961  -2.715 -13.081  1.00 25.16           C  
ATOM    126  C   LEU B  18      18.463  -2.989 -12.990  1.00 25.16           C  
ATOM    127  CB  LEU B  18      20.393  -2.657 -14.548  1.00 25.16           C  
ATOM    128  O   LEU B  18      17.649  -2.134 -13.346  1.00 25.16           O  
ATOM    129  CG  LEU B  18      21.515  -1.675 -14.886  1.00 25.16           C  
ATOM    130  CD1 LEU B  18      22.479  -2.297 -15.891  1.00 25.16           C  
ATOM    131  CD2 LEU B  18      20.939  -0.370 -15.428  1.00 25.16           C  
ATOM    132  N   ILE B  19      20.507  -3.186 -11.928  1.00 25.27           N  
ATOM    133  CA  ILE B  19      19.211  -3.803 -12.192  1.00 25.27           C  
ATOM    134  C   ILE B  19      18.181  -3.287 -11.189  1.00 25.27           C  
ATOM    135  CB  ILE B  19      19.295  -5.344 -12.129  1.00 25.27           C  
ATOM    136  O   ILE B  19      16.985  -3.241 -11.486  1.00 25.27           O  
ATOM    137  CG1 ILE B  19      20.343  -5.863 -13.121  1.00 25.27           C  
ATOM    138  CG2 ILE B  19      17.925  -5.971 -12.402  1.00 25.27           C  
ATOM    139  CD1 ILE B  19      20.606  -7.359 -13.018  1.00 25.27           C  
ATOM    140  N   MET B  20      20.545  -1.364  -9.391  1.00 27.22           N  
ATOM    141  CA  MET B  20      19.482  -0.830  -8.543  1.00 27.22           C  
ATOM    142  C   MET B  20      18.825   0.382  -9.194  1.00 27.22           C  
ATOM    143  CB  MET B  20      20.031  -0.452  -7.166  1.00 27.22           C  
ATOM    144  O   MET B  20      17.607   0.550  -9.115  1.00 27.22           O  
ATOM    145  CG  MET B  20      20.159  -1.629  -6.213  1.00 27.22           C  
ATOM    146  SD  MET B  20      20.312  -1.101  -4.462  1.00 27.22           S  
ATOM    147  CE  MET B  20      18.625  -1.427  -3.881  1.00 27.22           C  
ATOM    148  N   ASN B  21      20.568   2.048  -8.970  1.00 28.64           N  
ATOM    149  CA  ASN B  21      19.926   3.114  -9.733  1.00 28.64           C  
ATOM    150  C   ASN B  21      19.473   2.626 -11.106  1.00 28.64           C  
ATOM    151  CB  ASN B  21      20.866   4.312  -9.878  1.00 28.64           C  
ATOM    152  O   ASN B  21      18.411   3.021 -11.591  1.00 28.64           O  
ATOM    153  CG  ASN B  21      20.507   5.453  -8.946  1.00 28.64           C  
ATOM    154  ND2 ASN B  21      21.353   6.475  -8.907  1.00 28.64           N  
ATOM    155  OD1 ASN B  21      19.478   5.415  -8.267  1.00 28.64           O  
ATOM    156  N   ASP B  22      20.977   2.705 -10.678  1.00 28.42           N  
ATOM    157  CA  ASP B  22      20.696   2.063 -11.959  1.00 28.42           C  
ATOM    158  C   ASP B  22      19.657   0.955 -11.802  1.00 28.42           C  
ATOM    159  CB  ASP B  22      21.980   1.497 -12.569  1.00 28.42           C  
ATOM    160  O   ASP B  22      18.912   0.658 -12.738  1.00 28.42           O  
ATOM    161  CG  ASP B  22      22.416   2.234 -13.823  1.00 28.42           C  
ATOM    162  OD1 ASP B  22      23.543   1.997 -14.309  1.00 28.42           O  
ATOM    163  OD2 ASP B  22      21.628   3.063 -14.327  1.00 28.42           O  
ATOM    164  N   GLN B  23      20.291   1.181 -10.368  1.00 31.02           N  
ATOM    165  CA  GLN B  23      19.376   0.095 -10.031  1.00 31.02           C  
ATOM    166  C   GLN B  23      17.932   0.587  -9.988  1.00 31.02           C  
ATOM    167  CB  GLN B  23      19.757  -0.532  -8.689  1.00 31.02           C  
ATOM    168  O   GLN B  23      17.005  -0.166 -10.294  1.00 31.02           O  
ATOM    169  CG  GLN B  23      20.893  -1.542  -8.783  1.00 31.02           C  
ATOM    170  CD  GLN B  23      20.971  -2.453  -7.573  1.00 31.02           C  
ATOM    171  NE2 GLN B  23      21.622  -3.600  -7.734  1.00 31.02           N  
ATOM    172  OE1 GLN B  23      20.450  -2.128  -6.501  1.00 31.02           O  
ATOM    173  N   ARG B  24      18.037   2.064  -9.517  1.00 31.36           N  
ATOM    174  CA  ARG B  24      16.701   2.652  -9.535  1.00 31.36           C  
ATOM    175  C   ARG B  24      16.232   2.902 -10.964  1.00 31.36           C  
ATOM    176  CB  ARG B  24      16.678   3.959  -8.739  1.00 31.36           C  
ATOM    177  O   ARG B  24      15.059   2.697 -11.283  1.00 31.36           O  
ATOM    178  CG  ARG B  24      16.325   3.781  -7.271  1.00 31.36           C  
ATOM    179  CD  ARG B  24      16.128   5.119  -6.572  1.00 31.36           C  
ATOM    180  NE  ARG B  24      16.157   4.978  -5.119  1.00 31.36           N  
ATOM    181  NH1 ARG B  24      15.333   7.092  -4.690  1.00 31.36           N  
ATOM    182  NH2 ARG B  24      15.846   5.684  -2.956  1.00 31.36           N  
ATOM    183  CZ  ARG B  24      15.779   5.918  -4.258  1.00 31.36           C  
ATOM    184  N   LYS B  25      17.339   3.761 -11.499  1.00 33.09           N  
ATOM    185  CA  LYS B  25      17.049   3.937 -12.919  1.00 33.09           C  
ATOM    186  C   LYS B  25      16.922   2.590 -13.625  1.00 33.09           C  
ATOM    187  CB  LYS B  25      18.136   4.780 -13.589  1.00 33.09           C  
ATOM    188  O   LYS B  25      16.078   2.424 -14.509  1.00 33.09           O  
ATOM    189  CG  LYS B  25      17.921   6.281 -13.462  1.00 33.09           C  
ATOM    190  CD  LYS B  25      18.954   7.063 -14.264  1.00 33.09           C  
ATOM    191  CE  LYS B  25      18.791   8.565 -14.073  1.00 33.09           C  
ATOM    192  NZ  LYS B  25      19.799   9.336 -14.861  1.00 33.09           N  
ATOM    193  N   SER B  26      17.749   2.126 -13.158  1.00 34.68           N  
ATOM    194  CA  SER B  26      17.726   0.778 -13.717  1.00 34.68           C  
ATOM    195  C   SER B  26      16.491   0.010 -13.257  1.00 34.68           C  
ATOM    196  CB  SER B  26      18.989   0.012 -13.322  1.00 34.68           C  
ATOM    197  O   SER B  26      15.898  -0.743 -14.032  1.00 34.68           O  
ATOM    198  OG  SER B  26      18.722  -1.376 -13.212  1.00 34.68           O  
ATOM    199  N   SER B  27      16.351   0.522 -12.116  1.00 35.68           N  
ATOM    200  CA  SER B  27      15.178  -0.171 -11.593  1.00 35.68           C  
ATOM    201  C   SER B  27      13.900   0.321 -12.266  1.00 35.68           C  
ATOM    202  CB  SER B  27      15.073   0.018 -10.080  1.00 35.68           C  
ATOM    203  O   SER B  27      13.015  -0.475 -12.585  1.00 35.68           O  
ATOM    204  OG  SER B  27      14.115   1.014  -9.763  1.00 35.68           O  
ATOM    205  N   ARG B  28      13.983   1.939 -12.568  1.00 36.10           N  
ATOM    206  CA  ARG B  28      12.847   2.488 -13.300  1.00 36.10           C  
ATOM    207  C   ARG B  28      12.822   1.976 -14.737  1.00 36.10           C  
ATOM    208  CB  ARG B  28      12.889   4.018 -13.290  1.00 36.10           C  
ATOM    209  O   ARG B  28      11.757   1.656 -15.269  1.00 36.10           O  
ATOM    210  CG  ARG B  28      12.225   4.644 -12.074  1.00 36.10           C  
ATOM    211  CD  ARG B  28      12.255   6.165 -12.137  1.00 36.10           C  
ATOM    212  NE  ARG B  28      11.606   6.765 -10.974  1.00 36.10           N  
ATOM    213  NH1 ARG B  28      12.393   8.899 -11.377  1.00 36.10           N  
ATOM    214  NH2 ARG B  28      11.056   8.489  -9.560  1.00 36.10           N  
ATOM    215  CZ  ARG B  28      11.687   8.050 -10.640  1.00 36.10           C  
ATOM    216  N   ALA B  29      13.922   2.154 -15.195  1.00 36.87           N  
ATOM    217  CA  ALA B  29      14.043   1.624 -16.551  1.00 36.87           C  
ATOM    218  C   ALA B  29      13.737   0.130 -16.585  1.00 36.87           C  
ATOM    219  CB  ALA B  29      15.441   1.891 -17.104  1.00 36.87           C  
ATOM    220  O   ALA B  29      13.099  -0.359 -17.522  1.00 36.87           O  
ATOM    221  N   SER B  30      14.084  -0.222 -15.684  1.00 39.44           N  
ATOM    222  CA  SER B  30      13.882  -1.666 -15.613  1.00 39.44           C  
ATOM    223  C   SER B  30      12.418  -2.008 -15.359  1.00 39.44           C  
ATOM    224  CB  SER B  30      14.755  -2.276 -14.516  1.00 39.44           C  
ATOM    225  O   SER B  30      11.879  -2.939 -15.962  1.00 39.44           O  
ATOM    226  OG  SER B  30      14.421  -3.637 -14.307  1.00 39.44           O  
ATOM    227  N   CYS B  31      11.862  -1.170 -14.605  1.00 38.04           N  
ATOM    228  CA  CYS B  31      10.448  -1.416 -14.348  1.00 38.04           C  
ATOM    229  C   CYS B  31       9.612  -1.148 -15.594  1.00 38.04           C  
ATOM    230  CB  CYS B  31       9.953  -0.545 -13.194  1.00 38.04           C  
ATOM    231  O   CYS B  31       8.701  -1.914 -15.913  1.00 38.04           O  
ATOM    232  SG  CYS B  31      10.315  -1.225 -11.561  1.00 38.04           S  
ATOM    233  N   ARG B  32       9.920   0.080 -16.302  1.00 38.40           N  
ATOM    234  CA  ARG B  32       9.242   0.348 -17.566  1.00 38.40           C  
ATOM    235  C   ARG B  32       9.553  -0.734 -18.595  1.00 38.40           C  
ATOM    236  CB  ARG B  32       9.644   1.721 -18.111  1.00 38.40           C  
ATOM    237  O   ARG B  32       8.668  -1.166 -19.336  1.00 38.40           O  
ATOM    238  CG  ARG B  32       8.607   2.806 -17.872  1.00 38.40           C  
ATOM    239  CD  ARG B  32       9.068   4.154 -18.410  1.00 38.40           C  
ATOM    240  NE  ARG B  32       8.199   5.239 -17.961  1.00 38.40           N  
ATOM    241  NH1 ARG B  32       9.181   6.853 -19.290  1.00 38.40           N  
ATOM    242  NH2 ARG B  32       7.432   7.403 -17.914  1.00 38.40           N  
ATOM    243  CZ  ARG B  32       8.273   6.496 -18.389  1.00 38.40           C  
ATOM    244  N   ALA B  33      10.677  -0.935 -18.538  1.00 39.32           N  
ATOM    245  CA  ALA B  33      11.067  -2.018 -19.437  1.00 39.32           C  
ATOM    246  C   ALA B  33      10.371  -3.322 -19.059  1.00 39.32           C  
ATOM    247  CB  ALA B  33      12.582  -2.203 -19.423  1.00 39.32           C  
ATOM    248  O   ALA B  33       9.923  -4.070 -19.931  1.00 39.32           O  
ATOM    249  N   SER B  34      10.389  -3.459 -17.863  1.00 39.34           N  
ATOM    250  CA  SER B  34       9.734  -4.672 -17.383  1.00 39.34           C  
ATOM    251  C   SER B  34       8.239  -4.649 -17.682  1.00 39.34           C  
ATOM    252  CB  SER B  34       9.960  -4.844 -15.880  1.00 39.34           C  
ATOM    253  O   SER B  34       7.667  -5.662 -18.089  1.00 39.34           O  
ATOM    254  OG  SER B  34      11.329  -5.078 -15.600  1.00 39.34           O  
ATOM    255  N   ALA B  35       7.692  -3.437 -17.479  1.00 39.13           N  
ATOM    256  CA  ALA B  35       6.279  -3.314 -17.827  1.00 39.13           C  
ATOM    257  C   ALA B  35       6.067  -3.481 -19.329  1.00 39.13           C  
ATOM    258  CB  ALA B  35       5.731  -1.967 -17.362  1.00 39.13           C  
ATOM    259  O   ALA B  35       5.115  -4.136 -19.760  1.00 39.13           O  
ATOM    260  N   ASN B  36       6.707  -2.820 -20.034  1.00 39.92           N  
ATOM    261  CA  ASN B  36       6.647  -3.002 -21.480  1.00 39.92           C  
ATOM    262  C   ASN B  36       6.956  -4.443 -21.877  1.00 39.92           C  
ATOM    263  CB  ASN B  36       7.608  -2.041 -22.182  1.00 39.92           C  
ATOM    264  O   ASN B  36       6.344  -4.981 -22.802  1.00 39.92           O  
ATOM    265  CG  ASN B  36       7.064  -0.628 -22.266  1.00 39.92           C  
ATOM    266  ND2 ASN B  36       7.948   0.336 -22.490  1.00 39.92           N  
ATOM    267  OD1 ASN B  36       5.858  -0.406 -22.128  1.00 39.92           O  
ATOM    268  N   TYR B  37       7.769  -4.742 -21.251  1.00 41.00           N  
ATOM    269  CA  TYR B  37       8.113  -6.140 -21.487  1.00 41.00           C  
ATOM    270  C   TYR B  37       6.950  -7.056 -21.125  1.00 41.00           C  
ATOM    271  CB  TYR B  37       9.356  -6.531 -20.682  1.00 41.00           C  
ATOM    272  O   TYR B  37       6.636  -7.992 -21.864  1.00 41.00           O  
ATOM    273  CG  TYR B  37       9.987  -7.827 -21.132  1.00 41.00           C  
ATOM    274  CD1 TYR B  37       9.704  -9.025 -20.481  1.00 41.00           C  
ATOM    275  CD2 TYR B  37      10.868  -7.854 -22.208  1.00 41.00           C  
ATOM    276  CE1 TYR B  37      10.285 -10.221 -20.891  1.00 41.00           C  
ATOM    277  CE2 TYR B  37      11.455  -9.044 -22.626  1.00 41.00           C  
ATOM    278  OH  TYR B  37      11.735 -11.401 -22.373  1.00 41.00           O  
ATOM    279  CZ  TYR B  37      11.157 -10.220 -21.963  1.00 41.00           C  
ATOM    280  N   LEU B  38       6.423  -6.890 -19.950  1.00 38.67           N  
ATOM    281  CA  LEU B  38       5.273  -7.697 -19.558  1.00 38.67           C  
ATOM    282  C   LEU B  38       4.137  -7.550 -20.565  1.00 38.67           C  
ATOM    283  CB  LEU B  38       4.788  -7.298 -18.162  1.00 38.67           C  
ATOM    284  O   LEU B  38       3.453  -8.525 -20.883  1.00 38.67           O  
ATOM    285  CG  LEU B  38       5.646  -7.768 -16.986  1.00 38.67           C  
ATOM    286  CD1 LEU B  38       5.188  -7.098 -15.695  1.00 38.67           C  
ATOM    287  CD2 LEU B  38       5.588  -9.287 -16.856  1.00 38.67           C  
ATOM    288  N   ARG B  39       4.147  -6.327 -21.007  1.00 38.75           N  
ATOM    289  CA  ARG B  39       3.165  -6.109 -22.065  1.00 38.75           C  
ATOM    290  C   ARG B  39       3.592  -6.794 -23.358  1.00 38.75           C  
ATOM    291  CB  ARG B  39       2.961  -4.612 -22.308  1.00 38.75           C  
ATOM    292  O   ARG B  39       2.763  -7.371 -24.064  1.00 38.75           O  
ATOM    293  CG  ARG B  39       1.664  -4.066 -21.732  1.00 38.75           C  
ATOM    294  CD  ARG B  39       1.541  -2.563 -21.945  1.00 38.75           C  
ATOM    295  NE  ARG B  39       0.790  -1.926 -20.868  1.00 38.75           N  
ATOM    296  NH1 ARG B  39       0.939   0.206 -21.745  1.00 38.75           N  
ATOM    297  NH2 ARG B  39      -0.171  -0.151 -19.772  1.00 38.75           N  
ATOM    298  CZ  ARG B  39       0.521  -0.625 -20.797  1.00 38.75           C  
ATOM    299  N   ALA B  40       4.616  -6.718 -23.477  1.00 39.60           N  
ATOM    300  CA  ALA B  40       5.160  -7.334 -24.684  1.00 39.60           C  
ATOM    301  C   ALA B  40       5.229  -8.852 -24.542  1.00 39.60           C  
ATOM    302  CB  ALA B  40       6.545  -6.768 -24.992  1.00 39.60           C  
ATOM    303  O   ALA B  40       5.021  -9.582 -25.514  1.00 39.60           O  
ATOM    304  N   GLU B  41       5.950  -9.192 -23.260  1.00 37.74           N  
ATOM    305  CA  GLU B  41       6.037 -10.628 -23.008  1.00 37.74           C  
ATOM    306  C   GLU B  41       4.680 -11.303 -23.186  1.00 37.74           C  
ATOM    307  CB  GLU B  41       6.577 -10.895 -21.601  1.00 37.74           C  
ATOM    308  O   GLU B  41       4.601 -12.434 -23.669  1.00 37.74           O  
ATOM    309  CG  GLU B  41       7.927 -11.599 -21.585  1.00 37.74           C  
ATOM    310  CD  GLU B  41       8.302 -12.144 -20.216  1.00 37.74           C  
ATOM    311  OE1 GLU B  41       9.277 -12.923 -20.119  1.00 37.74           O  
ATOM    312  OE2 GLU B  41       7.615 -11.789 -19.232  1.00 37.74           O  
ATOM    313  N   ALA B  42       4.003 -10.578 -22.715  1.00 34.67           N  
ATOM    314  CA  ALA B  42       2.669 -11.131 -22.934  1.00 34.67           C  
ATOM    315  C   ALA B  42       2.355 -11.233 -24.424  1.00 34.67           C  
ATOM    316  CB  ALA B  42       1.617 -10.278 -22.229  1.00 34.67           C  
ATOM    317  O   ALA B  42       1.541 -12.062 -24.838  1.00 34.67           O  
ATOM    318  N   ALA B  43       3.175 -10.487 -24.966  1.00 37.42           N  
ATOM    319  CA  ALA B  43       2.945 -10.492 -26.408  1.00 37.42           C  
ATOM    320  C   ALA B  43       4.028 -11.284 -27.134  1.00 37.42           C  
ATOM    321  CB  ALA B  43       2.886  -9.063 -26.943  1.00 37.42           C  
ATOM    322  O   ALA B  43       3.885 -11.606 -28.316  1.00 37.42           O  
ATOM    323  N   LEU B  44       5.406 -11.389 -26.248  1.00 34.86           N  
ATOM    324  CA  LEU B  44       6.535 -11.982 -26.956  1.00 34.86           C  
ATOM    325  C   LEU B  44       6.322 -13.478 -27.162  1.00 34.86           C  
ATOM    326  CB  LEU B  44       7.836 -11.741 -26.187  1.00 34.86           C  
ATOM    327  O   LEU B  44       5.848 -14.172 -26.259  1.00 34.86           O  
ATOM    328  CG  LEU B  44       8.426 -10.333 -26.277  1.00 34.86           C  
ATOM    329  CD1 LEU B  44       9.301 -10.046 -25.061  1.00 34.86           C  
ATOM    330  CD2 LEU B  44       9.224 -10.169 -27.567  1.00 34.86           C  
ATOM    331  N   PRO B  45       6.276 -13.687 -28.096  1.00 35.20           N  
ATOM    332  CA  PRO B  45       6.189 -15.119 -28.389  1.00 35.20           C  
ATOM    333  C   PRO B  45       7.242 -15.939 -27.645  1.00 35.20           C  
ATOM    334  CB  PRO B  45       6.415 -15.184 -29.901  1.00 35.20           C  
ATOM    335  O   PRO B  45       8.340 -15.444 -27.379  1.00 35.20           O  
ATOM    336  CG  PRO B  45       6.700 -13.774 -30.306  1.00 35.20           C  
ATOM    337  CD  PRO B  45       6.638 -12.905 -29.083  1.00 35.20           C  
ATOM    338  N   ARG B  46       7.586 -16.582 -26.740  1.00 33.55           N  
ATOM    339  CA  ARG B  46       8.457 -17.569 -26.110  1.00 33.55           C  
ATOM    340  C   ARG B  46       9.649 -17.897 -27.002  1.00 33.55           C  
ATOM    341  CB  ARG B  46       7.677 -18.846 -25.787  1.00 33.55           C  
ATOM    342  O   ARG B  46       9.478 -18.246 -28.172  1.00 33.55           O  
ATOM    343  CG  ARG B  46       6.864 -18.763 -24.504  1.00 33.55           C  
ATOM    344  CD  ARG B  46       6.296 -20.119 -24.109  1.00 33.55           C  
ATOM    345  NE  ARG B  46       5.517 -20.038 -22.876  1.00 33.55           N  
ATOM    346  NH1 ARG B  46       4.912 -22.267 -22.868  1.00 33.55           N  
ATOM    347  NH2 ARG B  46       4.199 -20.875 -21.192  1.00 33.55           N  
ATOM    348  CZ  ARG B  46       4.878 -21.060 -22.315  1.00 33.55           C  
ATOM    349  N   ARG B  47      11.061 -17.194 -27.004  1.00 33.05           N  
ATOM    350  CA  ARG B  47      12.236 -17.521 -27.806  1.00 33.05           C  
ATOM    351  C   ARG B  47      12.688 -18.956 -27.554  1.00 33.05           C  
ATOM    352  CB  ARG B  47      13.380 -16.551 -27.506  1.00 33.05           C  
ATOM    353  O   ARG B  47      12.724 -19.409 -26.408  1.00 33.05           O  
ATOM    354  CG  ARG B  47      13.288 -15.237 -28.265  1.00 33.05           C  
ATOM    355  CD  ARG B  47      14.534 -14.384 -28.069  1.00 33.05           C  
ATOM    356  NE  ARG B  47      14.310 -13.000 -28.478  1.00 33.05           N  
ATOM    357  NH1 ARG B  47      16.539 -12.539 -28.874  1.00 33.05           N  
ATOM    358  NH2 ARG B  47      14.952 -10.918 -29.204  1.00 33.05           N  
ATOM    359  CZ  ARG B  47      15.267 -12.156 -28.851  1.00 33.05           C  
ATOM    360  N   ARG B  48      12.598 -19.616 -27.972  1.00 33.59           N  
ATOM    361  CA  ARG B  48      13.116 -20.976 -28.079  1.00 33.59           C  
ATOM    362  C   ARG B  48      14.640 -20.987 -28.023  1.00 33.59           C  
ATOM    363  CB  ARG B  48      12.635 -21.635 -29.373  1.00 33.59           C  
ATOM    364  O   ARG B  48      15.297 -20.171 -28.673  1.00 33.59           O  
ATOM    365  CG  ARG B  48      11.615 -22.742 -29.158  1.00 33.59           C  
ATOM    366  CD  ARG B  48      11.204 -23.393 -30.471  1.00 33.59           C  
ATOM    367  NE  ARG B  48       9.844 -23.920 -30.410  1.00 33.59           N  
ATOM    368  NH1 ARG B  48      10.042 -25.224 -32.306  1.00 33.59           N  
ATOM    369  NH2 ARG B  48       8.074 -25.193 -31.131  1.00 33.59           N  
ATOM    370  CZ  ARG B  48       9.323 -24.778 -31.283  1.00 33.59           C  
ATOM    371  N   TYR B  49      15.517 -21.214 -27.110  1.00 33.18           N  
ATOM    372  CA  TYR B  49      16.958 -21.364 -26.944  1.00 33.18           C  
ATOM    373  C   TYR B  49      17.542 -22.258 -28.031  1.00 33.18           C  
ATOM    374  CB  TYR B  49      17.283 -21.941 -25.563  1.00 33.18           C  
ATOM    375  O   TYR B  49      16.959 -23.289 -28.376  1.00 33.18           O  
ATOM    376  CG  TYR B  49      17.111 -20.951 -24.436  1.00 33.18           C  
ATOM    377  CD1 TYR B  49      18.128 -20.059 -24.105  1.00 33.18           C  
ATOM    378  CD2 TYR B  49      15.932 -20.907 -23.700  1.00 33.18           C  
ATOM    379  CE1 TYR B  49      17.974 -19.147 -23.066  1.00 33.18           C  
ATOM    380  CE2 TYR B  49      15.767 -19.999 -22.659  1.00 33.18           C  
ATOM    381  OH  TYR B  49      16.635 -18.223 -21.321  1.00 33.18           O  
ATOM    382  CZ  TYR B  49      16.792 -19.124 -22.351  1.00 33.18           C  
ATOM    383  N   PRO B  50      18.494 -21.691 -28.463  1.00 35.50           N  
ATOM    384  CA  PRO B  50      19.135 -22.483 -29.515  1.00 35.50           C  
ATOM    385  C   PRO B  50      19.623 -23.841 -29.016  1.00 35.50           C  
ATOM    386  CB  PRO B  50      20.312 -21.606 -29.949  1.00 35.50           C  
ATOM    387  O   PRO B  50      19.953 -23.987 -27.836  1.00 35.50           O  
ATOM    388  CG  PRO B  50      20.296 -20.449 -29.003  1.00 35.50           C  
ATOM    389  CD  PRO B  50      19.123 -20.606 -28.078  1.00 35.50           C  
ATOM    390  N   GLN B  51      19.611 -24.670 -29.156  1.00 35.01           N  
ATOM    391  CA  GLN B  51      20.059 -26.052 -29.029  1.00 35.01           C  
ATOM    392  C   GLN B  51      21.548 -26.120 -28.703  1.00 35.01           C  
ATOM    393  CB  GLN B  51      19.766 -26.833 -30.311  1.00 35.01           C  
ATOM    394  O   GLN B  51      22.349 -25.380 -29.278  1.00 35.01           O  
ATOM    395  CG  GLN B  51      18.342 -27.368 -30.393  1.00 35.01           C  
ATOM    396  CD  GLN B  51      18.243 -28.650 -31.198  1.00 35.01           C  
ATOM    397  NE2 GLN B  51      17.026 -29.160 -31.353  1.00 35.01           N  
ATOM    398  OE1 GLN B  51      19.251 -29.178 -31.676  1.00 35.01           O  
ATOM    399  N   PRO B  52      22.318 -26.736 -27.539  1.00 35.66           N  
ATOM    400  CA  PRO B  52      23.729 -26.805 -27.151  1.00 35.66           C  
ATOM    401  C   PRO B  52      24.647 -27.144 -28.323  1.00 35.66           C  
ATOM    402  CB  PRO B  52      23.751 -27.918 -26.100  1.00 35.66           C  
ATOM    403  O   PRO B  52      24.261 -27.905 -29.215  1.00 35.66           O  
ATOM    404  CG  PRO B  52      22.354 -28.448 -26.075  1.00 35.66           C  
ATOM    405  CD  PRO B  52      21.523 -27.649 -27.038  1.00 35.66           C  
ATOM    406  N   PRO B  53      25.777 -26.638 -28.223  1.00 40.25           N  
ATOM    407  CA  PRO B  53      26.721 -27.077 -29.254  1.00 40.25           C  
ATOM    408  C   PRO B  53      27.036 -28.568 -29.169  1.00 40.25           C  
ATOM    409  CB  PRO B  53      27.969 -26.238 -28.969  1.00 40.25           C  
ATOM    410  O   PRO B  53      26.836 -29.187 -28.120  1.00 40.25           O  
ATOM    411  CG  PRO B  53      27.698 -25.584 -27.653  1.00 40.25           C  
ATOM    412  CD  PRO B  53      26.284 -25.889 -27.251  1.00 40.25           C  
ATOM    413  N   VAL B  54      27.549 -29.017 -29.311  1.00 40.86           N  
ATOM    414  CA  VAL B  54      27.978 -30.293 -29.874  1.00 40.86           C  
ATOM    415  C   VAL B  54      28.963 -30.972 -28.925  1.00 40.86           C  
ATOM    416  CB  VAL B  54      28.620 -30.111 -31.268  1.00 40.86           C  
ATOM    417  O   VAL B  54      29.048 -32.202 -28.885  1.00 40.86           O  
ATOM    418  CG1 VAL B  54      28.233 -31.261 -32.195  1.00 40.86           C  
ATOM    419  CG2 VAL B  54      28.208 -28.770 -31.873  1.00 40.86           C  
ATOM    420  N   SER B  55      29.806 -30.274 -27.920  1.00 38.31           N  
ATOM    421  CA  SER B  55      30.521 -31.145 -26.993  1.00 38.31           C  
ATOM    422  C   SER B  55      29.793 -31.248 -25.657  1.00 38.31           C  
ATOM    423  CB  SER B  55      31.945 -30.635 -26.769  1.00 38.31           C  
ATOM    424  O   SER B  55      29.255 -30.256 -25.160  1.00 38.31           O  
ATOM    425  OG  SER B  55      31.994 -29.747 -25.666  1.00 38.31           O  
ATOM    426  N   GLY B  56      30.063 -32.044 -25.379  1.00 45.76           N  
ATOM    427  CA  GLY B  56      29.284 -32.471 -24.228  1.00 45.76           C  
ATOM    428  C   GLY B  56      29.631 -31.715 -22.959  1.00 45.76           C  
ATOM    429  O   GLY B  56      28.741 -31.262 -22.237  1.00 45.76           O  
ATOM    430  N   ALA B  57      31.171 -31.778 -22.850  1.00 51.03           N  
ATOM    431  CA  ALA B  57      31.666 -31.141 -21.633  1.00 51.03           C  
ATOM    432  C   ALA B  57      31.361 -29.645 -21.634  1.00 51.03           C  
ATOM    433  CB  ALA B  57      33.167 -31.375 -21.482  1.00 51.03           C  
ATOM    434  O   ALA B  57      30.984 -29.081 -20.604  1.00 51.03           O  
ATOM    435  N   ALA B  58      31.393 -29.310 -22.784  1.00 52.09           N  
ATOM    436  CA  ALA B  58      31.114 -27.885 -22.944  1.00 52.09           C  
ATOM    437  C   ALA B  58      29.625 -27.595 -22.773  1.00 52.09           C  
ATOM    438  CB  ALA B  58      31.595 -27.398 -24.308  1.00 52.09           C  
ATOM    439  O   ALA B  58      29.247 -26.608 -22.138  1.00 52.09           O  
ATOM    440  N   THR B  59      29.268 -28.454 -22.929  1.00 61.61           N  
ATOM    441  CA  THR B  59      27.818 -28.327 -22.830  1.00 61.61           C  
ATOM    442  C   THR B  59      27.360 -28.468 -21.381  1.00 61.61           C  
ATOM    443  CB  THR B  59      27.104 -29.377 -23.701  1.00 61.61           C  
ATOM    444  O   THR B  59      26.499 -27.715 -20.921  1.00 61.61           O  
ATOM    445  CG2 THR B  59      25.601 -29.124 -23.747  1.00 61.61           C  
ATOM    446  OG1 THR B  59      27.627 -29.320 -25.034  1.00 61.61           O  
ATOM    447  N   LEU B  60      27.994 -29.431 -20.591  1.00 67.02           N  
ATOM    448  CA  LEU B  60      27.671 -29.635 -19.183  1.00 67.02           C  
ATOM    449  C   LEU B  60      28.034 -28.405 -18.359  1.00 67.02           C  
ATOM    450  CB  LEU B  60      28.404 -30.864 -18.638  1.00 67.02           C  
ATOM    451  O   LEU B  60      27.273 -27.995 -17.479  1.00 67.02           O  
ATOM    452  CG  LEU B  60      27.545 -32.099 -18.363  1.00 67.02           C  
ATOM    453  CD1 LEU B  60      28.121 -33.315 -19.080  1.00 67.02           C  
ATOM    454  CD2 LEU B  60      27.441 -32.355 -16.863  1.00 67.02           C  
ATOM    455  N   GLN B  61      29.211 -28.061 -18.764  1.00 67.50           N  
ATOM    456  CA  GLN B  61      29.656 -26.864 -18.058  1.00 67.50           C  
ATOM    457  C   GLN B  61      28.722 -25.687 -18.326  1.00 67.50           C  
ATOM    458  CB  GLN B  61      31.086 -26.503 -18.462  1.00 67.50           C  
ATOM    459  O   GLN B  61      28.394 -24.928 -17.412  1.00 67.50           O  
ATOM    460  CG  GLN B  61      32.155 -27.229 -17.657  1.00 67.50           C  
ATOM    461  CD  GLN B  61      33.562 -26.913 -18.129  1.00 67.50           C  
ATOM    462  NE2 GLN B  61      34.554 -27.283 -17.326  1.00 67.50           N  
ATOM    463  OE1 GLN B  61      33.755 -26.342 -19.207  1.00 67.50           O  
ATOM    464  N   GLU B  62      28.352 -25.647 -19.406  1.00 66.19           N  
ATOM    465  CA  GLU B  62      27.427 -24.586 -19.790  1.00 66.19           C  
ATOM    466  C   GLU B  62      26.069 -24.767 -19.119  1.00 66.19           C  
ATOM    467  CB  GLU B  62      27.260 -24.542 -21.312  1.00 66.19           C  
ATOM    468  O   GLU B  62      25.469 -23.798 -18.648  1.00 66.19           O  
ATOM    469  CG  GLU B  62      28.220 -23.589 -22.009  1.00 66.19           C  
ATOM    470  CD  GLU B  62      28.203 -23.723 -23.523  1.00 66.19           C  
ATOM    471  OE1 GLU B  62      29.069 -23.117 -24.196  1.00 66.19           O  
ATOM    472  OE2 GLU B  62      27.318 -24.439 -24.042  1.00 66.19           O  
ATOM    473  N   LEU B  63      25.601 -25.954 -19.070  1.00 68.73           N  
ATOM    474  CA  LEU B  63      24.336 -26.260 -18.411  1.00 68.73           C  
ATOM    475  C   LEU B  63      24.418 -25.972 -16.916  1.00 68.73           C  
ATOM    476  CB  LEU B  63      23.953 -27.725 -18.640  1.00 68.73           C  
ATOM    477  O   LEU B  63      23.484 -25.415 -16.335  1.00 68.73           O  
ATOM    478  CG  LEU B  63      23.192 -28.033 -19.931  1.00 68.73           C  
ATOM    479  CD1 LEU B  63      23.329 -29.509 -20.288  1.00 68.73           C  
ATOM    480  CD2 LEU B  63      21.723 -27.645 -19.790  1.00 68.73           C  
ATOM    481  N   GLN B  64      25.526 -26.378 -16.425  1.00 70.74           N  
ATOM    482  CA  GLN B  64      25.717 -26.098 -15.006  1.00 70.74           C  
ATOM    483  C   GLN B  64      25.744 -24.595 -14.740  1.00 70.74           C  
ATOM    484  CB  GLN B  64      27.009 -26.743 -14.500  1.00 70.74           C  
ATOM    485  O   GLN B  64      25.180 -24.125 -13.750  1.00 70.74           O  
ATOM    486  CG  GLN B  64      27.185 -26.665 -12.990  1.00 70.74           C  
ATOM    487  CD  GLN B  64      26.195 -27.535 -12.238  1.00 70.74           C  
ATOM    488  NE2 GLN B  64      25.472 -26.935 -11.299  1.00 70.74           N  
ATOM    489  OE1 GLN B  64      26.080 -28.737 -12.499  1.00 70.74           O  
ATOM    490  N   ALA B  65      26.419 -24.028 -15.598  1.00 69.72           N  
ATOM    491  CA  ALA B  65      26.465 -22.574 -15.469  1.00 69.72           C  
ATOM    492  C   ALA B  65      25.069 -21.968 -15.587  1.00 69.72           C  
ATOM    493  CB  ALA B  65      27.393 -21.975 -16.523  1.00 69.72           C  
ATOM    494  O   ALA B  65      24.727 -21.035 -14.857  1.00 69.72           O  
ATOM    495  N   GLN B  66      24.377 -22.563 -16.418  1.00 69.08           N  
ATOM    496  CA  GLN B  66      23.004 -22.100 -16.595  1.00 69.08           C  
ATOM    497  C   GLN B  66      22.163 -22.388 -15.355  1.00 69.08           C  
ATOM    498  CB  GLN B  66      22.370 -22.754 -17.823  1.00 69.08           C  
ATOM    499  O   GLN B  66      21.363 -21.551 -14.932  1.00 69.08           O  
ATOM    500  CG  GLN B  66      22.800 -22.128 -19.143  1.00 69.08           C  
ATOM    501  CD  GLN B  66      22.158 -22.795 -20.345  1.00 69.08           C  
ATOM    502  NE2 GLN B  66      22.559 -22.376 -21.541  1.00 69.08           N  
ATOM    503  OE1 GLN B  66      21.310 -23.681 -20.201  1.00 69.08           O  
ATOM    504  N   VAL B  67      22.298 -23.561 -14.823  1.00 71.65           N  
ATOM    505  CA  VAL B  67      21.594 -23.932 -13.600  1.00 71.65           C  
ATOM    506  C   VAL B  67      21.987 -22.983 -12.470  1.00 71.65           C  
ATOM    507  CB  VAL B  67      21.890 -25.394 -13.196  1.00 71.65           C  
ATOM    508  O   VAL B  67      21.127 -22.504 -11.726  1.00 71.65           O  
ATOM    509  CG1 VAL B  67      21.393 -25.673 -11.778  1.00 71.65           C  
ATOM    510  CG2 VAL B  67      21.251 -26.361 -14.190  1.00 71.65           C  
ATOM    511  N   ASP B  68      23.217 -22.720 -12.391  1.00 74.42           N  
ATOM    512  CA  ASP B  68      23.703 -21.820 -11.350  1.00 74.42           C  
ATOM    513  C   ASP B  68      23.089 -20.429 -11.497  1.00 74.42           C  
ATOM    514  CB  ASP B  68      25.229 -21.728 -11.389  1.00 74.42           C  
ATOM    515  O   ASP B  68      22.660 -19.827 -10.510  1.00 74.42           O  
ATOM    516  CG  ASP B  68      25.912 -22.994 -10.904  1.00 74.42           C  
ATOM    517  OD1 ASP B  68      27.127 -23.162 -11.144  1.00 74.42           O  
ATOM    518  OD2 ASP B  68      25.229 -23.832 -10.277  1.00 74.42           O  
ATOM    519  N   THR B  69      23.034 -20.172 -12.638  1.00 73.16           N  
ATOM    520  CA  THR B  69      22.458 -18.861 -12.916  1.00 73.16           C  
ATOM    521  C   THR B  69      20.972 -18.839 -12.570  1.00 73.16           C  
ATOM    522  CB  THR B  69      22.650 -18.469 -14.393  1.00 73.16           C  
ATOM    523  O   THR B  69      20.487 -17.887 -11.955  1.00 73.16           O  
ATOM    524  CG2 THR B  69      22.055 -17.094 -14.678  1.00 73.16           C  
ATOM    525  OG1 THR B  69      24.050 -18.444 -14.696  1.00 73.16           O  
ATOM    526  N   LEU B  70      20.380 -19.874 -12.926  1.00 73.02           N  
ATOM    527  CA  LEU B  70      18.953 -19.975 -12.640  1.00 73.02           C  
ATOM    528  C   LEU B  70      18.702 -20.020 -11.136  1.00 73.02           C  
ATOM    529  CB  LEU B  70      18.360 -21.219 -13.306  1.00 73.02           C  
ATOM    530  O   LEU B  70      17.753 -19.407 -10.642  1.00 73.02           O  
ATOM    531  CG  LEU B  70      18.029 -21.099 -14.794  1.00 73.02           C  
ATOM    532  CD1 LEU B  70      17.747 -22.475 -15.388  1.00 73.02           C  
ATOM    533  CD2 LEU B  70      16.840 -20.167 -15.004  1.00 73.02           C  
ATOM    534  N   GLU B  71      19.584 -20.638 -10.432  1.00 73.10           N  
ATOM    535  CA  GLU B  71      19.449 -20.714  -8.980  1.00 73.10           C  
ATOM    536  C   GLU B  71      19.680 -19.352  -8.332  1.00 73.10           C  
ATOM    537  CB  GLU B  71      20.425 -21.743  -8.403  1.00 73.10           C  
ATOM    538  O   GLU B  71      18.977 -18.980  -7.391  1.00 73.10           O  
ATOM    539  CG  GLU B  71      19.977 -23.186  -8.588  1.00 73.10           C  
ATOM    540  CD  GLU B  71      20.953 -24.196  -8.006  1.00 73.10           C  
ATOM    541  OE1 GLU B  71      20.609 -25.398  -7.929  1.00 73.10           O  
ATOM    542  OE2 GLU B  71      22.070 -23.783  -7.622  1.00 73.10           O  
ATOM    543  N   LEU B  72      20.512 -18.715  -8.891  1.00 75.96           N  
ATOM    544  CA  LEU B  72      20.775 -17.369  -8.393  1.00 75.96           C  
ATOM    545  C   LEU B  72      19.597 -16.443  -8.680  1.00 75.96           C  
ATOM    546  CB  LEU B  72      22.049 -16.803  -9.024  1.00 75.96           C  
ATOM    547  O   LEU B  72      19.170 -15.686  -7.806  1.00 75.96           O  
ATOM    548  CG  LEU B  72      22.555 -15.475  -8.458  1.00 75.96           C  
ATOM    549  CD1 LEU B  72      23.154 -15.684  -7.071  1.00 75.96           C  
ATOM    550  CD2 LEU B  72      23.577 -14.846  -9.398  1.00 75.96           C  
ATOM    551  N   GLU B  73      19.123 -16.676  -9.739  1.00 74.14           N  
ATOM    552  CA  GLU B  73      17.969 -15.869 -10.123  1.00 74.14           C  
ATOM    553  C   GLU B  73      16.748 -16.212  -9.274  1.00 74.14           C  
ATOM    554  CB  GLU B  73      17.648 -16.062 -11.607  1.00 74.14           C  
ATOM    555  O   GLU B  73      16.008 -15.321  -8.853  1.00 74.14           O  
ATOM    556  CG  GLU B  73      18.641 -15.389 -12.544  1.00 74.14           C  
ATOM    557  CD  GLU B  73      18.652 -13.874 -12.417  1.00 74.14           C  
ATOM    558  OE1 GLU B  73      19.746 -13.267 -12.483  1.00 74.14           O  
ATOM    559  OE2 GLU B  73      17.559 -13.288 -12.251  1.00 74.14           O  
ATOM    560  N   ASN B  74      16.706 -17.385  -9.049  1.00 73.37           N  
ATOM    561  CA  ASN B  74      15.598 -17.838  -8.215  1.00 73.37           C  
ATOM    562  C   ASN B  74      15.720 -17.312  -6.787  1.00 73.37           C  
ATOM    563  CB  ASN B  74      15.516 -19.366  -8.213  1.00 73.37           C  
ATOM    564  O   ASN B  74      14.728 -16.889  -6.190  1.00 73.37           O  
ATOM    565  CG  ASN B  74      14.611 -19.903  -9.304  1.00 73.37           C  
ATOM    566  ND2 ASN B  74      14.943 -21.080  -9.823  1.00 73.37           N  
ATOM    567  OD1 ASN B  74      13.623 -19.267  -9.678  1.00 73.37           O  
ATOM    568  N   ALA B  75      16.797 -17.340  -6.239  1.00 75.97           N  
ATOM    569  CA  ALA B  75      17.022 -16.818  -4.893  1.00 75.97           C  
ATOM    570  C   ALA B  75      16.736 -15.320  -4.831  1.00 75.97           C  
ATOM    571  CB  ALA B  75      18.453 -17.102  -4.444  1.00 75.97           C  
ATOM    572  O   ALA B  75      16.113 -14.840  -3.881  1.00 75.97           O  
ATOM    573  N   ARG B  76      17.069 -14.839  -5.832  1.00 74.80           N  
ATOM    574  CA  ARG B  76      16.824 -13.403  -5.912  1.00 74.80           C  
ATOM    575  C   ARG B  76      15.332 -13.107  -6.022  1.00 74.80           C  
ATOM    576  CB  ARG B  76      17.568 -12.796  -7.103  1.00 74.80           C  
ATOM    577  O   ARG B  76      14.813 -12.238  -5.319  1.00 74.80           O  
ATOM    578  CG  ARG B  76      17.487 -11.279  -7.172  1.00 74.80           C  
ATOM    579  CD  ARG B  76      18.249 -10.727  -8.369  1.00 74.80           C  
ATOM    580  NE  ARG B  76      17.607  -9.534  -8.913  1.00 74.80           N  
ATOM    581  NH1 ARG B  76      19.293  -8.086  -8.282  1.00 74.80           N  
ATOM    582  NH2 ARG B  76      17.448  -7.293  -9.388  1.00 74.80           N  
ATOM    583  CZ  ARG B  76      18.117  -8.307  -8.860  1.00 74.80           C  
ATOM    584  N   LEU B  77      14.799 -13.955  -6.823  1.00 73.69           N  
ATOM    585  CA  LEU B  77      13.365 -13.776  -7.028  1.00 73.69           C  
ATOM    586  C   LEU B  77      12.591 -14.087  -5.751  1.00 73.69           C  
ATOM    587  CB  LEU B  77      12.871 -14.668  -8.169  1.00 73.69           C  
ATOM    588  O   LEU B  77      11.617 -13.403  -5.429  1.00 73.69           O  
ATOM    589  CG  LEU B  77      13.214 -14.209  -9.587  1.00 73.69           C  
ATOM    590  CD1 LEU B  77      12.867 -15.299 -10.595  1.00 73.69           C  
ATOM    591  CD2 LEU B  77      12.485 -12.912  -9.920  1.00 73.69           C  
ATOM    592  N   ARG B  78      13.079 -15.049  -5.019  1.00 73.34           N  
ATOM    593  CA  ARG B  78      12.443 -15.394  -3.751  1.00 73.34           C  
ATOM    594  C   ARG B  78      12.570 -14.254  -2.747  1.00 73.34           C  
ATOM    595  CB  ARG B  78      13.054 -16.673  -3.173  1.00 73.34           C  
ATOM    596  O   ARG B  78      11.611 -13.929  -2.044  1.00 73.34           O  
ATOM    597  CG  ARG B  78      12.541 -17.948  -3.822  1.00 73.34           C  
ATOM    598  CD  ARG B  78      13.090 -19.191  -3.135  1.00 73.34           C  
ATOM    599  NE  ARG B  78      12.722 -20.409  -3.850  1.00 73.34           N  
ATOM    600  NH1 ARG B  78      14.626 -21.577  -3.260  1.00 73.34           N  
ATOM    601  NH2 ARG B  78      13.030 -22.567  -4.574  1.00 73.34           N  
ATOM    602  CZ  ARG B  78      13.460 -21.515  -3.893  1.00 73.34           C  
ATOM    603  N   ARG B  79      13.697 -13.727  -2.780  1.00 74.91           N  
ATOM    604  CA  ARG B  79      13.911 -12.585  -1.897  1.00 74.91           C  
ATOM    605  C   ARG B  79      13.024 -11.411  -2.295  1.00 74.91           C  
ATOM    606  CB  ARG B  79      15.381 -12.161  -1.914  1.00 74.91           C  
ATOM    607  O   ARG B  79      12.392 -10.786  -1.441  1.00 74.91           O  
ATOM    608  CG  ARG B  79      15.741 -11.142  -0.843  1.00 74.91           C  
ATOM    609  CD  ARG B  79      17.210 -10.751  -0.908  1.00 74.91           C  
ATOM    610  NE  ARG B  79      18.079 -11.847  -0.490  1.00 74.91           N  
ATOM    611  NH1 ARG B  79      19.959 -10.530  -0.227  1.00 74.91           N  
ATOM    612  NH2 ARG B  79      20.063 -12.781   0.192  1.00 74.91           N  
ATOM    613  CZ  ARG B  79      19.365 -11.717  -0.176  1.00 74.91           C  
ATOM    614  N   LEU B  80      12.925 -11.307  -3.385  1.00 74.67           N  
ATOM    615  CA  LEU B  80      12.122 -10.203  -3.899  1.00 74.67           C  
ATOM    616  C   LEU B  80      10.638 -10.449  -3.650  1.00 74.67           C  
ATOM    617  CB  LEU B  80      12.375 -10.009  -5.396  1.00 74.67           C  
ATOM    618  O   LEU B  80       9.868  -9.501  -3.478  1.00 74.67           O  
ATOM    619  CG  LEU B  80      13.667  -9.285  -5.777  1.00 74.67           C  
ATOM    620  CD1 LEU B  80      13.973  -9.490  -7.257  1.00 74.67           C  
ATOM    621  CD2 LEU B  80      13.566  -7.800  -5.448  1.00 74.67           C  
ATOM    622  N   ALA B  81      10.419 -11.667  -3.629  1.00 74.93           N  
ATOM    623  CA  ALA B  81       9.024 -12.049  -3.428  1.00 74.93           C  
ATOM    624  C   ALA B  81       8.612 -11.874  -1.969  1.00 74.93           C  
ATOM    625  CB  ALA B  81       8.798 -13.492  -3.873  1.00 74.93           C  
ATOM    626  O   ALA B  81       7.428 -11.701  -1.669  1.00 74.93           O  
ATOM    627  N   LEU B  82       9.598 -11.875  -1.012  1.00 82.85           N  
ATOM    628  CA  LEU B  82       9.267 -11.917   0.408  1.00 82.85           C  
ATOM    629  C   LEU B  82       9.607 -10.593   1.085  1.00 82.85           C  
ATOM    630  CB  LEU B  82      10.012 -13.063   1.099  1.00 82.85           C  
ATOM    631  O   LEU B  82       9.088 -10.291   2.162  1.00 82.85           O  
ATOM    632  CG  LEU B  82       9.640 -14.478   0.656  1.00 82.85           C  
ATOM    633  CD1 LEU B  82      10.588 -15.496   1.280  1.00 82.85           C  
ATOM    634  CD2 LEU B  82       8.193 -14.791   1.024  1.00 82.85           C  
ATOM    635  N   THR B  83      10.478  -9.815   0.463  1.00 86.30           N  
ATOM    636  CA  THR B  83      10.972  -8.656   1.199  1.00 86.30           C  
ATOM    637  C   THR B  83      10.701  -7.369   0.425  1.00 86.30           C  
ATOM    638  CB  THR B  83      12.480  -8.778   1.485  1.00 86.30           C  
ATOM    639  O   THR B  83      10.576  -7.390  -0.801  1.00 86.30           O  
ATOM    640  CG2 THR B  83      12.780 -10.004   2.342  1.00 86.30           C  
ATOM    641  OG1 THR B  83      13.189  -8.891   0.245  1.00 86.30           O  
ATOM    642  N   ASP B  84      10.462  -6.316   1.278  1.00 88.22           N  
ATOM    643  CA  ASP B  84      10.411  -4.970   0.714  1.00 88.22           C  
ATOM    644  C   ASP B  84      11.804  -4.491   0.311  1.00 88.22           C  
ATOM    645  CB  ASP B  84       9.787  -3.994   1.713  1.00 88.22           C  
ATOM    646  O   ASP B  84      12.725  -4.486   1.130  1.00 88.22           O  
ATOM    647  CG  ASP B  84       9.867  -2.547   1.257  1.00 88.22           C  
ATOM    648  OD1 ASP B  84      10.615  -1.755   1.870  1.00 88.22           O  
ATOM    649  OD2 ASP B  84       9.174  -2.196   0.278  1.00 88.22           O  
ATOM    650  N   ASP B  85      11.857  -4.067  -0.981  1.00 84.47           N  
ATOM    651  CA  ASP B  85      13.158  -3.756  -1.567  1.00 84.47           C  
ATOM    652  C   ASP B  85      13.779  -2.528  -0.907  1.00 84.47           C  
ATOM    653  CB  ASP B  85      13.027  -3.534  -3.075  1.00 84.47           C  
ATOM    654  O   ASP B  85      14.998  -2.456  -0.741  1.00 84.47           O  
ATOM    655  CG  ASP B  85      14.366  -3.530  -3.792  1.00 84.47           C  
ATOM    656  OD1 ASP B  85      14.619  -2.617  -4.608  1.00 84.47           O  
ATOM    657  OD2 ASP B  85      15.174  -4.450  -3.541  1.00 84.47           O  
ATOM    658  N   LEU B  86      13.113  -1.677  -0.348  1.00 88.07           N  
ATOM    659  CA  LEU B  86      13.600  -0.410   0.185  1.00 88.07           C  
ATOM    660  C   LEU B  86      14.108  -0.580   1.613  1.00 88.07           C  
ATOM    661  CB  LEU B  86      12.494   0.649   0.147  1.00 88.07           C  
ATOM    662  O   LEU B  86      15.211  -0.135   1.941  1.00 88.07           O  
ATOM    663  CG  LEU B  86      12.871   2.041   0.654  1.00 88.07           C  
ATOM    664  CD1 LEU B  86      13.973   2.641  -0.213  1.00 88.07           C  
ATOM    665  CD2 LEU B  86      11.648   2.951   0.678  1.00 88.07           C  
ATOM    666  N   THR B  87      13.390  -1.364   2.404  1.00 91.79           N  
ATOM    667  CA  THR B  87      13.681  -1.384   3.833  1.00 91.79           C  
ATOM    668  C   THR B  87      14.314  -2.712   4.238  1.00 91.79           C  
ATOM    669  CB  THR B  87      12.408  -1.145   4.666  1.00 91.79           C  
ATOM    670  O   THR B  87      14.917  -2.818   5.308  1.00 91.79           O  
ATOM    671  CG2 THR B  87      11.741   0.173   4.284  1.00 91.79           C  
ATOM    672  OG1 THR B  87      11.486  -2.218   4.438  1.00 91.79           O  
ATOM    673  N   GLY B  88      14.069  -3.657   3.367  1.00 90.33           N  
ATOM    674  CA  GLY B  88      14.544  -4.991   3.696  1.00 90.33           C  
ATOM    675  C   GLY B  88      13.592  -5.761   4.591  1.00 90.33           C  
ATOM    676  O   GLY B  88      13.821  -6.936   4.885  1.00 90.33           O  
ATOM    677  N   ALA B  89      12.534  -5.219   5.082  1.00 90.64           N  
ATOM    678  CA  ALA B  89      11.508  -5.896   5.871  1.00 90.64           C  
ATOM    679  C   ALA B  89      10.665  -6.821   4.998  1.00 90.64           C  
ATOM    680  CB  ALA B  89      10.617  -4.875   6.574  1.00 90.64           C  
ATOM    681  O   ALA B  89      10.702  -6.729   3.768  1.00 90.64           O  
ATOM    682  N   TYR B  90      10.030  -7.745   5.703  1.00 87.04           N  
ATOM    683  CA  TYR B  90       9.092  -8.547   4.924  1.00 87.04           C  
ATOM    684  C   TYR B  90       8.039  -7.666   4.263  1.00 87.04           C  
ATOM    685  CB  TYR B  90       8.414  -9.595   5.812  1.00 87.04           C  
ATOM    686  O   TYR B  90       7.676  -6.615   4.797  1.00 87.04           O  
ATOM    687  CG  TYR B  90       9.349 -10.676   6.297  1.00 87.04           C  
ATOM    688  CD1 TYR B  90       9.947 -11.560   5.402  1.00 87.04           C  
ATOM    689  CD2 TYR B  90       9.635 -10.817   7.651  1.00 87.04           C  
ATOM    690  CE1 TYR B  90      10.808 -12.559   5.845  1.00 87.04           C  
ATOM    691  CE2 TYR B  90      10.494 -11.812   8.105  1.00 87.04           C  
ATOM    692  OH  TYR B  90      11.926 -13.664   7.640  1.00 87.04           O  
ATOM    693  CZ  TYR B  90      11.075 -12.677   7.196  1.00 87.04           C  
ATOM    694  N   ASN B  91       7.645  -8.146   3.028  1.00 84.78           N  
ATOM    695  CA  ASN B  91       6.665  -7.346   2.301  1.00 84.78           C  
ATOM    696  C   ASN B  91       5.237  -7.762   2.642  1.00 84.78           C  
ATOM    697  CB  ASN B  91       6.902  -7.447   0.793  1.00 84.78           C  
ATOM    698  O   ASN B  91       5.027  -8.732   3.372  1.00 84.78           O  
ATOM    699  CG  ASN B  91       6.752  -8.863   0.272  1.00 84.78           C  
ATOM    700  ND2 ASN B  91       7.428  -9.164  -0.830  1.00 84.78           N  
ATOM    701  OD1 ASN B  91       6.032  -9.679   0.854  1.00 84.78           O  
ATOM    702  N   ARG B  92       4.239  -7.079   2.335  1.00 84.58           N  
ATOM    703  CA  ARG B  92       2.824  -7.250   2.650  1.00 84.58           C  
ATOM    704  C   ARG B  92       2.331  -8.628   2.220  1.00 84.58           C  
ATOM    705  CB  ARG B  92       1.987  -6.160   1.977  1.00 84.58           C  
ATOM    706  O   ARG B  92       1.526  -9.250   2.916  1.00 84.58           O  
ATOM    707  CG  ARG B  92       0.493  -6.285   2.233  1.00 84.58           C  
ATOM    708  CD  ARG B  92      -0.298  -5.226   1.478  1.00 84.58           C  
ATOM    709  NE  ARG B  92      -1.738  -5.429   1.616  1.00 84.58           N  
ATOM    710  NH1 ARG B  92      -2.317  -3.933  -0.046  1.00 84.58           N  
ATOM    711  NH2 ARG B  92      -3.946  -5.069   1.098  1.00 84.58           N  
ATOM    712  CZ  ARG B  92      -2.664  -4.810   0.889  1.00 84.58           C  
ATOM    713  N   ARG B  93       2.882  -9.063   1.116  1.00 80.71           N  
ATOM    714  CA  ARG B  93       2.432 -10.349   0.595  1.00 80.71           C  
ATOM    715  C   ARG B  93       2.758 -11.479   1.567  1.00 80.71           C  
ATOM    716  CB  ARG B  93       3.070 -10.630  -0.768  1.00 80.71           C  
ATOM    717  O   ARG B  93       1.998 -12.442   1.684  1.00 80.71           O  
ATOM    718  CG  ARG B  93       2.537  -9.754  -1.890  1.00 80.71           C  
ATOM    719  CD  ARG B  93       3.177 -10.099  -3.227  1.00 80.71           C  
ATOM    720  NE  ARG B  93       2.741  -9.190  -4.284  1.00 80.71           N  
ATOM    721  NH1 ARG B  93       4.007 -10.180  -5.943  1.00 80.71           N  
ATOM    722  NH2 ARG B  93       2.684  -8.372  -6.429  1.00 80.71           N  
ATOM    723  CZ  ARG B  93       3.145  -9.250  -5.550  1.00 80.71           C  
ATOM    724  N   TYR B  94       3.836 -11.244   2.216  1.00 81.17           N  
ATOM    725  CA  TYR B  94       4.275 -12.289   3.134  1.00 81.17           C  
ATOM    726  C   TYR B  94       3.687 -12.076   4.524  1.00 81.17           C  
ATOM    727  CB  TYR B  94       5.804 -12.326   3.215  1.00 81.17           C  
ATOM    728  O   TYR B  94       3.716 -12.979   5.363  1.00 81.17           O  
ATOM    729  CG  TYR B  94       6.345 -13.539   3.931  1.00 81.17           C  
ATOM    730  CD1 TYR B  94       7.081 -13.408   5.106  1.00 81.17           C  
ATOM    731  CD2 TYR B  94       6.121 -14.819   3.434  1.00 81.17           C  
ATOM    732  CE1 TYR B  94       7.583 -14.523   5.769  1.00 81.17           C  
ATOM    733  CE2 TYR B  94       6.619 -15.941   4.089  1.00 81.17           C  
ATOM    734  OH  TYR B  94       7.841 -16.891   5.905  1.00 81.17           O  
ATOM    735  CZ  TYR B  94       7.347 -15.784   5.253  1.00 81.17           C  
ATOM    736  N   PHE B  95       3.149 -11.035   4.789  1.00 82.80           N  
ATOM    737  CA  PHE B  95       2.681 -10.666   6.119  1.00 82.80           C  
ATOM    738  C   PHE B  95       1.600 -11.628   6.599  1.00 82.80           C  
ATOM    739  CB  PHE B  95       2.145  -9.231   6.124  1.00 82.80           C  
ATOM    740  O   PHE B  95       1.654 -12.116   7.729  1.00 82.80           O  
ATOM    741  CG  PHE B  95       1.546  -8.810   7.438  1.00 82.80           C  
ATOM    742  CD1 PHE B  95       0.195  -8.503   7.536  1.00 82.80           C  
ATOM    743  CD2 PHE B  95       2.336  -8.722   8.578  1.00 82.80           C  
ATOM    744  CE1 PHE B  95      -0.362  -8.113   8.752  1.00 82.80           C  
ATOM    745  CE2 PHE B  95       1.786  -8.333   9.796  1.00 82.80           C  
ATOM    746  CZ  PHE B  95       0.438  -8.028   9.881  1.00 82.80           C  
ATOM    747  N   ALA B  96       0.641 -11.895   5.702  1.00 83.33           N  
ATOM    748  CA  ALA B  96      -0.455 -12.774   6.101  1.00 83.33           C  
ATOM    749  C   ALA B  96       0.061 -14.159   6.477  1.00 83.33           C  
ATOM    750  CB  ALA B  96      -1.486 -12.880   4.980  1.00 83.33           C  
ATOM    751  O   ALA B  96      -0.353 -14.729   7.489  1.00 83.33           O  
ATOM    752  N   THR B  97       0.932 -14.587   5.651  1.00 83.65           N  
ATOM    753  CA  THR B  97       1.524 -15.894   5.915  1.00 83.65           C  
ATOM    754  C   THR B  97       2.336 -15.869   7.206  1.00 83.65           C  
ATOM    755  CB  THR B  97       2.422 -16.346   4.749  1.00 83.65           C  
ATOM    756  O   THR B  97       2.222 -16.774   8.035  1.00 83.65           O  
ATOM    757  CG2 THR B  97       3.052 -17.705   5.035  1.00 83.65           C  
ATOM    758  OG1 THR B  97       1.635 -16.439   3.555  1.00 83.65           O  
ATOM    759  N   MET B  98       3.021 -14.881   7.344  1.00 80.83           N  
ATOM    760  CA  MET B  98       3.852 -14.711   8.533  1.00 80.83           C  
ATOM    761  C   MET B  98       2.996 -14.678   9.794  1.00 80.83           C  
ATOM    762  CB  MET B  98       4.683 -13.431   8.431  1.00 80.83           C  
ATOM    763  O   MET B  98       3.298 -15.364  10.773  1.00 80.83           O  
ATOM    764  CG  MET B  98       5.568 -13.177   9.640  1.00 80.83           C  
ATOM    765  SD  MET B  98       6.175 -11.447   9.716  1.00 80.83           S  
ATOM    766  CE  MET B  98       4.616 -10.573  10.025  1.00 80.83           C  
ATOM    767  N   LEU B  99       1.994 -13.932   9.806  1.00 85.40           N  
ATOM    768  CA  LEU B  99       1.124 -13.784  10.968  1.00 85.40           C  
ATOM    769  C   LEU B  99       0.371 -15.079  11.251  1.00 85.40           C  
ATOM    770  CB  LEU B  99       0.132 -12.638  10.751  1.00 85.40           C  
ATOM    771  O   LEU B  99       0.247 -15.490  12.407  1.00 85.40           O  
ATOM    772  CG  LEU B  99      -0.817 -12.335  11.912  1.00 85.40           C  
ATOM    773  CD1 LEU B  99      -0.028 -12.130  13.201  1.00 85.40           C  
ATOM    774  CD2 LEU B  99      -1.670 -11.111  11.600  1.00 85.40           C  
ATOM    775  N   ARG B 100      -0.082 -15.741  10.212  1.00 85.14           N  
ATOM    776  CA  ARG B 100      -0.768 -17.017  10.382  1.00 85.14           C  
ATOM    777  C   ARG B 100       0.147 -18.048  11.035  1.00 85.14           C  
ATOM    778  CB  ARG B 100      -1.270 -17.542   9.035  1.00 85.14           C  
ATOM    779  O   ARG B 100      -0.258 -18.742  11.969  1.00 85.14           O  
ATOM    780  CG  ARG B 100      -2.604 -16.952   8.603  1.00 85.14           C  
ATOM    781  CD  ARG B 100      -3.120 -17.600   7.326  1.00 85.14           C  
ATOM    782  NE  ARG B 100      -3.207 -16.638   6.231  1.00 85.14           N  
ATOM    783  NH1 ARG B 100      -2.856 -18.195   4.561  1.00 85.14           N  
ATOM    784  NH2 ARG B 100      -3.177 -15.988   4.028  1.00 85.14           N  
ATOM    785  CZ  ARG B 100      -3.080 -16.942   4.942  1.00 85.14           C  
ATOM    786  N   ASP B 101       1.320 -18.111  10.552  1.00 83.91           N  
ATOM    787  CA  ASP B 101       2.294 -19.061  11.081  1.00 83.91           C  
ATOM    788  C   ASP B 101       2.631 -18.747  12.537  1.00 83.91           C  
ATOM    789  CB  ASP B 101       3.567 -19.054  10.233  1.00 83.91           C  
ATOM    790  O   ASP B 101       2.724 -19.653  13.368  1.00 83.91           O  
ATOM    791  CG  ASP B 101       3.378 -19.704   8.874  1.00 83.91           C  
ATOM    792  OD1 ASP B 101       4.261 -19.561   8.001  1.00 83.91           O  
ATOM    793  OD2 ASP B 101       2.335 -20.363   8.673  1.00 83.91           O  
ATOM    794  N   ALA B 102       2.766 -17.478  12.805  1.00 84.35           N  
ATOM    795  CA  ALA B 102       3.079 -17.060  14.169  1.00 84.35           C  
ATOM    796  C   ALA B 102       1.942 -17.410  15.125  1.00 84.35           C  
ATOM    797  CB  ALA B 102       3.364 -15.561  14.213  1.00 84.35           C  
ATOM    798  O   ALA B 102       2.184 -17.868  16.244  1.00 84.35           O  
ATOM    799  N   LEU B 103       0.710 -17.281  14.701  1.00 83.42           N  
ATOM    800  CA  LEU B 103      -0.458 -17.566  15.526  1.00 83.42           C  
ATOM    801  C   LEU B 103      -0.603 -19.065  15.765  1.00 83.42           C  
ATOM    802  CB  LEU B 103      -1.727 -17.017  14.868  1.00 83.42           C  
ATOM    803  O   LEU B 103      -0.999 -19.490  16.853  1.00 83.42           O  
ATOM    804  CG  LEU B 103      -1.912 -15.500  14.913  1.00 83.42           C  
ATOM    805  CD1 LEU B 103      -3.040 -15.076  13.979  1.00 83.42           C  
ATOM    806  CD2 LEU B 103      -2.190 -15.037  16.339  1.00 83.42           C  
ATOM    807  N   ARG B 104      -0.160 -19.749  14.772  1.00 79.28           N  
ATOM    808  CA  ARG B 104      -0.247 -21.202  14.878  1.00 79.28           C  
ATOM    809  C   ARG B 104       0.849 -21.751  15.785  1.00 79.28           C  
ATOM    810  CB  ARG B 104      -0.157 -21.849  13.495  1.00 79.28           C  
ATOM    811  O   ARG B 104       0.602 -22.651  16.590  1.00 79.28           O  
ATOM    812  CG  ARG B 104      -1.476 -21.875  12.739  1.00 79.28           C  
ATOM    813  CD  ARG B 104      -1.356 -22.627  11.421  1.00 79.28           C  
ATOM    814  NE  ARG B 104      -2.572 -22.509  10.621  1.00 79.28           N  
ATOM    815  NH1 ARG B 104      -1.949 -24.099   9.064  1.00 79.28           N  
ATOM    816  NH2 ARG B 104      -3.964 -23.025   8.869  1.00 79.28           N  
ATOM    817  CZ  ARG B 104      -2.825 -23.211   9.520  1.00 79.28           C  
ATOM    818  N   GLU B 105       2.003 -21.212  15.747  1.00 70.86           N  
ATOM    819  CA  GLU B 105       3.171 -21.735  16.449  1.00 70.86           C  
ATOM    820  C   GLU B 105       3.227 -21.224  17.885  1.00 70.86           C  
ATOM    821  CB  GLU B 105       4.456 -21.361  15.707  1.00 70.86           C  
ATOM    822  O   GLU B 105       3.700 -21.925  18.782  1.00 70.86           O  
ATOM    823  CG  GLU B 105       4.626 -22.073  14.372  1.00 70.86           C  
ATOM    824  CD  GLU B 105       5.892 -21.670  13.634  1.00 70.86           C  
ATOM    825  OE1 GLU B 105       6.165 -22.228  12.547  1.00 70.86           O  
ATOM    826  OE2 GLU B 105       6.618 -20.789  14.146  1.00 70.86           O  
ATOM    827  N   ARG B 106       2.786 -20.166  17.963  1.00 55.92           N  
ATOM    828  CA  ARG B 106       3.054 -19.541  19.254  1.00 55.92           C  
ATOM    829  C   ARG B 106       1.856 -19.680  20.188  1.00 55.92           C  
ATOM    830  CB  ARG B 106       3.409 -18.064  19.073  1.00 55.92           C  
ATOM    831  O   ARG B 106       2.008 -19.639  21.411  1.00 55.92           O  
ATOM    832  CG  ARG B 106       4.896 -17.806  18.892  1.00 55.92           C  
ATOM    833  CD  ARG B 106       5.223 -16.320  18.955  1.00 55.92           C  
ATOM    834  NE  ARG B 106       6.448 -16.070  19.709  1.00 55.92           N  
ATOM    835  NH1 ARG B 106       6.413 -13.780  19.403  1.00 55.92           N  
ATOM    836  NH2 ARG B 106       8.103 -14.755  20.607  1.00 55.92           N  
ATOM    837  CZ  ARG B 106       6.985 -14.869  19.905  1.00 55.92           C  
ATOM    838  N   VAL B 107       1.528 -19.893  19.960  1.00 45.89           N  
ATOM    839  CA  VAL B 107       0.377 -20.034  20.846  1.00 45.89           C  
ATOM    840  C   VAL B 107       0.476 -21.349  21.617  1.00 45.89           C  
ATOM    841  CB  VAL B 107      -0.953 -19.974  20.063  1.00 45.89           C  
ATOM    842  O   VAL B 107      -0.008 -21.452  22.746  1.00 45.89           O  
ATOM    843  CG1 VAL B 107      -2.144 -20.003  21.019  1.00 45.89           C  
ATOM    844  CG2 VAL B 107      -0.999 -18.724  19.185  1.00 45.89           C  
ATOM    845  N   ARG B 108       1.339 -21.411  21.590  1.00 50.29           N  
ATOM    846  CA  ARG B 108       1.440 -22.620  22.402  1.00 50.29           C  
ATOM    847  C   ARG B 108       2.445 -22.436  23.535  1.00 50.29           C  
ATOM    848  CB  ARG B 108       1.838 -23.817  21.537  1.00 50.29           C  
ATOM    849  O   ARG B 108       2.369 -23.121  24.556  1.00 50.29           O  
ATOM    850  CG  ARG B 108       0.694 -24.394  20.720  1.00 50.29           C  
ATOM    851  CD  ARG B 108       1.105 -25.668  19.994  1.00 50.29           C  
ATOM    852  NE  ARG B 108       0.005 -26.218  19.207  1.00 50.29           N  
ATOM    853  NH1 ARG B 108       1.263 -27.900  18.244  1.00 50.29           N  
ATOM    854  NH2 ARG B 108      -0.959 -27.684  17.724  1.00 50.29           N  
ATOM    855  CZ  ARG B 108       0.106 -27.266  18.393  1.00 50.29           C  
ATOM    856  N   GLY B 109       2.836 -21.389  23.243  1.00 55.05           N  
ATOM    857  CA  GLY B 109       3.677 -21.340  24.429  1.00 55.05           C  
ATOM    858  C   GLY B 109       4.007 -19.926  24.868  1.00 55.05           C  
ATOM    859  O   GLY B 109       4.359 -19.696  26.026  1.00 55.05           O  
ATOM    860  N   GLY B 110       3.585 -19.260  24.470  1.00 75.98           N  
ATOM    861  CA  GLY B 110       3.827 -17.912  24.959  1.00 75.98           C  
ATOM    862  C   GLY B 110       2.944 -16.870  24.299  1.00 75.98           C  
ATOM    863  O   GLY B 110       2.292 -17.149  23.291  1.00 75.98           O  
ATOM    864  N   GLY B 111       2.546 -15.922  24.760  1.00 87.98           N  
ATOM    865  CA  GLY B 111       1.752 -14.828  24.221  1.00 87.98           C  
ATOM    866  C   GLY B 111       2.401 -14.152  23.028  1.00 87.98           C  
ATOM    867  O   GLY B 111       3.617 -14.233  22.847  1.00 87.98           O  
ATOM    868  N   LEU B 112       1.637 -13.600  22.214  1.00 89.62           N  
ATOM    869  CA  LEU B 112       2.083 -12.902  21.014  1.00 89.62           C  
ATOM    870  C   LEU B 112       1.459 -11.512  20.931  1.00 89.62           C  
ATOM    871  CB  LEU B 112       1.730 -13.708  19.762  1.00 89.62           C  
ATOM    872  O   LEU B 112       0.371 -11.283  21.464  1.00 89.62           O  
ATOM    873  CG  LEU B 112       2.322 -13.208  18.443  1.00 89.62           C  
ATOM    874  CD1 LEU B 112       3.776 -13.651  18.314  1.00 89.62           C  
ATOM    875  CD2 LEU B 112       1.498 -13.708  17.262  1.00 89.62           C  
ATOM    876  N   ALA B 113       2.192 -10.590  20.429  1.00 93.65           N  
ATOM    877  CA  ALA B 113       1.627  -9.275  20.137  1.00 93.65           C  
ATOM    878  C   ALA B 113       1.823  -8.908  18.669  1.00 93.65           C  
ATOM    879  CB  ALA B 113       2.257  -8.214  21.036  1.00 93.65           C  
ATOM    880  O   ALA B 113       2.911  -9.088  18.117  1.00 93.65           O  
ATOM    881  N   LEU B 114       0.731  -8.568  18.032  1.00 93.80           N  
ATOM    882  CA  LEU B 114       0.812  -7.928  16.724  1.00 93.80           C  
ATOM    883  C   LEU B 114       0.811  -6.410  16.861  1.00 93.80           C  
ATOM    884  CB  LEU B 114      -0.354  -8.373  15.837  1.00 93.80           C  
ATOM    885  O   LEU B 114      -0.100  -5.837  17.462  1.00 93.80           O  
ATOM    886  CG  LEU B 114      -0.455  -7.705  14.465  1.00 93.80           C  
ATOM    887  CD1 LEU B 114       0.761  -8.054  13.613  1.00 93.80           C  
ATOM    888  CD2 LEU B 114      -1.744  -8.118  13.762  1.00 93.80           C  
ATOM    889  N   CYS B 115       1.824  -5.813  16.326  1.00 94.66           N  
ATOM    890  CA  CYS B 115       1.953  -4.360  16.372  1.00 94.66           C  
ATOM    891  C   CYS B 115       1.878  -3.762  14.972  1.00 94.66           C  
ATOM    892  CB  CYS B 115       3.270  -3.960  17.037  1.00 94.66           C  
ATOM    893  O   CYS B 115       2.672  -4.115  14.098  1.00 94.66           O  
ATOM    894  SG  CYS B 115       3.491  -2.175  17.196  1.00 94.66           S  
ATOM    895  N   LEU B 116       0.880  -2.926  14.784  1.00 95.21           N  
ATOM    896  CA  LEU B 116       0.803  -2.098  13.586  1.00 95.21           C  
ATOM    897  C   LEU B 116       1.222  -0.663  13.889  1.00 95.21           C  
ATOM    898  CB  LEU B 116      -0.616  -2.117  13.011  1.00 95.21           C  
ATOM    899  O   LEU B 116       0.799  -0.088  14.894  1.00 95.21           O  
ATOM    900  CG  LEU B 116      -1.191  -3.493  12.670  1.00 95.21           C  
ATOM    901  CD1 LEU B 116      -2.599  -3.353  12.102  1.00 95.21           C  
ATOM    902  CD2 LEU B 116      -0.282  -4.224  11.688  1.00 95.21           C  
ATOM    903  N   PHE B 117       2.122  -0.071  13.029  1.00 96.28           N  
ATOM    904  CA  PHE B 117       2.448   1.325  13.293  1.00 96.28           C  
ATOM    905  C   PHE B 117       2.689   2.080  11.992  1.00 96.28           C  
ATOM    906  CB  PHE B 117       3.680   1.429  14.197  1.00 96.28           C  
ATOM    907  O   PHE B 117       3.100   1.488  10.992  1.00 96.28           O  
ATOM    908  CG  PHE B 117       4.927   0.842  13.593  1.00 96.28           C  
ATOM    909  CD1 PHE B 117       5.230  -0.503  13.759  1.00 96.28           C  
ATOM    910  CD2 PHE B 117       5.797   1.638  12.859  1.00 96.28           C  
ATOM    911  CE1 PHE B 117       6.384  -1.049  13.201  1.00 96.28           C  
ATOM    912  CE2 PHE B 117       6.952   1.100  12.298  1.00 96.28           C  
ATOM    913  CZ  PHE B 117       7.244  -0.243  12.471  1.00 96.28           C  
ATOM    914  N   ASP B 118       2.325   3.380  12.017  1.00 94.48           N  
ATOM    915  CA  ASP B 118       2.468   4.313  10.904  1.00 94.48           C  
ATOM    916  C   ASP B 118       3.387   5.475  11.275  1.00 94.48           C  
ATOM    917  CB  ASP B 118       1.100   4.842  10.469  1.00 94.48           C  
ATOM    918  O   ASP B 118       3.305   6.008  12.383  1.00 94.48           O  
ATOM    919  CG  ASP B 118       0.222   3.774   9.842  1.00 94.48           C  
ATOM    920  OD1 ASP B 118      -0.562   3.125  10.568  1.00 94.48           O  
ATOM    921  OD2 ASP B 118       0.317   3.576   8.611  1.00 94.48           O  
ATOM    922  N   ILE B 119       4.279   5.849  10.201  1.00 94.45           N  
ATOM    923  CA  ILE B 119       4.983   7.115  10.369  1.00 94.45           C  
ATOM    924  C   ILE B 119       3.991   8.273  10.281  1.00 94.45           C  
ATOM    925  CB  ILE B 119       6.100   7.285   9.314  1.00 94.45           C  
ATOM    926  O   ILE B 119       3.223   8.369   9.322  1.00 94.45           O  
ATOM    927  CG1 ILE B 119       7.090   6.118   9.392  1.00 94.45           C  
ATOM    928  CG2 ILE B 119       6.818   8.626   9.499  1.00 94.45           C  
ATOM    929  CD1 ILE B 119       8.137   6.119   8.286  1.00 94.45           C  
ATOM    930  N   ASP B 120       4.039   9.097  11.278  1.00 94.23           N  
ATOM    931  CA  ASP B 120       3.056  10.174  11.338  1.00 94.23           C  
ATOM    932  C   ASP B 120       3.335  11.232  10.272  1.00 94.23           C  
ATOM    933  CB  ASP B 120       3.047  10.816  12.727  1.00 94.23           C  
ATOM    934  O   ASP B 120       4.484  11.631  10.073  1.00 94.23           O  
ATOM    935  CG  ASP B 120       2.581   9.866  13.816  1.00 94.23           C  
ATOM    936  OD1 ASP B 120       2.986  10.035  14.987  1.00 94.23           O  
ATOM    937  OD2 ASP B 120       1.806   8.938  13.501  1.00 94.23           O  
ATOM    938  N   ASN B 121       2.315  11.602   9.576  1.00 91.13           N  
ATOM    939  CA  ASN B 121       2.336  12.685   8.599  1.00 91.13           C  
ATOM    940  C   ASN B 121       3.346  12.418   7.487  1.00 91.13           C  
ATOM    941  CB  ASN B 121       2.640  14.020   9.283  1.00 91.13           C  
ATOM    942  O   ASN B 121       4.017  13.339   7.017  1.00 91.13           O  
ATOM    943  CG  ASN B 121       1.620  14.377  10.347  1.00 91.13           C  
ATOM    944  ND2 ASN B 121       2.099  14.838  11.496  1.00 91.13           N  
ATOM    945  OD1 ASN B 121       0.412  14.238  10.137  1.00 91.13           O  
ATOM    946  N   PHE B 122       3.385  11.275   7.161  1.00 91.77           N  
ATOM    947  CA  PHE B 122       4.372  10.848   6.176  1.00 91.77           C  
ATOM    948  C   PHE B 122       4.141  11.546   4.841  1.00 91.77           C  
ATOM    949  CB  PHE B 122       4.324   9.328   5.989  1.00 91.77           C  
ATOM    950  O   PHE B 122       5.093  11.966   4.181  1.00 91.77           O  
ATOM    951  CG  PHE B 122       5.411   8.791   5.098  1.00 91.77           C  
ATOM    952  CD1 PHE B 122       5.110   8.279   3.842  1.00 91.77           C  
ATOM    953  CD2 PHE B 122       6.735   8.799   5.518  1.00 91.77           C  
ATOM    954  CE1 PHE B 122       6.115   7.782   3.016  1.00 91.77           C  
ATOM    955  CE2 PHE B 122       7.745   8.304   4.697  1.00 91.77           C  
ATOM    956  CZ  PHE B 122       7.432   7.795   3.447  1.00 91.77           C  
ATOM    957  N   LYS B 123       2.912  11.588   4.471  1.00 89.31           N  
ATOM    958  CA  LYS B 123       2.595  12.231   3.199  1.00 89.31           C  
ATOM    959  C   LYS B 123       3.052  13.686   3.189  1.00 89.31           C  
ATOM    960  CB  LYS B 123       1.094  12.151   2.917  1.00 89.31           C  
ATOM    961  O   LYS B 123       3.600  14.164   2.194  1.00 89.31           O  
ATOM    962  CG  LYS B 123       0.707  12.557   1.502  1.00 89.31           C  
ATOM    963  CD  LYS B 123      -0.773  12.315   1.236  1.00 89.31           C  
ATOM    964  CE  LYS B 123      -1.182  12.813  -0.144  1.00 89.31           C  
ATOM    965  NZ  LYS B 123      -2.597  12.459  -0.463  1.00 89.31           N  
ATOM    966  N   THR B 124       2.881  14.371   4.237  1.00 89.48           N  
ATOM    967  CA  THR B 124       3.313  15.757   4.375  1.00 89.48           C  
ATOM    968  C   THR B 124       4.833  15.861   4.295  1.00 89.48           C  
ATOM    969  CB  THR B 124       2.824  16.365   5.704  1.00 89.48           C  
ATOM    970  O   THR B 124       5.365  16.777   3.664  1.00 89.48           O  
ATOM    971  CG2 THR B 124       3.247  17.825   5.830  1.00 89.48           C  
ATOM    972  OG1 THR B 124       1.394  16.286   5.761  1.00 89.48           O  
ATOM    973  N   ILE B 125       5.469  14.886   4.807  1.00 89.70           N  
ATOM    974  CA  ILE B 125       6.927  14.844   4.759  1.00 89.70           C  
ATOM    975  C   ILE B 125       7.391  14.704   3.311  1.00 89.70           C  
ATOM    976  CB  ILE B 125       7.487  13.687   5.616  1.00 89.70           C  
ATOM    977  O   ILE B 125       8.278  15.436   2.864  1.00 89.70           O  
ATOM    978  CG1 ILE B 125       7.260  13.967   7.106  1.00 89.70           C  
ATOM    979  CG2 ILE B 125       8.974  13.468   5.321  1.00 89.70           C  
ATOM    980  CD1 ILE B 125       7.516  12.768   8.008  1.00 89.70           C  
ATOM    981  N   ASN B 126       6.827  13.814   2.647  1.00 87.33           N  
ATOM    982  CA  ASN B 126       7.197  13.621   1.248  1.00 87.33           C  
ATOM    983  C   ASN B 126       6.921  14.872   0.419  1.00 87.33           C  
ATOM    984  CB  ASN B 126       6.458  12.419   0.658  1.00 87.33           C  
ATOM    985  O   ASN B 126       7.746  15.269  -0.406  1.00 87.33           O  
ATOM    986  CG  ASN B 126       7.050  11.095   1.100  1.00 87.33           C  
ATOM    987  ND2 ASN B 126       6.264  10.030   0.995  1.00 87.33           N  
ATOM    988  OD1 ASN B 126       8.203  11.030   1.532  1.00 87.33           O  
ATOM    989  N   ASP B 127       5.783  15.537   0.657  1.00 86.90           N  
ATOM    990  CA  ASP B 127       5.377  16.711  -0.110  1.00 86.90           C  
ATOM    991  C   ASP B 127       6.305  17.893   0.163  1.00 86.90           C  
ATOM    992  CB  ASP B 127       3.931  17.092   0.215  1.00 86.90           C  
ATOM    993  O   ASP B 127       6.665  18.631  -0.756  1.00 86.90           O  
ATOM    994  CG  ASP B 127       2.919  16.106  -0.340  1.00 86.90           C  
ATOM    995  OD1 ASP B 127       1.741  16.142   0.075  1.00 86.90           O  
ATOM    996  OD2 ASP B 127       3.304  15.283  -1.199  1.00 86.90           O  
ATOM    997  N   ARG B 128       6.826  17.923   1.387  1.00 88.61           N  
ATOM    998  CA  ARG B 128       7.611  19.083   1.797  1.00 88.61           C  
ATOM    999  C   ARG B 128       9.102  18.834   1.598  1.00 88.61           C  
ATOM   1000  CB  ARG B 128       7.329  19.434   3.259  1.00 88.61           C  
ATOM   1001  O   ARG B 128       9.846  19.745   1.230  1.00 88.61           O  
ATOM   1002  CG  ARG B 128       6.005  20.150   3.477  1.00 88.61           C  
ATOM   1003  CD  ARG B 128       5.859  20.642   4.910  1.00 88.61           C  
ATOM   1004  NE  ARG B 128       4.550  21.245   5.142  1.00 88.61           N  
ATOM   1005  NH1 ARG B 128       5.068  22.062   7.240  1.00 88.61           N  
ATOM   1006  NH2 ARG B 128       2.985  22.415   6.350  1.00 88.61           N  
ATOM   1007  CZ  ARG B 128       4.204  21.906   6.243  1.00 88.61           C  
ATOM   1008  N   HIS B 129       9.508  17.599   1.729  1.00 85.51           N  
ATOM   1009  CA  HIS B 129      10.945  17.357   1.779  1.00 85.51           C  
ATOM   1010  C   HIS B 129      11.386  16.425   0.656  1.00 85.51           C  
ATOM   1011  CB  HIS B 129      11.343  16.771   3.135  1.00 85.51           C  
ATOM   1012  O   HIS B 129      12.580  16.160   0.496  1.00 85.51           O  
ATOM   1013  CG  HIS B 129      10.991  17.648   4.294  1.00 85.51           C  
ATOM   1014  CD2 HIS B 129      10.046  17.515   5.254  1.00 85.51           C  
ATOM   1015  ND1 HIS B 129      11.650  18.828   4.561  1.00 85.51           N  
ATOM   1016  CE1 HIS B 129      11.124  19.385   5.640  1.00 85.51           C  
ATOM   1017  NE2 HIS B 129      10.148  18.608   6.079  1.00 85.51           N  
ATOM   1018  N   GLY B 130      10.439  15.898   0.022  1.00 87.42           N  
ATOM   1019  CA  GLY B 130      10.753  15.032  -1.103  1.00 87.42           C  
ATOM   1020  C   GLY B 130      10.740  13.558  -0.743  1.00 87.42           C  
ATOM   1021  O   GLY B 130      10.854  13.199   0.431  1.00 87.42           O  
ATOM   1022  N   HIS B 131      10.653  12.707  -1.785  1.00 83.98           N  
ATOM   1023  CA  HIS B 131      10.544  11.265  -1.597  1.00 83.98           C  
ATOM   1024  C   HIS B 131      11.873  10.666  -1.148  1.00 83.98           C  
ATOM   1025  CB  HIS B 131      10.073  10.591  -2.886  1.00 83.98           C  
ATOM   1026  O   HIS B 131      11.898   9.632  -0.478  1.00 83.98           O  
ATOM   1027  CG  HIS B 131       8.640  10.864  -3.218  1.00 83.98           C  
ATOM   1028  CD2 HIS B 131       8.081  11.573  -4.226  1.00 83.98           C  
ATOM   1029  ND1 HIS B 131       7.596  10.381  -2.459  1.00 83.98           N  
ATOM   1030  CE1 HIS B 131       6.453  10.782  -2.989  1.00 83.98           C  
ATOM   1031  NE2 HIS B 131       6.719  11.507  -4.062  1.00 83.98           N  
ATOM   1032  N   PHE B 132      12.918  11.382  -1.466  1.00 86.81           N  
ATOM   1033  CA  PHE B 132      14.211  10.891  -1.003  1.00 86.81           C  
ATOM   1034  C   PHE B 132      14.291  10.926   0.518  1.00 86.81           C  
ATOM   1035  CB  PHE B 132      15.349  11.720  -1.607  1.00 86.81           C  
ATOM   1036  O   PHE B 132      14.785   9.983   1.141  1.00 86.81           O  
ATOM   1037  CG  PHE B 132      15.600  11.436  -3.064  1.00 86.81           C  
ATOM   1038  CD1 PHE B 132      16.211  10.252  -3.460  1.00 86.81           C  
ATOM   1039  CD2 PHE B 132      15.226  12.353  -4.037  1.00 86.81           C  
ATOM   1040  CE1 PHE B 132      16.445   9.986  -4.807  1.00 86.81           C  
ATOM   1041  CE2 PHE B 132      15.457  12.094  -5.385  1.00 86.81           C  
ATOM   1042  CZ  PHE B 132      16.067  10.911  -5.768  1.00 86.81           C  
ATOM   1043  N   ALA B 133      13.815  12.021   1.030  1.00 90.46           N  
ATOM   1044  CA  ALA B 133      13.749  12.131   2.485  1.00 90.46           C  
ATOM   1045  C   ALA B 133      12.811  11.081   3.074  1.00 90.46           C  
ATOM   1046  CB  ALA B 133      13.297  13.532   2.892  1.00 90.46           C  
ATOM   1047  O   ALA B 133      13.100  10.501   4.123  1.00 90.46           O  
ATOM   1048  N   GLY B 134      11.688  10.863   2.394  1.00 89.58           N  
ATOM   1049  CA  GLY B 134      10.748   9.838   2.818  1.00 89.58           C  
ATOM   1050  C   GLY B 134      11.348   8.444   2.823  1.00 89.58           C  
ATOM   1051  O   GLY B 134      11.177   7.693   3.786  1.00 89.58           O  
ATOM   1052  N   ASP B 135      12.066   8.106   1.731  1.00 89.91           N  
ATOM   1053  CA  ASP B 135      12.719   6.804   1.634  1.00 89.91           C  
ATOM   1054  C   ASP B 135      13.760   6.628   2.737  1.00 89.91           C  
ATOM   1055  CB  ASP B 135      13.373   6.632   0.261  1.00 89.91           C  
ATOM   1056  O   ASP B 135      13.875   5.549   3.324  1.00 89.91           O  
ATOM   1057  CG  ASP B 135      12.369   6.353  -0.843  1.00 89.91           C  
ATOM   1058  OD1 ASP B 135      12.767   6.281  -2.026  1.00 89.91           O  
ATOM   1059  OD2 ASP B 135      11.168   6.207  -0.529  1.00 89.91           O  
ATOM   1060  N   TYR B 136      14.452   7.770   2.975  1.00 92.51           N  
ATOM   1061  CA  TYR B 136      15.440   7.751   4.048  1.00 92.51           C  
ATOM   1062  C   TYR B 136      14.784   7.441   5.388  1.00 92.51           C  
ATOM   1063  CB  TYR B 136      16.176   9.092   4.125  1.00 92.51           C  
ATOM   1064  O   TYR B 136      15.275   6.603   6.148  1.00 92.51           O  
ATOM   1065  CG  TYR B 136      17.140   9.189   5.282  1.00 92.51           C  
ATOM   1066  CD1 TYR B 136      16.794   9.870   6.447  1.00 92.51           C  
ATOM   1067  CD2 TYR B 136      18.399   8.603   5.213  1.00 92.51           C  
ATOM   1068  CE1 TYR B 136      17.679   9.965   7.515  1.00 92.51           C  
ATOM   1069  CE2 TYR B 136      19.293   8.691   6.275  1.00 92.51           C  
ATOM   1070  OH  TYR B 136      19.805   9.463   8.475  1.00 92.51           O  
ATOM   1071  CZ  TYR B 136      18.924   9.372   7.421  1.00 92.51           C  
ATOM   1072  N   LEU B 137      13.701   8.001   5.585  1.00 93.46           N  
ATOM   1073  CA  LEU B 137      12.991   7.810   6.845  1.00 93.46           C  
ATOM   1074  C   LEU B 137      12.475   6.380   6.966  1.00 93.46           C  
ATOM   1075  CB  LEU B 137      11.826   8.796   6.959  1.00 93.46           C  
ATOM   1076  O   LEU B 137      12.562   5.773   8.036  1.00 93.46           O  
ATOM   1077  CG  LEU B 137      11.093   8.826   8.301  1.00 93.46           C  
ATOM   1078  CD1 LEU B 137      12.059   9.180   9.426  1.00 93.46           C  
ATOM   1079  CD2 LEU B 137       9.933   9.816   8.254  1.00 93.46           C  
ATOM   1080  N   LEU B 138      11.947   5.890   5.935  1.00 93.31           N  
ATOM   1081  CA  LEU B 138      11.451   4.519   5.943  1.00 93.31           C  
ATOM   1082  C   LEU B 138      12.562   3.541   6.313  1.00 93.31           C  
ATOM   1083  CB  LEU B 138      10.866   4.152   4.577  1.00 93.31           C  
ATOM   1084  O   LEU B 138      12.350   2.629   7.115  1.00 93.31           O  
ATOM   1085  CG  LEU B 138       9.497   4.746   4.244  1.00 93.31           C  
ATOM   1086  CD1 LEU B 138       9.186   4.562   2.762  1.00 93.31           C  
ATOM   1087  CD2 LEU B 138       8.413   4.108   5.106  1.00 93.31           C  
ATOM   1088  N   ARG B 139      13.701   3.739   5.738  1.00 93.79           N  
ATOM   1089  CA  ARG B 139      14.840   2.875   6.031  1.00 93.79           C  
ATOM   1090  C   ARG B 139      15.264   3.003   7.491  1.00 93.79           C  
ATOM   1091  CB  ARG B 139      16.018   3.208   5.113  1.00 93.79           C  
ATOM   1092  O   ARG B 139      15.532   2.000   8.155  1.00 93.79           O  
ATOM   1093  CG  ARG B 139      15.804   2.800   3.664  1.00 93.79           C  
ATOM   1094  CD  ARG B 139      17.026   3.100   2.807  1.00 93.79           C  
ATOM   1095  NE  ARG B 139      16.714   3.037   1.382  1.00 93.79           N  
ATOM   1096  NH1 ARG B 139      16.977   0.748   1.214  1.00 93.79           N  
ATOM   1097  NH2 ARG B 139      16.400   1.978  -0.632  1.00 93.79           N  
ATOM   1098  CZ  ARG B 139      16.698   1.921   0.658  1.00 93.79           C  
ATOM   1099  N   ARG B 140      15.243   4.237   8.005  1.00 95.45           N  
ATOM   1100  CA  ARG B 140      15.676   4.487   9.376  1.00 95.45           C  
ATOM   1101  C   ARG B 140      14.682   3.911  10.378  1.00 95.45           C  
ATOM   1102  CB  ARG B 140      15.855   5.988   9.618  1.00 95.45           C  
ATOM   1103  O   ARG B 140      15.078   3.343  11.398  1.00 95.45           O  
ATOM   1104  CG  ARG B 140      16.997   6.607   8.829  1.00 95.45           C  
ATOM   1105  CD  ARG B 140      18.353   6.155   9.351  1.00 95.45           C  
ATOM   1106  NE  ARG B 140      18.549   6.537  10.747  1.00 95.45           N  
ATOM   1107  NH1 ARG B 140      20.762   7.146  10.486  1.00 95.45           N  
ATOM   1108  NH2 ARG B 140      19.756   7.316  12.538  1.00 95.45           N  
ATOM   1109  CZ  ARG B 140      19.688   6.999  11.254  1.00 95.45           C  
ATOM   1110  N   VAL B 141      13.443   4.049  10.030  1.00 95.34           N  
ATOM   1111  CA  VAL B 141      12.409   3.510  10.908  1.00 95.34           C  
ATOM   1112  C   VAL B 141      12.512   1.987  10.953  1.00 95.34           C  
ATOM   1113  CB  VAL B 141      10.996   3.936  10.450  1.00 95.34           C  
ATOM   1114  O   VAL B 141      12.408   1.383  12.023  1.00 95.34           O  
ATOM   1115  CG1 VAL B 141       9.925   3.128  11.181  1.00 95.34           C  
ATOM   1116  CG2 VAL B 141      10.791   5.432  10.679  1.00 95.34           C  
ATOM   1117  N   ALA B 142      12.692   1.373   9.814  1.00 94.39           N  
ATOM   1118  CA  ALA B 142      12.848  -0.078   9.756  1.00 94.39           C  
ATOM   1119  C   ALA B 142      14.069  -0.531  10.551  1.00 94.39           C  
ATOM   1120  CB  ALA B 142      12.959  -0.544   8.306  1.00 94.39           C  
ATOM   1121  O   ALA B 142      14.000  -1.505  11.305  1.00 94.39           O  
ATOM   1122  N   LEU B 143      15.120   0.212  10.402  1.00 93.73           N  
ATOM   1123  CA  LEU B 143      16.352  -0.116  11.111  1.00 93.73           C  
ATOM   1124  C   LEU B 143      16.167   0.032  12.618  1.00 93.73           C  
ATOM   1125  CB  LEU B 143      17.500   0.777  10.635  1.00 93.73           C  
ATOM   1126  O   LEU B 143      16.581  -0.839  13.387  1.00 93.73           O  
ATOM   1127  CG  LEU B 143      18.876   0.492  11.238  1.00 93.73           C  
ATOM   1128  CD1 LEU B 143      19.343  -0.909  10.853  1.00 93.73           C  
ATOM   1129  CD2 LEU B 143      19.886   1.540  10.785  1.00 93.73           C  
ATOM   1130  N   ALA B 144      15.528   1.078  13.003  1.00 94.74           N  
ATOM   1131  CA  ALA B 144      15.275   1.323  14.421  1.00 94.74           C  
ATOM   1132  C   ALA B 144      14.409   0.220  15.022  1.00 94.74           C  
ATOM   1133  CB  ALA B 144      14.611   2.683  14.616  1.00 94.74           C  
ATOM   1134  O   ALA B 144      14.682  -0.263  16.123  1.00 94.74           O  
ATOM   1135  N   ALA B 145      13.389  -0.155  14.275  1.00 93.23           N  
ATOM   1136  CA  ALA B 145      12.494  -1.210  14.742  1.00 93.23           C  
ATOM   1137  C   ALA B 145      13.234  -2.538  14.873  1.00 93.23           C  
ATOM   1138  CB  ALA B 145      11.306  -1.358  13.795  1.00 93.23           C  
ATOM   1139  O   ALA B 145      13.103  -3.232  15.885  1.00 93.23           O  
ATOM   1140  N   ARG B 146      14.030  -2.893  13.932  1.00 90.06           N  
ATOM   1141  CA  ARG B 146      14.759  -4.157  13.921  1.00 90.06           C  
ATOM   1142  C   ARG B 146      15.761  -4.222  15.068  1.00 90.06           C  
ATOM   1143  CB  ARG B 146      15.478  -4.351  12.584  1.00 90.06           C  
ATOM   1144  O   ARG B 146      15.939  -5.274  15.685  1.00 90.06           O  
ATOM   1145  CG  ARG B 146      14.570  -4.817  11.457  1.00 90.06           C  
ATOM   1146  CD  ARG B 146      15.358  -5.141  10.195  1.00 90.06           C  
ATOM   1147  NE  ARG B 146      14.480  -5.548   9.102  1.00 90.06           N  
ATOM   1148  NH1 ARG B 146      16.173  -6.412   7.789  1.00 90.06           N  
ATOM   1149  NH2 ARG B 146      14.003  -6.470   7.053  1.00 90.06           N  
ATOM   1150  CZ  ARG B 146      14.888  -6.142   7.984  1.00 90.06           C  
ATOM   1151  N   ARG B 147      16.354  -3.079  15.444  1.00 89.23           N  
ATOM   1152  CA  ARG B 147      17.345  -3.029  16.513  1.00 89.23           C  
ATOM   1153  C   ARG B 147      16.701  -3.295  17.870  1.00 89.23           C  
ATOM   1154  CB  ARG B 147      18.053  -1.672  16.527  1.00 89.23           C  
ATOM   1155  O   ARG B 147      17.354  -3.802  18.784  1.00 89.23           O  
ATOM   1156  CG  ARG B 147      19.084  -1.504  15.421  1.00 89.23           C  
ATOM   1157  CD  ARG B 147      19.760  -0.142  15.483  1.00 89.23           C  
ATOM   1158  NE  ARG B 147      20.769   0.007  14.438  1.00 89.23           N  
ATOM   1159  NH1 ARG B 147      21.130   2.257  14.819  1.00 89.23           N  
ATOM   1160  NH2 ARG B 147      22.298   1.166  13.175  1.00 89.23           N  
ATOM   1161  CZ  ARG B 147      21.396   1.143  14.146  1.00 89.23           C  
ATOM   1162  N   CYS B 148      15.413  -3.009  17.861  1.00 89.34           N  
ATOM   1163  CA  CYS B 148      14.708  -3.175  19.127  1.00 89.34           C  
ATOM   1164  C   CYS B 148      14.109  -4.572  19.238  1.00 89.34           C  
ATOM   1165  CB  CYS B 148      13.607  -2.125  19.270  1.00 89.34           C  
ATOM   1166  O   CYS B 148      13.690  -4.988  20.319  1.00 89.34           O  
ATOM   1167  SG  CYS B 148      14.228  -0.440  19.464  1.00 89.34           S  
ATOM   1168  N   MET B 149      13.983  -5.196  18.129  1.00 79.13           N  
ATOM   1169  CA  MET B 149      13.477  -6.565  18.128  1.00 79.13           C  
ATOM   1170  C   MET B 149      14.571  -7.550  18.526  1.00 79.13           C  
ATOM   1171  CB  MET B 149      12.918  -6.932  16.752  1.00 79.13           C  
ATOM   1172  O   MET B 149      15.637  -7.583  17.908  1.00 79.13           O  
ATOM   1173  CG  MET B 149      11.700  -6.118  16.348  1.00 79.13           C  
ATOM   1174  SD  MET B 149      11.052  -6.593  14.699  1.00 79.13           S  
ATOM   1175  CE  MET B 149       9.699  -5.396  14.529  1.00 79.13           C  
ATOM   1176  N   ARG B 150      14.534  -8.250  19.529  1.00 69.34           N  
ATOM   1177  CA  ARG B 150      15.627  -8.974  20.168  1.00 69.34           C  
ATOM   1178  C   ARG B 150      15.502 -10.476  19.931  1.00 69.34           C  
ATOM   1179  CB  ARG B 150      15.662  -8.682  21.670  1.00 69.34           C  
ATOM   1180  O   ARG B 150      16.506 -11.190  19.894  1.00 69.34           O  
ATOM   1181  CG  ARG B 150      16.081  -7.261  22.012  1.00 69.34           C  
ATOM   1182  CD  ARG B 150      16.207  -7.056  23.515  1.00 69.34           C  
ATOM   1183  NE  ARG B 150      16.416  -5.651  23.851  1.00 69.34           N  
ATOM   1184  NH1 ARG B 150      17.157  -6.062  26.001  1.00 69.34           N  
ATOM   1185  NH2 ARG B 150      17.017  -3.910  25.224  1.00 69.34           N  
ATOM   1186  CZ  ARG B 150      16.863  -5.211  25.024  1.00 69.34           C  
ATOM   1187  N   ARG B 151      14.365 -10.844  19.617  1.00 72.09           N  
ATOM   1188  CA  ARG B 151      14.163 -12.285  19.503  1.00 72.09           C  
ATOM   1189  C   ARG B 151      14.156 -12.722  18.042  1.00 72.09           C  
ATOM   1190  CB  ARG B 151      12.854 -12.699  20.179  1.00 72.09           C  
ATOM   1191  O   ARG B 151      13.740 -11.965  17.163  1.00 72.09           O  
ATOM   1192  CG  ARG B 151      12.855 -12.512  21.688  1.00 72.09           C  
ATOM   1193  CD  ARG B 151      11.573 -13.034  22.322  1.00 72.09           C  
ATOM   1194  NE  ARG B 151      11.547 -12.793  23.762  1.00 72.09           N  
ATOM   1195  NH1 ARG B 151       9.516 -13.837  24.109  1.00 72.09           N  
ATOM   1196  NH2 ARG B 151      10.647 -12.907  25.872  1.00 72.09           N  
ATOM   1197  CZ  ARG B 151      10.570 -13.180  24.578  1.00 72.09           C  
ATOM   1198  N   THR B 152      14.529 -13.879  17.968  1.00 67.46           N  
ATOM   1199  CA  THR B 152      14.635 -14.431  16.622  1.00 67.46           C  
ATOM   1200  C   THR B 152      13.252 -14.629  16.008  1.00 67.46           C  
ATOM   1201  CB  THR B 152      15.395 -15.770  16.625  1.00 67.46           C  
ATOM   1202  O   THR B 152      13.100 -14.601  14.785  1.00 67.46           O  
ATOM   1203  CG2 THR B 152      16.878 -15.560  16.913  1.00 67.46           C  
ATOM   1204  OG1 THR B 152      14.840 -16.625  17.632  1.00 67.46           O  
ATOM   1205  N   SER B 153      12.389 -14.536  16.730  1.00 76.83           N  
ATOM   1206  CA  SER B 153      11.042 -14.819  16.245  1.00 76.83           C  
ATOM   1207  C   SER B 153      10.295 -13.533  15.908  1.00 76.83           C  
ATOM   1208  CB  SER B 153      10.255 -15.619  17.283  1.00 76.83           C  
ATOM   1209  O   SER B 153       9.176 -13.576  15.392  1.00 76.83           O  
ATOM   1210  OG  SER B 153      10.252 -14.954  18.535  1.00 76.83           O  
ATOM   1211  N   ASP B 154      10.873 -12.443  16.259  1.00 85.91           N  
ATOM   1212  CA  ASP B 154      10.239 -11.173  15.919  1.00 85.91           C  
ATOM   1213  C   ASP B 154      10.419 -10.847  14.438  1.00 85.91           C  
ATOM   1214  CB  ASP B 154      10.808 -10.042  16.779  1.00 85.91           C  
ATOM   1215  O   ASP B 154      11.487 -11.084  13.871  1.00 85.91           O  
ATOM   1216  CG  ASP B 154      10.469 -10.189  18.252  1.00 85.91           C  
ATOM   1217  OD1 ASP B 154      11.078  -9.491  19.091  1.00 85.91           O  
ATOM   1218  OD2 ASP B 154       9.585 -11.011  18.577  1.00 85.91           O  
ATOM   1219  N   ASP B 155       9.396 -10.444  13.919  1.00 87.35           N  
ATOM   1220  CA  ASP B 155       9.433 -10.141  12.491  1.00 87.35           C  
ATOM   1221  C   ASP B 155       8.867  -8.751  12.210  1.00 87.35           C  
ATOM   1222  CB  ASP B 155       8.659 -11.195  11.698  1.00 87.35           C  
ATOM   1223  O   ASP B 155       7.941  -8.303  12.889  1.00 87.35           O  
ATOM   1224  CG  ASP B 155       9.317 -12.564  11.731  1.00 87.35           C  
ATOM   1225  OD1 ASP B 155       8.618 -13.571  11.974  1.00 87.35           O  
ATOM   1226  OD2 ASP B 155      10.546 -12.635  11.513  1.00 87.35           O  
ATOM   1227  N   LEU B 156       9.504  -8.095  11.207  1.00 91.64           N  
ATOM   1228  CA  LEU B 156       9.047  -6.785  10.758  1.00 91.64           C  
ATOM   1229  C   LEU B 156       8.610  -6.832   9.298  1.00 91.64           C  
ATOM   1230  CB  LEU B 156      10.152  -5.741  10.939  1.00 91.64           C  
ATOM   1231  O   LEU B 156       9.293  -7.425   8.460  1.00 91.64           O  
ATOM   1232  CG  LEU B 156       9.796  -4.303  10.558  1.00 91.64           C  
ATOM   1233  CD1 LEU B 156       8.827  -3.710  11.576  1.00 91.64           C  
ATOM   1234  CD2 LEU B 156      11.055  -3.450  10.451  1.00 91.64           C  
ATOM   1235  N   CYS B 157       7.466  -6.241   9.128  1.00 91.63           N  
ATOM   1236  CA  CYS B 157       6.922  -6.190   7.776  1.00 91.63           C  
ATOM   1237  C   CYS B 157       6.542  -4.765   7.394  1.00 91.63           C  
ATOM   1238  CB  CYS B 157       5.701  -7.103   7.655  1.00 91.63           C  
ATOM   1239  O   CYS B 157       6.049  -4.004   8.229  1.00 91.63           O  
ATOM   1240  SG  CYS B 157       4.988  -7.149   5.996  1.00 91.63           S  
ATOM   1241  N   ARG B 158       6.860  -4.378   6.199  1.00 91.00           N  
ATOM   1242  CA  ARG B 158       6.275  -3.169   5.628  1.00 91.00           C  
ATOM   1243  C   ARG B 158       5.018  -3.494   4.829  1.00 91.00           C  
ATOM   1244  CB  ARG B 158       7.291  -2.450   4.738  1.00 91.00           C  
ATOM   1245  O   ARG B 158       5.099  -4.054   3.734  1.00 91.00           O  
ATOM   1246  CG  ARG B 158       6.849  -1.064   4.296  1.00 91.00           C  
ATOM   1247  CD  ARG B 158       7.932  -0.356   3.492  1.00 91.00           C  
ATOM   1248  NE  ARG B 158       7.444   0.891   2.912  1.00 91.00           N  
ATOM   1249  NH1 ARG B 158       9.321   1.264   1.618  1.00 91.00           N  
ATOM   1250  NH2 ARG B 158       7.577   2.751   1.571  1.00 91.00           N  
ATOM   1251  CZ  ARG B 158       8.115   1.633   2.035  1.00 91.00           C  
ATOM   1252  N   VAL B 159       3.813  -3.143   5.383  1.00 87.29           N  
ATOM   1253  CA  VAL B 159       2.539  -3.602   4.840  1.00 87.29           C  
ATOM   1254  C   VAL B 159       2.032  -2.606   3.799  1.00 87.29           C  
ATOM   1255  CB  VAL B 159       1.484  -3.792   5.953  1.00 87.29           C  
ATOM   1256  O   VAL B 159       1.222  -2.958   2.938  1.00 87.29           O  
ATOM   1257  CG1 VAL B 159       1.825  -5.004   6.818  1.00 87.29           C  
ATOM   1258  CG2 VAL B 159       1.379  -2.532   6.810  1.00 87.29           C  
ATOM   1259  N   GLY B 160       2.486  -1.486   3.885  1.00 83.17           N  
ATOM   1260  CA  GLY B 160       2.106  -0.427   2.964  1.00 83.17           C  
ATOM   1261  C   GLY B 160       3.117   0.703   2.905  1.00 83.17           C  
ATOM   1262  O   GLY B 160       4.019   0.781   3.742  1.00 83.17           O  
ATOM   1263  N   GLY B 161       2.989   1.684   2.139  1.00 79.82           N  
ATOM   1264  CA  GLY B 161       3.905   2.788   1.902  1.00 79.82           C  
ATOM   1265  C   GLY B 161       4.584   3.281   3.166  1.00 79.82           C  
ATOM   1266  O   GLY B 161       5.807   3.186   3.297  1.00 79.82           O  
ATOM   1267  N   ASP B 162       3.763   3.554   4.187  1.00 87.73           N  
ATOM   1268  CA  ASP B 162       4.315   4.056   5.441  1.00 87.73           C  
ATOM   1269  C   ASP B 162       3.859   3.203   6.623  1.00 87.73           C  
ATOM   1270  CB  ASP B 162       3.911   5.515   5.660  1.00 87.73           C  
ATOM   1271  O   ASP B 162       3.945   3.632   7.775  1.00 87.73           O  
ATOM   1272  CG  ASP B 162       2.411   5.735   5.576  1.00 87.73           C  
ATOM   1273  OD1 ASP B 162       1.884   6.623   6.279  1.00 87.73           O  
ATOM   1274  OD2 ASP B 162       1.750   5.010   4.801  1.00 87.73           O  
ATOM   1275  N   GLU B 163       3.208   2.132   6.243  1.00 90.51           N  
ATOM   1276  CA  GLU B 163       2.625   1.275   7.271  1.00 90.51           C  
ATOM   1277  C   GLU B 163       3.506   0.057   7.538  1.00 90.51           C  
ATOM   1278  CB  GLU B 163       1.219   0.828   6.864  1.00 90.51           C  
ATOM   1279  O   GLU B 163       3.923  -0.631   6.604  1.00 90.51           O  
ATOM   1280  CG  GLU B 163       0.242   1.978   6.666  1.00 90.51           C  
ATOM   1281  CD  GLU B 163      -1.125   1.526   6.176  1.00 90.51           C  
ATOM   1282  OE1 GLU B 163      -2.121   2.250   6.402  1.00 90.51           O  
ATOM   1283  OE2 GLU B 163      -1.201   0.438   5.562  1.00 90.51           O  
ATOM   1284  N   PHE B 164       3.807  -0.143   8.908  1.00 94.89           N  
ATOM   1285  CA  PHE B 164       4.606  -1.296   9.307  1.00 94.89           C  
ATOM   1286  C   PHE B 164       3.815  -2.205  10.242  1.00 94.89           C  
ATOM   1287  CB  PHE B 164       5.902  -0.845   9.987  1.00 94.89           C  
ATOM   1288  O   PHE B 164       2.859  -1.764  10.883  1.00 94.89           O  
ATOM   1289  CG  PHE B 164       6.872  -0.168   9.056  1.00 94.89           C  
ATOM   1290  CD1 PHE B 164       7.872  -0.896   8.422  1.00 94.89           C  
ATOM   1291  CD2 PHE B 164       6.782   1.196   8.813  1.00 94.89           C  
ATOM   1292  CE1 PHE B 164       8.771  -0.272   7.560  1.00 94.89           C  
ATOM   1293  CE2 PHE B 164       7.677   1.827   7.953  1.00 94.89           C  
ATOM   1294  CZ  PHE B 164       8.671   1.091   7.328  1.00 94.89           C  
ATOM   1295  N   ALA B 165       4.229  -3.540  10.223  1.00 94.55           N  
ATOM   1296  CA  ALA B 165       3.709  -4.523  11.170  1.00 94.55           C  
ATOM   1297  C   ALA B 165       4.841  -5.329  11.802  1.00 94.55           C  
ATOM   1298  CB  ALA B 165       2.717  -5.455  10.479  1.00 94.55           C  
ATOM   1299  O   ALA B 165       5.842  -5.624  11.145  1.00 94.55           O  
ATOM   1300  N   ALA B 166       4.690  -5.496  13.086  1.00 93.41           N  
ATOM   1301  CA  ALA B 166       5.651  -6.341  13.789  1.00 93.41           C  
ATOM   1302  C   ALA B 166       4.942  -7.422  14.600  1.00 93.41           C  
ATOM   1303  CB  ALA B 166       6.538  -5.495  14.699  1.00 93.41           C  
ATOM   1304  O   ALA B 166       3.890  -7.173  15.192  1.00 93.41           O  
ATOM   1305  N   VAL B 167       5.441  -8.597  14.443  1.00 90.58           N  
ATOM   1306  CA  VAL B 167       4.988  -9.688  15.298  1.00 90.58           C  
ATOM   1307  C   VAL B 167       6.020  -9.951  16.392  1.00 90.58           C  
ATOM   1308  CB  VAL B 167       4.732 -10.977  14.485  1.00 90.58           C  
ATOM   1309  O   VAL B 167       7.174 -10.273  16.101  1.00 90.58           O  
ATOM   1310  CG1 VAL B 167       4.260 -12.107  15.399  1.00 90.58           C  
ATOM   1311  CG2 VAL B 167       3.711 -10.717  13.380  1.00 90.58           C  
ATOM   1312  N   LEU B 168       5.530  -9.794  17.706  1.00 88.62           N  
ATOM   1313  CA  LEU B 168       6.442  -9.884  18.841  1.00 88.62           C  
ATOM   1314  C   LEU B 168       6.018 -10.998  19.793  1.00 88.62           C  
ATOM   1315  CB  LEU B 168       6.498  -8.550  19.591  1.00 88.62           C  
ATOM   1316  O   LEU B 168       4.827 -11.175  20.056  1.00 88.62           O  
ATOM   1317  CG  LEU B 168       6.784  -7.308  18.745  1.00 88.62           C  
ATOM   1318  CD1 LEU B 168       6.591  -6.045  19.577  1.00 88.62           C  
ATOM   1319  CD2 LEU B 168       8.194  -7.366  18.169  1.00 88.62           C  
ATOM   1320  N   SER B 169       7.071 -11.738  20.151  1.00 88.09           N  
ATOM   1321  CA  SER B 169       6.792 -12.614  21.284  1.00 88.09           C  
ATOM   1322  C   SER B 169       6.615 -11.813  22.571  1.00 88.09           C  
ATOM   1323  CB  SER B 169       7.914 -13.637  21.461  1.00 88.09           C  
ATOM   1324  O   SER B 169       7.494 -11.038  22.952  1.00 88.09           O  
ATOM   1325  OG  SER B 169       8.011 -14.479  20.326  1.00 88.09           O  
ATOM   1326  N   ALA B 170       5.395 -11.996  23.205  1.00 90.67           N  
ATOM   1327  CA  ALA B 170       5.089 -11.225  24.407  1.00 90.67           C  
ATOM   1328  C   ALA B 170       4.212 -12.027  25.365  1.00 90.67           C  
ATOM   1329  CB  ALA B 170       4.406  -9.911  24.038  1.00 90.67           C  
ATOM   1330  O   ALA B 170       3.026 -12.240  25.099  1.00 90.67           O  
ATOM   1331  N   PRO B 171       4.770 -12.419  26.506  1.00 91.14           N  
ATOM   1332  CA  PRO B 171       4.045 -13.287  27.437  1.00 91.14           C  
ATOM   1333  C   PRO B 171       2.912 -12.561  28.158  1.00 91.14           C  
ATOM   1334  CB  PRO B 171       5.128 -13.726  28.426  1.00 91.14           C  
ATOM   1335  O   PRO B 171       2.023 -13.204  28.724  1.00 91.14           O  
ATOM   1336  CG  PRO B 171       6.176 -12.663  28.341  1.00 91.14           C  
ATOM   1337  CD  PRO B 171       6.181 -12.108  26.946  1.00 91.14           C  
ATOM   1338  N   SER B 172       2.961 -11.254  28.194  1.00 94.56           N  
ATOM   1339  CA  SER B 172       1.922 -10.462  28.844  1.00 94.56           C  
ATOM   1340  C   SER B 172       1.659  -9.166  28.085  1.00 94.56           C  
ATOM   1341  CB  SER B 172       2.313 -10.145  30.288  1.00 94.56           C  
ATOM   1342  O   SER B 172       2.490  -8.728  27.286  1.00 94.56           O  
ATOM   1343  OG  SER B 172       3.428  -9.272  30.328  1.00 94.56           O  
ATOM   1344  N   ALA B 173       0.432  -8.581  28.345  1.00 94.43           N  
ATOM   1345  CA  ALA B 173       0.109  -7.288  27.748  1.00 94.43           C  
ATOM   1346  C   ALA B 173       1.141  -6.232  28.133  1.00 94.43           C  
ATOM   1347  CB  ALA B 173      -1.288  -6.841  28.173  1.00 94.43           C  
ATOM   1348  O   ALA B 173       1.519  -5.395  27.310  1.00 94.43           O  
ATOM   1349  N   SER B 174       1.647  -6.295  29.360  1.00 95.09           N  
ATOM   1350  CA  SER B 174       2.646  -5.342  29.834  1.00 95.09           C  
ATOM   1351  C   SER B 174       3.965  -5.507  29.086  1.00 95.09           C  
ATOM   1352  CB  SER B 174       2.878  -5.510  31.336  1.00 95.09           C  
ATOM   1353  O   SER B 174       4.625  -4.519  28.756  1.00 95.09           O  
ATOM   1354  OG  SER B 174       3.376  -6.805  31.626  1.00 95.09           O  
ATOM   1355  N   ALA B 175       4.307  -6.764  28.841  1.00 94.18           N  
ATOM   1356  CA  ALA B 175       5.516  -7.030  28.066  1.00 94.18           C  
ATOM   1357  C   ALA B 175       5.372  -6.526  26.633  1.00 94.18           C  
ATOM   1358  CB  ALA B 175       5.835  -8.523  28.072  1.00 94.18           C  
ATOM   1359  O   ALA B 175       6.321  -5.989  26.058  1.00 94.18           O  
ATOM   1360  N   ALA B 176       4.206  -6.718  26.069  1.00 94.43           N  
ATOM   1361  CA  ALA B 176       3.924  -6.227  24.723  1.00 94.43           C  
ATOM   1362  C   ALA B 176       4.054  -4.708  24.654  1.00 94.43           C  
ATOM   1363  CB  ALA B 176       2.529  -6.660  24.279  1.00 94.43           C  
ATOM   1364  O   ALA B 176       4.696  -4.174  23.747  1.00 94.43           O  
ATOM   1365  N   LEU B 177       3.502  -3.972  25.597  1.00 95.56           N  
ATOM   1366  CA  LEU B 177       3.546  -2.515  25.649  1.00 95.56           C  
ATOM   1367  C   LEU B 177       4.980  -2.020  25.804  1.00 95.56           C  
ATOM   1368  CB  LEU B 177       2.686  -1.993  26.802  1.00 95.56           C  
ATOM   1369  O   LEU B 177       5.384  -1.057  25.148  1.00 95.56           O  
ATOM   1370  CG  LEU B 177       1.185  -1.873  26.529  1.00 95.56           C  
ATOM   1371  CD1 LEU B 177       0.420  -1.699  27.836  1.00 95.56           C  
ATOM   1372  CD2 LEU B 177       0.906  -0.711  25.581  1.00 95.56           C  
ATOM   1373  N   ALA B 178       5.733  -2.772  26.639  1.00 95.26           N  
ATOM   1374  CA  ALA B 178       7.116  -2.378  26.890  1.00 95.26           C  
ATOM   1375  C   ALA B 178       7.965  -2.519  25.630  1.00 95.26           C  
ATOM   1376  CB  ALA B 178       7.710  -3.212  28.023  1.00 95.26           C  
ATOM   1377  O   ALA B 178       8.760  -1.633  25.307  1.00 95.26           O  
ATOM   1378  N   GLN B 179       7.779  -3.614  24.891  1.00 93.64           N  
ATOM   1379  CA  GLN B 179       8.526  -3.842  23.658  1.00 93.64           C  
ATOM   1380  C   GLN B 179       8.161  -2.810  22.595  1.00 93.64           C  
ATOM   1381  CB  GLN B 179       8.272  -5.254  23.129  1.00 93.64           C  
ATOM   1382  O   GLN B 179       9.040  -2.255  21.933  1.00 93.64           O  
ATOM   1383  CG  GLN B 179       8.893  -6.352  23.982  1.00 93.64           C  
ATOM   1384  CD  GLN B 179       8.622  -7.742  23.439  1.00 93.64           C  
ATOM   1385  NE2 GLN B 179       8.010  -8.590  24.259  1.00 93.64           N  
ATOM   1386  OE1 GLN B 179       8.958  -8.051  22.291  1.00 93.64           O  
ATOM   1387  N   ALA B 180       6.833  -2.543  22.497  1.00 95.43           N  
ATOM   1388  CA  ALA B 180       6.372  -1.553  21.527  1.00 95.43           C  
ATOM   1389  C   ALA B 180       6.863  -0.155  21.893  1.00 95.43           C  
ATOM   1390  CB  ALA B 180       4.848  -1.570  21.432  1.00 95.43           C  
ATOM   1391  O   ALA B 180       7.226   0.632  21.016  1.00 95.43           O  
ATOM   1392  N   GLN B 181       6.900   0.143  23.161  1.00 96.18           N  
ATOM   1393  CA  GLN B 181       7.374   1.443  23.624  1.00 96.18           C  
ATOM   1394  C   GLN B 181       8.850   1.641  23.293  1.00 96.18           C  
ATOM   1395  CB  GLN B 181       7.150   1.591  25.130  1.00 96.18           C  
ATOM   1396  O   GLN B 181       9.269   2.744  22.936  1.00 96.18           O  
ATOM   1397  CG  GLN B 181       7.396   3.000  25.653  1.00 96.18           C  
ATOM   1398  CD  GLN B 181       6.435   4.019  25.068  1.00 96.18           C  
ATOM   1399  NE2 GLN B 181       6.977   5.017  24.379  1.00 96.18           N  
ATOM   1400  OE1 GLN B 181       5.216   3.909  25.235  1.00 96.18           O  
ATOM   1401  N   ARG B 182       9.618   0.594  23.379  1.00 95.02           N  
ATOM   1402  CA  ARG B 182      11.036   0.662  23.042  1.00 95.02           C  
ATOM   1403  C   ARG B 182      11.233   1.015  21.572  1.00 95.02           C  
ATOM   1404  CB  ARG B 182      11.729  -0.664  23.361  1.00 95.02           C  
ATOM   1405  O   ARG B 182      12.094   1.829  21.233  1.00 95.02           O  
ATOM   1406  CG  ARG B 182      11.927  -0.914  24.848  1.00 95.02           C  
ATOM   1407  CD  ARG B 182      12.885  -2.069  25.103  1.00 95.02           C  
ATOM   1408  NE  ARG B 182      12.340  -3.337  24.627  1.00 95.02           N  
ATOM   1409  NH1 ARG B 182      11.226  -3.831  26.590  1.00 95.02           N  
ATOM   1410  NH2 ARG B 182      11.124  -5.276  24.814  1.00 95.02           N  
ATOM   1411  CZ  ARG B 182      11.565  -4.145  25.345  1.00 95.02           C  
ATOM   1412  N   VAL B 183      10.423   0.427  20.746  1.00 95.28           N  
ATOM   1413  CA  VAL B 183      10.503   0.713  19.317  1.00 95.28           C  
ATOM   1414  C   VAL B 183      10.078   2.156  19.054  1.00 95.28           C  
ATOM   1415  CB  VAL B 183       9.627  -0.259  18.494  1.00 95.28           C  
ATOM   1416  O   VAL B 183      10.744   2.880  18.309  1.00 95.28           O  
ATOM   1417  CG1 VAL B 183       9.675   0.097  17.009  1.00 95.28           C  
ATOM   1418  CG2 VAL B 183      10.079  -1.701  18.716  1.00 95.28           C  
ATOM   1419  N   LEU B 184       8.952   2.591  19.689  1.00 96.52           N  
ATOM   1420  CA  LEU B 184       8.469   3.958  19.528  1.00 96.52           C  
ATOM   1421  C   LEU B 184       9.533   4.964  19.954  1.00 96.52           C  
ATOM   1422  CB  LEU B 184       7.190   4.174  20.340  1.00 96.52           C  
ATOM   1423  O   LEU B 184       9.781   5.947  19.252  1.00 96.52           O  
ATOM   1424  CG  LEU B 184       6.573   5.572  20.274  1.00 96.52           C  
ATOM   1425  CD1 LEU B 184       6.302   5.964  18.825  1.00 96.52           C  
ATOM   1426  CD2 LEU B 184       5.291   5.631  21.098  1.00 96.52           C  
ATOM   1427  N   ASP B 185      10.188   4.723  21.063  1.00 96.05           N  
ATOM   1428  CA  ASP B 185      11.226   5.618  21.564  1.00 96.05           C  
ATOM   1429  C   ASP B 185      12.412   5.676  20.604  1.00 96.05           C  
ATOM   1430  CB  ASP B 185      11.694   5.173  22.952  1.00 96.05           C  
ATOM   1431  O   ASP B 185      12.996   6.742  20.394  1.00 96.05           O  
ATOM   1432  CG  ASP B 185      10.642   5.382  24.027  1.00 96.05           C  
ATOM   1433  OD1 ASP B 185      10.751   4.773  25.113  1.00 96.05           O  
ATOM   1434  OD2 ASP B 185       9.695   6.161  23.785  1.00 96.05           O  
ATOM   1435  N   ALA B 186      12.747   4.503  20.007  1.00 95.82           N  
ATOM   1436  CA  ALA B 186      13.841   4.451  19.041  1.00 95.82           C  
ATOM   1437  C   ALA B 186      13.514   5.272  17.797  1.00 95.82           C  
ATOM   1438  CB  ALA B 186      14.143   3.005  18.656  1.00 95.82           C  
ATOM   1439  O   ALA B 186      14.387   5.941  17.239  1.00 95.82           O  
ATOM   1440  N   ILE B 187      12.292   5.274  17.400  1.00 95.21           N  
ATOM   1441  CA  ILE B 187      11.852   6.046  16.243  1.00 95.21           C  
ATOM   1442  C   ILE B 187      11.893   7.537  16.572  1.00 95.21           C  
ATOM   1443  CB  ILE B 187      10.432   5.635  15.795  1.00 95.21           C  
ATOM   1444  O   ILE B 187      12.345   8.347  15.759  1.00 95.21           O  
ATOM   1445  CG1 ILE B 187      10.447   4.221  15.204  1.00 95.21           C  
ATOM   1446  CG2 ILE B 187       9.870   6.643  14.789  1.00 95.21           C  
ATOM   1447  CD1 ILE B 187       9.062   3.634  14.966  1.00 95.21           C  
ATOM   1448  N   ARG B 188      11.481   7.879  17.746  1.00 94.31           N  
ATOM   1449  CA  ARG B 188      11.482   9.273  18.178  1.00 94.31           C  
ATOM   1450  C   ARG B 188      12.904   9.813  18.282  1.00 94.31           C  
ATOM   1451  CB  ARG B 188      10.766   9.420  19.523  1.00 94.31           C  
ATOM   1452  O   ARG B 188      13.123  11.022  18.184  1.00 94.31           O  
ATOM   1453  CG  ARG B 188       9.253   9.302  19.431  1.00 94.31           C  
ATOM   1454  CD  ARG B 188       8.604   9.286  20.808  1.00 94.31           C  
ATOM   1455  NE  ARG B 188       7.149   9.359  20.720  1.00 94.31           N  
ATOM   1456  NH1 ARG B 188       6.780   8.829  22.938  1.00 94.31           N  
ATOM   1457  NH2 ARG B 188       5.008   9.233  21.541  1.00 94.31           N  
ATOM   1458  CZ  ARG B 188       6.315   9.140  21.733  1.00 94.31           C  
ATOM   1459  N   ALA B 189      13.867   8.912  18.377  1.00 95.28           N  
ATOM   1460  CA  ALA B 189      15.260   9.301  18.579  1.00 95.28           C  
ATOM   1461  C   ALA B 189      15.987   9.450  17.246  1.00 95.28           C  
ATOM   1462  CB  ALA B 189      15.976   8.281  19.461  1.00 95.28           C  
ATOM   1463  O   ALA B 189      17.161   9.826  17.210  1.00 95.28           O  
ATOM   1464  N   ILE B 190      15.317   9.087  16.112  1.00 94.31           N  
ATOM   1465  CA  ILE B 190      15.910   9.276  14.793  1.00 94.31           C  
ATOM   1466  C   ILE B 190      16.233  10.753  14.579  1.00 94.31           C  
ATOM   1467  CB  ILE B 190      14.976   8.764  13.674  1.00 94.31           C  
ATOM   1468  O   ILE B 190      15.458  11.628  14.972  1.00 94.31           O  
ATOM   1469  CG1 ILE B 190      14.825   7.241  13.759  1.00 94.31           C  
ATOM   1470  CG2 ILE B 190      15.499   9.186  12.298  1.00 94.31           C  
ATOM   1471  CD1 ILE B 190      13.716   6.678  12.881  1.00 94.31           C  
ATOM   1472  N   ALA B 191      17.369  11.018  14.006  1.00 93.23           N  
ATOM   1473  CA  ALA B 191      17.778  12.398  13.753  1.00 93.23           C  
ATOM   1474  C   ALA B 191      16.684  13.169  13.021  1.00 93.23           C  
ATOM   1475  CB  ALA B 191      19.076  12.429  12.949  1.00 93.23           C  
ATOM   1476  O   ALA B 191      16.107  12.671  12.052  1.00 93.23           O  
ATOM   1477  N   PRO B 192      16.337  14.361  13.477  1.00 91.51           N  
ATOM   1478  CA  PRO B 192      15.279  15.162  12.859  1.00 91.51           C  
ATOM   1479  C   PRO B 192      15.611  15.573  11.426  1.00 91.51           C  
ATOM   1480  CB  PRO B 192      15.186  16.388  13.770  1.00 91.51           C  
ATOM   1481  O   PRO B 192      16.787  15.683  11.068  1.00 91.51           O  
ATOM   1482  CG  PRO B 192      15.949  16.010  14.999  1.00 91.51           C  
ATOM   1483  CD  PRO B 192      16.896  14.898  14.648  1.00 91.51           C  
ATOM   1484  N   LEU B 193      14.618  15.653  10.651  1.00 87.15           N  
ATOM   1485  CA  LEU B 193      14.778  16.180   9.300  1.00 87.15           C  
ATOM   1486  C   LEU B 193      15.049  17.680   9.330  1.00 87.15           C  
ATOM   1487  CB  LEU B 193      13.530  15.892   8.461  1.00 87.15           C  
ATOM   1488  O   LEU B 193      14.419  18.414  10.096  1.00 87.15           O  
ATOM   1489  CG  LEU B 193      13.206  14.418   8.211  1.00 87.15           C  
ATOM   1490  CD1 LEU B 193      11.839  14.280   7.550  1.00 87.15           C  
ATOM   1491  CD2 LEU B 193      14.288  13.771   7.353  1.00 87.15           C  
ATOM   1492  N   ASP B 194      16.061  18.084   8.642  1.00 82.52           N  
ATOM   1493  CA  ASP B 194      16.350  19.511   8.538  1.00 82.52           C  
ATOM   1494  C   ASP B 194      15.343  20.210   7.627  1.00 82.52           C  
ATOM   1495  CB  ASP B 194      17.772  19.735   8.020  1.00 82.52           C  
ATOM   1496  O   ASP B 194      15.164  19.816   6.473  1.00 82.52           O  
ATOM   1497  CG  ASP B 194      18.835  19.478   9.073  1.00 82.52           C  
ATOM   1498  OD1 ASP B 194      19.989  19.162   8.711  1.00 82.52           O  
ATOM   1499  OD2 ASP B 194      18.514  19.588  10.277  1.00 82.52           O  
ATOM   1500  N   THR B 195      14.561  21.051   8.226  1.00 80.15           N  
ATOM   1501  CA  THR B 195      13.596  21.843   7.470  1.00 80.15           C  
ATOM   1502  C   THR B 195      13.870  23.335   7.640  1.00 80.15           C  
ATOM   1503  CB  THR B 195      12.153  21.530   7.905  1.00 80.15           C  
ATOM   1504  O   THR B 195      14.575  23.740   8.566  1.00 80.15           O  
ATOM   1505  CG2 THR B 195      11.916  20.025   7.983  1.00 80.15           C  
ATOM   1506  OG1 THR B 195      11.913  22.107   9.194  1.00 80.15           O  
ATOM   1507  N   PRO B 196      13.495  24.083   6.663  1.00 79.34           N  
ATOM   1508  CA  PRO B 196      13.683  25.528   6.811  1.00 79.34           C  
ATOM   1509  C   PRO B 196      13.071  26.074   8.098  1.00 79.34           C  
ATOM   1510  CB  PRO B 196      12.975  26.104   5.582  1.00 79.34           C  
ATOM   1511  O   PRO B 196      13.508  27.112   8.603  1.00 79.34           O  
ATOM   1512  CG  PRO B 196      12.965  24.986   4.589  1.00 79.34           C  
ATOM   1513  CD  PRO B 196      12.934  23.684   5.337  1.00 79.34           C  
ATOM   1514  N   HIS B 197      12.212  25.366   8.661  1.00 77.77           N  
ATOM   1515  CA  HIS B 197      11.543  25.826   9.873  1.00 77.77           C  
ATOM   1516  C   HIS B 197      12.144  25.176  11.114  1.00 77.77           C  
ATOM   1517  CB  HIS B 197      10.043  25.533   9.800  1.00 77.77           C  
ATOM   1518  O   HIS B 197      11.639  25.363  12.224  1.00 77.77           O  
ATOM   1519  CG  HIS B 197       9.365  26.163   8.626  1.00 77.77           C  
ATOM   1520  CD2 HIS B 197       8.733  25.612   7.562  1.00 77.77           C  
ATOM   1521  ND1 HIS B 197       9.289  27.528   8.455  1.00 77.77           N  
ATOM   1522  CE1 HIS B 197       8.638  27.790   7.334  1.00 77.77           C  
ATOM   1523  NE2 HIS B 197       8.290  26.644   6.773  1.00 77.77           N  
ATOM   1524  N   GLY B 198      13.028  24.568  10.942  1.00 83.23           N  
ATOM   1525  CA  GLY B 198      13.682  23.887  12.048  1.00 83.23           C  
ATOM   1526  C   GLY B 198      13.613  22.375  11.943  1.00 83.23           C  
ATOM   1527  O   GLY B 198      12.916  21.839  11.079  1.00 83.23           O  
ATOM   1528  N   PRO B 199      14.371  21.806  12.851  1.00 87.20           N  
ATOM   1529  CA  PRO B 199      14.377  20.341  12.814  1.00 87.20           C  
ATOM   1530  C   PRO B 199      13.005  19.738  13.107  1.00 87.20           C  
ATOM   1531  CB  PRO B 199      15.383  19.966  13.905  1.00 87.20           C  
ATOM   1532  O   PRO B 199      12.295  20.214  13.997  1.00 87.20           O  
ATOM   1533  CG  PRO B 199      15.436  21.159  14.803  1.00 87.20           C  
ATOM   1534  CD  PRO B 199      15.058  22.374  14.005  1.00 87.20           C  
ATOM   1535  N   ARG B 200      12.601  18.833  12.289  1.00 84.39           N  
ATOM   1536  CA  ARG B 200      11.336  18.130  12.476  1.00 84.39           C  
ATOM   1537  C   ARG B 200      11.569  16.700  12.949  1.00 84.39           C  
ATOM   1538  CB  ARG B 200      10.526  18.127  11.178  1.00 84.39           C  
ATOM   1539  O   ARG B 200      12.176  15.896  12.238  1.00 84.39           O  
ATOM   1540  CG  ARG B 200       9.131  17.539  11.323  1.00 84.39           C  
ATOM   1541  CD  ARG B 200       8.301  17.736  10.062  1.00 84.39           C  
ATOM   1542  NE  ARG B 200       6.888  17.457  10.298  1.00 84.39           N  
ATOM   1543  NH1 ARG B 200       6.500  16.572   8.199  1.00 84.39           N  
ATOM   1544  NH2 ARG B 200       4.796  16.700   9.727  1.00 84.39           N  
ATOM   1545  CZ  ARG B 200       6.064  16.910   9.408  1.00 84.39           C  
ATOM   1546  N   HIS B 201      11.061  16.491  14.191  1.00 90.50           N  
ATOM   1547  CA  HIS B 201      11.177  15.140  14.727  1.00 90.50           C  
ATOM   1548  C   HIS B 201      10.121  14.217  14.128  1.00 90.50           C  
ATOM   1549  CB  HIS B 201      11.055  15.157  16.252  1.00 90.50           C  
ATOM   1550  O   HIS B 201       8.967  14.617  13.954  1.00 90.50           O  
ATOM   1551  CG  HIS B 201      12.213  15.809  16.939  1.00 90.50           C  
ATOM   1552  CD2 HIS B 201      12.346  17.043  17.479  1.00 90.50           C  
ATOM   1553  ND1 HIS B 201      13.420  15.172  17.128  1.00 90.50           N  
ATOM   1554  CE1 HIS B 201      14.248  15.989  17.758  1.00 90.50           C  
ATOM   1555  NE2 HIS B 201      13.621  17.131  17.982  1.00 90.50           N  
ATOM   1556  N   VAL B 202      10.564  13.010  13.786  1.00 90.29           N  
ATOM   1557  CA  VAL B 202       9.658  12.010  13.229  1.00 90.29           C  
ATOM   1558  C   VAL B 202       8.990  11.231  14.360  1.00 90.29           C  
ATOM   1559  CB  VAL B 202      10.396  11.042  12.278  1.00 90.29           C  
ATOM   1560  O   VAL B 202       9.642  10.870  15.343  1.00 90.29           O  
ATOM   1561  CG1 VAL B 202       9.448   9.957  11.770  1.00 90.29           C  
ATOM   1562  CG2 VAL B 202      11.012  11.808  11.109  1.00 90.29           C  
ATOM   1563  N   THR B 203       7.695  11.173  14.257  1.00 95.73           N  
ATOM   1564  CA  THR B 203       6.950  10.372  15.222  1.00 95.73           C  
ATOM   1565  C   THR B 203       6.160   9.272  14.517  1.00 95.73           C  
ATOM   1566  CB  THR B 203       5.991  11.245  16.051  1.00 95.73           C  
ATOM   1567  O   THR B 203       5.990   9.308  13.297  1.00 95.73           O  
ATOM   1568  CG2 THR B 203       6.739  12.381  16.742  1.00 95.73           C  
ATOM   1569  OG1 THR B 203       4.993  11.802  15.187  1.00 95.73           O  
ATOM   1570  N   ALA B 204       5.766   8.263  15.293  1.00 96.67           N  
ATOM   1571  CA  ALA B 204       4.947   7.163  14.790  1.00 96.67           C  
ATOM   1572  C   ALA B 204       3.826   6.823  15.768  1.00 96.67           C  
ATOM   1573  CB  ALA B 204       5.812   5.932  14.527  1.00 96.67           C  
ATOM   1574  O   ALA B 204       3.882   7.198  16.941  1.00 96.67           O  
ATOM   1575  N   THR B 205       2.852   6.286  15.235  1.00 97.15           N  
ATOM   1576  CA  THR B 205       1.714   5.841  16.032  1.00 97.15           C  
ATOM   1577  C   THR B 205       1.555   4.326  15.950  1.00 97.15           C  
ATOM   1578  CB  THR B 205       0.411   6.522  15.573  1.00 97.15           C  
ATOM   1579  O   THR B 205       1.629   3.746  14.865  1.00 97.15           O  
ATOM   1580  CG2 THR B 205      -0.766   6.101  16.447  1.00 97.15           C  
ATOM   1581  OG1 THR B 205       0.567   7.944  15.654  1.00 97.15           O  
ATOM   1582  N   PHE B 206       1.256   3.716  17.253  1.00 97.00           N  
ATOM   1583  CA  PHE B 206       1.255   2.261  17.334  1.00 97.00           C  
ATOM   1584  C   PHE B 206      -0.103   1.745  17.795  1.00 97.00           C  
ATOM   1585  CB  PHE B 206       2.352   1.773  18.285  1.00 97.00           C  
ATOM   1586  O   PHE B 206      -0.701   2.297  18.722  1.00 97.00           O  
ATOM   1587  CG  PHE B 206       3.735   1.825  17.693  1.00 97.00           C  
ATOM   1588  CD1 PHE B 206       4.506   0.673  17.589  1.00 97.00           C  
ATOM   1589  CD2 PHE B 206       4.264   3.027  17.240  1.00 97.00           C  
ATOM   1590  CE1 PHE B 206       5.786   0.719  17.042  1.00 97.00           C  
ATOM   1591  CE2 PHE B 206       5.543   3.080  16.692  1.00 97.00           C  
ATOM   1592  CZ  PHE B 206       6.302   1.925  16.595  1.00 97.00           C  
ATOM   1593  N   GLY B 207      -0.552   0.785  17.153  1.00 97.45           N  
ATOM   1594  CA  GLY B 207      -1.640  -0.056  17.627  1.00 97.45           C  
ATOM   1595  C   GLY B 207      -1.231  -1.502  17.831  1.00 97.45           C  
ATOM   1596  O   GLY B 207      -0.656  -2.123  16.935  1.00 97.45           O  
ATOM   1597  N   LEU B 208      -1.589  -2.096  19.071  1.00 96.27           N  
ATOM   1598  CA  LEU B 208      -1.172  -3.457  19.388  1.00 96.27           C  
ATOM   1599  C   LEU B 208      -2.379  -4.338  19.694  1.00 96.27           C  
ATOM   1600  CB  LEU B 208      -0.209  -3.459  20.578  1.00 96.27           C  
ATOM   1601  O   LEU B 208      -3.323  -3.897  20.352  1.00 96.27           O  
ATOM   1602  CG  LEU B 208       1.162  -2.823  20.342  1.00 96.27           C  
ATOM   1603  CD1 LEU B 208       1.056  -1.302  20.393  1.00 96.27           C  
ATOM   1604  CD2 LEU B 208       2.170  -3.328  21.369  1.00 96.27           C  
ATOM   1605  N   ALA B 209      -2.323  -5.422  19.168  1.00 95.94           N  
ATOM   1606  CA  ALA B 209      -3.184  -6.502  19.643  1.00 95.94           C  
ATOM   1607  C   ALA B 209      -2.376  -7.558  20.393  1.00 95.94           C  
ATOM   1608  CB  ALA B 209      -3.932  -7.139  18.475  1.00 95.94           C  
ATOM   1609  O   ALA B 209      -1.459  -8.162  19.831  1.00 95.94           O  
ATOM   1610  N   TRP B 210      -2.657  -7.719  21.705  1.00 95.75           N  
ATOM   1611  CA  TRP B 210      -1.973  -8.758  22.468  1.00 95.75           C  
ATOM   1612  C   TRP B 210      -2.810 -10.032  22.524  1.00 95.75           C  
ATOM   1613  CB  TRP B 210      -1.666  -8.271  23.886  1.00 95.75           C  
ATOM   1614  O   TRP B 210      -4.004  -9.984  22.829  1.00 95.75           O  
ATOM   1615  CG  TRP B 210      -1.026  -9.306  24.761  1.00 95.75           C  
ATOM   1616  CD1 TRP B 210       0.263  -9.759  24.694  1.00 95.75           C  
ATOM   1617  CD2 TRP B 210      -1.647 -10.022  25.833  1.00 95.75           C  
ATOM   1618  CE2 TRP B 210      -0.676 -10.894  26.372  1.00 95.75           C  
ATOM   1619  CE3 TRP B 210      -2.933 -10.011  26.390  1.00 95.75           C  
ATOM   1620  NE1 TRP B 210       0.479 -10.714  25.660  1.00 95.75           N  
ATOM   1621  CH2 TRP B 210      -2.216 -11.715  27.971  1.00 95.75           C  
ATOM   1622  CZ2 TRP B 210      -0.951 -11.747  27.444  1.00 95.75           C  
ATOM   1623  CZ3 TRP B 210      -3.205 -10.860  27.457  1.00 95.75           C  
ATOM   1624  N   ILE B 211      -2.253 -11.114  22.217  1.00 91.08           N  
ATOM   1625  CA  ILE B 211      -2.912 -12.415  22.212  1.00 91.08           C  
ATOM   1626  C   ILE B 211      -2.330 -13.293  23.318  1.00 91.08           C  
ATOM   1627  CB  ILE B 211      -2.770 -13.115  20.842  1.00 91.08           C  
ATOM   1628  O   ILE B 211      -1.161 -13.682  23.260  1.00 91.08           O  
ATOM   1629  CG1 ILE B 211      -3.270 -12.199  19.719  1.00 91.08           C  
ATOM   1630  CG2 ILE B 211      -3.523 -14.449  20.836  1.00 91.08           C  
ATOM   1631  CD1 ILE B 211      -2.585 -12.430  18.380  1.00 91.08           C  
ATOM   1632  N   ALA B 212      -3.180 -13.634  24.356  1.00 90.71           N  
ATOM   1633  CA  ALA B 212      -2.748 -14.429  25.503  1.00 90.71           C  
ATOM   1634  C   ALA B 212      -2.486 -15.877  25.099  1.00 90.71           C  
ATOM   1635  CB  ALA B 212      -3.793 -14.371  26.614  1.00 90.71           C  
ATOM   1636  O   ALA B 212      -3.049 -16.366  24.116  1.00 90.71           O  
ATOM   1637  N   PRO B 213      -1.573 -16.535  25.868  1.00 86.66           N  
ATOM   1638  CA  PRO B 213      -1.395 -17.964  25.598  1.00 86.66           C  
ATOM   1639  C   PRO B 213      -2.708 -18.741  25.642  1.00 86.66           C  
ATOM   1640  CB  PRO B 213      -0.453 -18.419  26.716  1.00 86.66           C  
ATOM   1641  O   PRO B 213      -3.535 -18.514  26.529  1.00 86.66           O  
ATOM   1642  CG  PRO B 213       0.244 -17.174  27.159  1.00 86.66           C  
ATOM   1643  CD  PRO B 213      -0.695 -16.015  26.988  1.00 86.66           C  
ATOM   1644  N   GLY B 214      -3.029 -19.502  24.767  1.00 82.25           N  
ATOM   1645  CA  GLY B 214      -4.217 -20.340  24.733  1.00 82.25           C  
ATOM   1646  C   GLY B 214      -5.353 -19.732  23.932  1.00 82.25           C  
ATOM   1647  O   GLY B 214      -6.323 -20.417  23.601  1.00 82.25           O  
ATOM   1648  N   VAL B 215      -5.239 -18.483  23.532  1.00 87.72           N  
ATOM   1649  CA  VAL B 215      -6.268 -17.816  22.741  1.00 87.72           C  
ATOM   1650  C   VAL B 215      -6.076 -18.143  21.261  1.00 87.72           C  
ATOM   1651  CB  VAL B 215      -6.248 -16.287  22.956  1.00 87.72           C  
ATOM   1652  O   VAL B 215      -4.965 -18.039  20.736  1.00 87.72           O  
ATOM   1653  CG1 VAL B 215      -7.173 -15.589  21.960  1.00 87.72           C  
ATOM   1654  CG2 VAL B 215      -6.646 -15.945  24.390  1.00 87.72           C  
ATOM   1655  N   SER B 216      -7.116 -18.625  20.691  1.00 84.11           N  
ATOM   1656  CA  SER B 216      -7.087 -18.961  19.271  1.00 84.11           C  
ATOM   1657  C   SER B 216      -7.740 -17.868  18.431  1.00 84.11           C  
ATOM   1658  CB  SER B 216      -7.790 -20.296  19.021  1.00 84.11           C  
ATOM   1659  O   SER B 216      -8.919 -17.558  18.615  1.00 84.11           O  
ATOM   1660  OG  SER B 216      -7.686 -20.672  17.659  1.00 84.11           O  
ATOM   1661  N   LEU B 217      -6.979 -17.238  17.557  1.00 85.63           N  
ATOM   1662  CA  LEU B 217      -7.471 -16.174  16.689  1.00 85.63           C  
ATOM   1663  C   LEU B 217      -7.040 -16.406  15.245  1.00 85.63           C  
ATOM   1664  CB  LEU B 217      -6.965 -14.812  17.172  1.00 85.63           C  
ATOM   1665  O   LEU B 217      -5.983 -16.990  14.995  1.00 85.63           O  
ATOM   1666  CG  LEU B 217      -7.533 -14.309  18.500  1.00 85.63           C  
ATOM   1667  CD1 LEU B 217      -6.789 -13.058  18.955  1.00 85.63           C  
ATOM   1668  CD2 LEU B 217      -9.027 -14.033  18.373  1.00 85.63           C  
ATOM   1669  N   THR B 218      -7.947 -16.023  14.382  1.00 88.50           N  
ATOM   1670  CA  THR B 218      -7.497 -15.942  12.997  1.00 88.50           C  
ATOM   1671  C   THR B 218      -6.591 -14.732  12.792  1.00 88.50           C  
ATOM   1672  CB  THR B 218      -8.690 -15.863  12.026  1.00 88.50           C  
ATOM   1673  O   THR B 218      -6.619 -13.788  13.585  1.00 88.50           O  
ATOM   1674  CG2 THR B 218      -9.682 -16.993  12.279  1.00 88.50           C  
ATOM   1675  OG1 THR B 218      -9.359 -14.607  12.201  1.00 88.50           O  
ATOM   1676  N   TRP B 219      -5.754 -14.773  11.821  1.00 86.23           N  
ATOM   1677  CA  TRP B 219      -4.886 -13.635  11.539  1.00 86.23           C  
ATOM   1678  C   TRP B 219      -5.708 -12.382  11.253  1.00 86.23           C  
ATOM   1679  CB  TRP B 219      -3.967 -13.939  10.352  1.00 86.23           C  
ATOM   1680  O   TRP B 219      -5.311 -11.274  11.624  1.00 86.23           O  
ATOM   1681  CG  TRP B 219      -4.674 -13.984   9.031  1.00 86.23           C  
ATOM   1682  CD1 TRP B 219      -5.239 -15.078   8.436  1.00 86.23           C  
ATOM   1683  CD2 TRP B 219      -4.886 -12.887   8.137  1.00 86.23           C  
ATOM   1684  CE2 TRP B 219      -5.588 -13.388   7.019  1.00 86.23           C  
ATOM   1685  CE3 TRP B 219      -4.550 -11.527   8.175  1.00 86.23           C  
ATOM   1686  NE1 TRP B 219      -5.791 -14.726   7.226  1.00 86.23           N  
ATOM   1687  CH2 TRP B 219      -5.620 -11.249   6.008  1.00 86.23           C  
ATOM   1688  CZ2 TRP B 219      -5.961 -12.575   5.946  1.00 86.23           C  
ATOM   1689  CZ3 TRP B 219      -4.922 -10.720   7.106  1.00 86.23           C  
ATOM   1690  N   GLU B 220      -6.917 -12.578  10.632  1.00 88.28           N  
ATOM   1691  CA  GLU B 220      -7.810 -11.460  10.339  1.00 88.28           C  
ATOM   1692  C   GLU B 220      -8.299 -10.794  11.622  1.00 88.28           C  
ATOM   1693  CB  GLU B 220      -9.003 -11.930   9.503  1.00 88.28           C  
ATOM   1694  O   GLU B 220      -8.367  -9.566  11.702  1.00 88.28           O  
ATOM   1695  CG  GLU B 220      -8.633 -12.357   8.090  1.00 88.28           C  
ATOM   1696  CD  GLU B 220      -8.273 -13.831   7.984  1.00 88.28           C  
ATOM   1697  OE1 GLU B 220      -8.199 -14.358   6.851  1.00 88.28           O  
ATOM   1698  OE2 GLU B 220      -8.064 -14.464   9.043  1.00 88.28           O  
ATOM   1699  N   GLN B 221      -8.630 -11.612  12.641  1.00 89.93           N  
ATOM   1700  CA  GLN B 221      -9.091 -11.080  13.919  1.00 89.93           C  
ATOM   1701  C   GLN B 221      -7.983 -10.301  14.622  1.00 89.93           C  
ATOM   1702  CB  GLN B 221      -9.593 -12.208  14.822  1.00 89.93           C  
ATOM   1703  O   GLN B 221      -8.218  -9.207  15.139  1.00 89.93           O  
ATOM   1704  CG  GLN B 221     -10.967 -12.739  14.435  1.00 89.93           C  
ATOM   1705  CD  GLN B 221     -11.267 -14.093  15.051  1.00 89.93           C  
ATOM   1706  NE2 GLN B 221     -12.489 -14.576  14.854  1.00 89.93           N  
ATOM   1707  OE1 GLN B 221     -10.408 -14.700  15.698  1.00 89.93           O  
ATOM   1708  N   ALA B 222      -6.759 -10.887  14.598  1.00 90.36           N  
ATOM   1709  CA  ALA B 222      -5.618 -10.213  15.213  1.00 90.36           C  
ATOM   1710  C   ALA B 222      -5.331  -8.882  14.524  1.00 90.36           C  
ATOM   1711  CB  ALA B 222      -4.383 -11.110  15.168  1.00 90.36           C  
ATOM   1712  O   ALA B 222      -5.119  -7.865  15.188  1.00 90.36           O  
ATOM   1713  N   TYR B 223      -5.342  -8.921  13.230  1.00 90.88           N  
ATOM   1714  CA  TYR B 223      -5.092  -7.712  12.453  1.00 90.88           C  
ATOM   1715  C   TYR B 223      -6.148  -6.651  12.739  1.00 90.88           C  
ATOM   1716  CB  TYR B 223      -5.065  -8.032  10.955  1.00 90.88           C  
ATOM   1717  O   TYR B 223      -5.823  -5.475  12.914  1.00 90.88           O  
ATOM   1718  CG  TYR B 223      -4.661  -6.862  10.092  1.00 90.88           C  
ATOM   1719  CD1 TYR B 223      -5.620  -6.023   9.529  1.00 90.88           C  
ATOM   1720  CD2 TYR B 223      -3.321  -6.593   9.836  1.00 90.88           C  
ATOM   1721  CE1 TYR B 223      -5.253  -4.944   8.731  1.00 90.88           C  
ATOM   1722  CE2 TYR B 223      -2.942  -5.518   9.040  1.00 90.88           C  
ATOM   1723  OH  TYR B 223      -3.544  -3.634   7.704  1.00 90.88           O  
ATOM   1724  CZ  TYR B 223      -3.913  -4.700   8.493  1.00 90.88           C  
ATOM   1725  N   SER B 224      -7.468  -7.072  12.782  1.00 92.83           N  
ATOM   1726  CA  SER B 224      -8.567  -6.149  13.046  1.00 92.83           C  
ATOM   1727  C   SER B 224      -8.420  -5.489  14.413  1.00 92.83           C  
ATOM   1728  CB  SER B 224      -9.910  -6.876  12.964  1.00 92.83           C  
ATOM   1729  O   SER B 224      -8.637  -4.284  14.553  1.00 92.83           O  
ATOM   1730  OG  SER B 224     -10.983  -5.979  13.192  1.00 92.83           O  
ATOM   1731  N   ASP B 225      -8.061  -6.253  15.442  1.00 94.36           N  
ATOM   1732  CA  ASP B 225      -7.872  -5.715  16.786  1.00 94.36           C  
ATOM   1733  C   ASP B 225      -6.728  -4.704  16.817  1.00 94.36           C  
ATOM   1734  CB  ASP B 225      -7.603  -6.844  17.783  1.00 94.36           C  
ATOM   1735  O   ASP B 225      -6.849  -3.640  17.427  1.00 94.36           O  
ATOM   1736  CG  ASP B 225      -8.834  -7.683  18.075  1.00 94.36           C  
ATOM   1737  OD1 ASP B 225      -8.699  -8.787  18.644  1.00 94.36           O  
ATOM   1738  OD2 ASP B 225      -9.950  -7.236  17.731  1.00 94.36           O  
ATOM   1739  N   ALA B 226      -5.565  -5.074  16.151  1.00 95.11           N  
ATOM   1740  CA  ALA B 226      -4.435  -4.150  16.091  1.00 95.11           C  
ATOM   1741  C   ALA B 226      -4.802  -2.885  15.319  1.00 95.11           C  
ATOM   1742  CB  ALA B 226      -3.227  -4.829  15.451  1.00 95.11           C  
ATOM   1743  O   ALA B 226      -4.408  -1.781  15.701  1.00 95.11           O  
ATOM   1744  N   ASP B 227      -5.533  -3.058  14.233  1.00 94.28           N  
ATOM   1745  CA  ASP B 227      -5.980  -1.924  13.430  1.00 94.28           C  
ATOM   1746  C   ASP B 227      -6.904  -1.011  14.233  1.00 94.28           C  
ATOM   1747  CB  ASP B 227      -6.692  -2.410  12.165  1.00 94.28           C  
ATOM   1748  O   ASP B 227      -6.800   0.214  14.150  1.00 94.28           O  
ATOM   1749  CG  ASP B 227      -6.929  -1.302  11.155  1.00 94.28           C  
ATOM   1750  OD1 ASP B 227      -8.097  -1.050  10.788  1.00 94.28           O  
ATOM   1751  OD2 ASP B 227      -5.938  -0.676  10.719  1.00 94.28           O  
ATOM   1752  N   ARG B 228      -7.806  -1.553  15.009  1.00 95.15           N  
ATOM   1753  CA  ARG B 228      -8.685  -0.770  15.872  1.00 95.15           C  
ATOM   1754  C   ARG B 228      -7.883  -0.003  16.919  1.00 95.15           C  
ATOM   1755  CB  ARG B 228      -9.711  -1.674  16.557  1.00 95.15           C  
ATOM   1756  O   ARG B 228      -8.166   1.166  17.191  1.00 95.15           O  
ATOM   1757  CG  ARG B 228     -10.783  -0.918  17.326  1.00 95.15           C  
ATOM   1758  CD  ARG B 228     -11.934  -1.827  17.731  1.00 95.15           C  
ATOM   1759  NE  ARG B 228     -11.486  -2.911  18.601  1.00 95.15           N  
ATOM   1760  NH1 ARG B 228     -12.314  -4.603  17.264  1.00 95.15           N  
ATOM   1761  NH2 ARG B 228     -11.226  -5.107  19.218  1.00 95.15           N  
ATOM   1762  CZ  ARG B 228     -11.676  -4.205  18.359  1.00 95.15           C  
ATOM   1763  N   ALA B 229      -6.911  -0.668  17.486  1.00 96.31           N  
ATOM   1764  CA  ALA B 229      -6.035  -0.014  18.455  1.00 96.31           C  
ATOM   1765  C   ALA B 229      -5.289   1.155  17.818  1.00 96.31           C  
ATOM   1766  CB  ALA B 229      -5.045  -1.018  19.040  1.00 96.31           C  
ATOM   1767  O   ALA B 229      -5.153   2.218  18.428  1.00 96.31           O  
ATOM   1768  N   LEU B 230      -4.790   0.974  16.590  1.00 95.67           N  
ATOM   1769  CA  LEU B 230      -4.077   2.024  15.869  1.00 95.67           C  
ATOM   1770  C   LEU B 230      -4.995   3.207  15.583  1.00 95.67           C  
ATOM   1771  CB  LEU B 230      -3.503   1.479  14.559  1.00 95.67           C  
ATOM   1772  O   LEU B 230      -4.599   4.362  15.753  1.00 95.67           O  
ATOM   1773  CG  LEU B 230      -2.686   2.461  13.717  1.00 95.67           C  
ATOM   1774  CD1 LEU B 230      -1.525   3.020  14.533  1.00 95.67           C  
ATOM   1775  CD2 LEU B 230      -2.178   1.784  12.449  1.00 95.67           C  
ATOM   1776  N   TYR B 231      -6.218   2.843  15.178  1.00 92.80           N  
ATOM   1777  CA  TYR B 231      -7.203   3.884  14.905  1.00 92.80           C  
ATOM   1778  C   TYR B 231      -7.482   4.711  16.154  1.00 92.80           C  
ATOM   1779  CB  TYR B 231      -8.505   3.269  14.384  1.00 92.80           C  
ATOM   1780  O   TYR B 231      -7.526   5.942  16.094  1.00 92.80           O  
ATOM   1781  CG  TYR B 231      -9.584   4.286  14.098  1.00 92.80           C  
ATOM   1782  CD1 TYR B 231     -10.664   4.447  14.963  1.00 92.80           C  
ATOM   1783  CD2 TYR B 231      -9.527   5.085  12.961  1.00 92.80           C  
ATOM   1784  CE1 TYR B 231     -11.661   5.381  14.702  1.00 92.80           C  
ATOM   1785  CE2 TYR B 231     -10.518   6.022  12.690  1.00 92.80           C  
ATOM   1786  OH  TYR B 231     -12.564   7.089  13.303  1.00 92.80           O  
ATOM   1787  CZ  TYR B 231     -11.580   6.163  13.566  1.00 92.80           C  
ATOM   1788  N   ARG B 232      -7.657   4.103  17.269  1.00 96.14           N  
ATOM   1789  CA  ARG B 232      -7.886   4.797  18.532  1.00 96.14           C  
ATOM   1790  C   ARG B 232      -6.700   5.685  18.892  1.00 96.14           C  
ATOM   1791  CB  ARG B 232      -8.150   3.794  19.657  1.00 96.14           C  
ATOM   1792  O   ARG B 232      -6.880   6.811  19.362  1.00 96.14           O  
ATOM   1793  CG  ARG B 232      -9.507   3.115  19.571  1.00 96.14           C  
ATOM   1794  CD  ARG B 232      -9.823   2.324  20.833  1.00 96.14           C  
ATOM   1795  NE  ARG B 232     -11.089   1.605  20.716  1.00 96.14           N  
ATOM   1796  NH1 ARG B 232     -10.847   0.439  22.696  1.00 96.14           N  
ATOM   1797  NH2 ARG B 232     -12.711   0.130  21.399  1.00 96.14           N  
ATOM   1798  CZ  ARG B 232     -11.546   0.726  21.604  1.00 96.14           C  
ATOM   1799  N   ALA B 233      -5.503   5.169  18.660  1.00 96.55           N  
ATOM   1800  CA  ALA B 233      -4.293   5.942  18.931  1.00 96.55           C  
ATOM   1801  C   ALA B 233      -4.222   7.180  18.042  1.00 96.55           C  
ATOM   1802  CB  ALA B 233      -3.052   5.076  18.733  1.00 96.55           C  
ATOM   1803  O   ALA B 233      -3.848   8.262  18.501  1.00 96.55           O  
ATOM   1804  N   LYS B 234      -4.579   7.030  16.777  1.00 93.30           N  
ATOM   1805  CA  LYS B 234      -4.567   8.158  15.850  1.00 93.30           C  
ATOM   1806  C   LYS B 234      -5.601   9.207  16.246  1.00 93.30           C  
ATOM   1807  CB  LYS B 234      -4.826   7.680  14.420  1.00 93.30           C  
ATOM   1808  O   LYS B 234      -5.322  10.407  16.209  1.00 93.30           O  
ATOM   1809  CG  LYS B 234      -3.645   6.962  13.784  1.00 93.30           C  
ATOM   1810  CD  LYS B 234      -3.947   6.552  12.348  1.00 93.30           C  
ATOM   1811  CE  LYS B 234      -2.727   5.942  11.671  1.00 93.30           C  
ATOM   1812  NZ  LYS B 234      -3.016   5.549  10.260  1.00 93.30           N  
ATOM   1813  N   GLN B 235      -6.779   8.724  16.681  1.00 94.45           N  
ATOM   1814  CA  GLN B 235      -7.853   9.624  17.089  1.00 94.45           C  
ATOM   1815  C   GLN B 235      -7.492  10.363  18.375  1.00 94.45           C  
ATOM   1816  CB  GLN B 235      -9.159   8.850  17.277  1.00 94.45           C  
ATOM   1817  O   GLN B 235      -7.959  11.480  18.607  1.00 94.45           O  
ATOM   1818  CG  GLN B 235      -9.765   8.342  15.976  1.00 94.45           C  
ATOM   1819  CD  GLN B 235     -10.202   9.465  15.054  1.00 94.45           C  
ATOM   1820  NE2 GLN B 235      -9.934   9.310  13.762  1.00 94.45           N  
ATOM   1821  OE1 GLN B 235     -10.777  10.464  15.500  1.00 94.45           O  
ATOM   1822  N   ALA B 236      -6.592   9.755  19.088  1.00 95.49           N  
ATOM   1823  CA  ALA B 236      -6.199  10.335  20.370  1.00 95.49           C  
ATOM   1824  C   ALA B 236      -4.990  11.252  20.209  1.00 95.49           C  
ATOM   1825  CB  ALA B 236      -5.897   9.234  21.383  1.00 95.49           C  
ATOM   1826  O   ALA B 236      -4.352  11.627  21.196  1.00 95.49           O  
ATOM   1827  N   GLY B 237      -4.581  11.454  19.063  1.00 94.03           N  
ATOM   1828  CA  GLY B 237      -3.600  12.504  18.838  1.00 94.03           C  
ATOM   1829  C   GLY B 237      -2.301  11.991  18.246  1.00 94.03           C  
ATOM   1830  O   GLY B 237      -1.329  12.739  18.127  1.00 94.03           O  
ATOM   1831  N   LYS B 238      -2.246  10.838  17.870  1.00 93.65           N  
ATOM   1832  CA  LYS B 238      -1.062  10.237  17.263  1.00 93.65           C  
ATOM   1833  C   LYS B 238       0.138  10.316  18.203  1.00 93.65           C  
ATOM   1834  CB  LYS B 238      -0.733  10.922  15.936  1.00 93.65           C  
ATOM   1835  O   LYS B 238      -0.017  10.591  19.395  1.00 93.65           O  
ATOM   1836  CG  LYS B 238      -1.836  10.815  14.894  1.00 93.65           C  
ATOM   1837  CD  LYS B 238      -1.441  11.492  13.588  1.00 93.65           C  
ATOM   1838  CE  LYS B 238      -2.549  11.396  12.549  1.00 93.65           C  
ATOM   1839  NZ  LYS B 238      -2.322  12.333  11.408  1.00 93.65           N  
ATOM   1840  N   ASN B 239       1.302   9.881  17.750  1.00 95.43           N  
ATOM   1841  CA  ASN B 239       2.526   9.849  18.543  1.00 95.43           C  
ATOM   1842  C   ASN B 239       2.311   9.141  19.878  1.00 95.43           C  
ATOM   1843  CB  ASN B 239       3.055  11.266  18.773  1.00 95.43           C  
ATOM   1844  O   ASN B 239       2.695   9.657  20.928  1.00 95.43           O  
ATOM   1845  CG  ASN B 239       4.432  11.280  19.406  1.00 95.43           C  
ATOM   1846  ND2 ASN B 239       4.784  12.394  20.037  1.00 95.43           N  
ATOM   1847  OD1 ASN B 239       5.175  10.298  19.328  1.00 95.43           O  
ATOM   1848  N   ARG B 240       1.736   7.971  19.726  1.00 96.62           N  
ATOM   1849  CA  ARG B 240       1.416   7.203  20.925  1.00 96.62           C  
ATOM   1850  C   ARG B 240       1.106   5.751  20.578  1.00 96.62           C  
ATOM   1851  CB  ARG B 240       0.233   7.830  21.666  1.00 96.62           C  
ATOM   1852  O   ARG B 240       1.162   5.360  19.410  1.00 96.62           O  
ATOM   1853  CG  ARG B 240      -1.084   7.736  20.913  1.00 96.62           C  
ATOM   1854  CD  ARG B 240      -2.203   8.467  21.642  1.00 96.62           C  
ATOM   1855  NE  ARG B 240      -1.903   9.887  21.804  1.00 96.62           N  
ATOM   1856  NH1 ARG B 240      -3.597  10.283  23.324  1.00 96.62           N  
ATOM   1857  NH2 ARG B 240      -2.213  11.990  22.672  1.00 96.62           N  
ATOM   1858  CZ  ARG B 240      -2.572  10.717  22.600  1.00 96.62           C  
ATOM   1859  N   LEU B 241       0.816   4.939  21.599  1.00 95.94           N  
ATOM   1860  CA  LEU B 241       0.468   3.534  21.413  1.00 95.94           C  
ATOM   1861  C   LEU B 241      -0.851   3.205  22.105  1.00 95.94           C  
ATOM   1862  CB  LEU B 241       1.580   2.631  21.952  1.00 95.94           C  
ATOM   1863  O   LEU B 241      -1.205   3.831  23.106  1.00 95.94           O  
ATOM   1864  CG  LEU B 241       2.970   2.832  21.347  1.00 95.94           C  
ATOM   1865  CD1 LEU B 241       3.771   3.829  22.177  1.00 95.94           C  
ATOM   1866  CD2 LEU B 241       3.707   1.500  21.244  1.00 95.94           C  
ATOM   1867  N   HIS B 242      -1.547   2.391  21.547  1.00 97.38           N  
ATOM   1868  CA  HIS B 242      -2.752   1.824  22.141  1.00 97.38           C  
ATOM   1869  C   HIS B 242      -2.770   0.305  22.009  1.00 97.38           C  
ATOM   1870  CB  HIS B 242      -4.002   2.422  21.493  1.00 97.38           C  
ATOM   1871  O   HIS B 242      -2.393  -0.236  20.967  1.00 97.38           O  
ATOM   1872  CG  HIS B 242      -5.254   2.188  22.276  1.00 97.38           C  
ATOM   1873  CD2 HIS B 242      -6.240   1.272  22.124  1.00 97.38           C  
ATOM   1874  ND1 HIS B 242      -5.605   2.956  23.365  1.00 97.38           N  
ATOM   1875  CE1 HIS B 242      -6.756   2.520  23.851  1.00 97.38           C  
ATOM   1876  NE2 HIS B 242      -7.162   1.500  23.116  1.00 97.38           N  
ATOM   1877  N   LEU B 243      -3.197  -0.448  23.074  1.00 95.78           N  
ATOM   1878  CA  LEU B 243      -3.196  -1.907  23.063  1.00 95.78           C  
ATOM   1879  C   LEU B 243      -4.597  -2.454  23.315  1.00 95.78           C  
ATOM   1880  CB  LEU B 243      -2.226  -2.451  24.115  1.00 95.78           C  
ATOM   1881  O   LEU B 243      -5.325  -1.939  24.167  1.00 95.78           O  
ATOM   1882  CG  LEU B 243      -2.086  -3.972  24.187  1.00 95.78           C  
ATOM   1883  CD1 LEU B 243      -0.657  -4.356  24.553  1.00 95.78           C  
ATOM   1884  CD2 LEU B 243      -3.076  -4.553  25.191  1.00 95.78           C  
ATOM   1885  N   ILE B 244      -4.955  -3.366  22.539  1.00 94.60           N  
ATOM   1886  CA  ILE B 244      -6.173  -4.137  22.766  1.00 94.60           C  
ATOM   1887  C   ILE B 244      -5.813  -5.583  23.100  1.00 94.60           C  
ATOM   1888  CB  ILE B 244      -7.110  -4.087  21.539  1.00 94.60           C  
ATOM   1889  O   ILE B 244      -5.014  -6.208  22.399  1.00 94.60           O  
ATOM   1890  CG1 ILE B 244      -7.665  -2.671  21.347  1.00 94.60           C  
ATOM   1891  CG2 ILE B 244      -8.246  -5.105  21.685  1.00 94.60           C  
ATOM   1892  CD1 ILE B 244      -8.508  -2.501  20.091  1.00 94.60           C  
ATOM   1893  N   ALA B 245      -6.252  -6.178  24.284  1.00 93.46           N  
ATOM   1894  CA  ALA B 245      -6.126  -7.605  24.571  1.00 93.46           C  
ATOM   1895  C   ALA B 245      -7.157  -8.414  23.790  1.00 93.46           C  
ATOM   1896  CB  ALA B 245      -6.276  -7.861  26.069  1.00 93.46           C  
ATOM   1897  O   ALA B 245      -8.360  -8.305  24.040  1.00 93.46           O  
ATOM   1898  N   SER B 246      -6.666  -9.246  22.847  1.00 91.76           N  
ATOM   1899  CA  SER B 246      -7.573  -9.984  21.975  1.00 91.76           C  
ATOM   1900  C   SER B 246      -8.211 -11.160  22.708  1.00 91.76           C  
ATOM   1901  CB  SER B 246      -6.834 -10.487  20.734  1.00 91.76           C  
ATOM   1902  O   SER B 246      -7.557 -11.822  23.517  1.00 91.76           O  
ATOM   1903  OG  SER B 246      -6.382  -9.402  19.944  1.00 91.76           O  
ATOM   1904  N   ARG B 247      -9.314 -11.410  22.444  1.00 82.52           N  
ATOM   1905  CA  ARG B 247     -10.028 -12.536  23.038  1.00 82.52           C  
ATOM   1906  C   ARG B 247     -10.528 -13.495  21.963  1.00 82.52           C  
ATOM   1907  CB  ARG B 247     -11.202 -12.042  23.886  1.00 82.52           C  
ATOM   1908  O   ARG B 247     -10.751 -13.093  20.819  1.00 82.52           O  
ATOM   1909  CG  ARG B 247     -10.788 -11.177  25.066  1.00 82.52           C  
ATOM   1910  CD  ARG B 247     -11.981 -10.797  25.932  1.00 82.52           C  
ATOM   1911  NE  ARG B 247     -11.594  -9.901  27.018  1.00 82.52           N  
ATOM   1912  NH1 ARG B 247     -13.675  -9.881  28.021  1.00 82.52           N  
ATOM   1913  NH2 ARG B 247     -11.951  -8.671  28.925  1.00 82.52           N  
ATOM   1914  CZ  ARG B 247     -12.408  -9.486  27.985  1.00 82.52           C  
ATOM   1915  N   THR B 248     -10.690 -14.638  22.269  1.00 80.21           N  
ATOM   1916  CA  THR B 248     -11.221 -15.641  21.353  1.00 80.21           C  
ATOM   1917  C   THR B 248     -12.646 -15.291  20.935  1.00 80.21           C  
ATOM   1918  CB  THR B 248     -11.199 -17.045  21.986  1.00 80.21           C  
ATOM   1919  O   THR B 248     -13.438 -14.815  21.750  1.00 80.21           O  
ATOM   1920  CG2 THR B 248     -11.572 -18.115  20.966  1.00 80.21           C  
ATOM   1921  OG1 THR B 248      -9.884 -17.316  22.487  1.00 80.21           O  
ATOM   1922  N   ALA B 249     -12.708 -15.392  19.579  1.00 61.53           N  
ATOM   1923  CA  ALA B 249     -14.062 -15.132  19.098  1.00 61.53           C  
ATOM   1924  C   ALA B 249     -15.073 -16.047  19.783  1.00 61.53           C  
ATOM   1925  CB  ALA B 249     -14.132 -15.308  17.583  1.00 61.53           C  
ATOM   1926  O   ALA B 249     -14.837 -17.250  19.921  1.00 61.53           O  
ATOM   1927  N   GLY B 250     -15.697 -15.607  20.092  1.00 56.11           N  
ATOM   1928  CA  GLY B 250     -16.763 -16.347  20.749  1.00 56.11           C  
ATOM   1929  C   GLY B 250     -16.512 -16.568  22.228  1.00 56.11           C  
ATOM   1930  O   GLY B 250     -17.296 -17.238  22.903  1.00 56.11           O  
ATOM   1931  N   ALA B 251     -15.477 -16.255  22.472  1.00 43.37           N  
ATOM   1932  CA  ALA B 251     -15.276 -16.464  23.903  1.00 43.37           C  
ATOM   1933  C   ALA B 251     -15.949 -15.364  24.718  1.00 43.37           C  
ATOM   1934  CB  ALA B 251     -13.785 -16.525  24.227  1.00 43.37           C  
ATOM   1935  O   ALA B 251     -16.074 -14.228  24.255  1.00 43.37           O  
TER    1936      ALA B 251                                                      
ATOM   1937  N   MET C   1      -4.169 -13.287 -18.787  1.00 23.88           N  
ATOM   1938  CA  MET C   1      -3.859 -13.097 -17.373  1.00 23.88           C  
ATOM   1939  C   MET C   1      -2.700 -13.991 -16.945  1.00 23.88           C  
ATOM   1940  CB  MET C   1      -5.088 -13.384 -16.509  1.00 23.88           C  
ATOM   1941  O   MET C   1      -2.843 -15.214 -16.888  1.00 23.88           O  
ATOM   1942  CG  MET C   1      -5.653 -12.153 -15.819  1.00 23.88           C  
ATOM   1943  SD  MET C   1      -7.243 -12.492 -14.968  1.00 23.88           S  
ATOM   1944  CE  MET C   1      -7.251 -11.142 -13.755  1.00 23.88           C  
ATOM   1945  N   ALA C   2      -1.985 -14.209 -18.393  1.00 23.14           N  
ATOM   1946  CA  ALA C   2      -0.661 -14.814 -18.268  1.00 23.14           C  
ATOM   1947  C   ALA C   2      -0.383 -15.230 -16.826  1.00 23.14           C  
ATOM   1948  CB  ALA C   2       0.414 -13.846 -18.756  1.00 23.14           C  
ATOM   1949  O   ALA C   2      -0.541 -14.430 -15.901  1.00 23.14           O  
ATOM   1950  N   ARG C   3      -2.092 -16.092 -16.656  1.00 24.88           N  
ATOM   1951  CA  ARG C   3      -1.782 -16.893 -15.476  1.00 24.88           C  
ATOM   1952  C   ARG C   3      -0.290 -16.856 -15.166  1.00 24.88           C  
ATOM   1953  CB  ARG C   3      -2.242 -18.339 -15.671  1.00 24.88           C  
ATOM   1954  O   ARG C   3       0.533 -17.238 -16.001  1.00 24.88           O  
ATOM   1955  CG  ARG C   3      -3.447 -18.722 -14.827  1.00 24.88           C  
ATOM   1956  CD  ARG C   3      -3.871 -20.164 -15.071  1.00 24.88           C  
ATOM   1957  NE  ARG C   3      -4.769 -20.646 -14.025  1.00 24.88           N  
ATOM   1958  NH1 ARG C   3      -5.069 -22.738 -14.958  1.00 24.88           N  
ATOM   1959  NH2 ARG C   3      -6.120 -22.192 -12.996  1.00 24.88           N  
ATOM   1960  CZ  ARG C   3      -5.317 -21.857 -13.995  1.00 24.88           C  
ATOM   1961  N   LEU C   4       0.105 -15.595 -15.581  1.00 24.37           N  
ATOM   1962  CA  LEU C   4       1.471 -15.516 -15.076  1.00 24.37           C  
ATOM   1963  C   LEU C   4       1.766 -16.668 -14.123  1.00 24.37           C  
ATOM   1964  CB  LEU C   4       1.704 -14.179 -14.368  1.00 24.37           C  
ATOM   1965  O   LEU C   4       1.075 -16.839 -13.115  1.00 24.37           O  
ATOM   1966  CG  LEU C   4       2.104 -13.001 -15.257  1.00 24.37           C  
ATOM   1967  CD1 LEU C   4       1.544 -11.698 -14.695  1.00 24.37           C  
ATOM   1968  CD2 LEU C   4       3.621 -12.922 -15.391  1.00 24.37           C  
ATOM   1969  N   ASP C   5       0.660 -17.956 -14.874  1.00 25.99           N  
ATOM   1970  CA  ASP C   5       1.029 -19.219 -14.242  1.00 25.99           C  
ATOM   1971  C   ASP C   5       2.277 -19.057 -13.378  1.00 25.99           C  
ATOM   1972  CB  ASP C   5       1.259 -20.301 -15.300  1.00 25.99           C  
ATOM   1973  O   ASP C   5       3.258 -18.444 -13.803  1.00 25.99           O  
ATOM   1974  CG  ASP C   5      -0.022 -20.999 -15.722  1.00 25.99           C  
ATOM   1975  OD1 ASP C   5      -0.047 -21.627 -16.802  1.00 25.99           O  
ATOM   1976  OD2 ASP C   5      -1.017 -20.918 -14.969  1.00 25.99           O  
ATOM   1977  N   ASN C   6       1.624 -17.966 -12.383  1.00 27.48           N  
ATOM   1978  CA  ASN C   6       2.560 -18.039 -11.265  1.00 27.48           C  
ATOM   1979  C   ASN C   6       3.745 -18.945 -11.586  1.00 27.48           C  
ATOM   1980  CB  ASN C   6       1.848 -18.523 -10.000  1.00 27.48           C  
ATOM   1981  O   ASN C   6       4.754 -18.929 -10.878  1.00 27.48           O  
ATOM   1982  CG  ASN C   6       1.380 -17.380  -9.120  1.00 27.48           C  
ATOM   1983  ND2 ASN C   6       0.560 -17.696  -8.125  1.00 27.48           N  
ATOM   1984  OD1 ASN C   6       1.752 -16.224  -9.334  1.00 27.48           O  
ATOM   1985  N   ALA C   7       3.254 -19.790 -12.807  1.00 26.53           N  
ATOM   1986  CA  ALA C   7       4.302 -20.718 -13.223  1.00 26.53           C  
ATOM   1987  C   ALA C   7       5.446 -19.980 -13.914  1.00 26.53           C  
ATOM   1988  CB  ALA C   7       3.729 -21.788 -14.148  1.00 26.53           C  
ATOM   1989  O   ALA C   7       6.599 -20.412 -13.852  1.00 26.53           O  
ATOM   1990  N   ASP C   8       4.598 -19.306 -14.799  1.00 26.53           N  
ATOM   1991  CA  ASP C   8       5.639 -18.575 -15.516  1.00 26.53           C  
ATOM   1992  C   ASP C   8       6.491 -17.749 -14.555  1.00 26.53           C  
ATOM   1993  CB  ASP C   8       5.020 -17.669 -16.582  1.00 26.53           C  
ATOM   1994  O   ASP C   8       7.622 -17.381 -14.880  1.00 26.53           O  
ATOM   1995  CG  ASP C   8       5.075 -18.270 -17.976  1.00 26.53           C  
ATOM   1996  OD1 ASP C   8       4.429 -17.729 -18.899  1.00 26.53           O  
ATOM   1997  OD2 ASP C   8       5.768 -19.295 -18.151  1.00 26.53           O  
ATOM   1998  N   ALA C   9       5.752 -17.261 -13.726  1.00 26.71           N  
ATOM   1999  CA  ALA C   9       6.509 -16.486 -12.747  1.00 26.71           C  
ATOM   2000  C   ALA C   9       7.594 -17.337 -12.093  1.00 26.71           C  
ATOM   2001  CB  ALA C   9       5.574 -15.913 -11.684  1.00 26.71           C  
ATOM   2002  O   ALA C   9       8.644 -16.822 -11.703  1.00 26.71           O  
ATOM   2003  N   THR C  10       7.133 -18.595 -11.899  1.00 27.42           N  
ATOM   2004  CA  THR C  10       8.098 -19.544 -11.355  1.00 27.42           C  
ATOM   2005  C   THR C  10       9.188 -19.853 -12.377  1.00 27.42           C  
ATOM   2006  CB  THR C  10       7.411 -20.852 -10.921  1.00 27.42           C  
ATOM   2007  O   THR C  10      10.321 -20.170 -12.007  1.00 27.42           O  
ATOM   2008  CG2 THR C  10       7.780 -21.218  -9.487  1.00 27.42           C  
ATOM   2009  OG1 THR C  10       5.990 -20.692 -11.011  1.00 27.42           O  
ATOM   2010  N   SER C  11       8.488 -19.876 -13.734  1.00 27.76           N  
ATOM   2011  CA  SER C  11       9.426 -20.307 -14.765  1.00 27.76           C  
ATOM   2012  C   SER C  11      10.564 -19.304 -14.932  1.00 27.76           C  
ATOM   2013  CB  SER C  11       8.705 -20.498 -16.100  1.00 27.76           C  
ATOM   2014  O   SER C  11      11.700 -19.689 -15.213  1.00 27.76           O  
ATOM   2015  OG  SER C  11       9.613 -20.387 -17.183  1.00 27.76           O  
ATOM   2016  N   MET C  12       9.882 -18.582 -15.087  1.00 25.07           N  
ATOM   2017  CA  MET C  12      11.026 -17.693 -15.264  1.00 25.07           C  
ATOM   2018  C   MET C  12      11.962 -17.764 -14.063  1.00 25.07           C  
ATOM   2019  CB  MET C  12      10.559 -16.252 -15.478  1.00 25.07           C  
ATOM   2020  O   MET C  12      13.173 -17.583 -14.202  1.00 25.07           O  
ATOM   2021  CG  MET C  12      10.075 -15.968 -16.891  1.00 25.07           C  
ATOM   2022  SD  MET C  12      10.545 -14.292 -17.472  1.00 25.07           S  
ATOM   2023  CE  MET C  12      10.123 -14.433 -19.231  1.00 25.07           C  
ATOM   2024  N   THR C  13      11.392 -18.279 -13.633  1.00 27.89           N  
ATOM   2025  CA  THR C  13      12.286 -18.406 -12.488  1.00 27.89           C  
ATOM   2026  C   THR C  13      12.417 -19.866 -12.063  1.00 27.89           C  
ATOM   2027  CB  THR C  13      11.792 -17.564 -11.297  1.00 27.89           C  
ATOM   2028  O   THR C  13      13.328 -20.220 -11.312  1.00 27.89           O  
ATOM   2029  CG2 THR C  13      11.919 -16.073 -11.587  1.00 27.89           C  
ATOM   2030  OG1 THR C  13      10.417 -17.875 -11.038  1.00 27.89           O  
ATOM   2031  N   GLY C  14      11.594 -20.934 -13.555  1.00 26.35           N  
ATOM   2032  CA  GLY C  14      11.660 -22.335 -13.171  1.00 26.35           C  
ATOM   2033  C   GLY C  14      11.275 -22.576 -11.723  1.00 26.35           C  
ATOM   2034  O   GLY C  14      11.469 -23.674 -11.198  1.00 26.35           O  
ATOM   2035  N   ARG C  15      10.699 -21.699 -11.858  1.00 26.76           N  
ATOM   2036  CA  ARG C  15      10.328 -21.923 -10.464  1.00 26.76           C  
ATOM   2037  C   ARG C  15       8.813 -21.985 -10.304  1.00 26.76           C  
ATOM   2038  CB  ARG C  15      10.905 -20.823  -9.570  1.00 26.76           C  
ATOM   2039  O   ARG C  15       8.087 -21.185 -10.899  1.00 26.76           O  
ATOM   2040  CG  ARG C  15      12.338 -21.076  -9.129  1.00 26.76           C  
ATOM   2041  CD  ARG C  15      12.832 -19.999  -8.173  1.00 26.76           C  
ATOM   2042  NE  ARG C  15      14.146 -20.326  -7.626  1.00 26.76           N  
ATOM   2043  NH1 ARG C  15      14.423 -18.307  -6.537  1.00 26.76           N  
ATOM   2044  NH2 ARG C  15      16.055 -19.913  -6.418  1.00 26.76           N  
ATOM   2045  CZ  ARG C  15      14.872 -19.515  -6.862  1.00 26.76           C  
ATOM   2046  N   PRO C  16       7.709 -23.330 -10.960  1.00 26.50           N  
ATOM   2047  CA  PRO C  16       6.257 -23.454 -10.804  1.00 26.50           C  
ATOM   2048  C   PRO C  16       5.635 -22.252 -10.097  1.00 26.50           C  
ATOM   2049  CB  PRO C  16       6.101 -24.724  -9.962  1.00 26.50           C  
ATOM   2050  O   PRO C  16       6.293 -21.604  -9.279  1.00 26.50           O  
ATOM   2051  CG  PRO C  16       7.497 -25.126  -9.615  1.00 26.50           C  
ATOM   2052  CD  PRO C  16       8.448 -24.170 -10.276  1.00 26.50           C  
ATOM   2053  N   PRO C  17       4.192 -21.843 -11.220  1.00 27.33           N  
ATOM   2054  CA  PRO C  17       3.439 -20.786 -10.541  1.00 27.33           C  
ATOM   2055  C   PRO C  17       3.413 -20.960  -9.025  1.00 27.33           C  
ATOM   2056  CB  PRO C  17       2.032 -20.921 -11.131  1.00 27.33           C  
ATOM   2057  O   PRO C  17       2.926 -21.978  -8.525  1.00 27.33           O  
ATOM   2058  CG  PRO C  17       2.083 -22.165 -11.958  1.00 27.33           C  
ATOM   2059  CD  PRO C  17       3.473 -22.728 -11.888  1.00 27.33           C  
ATOM   2060  N   LEU C  18       3.559 -22.080  -8.968  1.00 25.81           N  
ATOM   2061  CA  LEU C  18       3.607 -22.307  -7.527  1.00 25.81           C  
ATOM   2062  C   LEU C  18       3.993 -21.030  -6.788  1.00 25.81           C  
ATOM   2063  CB  LEU C  18       4.600 -23.424  -7.193  1.00 25.81           C  
ATOM   2064  O   LEU C  18       3.825 -20.938  -5.570  1.00 25.81           O  
ATOM   2065  CG  LEU C  18       4.031 -24.842  -7.136  1.00 25.81           C  
ATOM   2066  CD1 LEU C  18       5.010 -25.832  -7.757  1.00 25.81           C  
ATOM   2067  CD2 LEU C  18       3.710 -25.232  -5.697  1.00 25.81           C  
ATOM   2068  N   ILE C  19       2.760 -21.816  -8.538  1.00 24.86           N  
ATOM   2069  CA  ILE C  19       3.818 -20.968  -8.000  1.00 24.86           C  
ATOM   2070  C   ILE C  19       3.217 -19.675  -7.456  1.00 24.86           C  
ATOM   2071  CB  ILE C  19       4.889 -20.654  -9.068  1.00 24.86           C  
ATOM   2072  O   ILE C  19       3.825 -19.004  -6.619  1.00 24.86           O  
ATOM   2073  CG1 ILE C  19       5.475 -21.952  -9.636  1.00 24.86           C  
ATOM   2074  CG2 ILE C  19       5.991 -19.766  -8.484  1.00 24.86           C  
ATOM   2075  CD1 ILE C  19       6.428 -21.742 -10.804  1.00 24.86           C  
ATOM   2076  N   MET C  20      -0.043 -20.528  -8.284  1.00 26.62           N  
ATOM   2077  CA  MET C  20      -0.552 -19.315  -7.651  1.00 26.62           C  
ATOM   2078  C   MET C  20      -0.863 -19.560  -6.178  1.00 26.62           C  
ATOM   2079  CB  MET C  20      -1.803 -18.815  -8.375  1.00 26.62           C  
ATOM   2080  O   MET C  20      -0.620 -18.694  -5.336  1.00 26.62           O  
ATOM   2081  CG  MET C  20      -1.506 -18.014  -9.632  1.00 26.62           C  
ATOM   2082  SD  MET C  20      -2.934 -16.995 -10.170  1.00 26.62           S  
ATOM   2083  CE  MET C  20      -2.435 -15.376  -9.519  1.00 26.62           C  
ATOM   2084  N   ASN C  21      -2.892 -21.134  -6.273  1.00 27.96           N  
ATOM   2085  CA  ASN C  21      -3.041 -21.409  -4.848  1.00 27.96           C  
ATOM   2086  C   ASN C  21      -1.746 -21.940  -4.241  1.00 27.96           C  
ATOM   2087  CB  ASN C  21      -4.184 -22.397  -4.608  1.00 27.96           C  
ATOM   2088  O   ASN C  21      -1.395 -21.591  -3.113  1.00 27.96           O  
ATOM   2089  CG  ASN C  21      -5.435 -21.726  -4.075  1.00 27.96           C  
ATOM   2090  ND2 ASN C  21      -6.516 -22.489  -3.965  1.00 27.96           N  
ATOM   2091  OD1 ASN C  21      -5.429 -20.532  -3.766  1.00 27.96           O  
ATOM   2092  N   ASP C  22      -2.743 -22.790  -5.243  1.00 27.63           N  
ATOM   2093  CA  ASP C  22      -1.440 -23.348  -4.894  1.00 27.63           C  
ATOM   2094  C   ASP C  22      -0.332 -22.315  -5.080  1.00 27.63           C  
ATOM   2095  CB  ASP C  22      -1.146 -24.592  -5.736  1.00 27.63           C  
ATOM   2096  O   ASP C  22       0.695 -22.369  -4.399  1.00 27.63           O  
ATOM   2097  CG  ASP C  22      -1.107 -25.868  -4.914  1.00 27.63           C  
ATOM   2098  OD1 ASP C  22      -1.063 -26.971  -5.501  1.00 27.63           O  
ATOM   2099  OD2 ASP C  22      -1.122 -25.771  -3.667  1.00 27.63           O  
ATOM   2100  N   GLN C  23      -1.666 -21.899  -5.957  1.00 30.27           N  
ATOM   2101  CA  GLN C  23      -0.735 -20.832  -6.309  1.00 30.27           C  
ATOM   2102  C   GLN C  23      -0.571 -19.843  -5.159  1.00 30.27           C  
ATOM   2103  CB  GLN C  23      -1.206 -20.101  -7.567  1.00 30.27           C  
ATOM   2104  O   GLN C  23       0.494 -19.242  -4.997  1.00 30.27           O  
ATOM   2105  CG  GLN C  23      -0.867 -20.825  -8.863  1.00 30.27           C  
ATOM   2106  CD  GLN C  23      -0.916 -19.914 -10.075  1.00 30.27           C  
ATOM   2107  NE2 GLN C  23      -0.254 -20.324 -11.152  1.00 30.27           N  
ATOM   2108  OE1 GLN C  23      -1.544 -18.851 -10.044  1.00 30.27           O  
ATOM   2109  N   ARG C  24      -1.975 -19.858  -4.396  1.00 30.76           N  
ATOM   2110  CA  ARG C  24      -1.882 -19.008  -3.213  1.00 30.76           C  
ATOM   2111  C   ARG C  24      -1.041 -19.670  -2.127  1.00 30.76           C  
ATOM   2112  CB  ARG C  24      -3.277 -18.686  -2.672  1.00 30.76           C  
ATOM   2113  O   ARG C  24      -0.264 -19.002  -1.442  1.00 30.76           O  
ATOM   2114  CG  ARG C  24      -3.896 -17.433  -3.272  1.00 30.76           C  
ATOM   2115  CD  ARG C  24      -5.188 -17.049  -2.564  1.00 30.76           C  
ATOM   2116  NE  ARG C  24      -5.987 -16.126  -3.366  1.00 30.76           N  
ATOM   2117  NH1 ARG C  24      -7.360 -15.478  -1.625  1.00 30.76           N  
ATOM   2118  NH2 ARG C  24      -7.660 -14.592  -3.718  1.00 30.76           N  
ATOM   2119  CZ  ARG C  24      -7.001 -15.401  -2.901  1.00 30.76           C  
ATOM   2120  N   LYS C  25      -1.774 -21.005  -1.937  1.00 32.34           N  
ATOM   2121  CA  LYS C  25      -0.950 -21.774  -1.008  1.00 32.34           C  
ATOM   2122  C   LYS C  25       0.474 -21.929  -1.535  1.00 32.34           C  
ATOM   2123  CB  LYS C  25      -1.568 -23.149  -0.755  1.00 32.34           C  
ATOM   2124  O   LYS C  25       1.435 -21.877  -0.766  1.00 32.34           O  
ATOM   2125  CG  LYS C  25      -2.627 -23.161   0.338  1.00 32.34           C  
ATOM   2126  CD  LYS C  25      -3.107 -24.575   0.636  1.00 32.34           C  
ATOM   2127  CE  LYS C  25      -4.219 -24.581   1.676  1.00 32.34           C  
ATOM   2128  NZ  LYS C  25      -4.694 -25.966   1.972  1.00 32.34           N  
ATOM   2129  N   SER C  26       0.180 -22.160  -2.542  1.00 34.29           N  
ATOM   2130  CA  SER C  26       1.477 -22.286  -3.198  1.00 34.29           C  
ATOM   2131  C   SER C  26       2.215 -20.952  -3.224  1.00 34.29           C  
ATOM   2132  CB  SER C  26       1.308 -22.812  -4.624  1.00 34.29           C  
ATOM   2133  O   SER C  26       3.435 -20.907  -3.052  1.00 34.29           O  
ATOM   2134  OG  SER C  26       2.282 -22.249  -5.487  1.00 34.29           O  
ATOM   2135  N   SER C  27       1.204 -20.152  -3.308  1.00 35.41           N  
ATOM   2136  CA  SER C  27       1.824 -18.831  -3.343  1.00 35.41           C  
ATOM   2137  C   SER C  27       2.359 -18.434  -1.972  1.00 35.41           C  
ATOM   2138  CB  SER C  27       0.824 -17.782  -3.832  1.00 35.41           C  
ATOM   2139  O   SER C  27       3.447 -17.864  -1.866  1.00 35.41           O  
ATOM   2140  OG  SER C  27       0.302 -17.039  -2.744  1.00 35.41           O  
ATOM   2141  N   ARG C  28       1.359 -18.983  -0.743  1.00 35.69           N  
ATOM   2142  CA  ARG C  28       1.837 -18.739   0.614  1.00 35.69           C  
ATOM   2143  C   ARG C  28       3.070 -19.583   0.920  1.00 35.69           C  
ATOM   2144  CB  ARG C  28       0.734 -19.034   1.633  1.00 35.69           C  
ATOM   2145  O   ARG C  28       4.017 -19.103   1.546  1.00 35.69           O  
ATOM   2146  CG  ARG C  28      -0.188 -17.855   1.901  1.00 35.69           C  
ATOM   2147  CD  ARG C  28      -1.243 -18.191   2.946  1.00 35.69           C  
ATOM   2148  NE  ARG C  28      -2.119 -17.053   3.213  1.00 35.69           N  
ATOM   2149  NH1 ARG C  28      -3.667 -18.265   4.426  1.00 35.69           N  
ATOM   2150  NH2 ARG C  28      -3.971 -16.018   4.091  1.00 35.69           N  
ATOM   2151  CZ  ARG C  28      -3.250 -17.115   3.909  1.00 35.69           C  
ATOM   2152  N   ALA C  29       2.806 -20.755   0.633  1.00 36.66           N  
ATOM   2153  CA  ALA C  29       3.951 -21.645   0.806  1.00 36.66           C  
ATOM   2154  C   ALA C  29       5.138 -21.180  -0.033  1.00 36.66           C  
ATOM   2155  CB  ALA C  29       3.571 -23.077   0.438  1.00 36.66           C  
ATOM   2156  O   ALA C  29       6.286 -21.249   0.413  1.00 36.66           O  
ATOM   2157  N   SER C  30       4.715 -20.756  -0.880  1.00 39.34           N  
ATOM   2158  CA  SER C  30       5.763 -20.302  -1.788  1.00 39.34           C  
ATOM   2159  C   SER C  30       6.401 -19.008  -1.293  1.00 39.34           C  
ATOM   2160  CB  SER C  30       5.201 -20.097  -3.195  1.00 39.34           C  
ATOM   2161  O   SER C  30       7.621 -18.847  -1.358  1.00 39.34           O  
ATOM   2162  OG  SER C  30       6.153 -19.458  -4.029  1.00 39.34           O  
ATOM   2163  N   CYS C  31       5.546 -18.230  -0.758  1.00 37.82           N  
ATOM   2164  CA  CYS C  31       6.095 -16.989  -0.224  1.00 37.82           C  
ATOM   2165  C   CYS C  31       6.973 -17.259   0.992  1.00 37.82           C  
ATOM   2166  CB  CYS C  31       4.972 -16.023   0.151  1.00 37.82           C  
ATOM   2167  O   CYS C  31       8.047 -16.671   1.131  1.00 37.82           O  
ATOM   2168  SG  CYS C  31       4.336 -15.068  -1.244  1.00 37.82           S  
ATOM   2169  N   ARG C  32       6.417 -18.168   1.962  1.00 38.30           N  
ATOM   2170  CA  ARG C  32       7.245 -18.565   3.096  1.00 38.30           C  
ATOM   2171  C   ARG C  32       8.508 -19.280   2.628  1.00 38.30           C  
ATOM   2172  CB  ARG C  32       6.456 -19.466   4.049  1.00 38.30           C  
ATOM   2173  O   ARG C  32       9.592 -19.054   3.170  1.00 38.30           O  
ATOM   2174  CG  ARG C  32       5.967 -18.758   5.303  1.00 38.30           C  
ATOM   2175  CD  ARG C  32       5.161 -19.689   6.198  1.00 38.30           C  
ATOM   2176  NE  ARG C  32       4.553 -18.970   7.314  1.00 38.30           N  
ATOM   2177  NH1 ARG C  32       3.734 -20.863   8.356  1.00 38.30           N  
ATOM   2178  NH2 ARG C  32       3.375 -18.795   9.278  1.00 38.30           N  
ATOM   2179  CZ  ARG C  32       3.889 -19.544   8.313  1.00 38.30           C  
ATOM   2180  N   ALA C  33       8.208 -20.043   1.832  1.00 39.31           N  
ATOM   2181  CA  ALA C  33       9.363 -20.727   1.257  1.00 39.31           C  
ATOM   2182  C   ALA C  33      10.315 -19.735   0.595  1.00 39.31           C  
ATOM   2183  CB  ALA C  33       8.910 -21.779   0.248  1.00 39.31           C  
ATOM   2184  O   ALA C  33      11.535 -19.857   0.722  1.00 39.31           O  
ATOM   2185  N   SER C  34       9.656 -18.898  -0.034  1.00 39.12           N  
ATOM   2186  CA  SER C  34      10.468 -17.883  -0.698  1.00 39.12           C  
ATOM   2187  C   SER C  34      11.198 -17.009   0.316  1.00 39.12           C  
ATOM   2188  CB  SER C  34       9.598 -17.009  -1.603  1.00 39.12           C  
ATOM   2189  O   SER C  34      12.372 -16.683   0.130  1.00 39.12           O  
ATOM   2190  OG  SER C  34       9.075 -17.767  -2.681  1.00 39.12           O  
ATOM   2191  N   ALA C  35      10.415 -16.672   1.361  1.00 38.79           N  
ATOM   2192  CA  ALA C  35      11.073 -15.912   2.420  1.00 38.79           C  
ATOM   2193  C   ALA C  35      12.174 -16.736   3.083  1.00 38.79           C  
ATOM   2194  CB  ALA C  35      10.053 -15.457   3.461  1.00 38.79           C  
ATOM   2195  O   ALA C  35      13.254 -16.218   3.376  1.00 38.79           O  
ATOM   2196  N   ASN C  36      11.862 -17.799   3.475  1.00 39.82           N  
ATOM   2197  CA  ASN C  36      12.881 -18.693   4.016  1.00 39.82           C  
ATOM   2198  C   ASN C  36      14.011 -18.924   3.017  1.00 39.82           C  
ATOM   2199  CB  ASN C  36      12.259 -20.028   4.432  1.00 39.82           C  
ATOM   2200  O   ASN C  36      15.179 -19.008   3.402  1.00 39.82           O  
ATOM   2201  CG  ASN C  36      11.524 -19.942   5.754  1.00 39.82           C  
ATOM   2202  ND2 ASN C  36      10.641 -20.902   6.005  1.00 39.82           N  
ATOM   2203  OD1 ASN C  36      11.746 -19.021   6.544  1.00 39.82           O  
ATOM   2204  N   TYR C  37      13.565 -19.023   2.054  1.00 40.80           N  
ATOM   2205  CA  TYR C  37      14.553 -19.177   0.992  1.00 40.80           C  
ATOM   2206  C   TYR C  37      15.425 -17.932   0.874  1.00 40.80           C  
ATOM   2207  CB  TYR C  37      13.864 -19.460  -0.347  1.00 40.80           C  
ATOM   2208  O   TYR C  37      16.645 -18.033   0.730  1.00 40.80           O  
ATOM   2209  CG  TYR C  37      14.795 -19.995  -1.407  1.00 40.80           C  
ATOM   2210  CD1 TYR C  37      15.362 -19.147  -2.356  1.00 40.80           C  
ATOM   2211  CD2 TYR C  37      15.110 -21.348  -1.463  1.00 40.80           C  
ATOM   2212  CE1 TYR C  37      16.219 -19.635  -3.337  1.00 40.80           C  
ATOM   2213  CE2 TYR C  37      15.966 -21.848  -2.439  1.00 40.80           C  
ATOM   2214  OH  TYR C  37      17.363 -21.474  -4.338  1.00 40.80           O  
ATOM   2215  CZ  TYR C  37      16.515 -20.985  -3.370  1.00 40.80           C  
ATOM   2216  N   LEU C  38      14.798 -16.775   0.795  1.00 38.19           N  
ATOM   2217  CA  LEU C  38      15.572 -15.539   0.738  1.00 38.19           C  
ATOM   2218  C   LEU C  38      16.512 -15.431   1.934  1.00 38.19           C  
ATOM   2219  CB  LEU C  38      14.641 -14.325   0.695  1.00 38.19           C  
ATOM   2220  O   LEU C  38      17.652 -14.981   1.795  1.00 38.19           O  
ATOM   2221  CG  LEU C  38      13.928 -14.064  -0.633  1.00 38.19           C  
ATOM   2222  CD1 LEU C  38      12.859 -12.991  -0.459  1.00 38.19           C  
ATOM   2223  CD2 LEU C  38      14.930 -13.658  -1.708  1.00 38.19           C  
ATOM   2224  N   ARG C  39      15.923 -15.979   2.931  1.00 38.52           N  
ATOM   2225  CA  ARG C  39      16.785 -16.026   4.108  1.00 38.52           C  
ATOM   2226  C   ARG C  39      17.876 -17.078   3.946  1.00 38.52           C  
ATOM   2227  CB  ARG C  39      15.962 -16.314   5.366  1.00 38.52           C  
ATOM   2228  O   ARG C  39      19.025 -16.854   4.335  1.00 38.52           O  
ATOM   2229  CG  ARG C  39      15.724 -15.093   6.239  1.00 38.52           C  
ATOM   2230  CD  ARG C  39      14.863 -15.424   7.450  1.00 38.52           C  
ATOM   2231  NE  ARG C  39      14.017 -14.298   7.835  1.00 38.52           N  
ATOM   2232  NH1 ARG C  39      13.108 -15.345   9.683  1.00 38.52           N  
ATOM   2233  NH2 ARG C  39      12.478 -13.208   9.144  1.00 38.52           N  
ATOM   2234  CZ  ARG C  39      13.203 -14.286   8.886  1.00 38.52           C  
ATOM   2235  N   ALA C  40      17.486 -17.920   3.518  1.00 39.51           N  
ATOM   2236  CA  ALA C  40      18.435 -19.007   3.295  1.00 39.51           C  
ATOM   2237  C   ALA C  40      19.387 -18.678   2.148  1.00 39.51           C  
ATOM   2238  CB  ALA C  40      17.694 -20.311   3.010  1.00 39.51           C  
ATOM   2239  O   ALA C  40      20.564 -19.042   2.187  1.00 39.51           O  
ATOM   2240  N   GLU C  41      18.586 -18.298   0.915  1.00 37.62           N  
ATOM   2241  CA  GLU C  41      19.411 -17.920  -0.229  1.00 37.62           C  
ATOM   2242  C   GLU C  41      20.502 -16.935   0.179  1.00 37.62           C  
ATOM   2243  CB  GLU C  41      18.546 -17.317  -1.339  1.00 37.62           C  
ATOM   2244  O   GLU C  41      21.620 -16.990  -0.339  1.00 37.62           O  
ATOM   2245  CG  GLU C  41      18.502 -18.155  -2.608  1.00 37.62           C  
ATOM   2246  CD  GLU C  41      17.946 -17.401  -3.806  1.00 37.62           C  
ATOM   2247  OE1 GLU C  41      18.069 -17.900  -4.948  1.00 37.62           O  
ATOM   2248  OE2 GLU C  41      17.384 -16.302  -3.601  1.00 37.62           O  
ATOM   2249  N   ALA C  42      19.949 -16.246   0.863  1.00 34.42           N  
ATOM   2250  CA  ALA C  42      20.970 -15.329   1.363  1.00 34.42           C  
ATOM   2251  C   ALA C  42      22.053 -16.081   2.131  1.00 34.42           C  
ATOM   2252  CB  ALA C  42      20.336 -14.261   2.251  1.00 34.42           C  
ATOM   2253  O   ALA C  42      23.193 -15.618   2.222  1.00 34.42           O  
ATOM   2254  N   ALA C  43      21.537 -17.200   2.400  1.00 37.11           N  
ATOM   2255  CA  ALA C  43      22.495 -18.001   3.157  1.00 37.11           C  
ATOM   2256  C   ALA C  43      23.085 -19.112   2.293  1.00 37.11           C  
ATOM   2257  CB  ALA C  43      21.831 -18.592   4.398  1.00 37.11           C  
ATOM   2258  O   ALA C  43      24.069 -19.749   2.677  1.00 37.11           O  
ATOM   2259  N   LEU C  44      22.082 -19.523   1.029  1.00 34.91           N  
ATOM   2260  CA  LEU C  44      22.503 -20.688   0.258  1.00 34.91           C  
ATOM   2261  C   LEU C  44      23.773 -20.388  -0.531  1.00 34.91           C  
ATOM   2262  CB  LEU C  44      21.389 -21.132  -0.694  1.00 34.91           C  
ATOM   2263  O   LEU C  44      23.909 -19.306  -1.108  1.00 34.91           O  
ATOM   2264  CG  LEU C  44      20.214 -21.879  -0.061  1.00 34.91           C  
ATOM   2265  CD1 LEU C  44      18.958 -21.707  -0.908  1.00 34.91           C  
ATOM   2266  CD2 LEU C  44      20.550 -23.356   0.113  1.00 34.91           C  
ATOM   2267  N   PRO C  45      24.482 -20.969  -0.240  1.00 35.13           N  
ATOM   2268  CA  PRO C  45      25.711 -20.831  -1.024  1.00 35.13           C  
ATOM   2269  C   PRO C  45      25.463 -20.905  -2.529  1.00 35.13           C  
ATOM   2270  CB  PRO C  45      26.564 -22.012  -0.553  1.00 35.13           C  
ATOM   2271  O   PRO C  45      24.542 -21.595  -2.973  1.00 35.13           O  
ATOM   2272  CG  PRO C  45      25.691 -22.755   0.406  1.00 35.13           C  
ATOM   2273  CD  PRO C  45      24.377 -22.035   0.511  1.00 35.13           C  
ATOM   2274  N   ARG C  46      25.190 -20.427  -3.563  1.00 33.48           N  
ATOM   2275  CA  ARG C  46      25.197 -20.414  -5.022  1.00 33.48           C  
ATOM   2276  C   ARG C  46      25.489 -21.802  -5.581  1.00 33.48           C  
ATOM   2277  CB  ARG C  46      26.226 -19.410  -5.547  1.00 33.48           C  
ATOM   2278  O   ARG C  46      26.481 -22.431  -5.207  1.00 33.48           O  
ATOM   2279  CG  ARG C  46      25.736 -17.971  -5.552  1.00 33.48           C  
ATOM   2280  CD  ARG C  46      26.701 -17.050  -6.286  1.00 33.48           C  
ATOM   2281  NE  ARG C  46      26.234 -15.666  -6.281  1.00 33.48           N  
ATOM   2282  NH1 ARG C  46      28.060 -14.828  -7.421  1.00 33.48           N  
ATOM   2283  NH2 ARG C  46      26.374 -13.424  -6.758  1.00 33.48           N  
ATOM   2284  CZ  ARG C  46      26.890 -14.643  -6.820  1.00 33.48           C  
ATOM   2285  N   ARG C  47      24.435 -22.959  -5.967  1.00 32.90           N  
ATOM   2286  CA  ARG C  47      24.677 -24.272  -6.556  1.00 32.90           C  
ATOM   2287  C   ARG C  47      25.400 -24.149  -7.893  1.00 32.90           C  
ATOM   2288  CB  ARG C  47      23.360 -25.030  -6.740  1.00 32.90           C  
ATOM   2289  O   ARG C  47      25.060 -23.291  -8.711  1.00 32.90           O  
ATOM   2290  CG  ARG C  47      22.876 -25.739  -5.486  1.00 32.90           C  
ATOM   2291  CD  ARG C  47      21.662 -26.614  -5.765  1.00 32.90           C  
ATOM   2292  NE  ARG C  47      20.978 -26.996  -4.533  1.00 32.90           N  
ATOM   2293  NH1 ARG C  47      19.989 -28.884  -5.423  1.00 32.90           N  
ATOM   2294  NH2 ARG C  47      19.624 -28.318  -3.232  1.00 32.90           N  
ATOM   2295  CZ  ARG C  47      20.198 -28.065  -4.399  1.00 32.90           C  
ATOM   2296  N   ARG C  48      26.155 -24.286  -8.094  1.00 33.64           N  
ATOM   2297  CA  ARG C  48      27.010 -24.466  -9.263  1.00 33.64           C  
ATOM   2298  C   ARG C  48      26.415 -25.489 -10.224  1.00 33.64           C  
ATOM   2299  CB  ARG C  48      28.415 -24.901  -8.839  1.00 33.64           C  
ATOM   2300  O   ARG C  48      25.947 -26.548  -9.801  1.00 33.64           O  
ATOM   2301  CG  ARG C  48      29.476 -23.829  -9.033  1.00 33.64           C  
ATOM   2302  CD  ARG C  48      30.859 -24.326  -8.636  1.00 33.64           C  
ATOM   2303  NE  ARG C  48      31.717 -23.233  -8.189  1.00 33.64           N  
ATOM   2304  NH1 ARG C  48      33.682 -24.437  -8.342  1.00 33.64           N  
ATOM   2305  NH2 ARG C  48      33.722 -22.254  -7.645  1.00 33.64           N  
ATOM   2306  CZ  ARG C  48      33.039 -23.310  -8.060  1.00 33.64           C  
ATOM   2307  N   TYR C  49      25.697 -25.453 -11.341  1.00 33.07           N  
ATOM   2308  CA  TYR C  49      25.176 -26.308 -12.401  1.00 33.07           C  
ATOM   2309  C   TYR C  49      26.227 -27.312 -12.860  1.00 33.07           C  
ATOM   2310  CB  TYR C  49      24.706 -25.464 -13.590  1.00 33.07           C  
ATOM   2311  O   TYR C  49      27.398 -26.963 -13.023  1.00 33.07           O  
ATOM   2312  CG  TYR C  49      23.392 -24.760 -13.354  1.00 33.07           C  
ATOM   2313  CD1 TYR C  49      22.181 -25.413 -13.571  1.00 33.07           C  
ATOM   2314  CD2 TYR C  49      23.359 -23.441 -12.915  1.00 33.07           C  
ATOM   2315  CE1 TYR C  49      20.968 -24.768 -13.357  1.00 33.07           C  
ATOM   2316  CE2 TYR C  49      22.151 -22.786 -12.697  1.00 33.07           C  
ATOM   2317  OH  TYR C  49      19.765 -22.813 -12.706  1.00 33.07           O  
ATOM   2318  CZ  TYR C  49      20.963 -23.457 -12.920  1.00 33.07           C  
ATOM   2319  N   PRO C  50      25.677 -28.423 -12.854  1.00 35.43           N  
ATOM   2320  CA  PRO C  50      26.611 -29.463 -13.293  1.00 35.43           C  
ATOM   2321  C   PRO C  50      27.159 -29.209 -14.695  1.00 35.43           C  
ATOM   2322  CB  PRO C  50      25.762 -30.736 -13.260  1.00 35.43           C  
ATOM   2323  O   PRO C  50      26.491 -28.579 -15.518  1.00 35.43           O  
ATOM   2324  CG  PRO C  50      24.386 -30.269 -12.910  1.00 35.43           C  
ATOM   2325  CD  PRO C  50      24.425 -28.782 -12.704  1.00 35.43           C  
ATOM   2326  N   GLN C  51      27.850 -29.203 -15.178  1.00 35.00           N  
ATOM   2327  CA  GLN C  51      28.631 -29.184 -16.410  1.00 35.00           C  
ATOM   2328  C   GLN C  51      27.929 -29.963 -17.519  1.00 35.00           C  
ATOM   2329  CB  GLN C  51      30.028 -29.758 -16.169  1.00 35.00           C  
ATOM   2330  O   GLN C  51      27.388 -31.044 -17.279  1.00 35.00           O  
ATOM   2331  CG  GLN C  51      31.012 -28.756 -15.580  1.00 35.00           C  
ATOM   2332  CD  GLN C  51      32.439 -28.998 -16.034  1.00 35.00           C  
ATOM   2333  NE2 GLN C  51      33.361 -28.168 -15.558  1.00 35.00           N  
ATOM   2334  OE1 GLN C  51      32.711 -29.924 -16.804  1.00 35.00           O  
ATOM   2335  N   PRO C  52      27.405 -29.589 -18.932  1.00 35.52           N  
ATOM   2336  CA  PRO C  52      26.695 -30.261 -20.023  1.00 35.52           C  
ATOM   2337  C   PRO C  52      27.223 -31.669 -20.291  1.00 35.52           C  
ATOM   2338  CB  PRO C  52      26.945 -29.346 -21.224  1.00 35.52           C  
ATOM   2339  O   PRO C  52      28.423 -31.919 -20.153  1.00 35.52           O  
ATOM   2340  CG  PRO C  52      27.864 -28.285 -20.711  1.00 35.52           C  
ATOM   2341  CD  PRO C  52      28.120 -28.539 -19.253  1.00 35.52           C  
ATOM   2342  N   PRO C  53      26.334 -32.468 -20.719  1.00 39.91           N  
ATOM   2343  CA  PRO C  53      26.851 -33.774 -21.135  1.00 39.91           C  
ATOM   2344  C   PRO C  53      27.792 -33.682 -22.333  1.00 39.91           C  
ATOM   2345  CB  PRO C  53      25.585 -34.556 -21.494  1.00 39.91           C  
ATOM   2346  O   PRO C  53      27.761 -32.695 -23.073  1.00 39.91           O  
ATOM   2347  CG  PRO C  53      24.489 -33.540 -21.472  1.00 39.91           C  
ATOM   2348  CD  PRO C  53      25.052 -32.242 -20.967  1.00 39.91           C  
ATOM   2349  N   VAL C  54      27.998 -34.197 -22.879  1.00 41.07           N  
ATOM   2350  CA  VAL C  54      29.078 -34.649 -23.750  1.00 41.07           C  
ATOM   2351  C   VAL C  54      28.646 -34.538 -25.210  1.00 41.07           C  
ATOM   2352  CB  VAL C  54      29.497 -36.101 -23.427  1.00 41.07           C  
ATOM   2353  O   VAL C  54      29.477 -34.325 -26.096  1.00 41.07           O  
ATOM   2354  CG1 VAL C  54      31.001 -36.285 -23.621  1.00 41.07           C  
ATOM   2355  CG2 VAL C  54      29.090 -36.469 -22.001  1.00 41.07           C  
ATOM   2356  N   SER C  55      27.267 -34.578 -25.688  1.00 39.20           N  
ATOM   2357  CA  SER C  55      27.077 -34.261 -27.100  1.00 39.20           C  
ATOM   2358  C   SER C  55      26.659 -32.806 -27.288  1.00 39.20           C  
ATOM   2359  CB  SER C  55      26.028 -35.185 -27.720  1.00 39.20           C  
ATOM   2360  O   SER C  55      25.870 -32.275 -26.504  1.00 39.20           O  
ATOM   2361  OG  SER C  55      24.734 -34.614 -27.624  1.00 39.20           O  
ATOM   2362  N   GLY C  56      26.965 -32.659 -28.096  1.00 46.85           N  
ATOM   2363  CA  GLY C  56      26.892 -31.240 -28.404  1.00 46.85           C  
ATOM   2364  C   GLY C  56      25.475 -30.755 -28.648  1.00 46.85           C  
ATOM   2365  O   GLY C  56      25.069 -29.719 -28.119  1.00 46.85           O  
ATOM   2366  N   ALA C  57      24.848 -31.746 -29.604  1.00 52.61           N  
ATOM   2367  CA  ALA C  57      23.487 -31.380 -29.988  1.00 52.61           C  
ATOM   2368  C   ALA C  57      22.544 -31.438 -28.789  1.00 52.61           C  
ATOM   2369  CB  ALA C  57      22.984 -32.297 -31.101  1.00 52.61           C  
ATOM   2370  O   ALA C  57      21.682 -30.571 -28.628  1.00 52.61           O  
ATOM   2371  N   ALA C  58      22.980 -32.333 -28.050  1.00 53.47           N  
ATOM   2372  CA  ALA C  58      22.168 -32.504 -26.848  1.00 53.47           C  
ATOM   2373  C   ALA C  58      22.431 -31.386 -25.844  1.00 53.47           C  
ATOM   2374  CB  ALA C  58      22.442 -33.864 -26.210  1.00 53.47           C  
ATOM   2375  O   ALA C  58      21.499 -30.867 -25.224  1.00 53.47           O  
ATOM   2376  N   THR C  59      23.318 -31.069 -26.105  1.00 62.52           N  
ATOM   2377  CA  THR C  59      23.725 -29.995 -25.206  1.00 62.52           C  
ATOM   2378  C   THR C  59      23.145 -28.659 -25.661  1.00 62.52           C  
ATOM   2379  CB  THR C  59      25.259 -29.889 -25.119  1.00 62.52           C  
ATOM   2380  O   THR C  59      22.663 -27.874 -24.842  1.00 62.52           O  
ATOM   2381  CG2 THR C  59      25.681 -28.853 -24.083  1.00 62.52           C  
ATOM   2382  OG1 THR C  59      25.800 -31.164 -24.752  1.00 62.52           O  
ATOM   2383  N   LEU C  60      23.132 -28.395 -27.032  1.00 67.97           N  
ATOM   2384  CA  LEU C  60      22.569 -27.171 -27.592  1.00 67.97           C  
ATOM   2385  C   LEU C  60      21.068 -27.096 -27.335  1.00 67.97           C  
ATOM   2386  CB  LEU C  60      22.846 -27.094 -29.096  1.00 67.97           C  
ATOM   2387  O   LEU C  60      20.545 -26.034 -26.991  1.00 67.97           O  
ATOM   2388  CG  LEU C  60      23.414 -25.771 -29.613  1.00 67.97           C  
ATOM   2389  CD1 LEU C  60      24.753 -26.003 -30.305  1.00 67.97           C  
ATOM   2390  CD2 LEU C  60      22.426 -25.099 -30.561  1.00 67.97           C  
ATOM   2391  N   GLN C  61      20.610 -28.273 -27.615  1.00 68.18           N  
ATOM   2392  CA  GLN C  61      19.172 -28.331 -27.378  1.00 68.18           C  
ATOM   2393  C   GLN C  61      18.845 -28.066 -25.911  1.00 68.18           C  
ATOM   2394  CB  GLN C  61      18.611 -29.689 -27.804  1.00 68.18           C  
ATOM   2395  O   GLN C  61      17.890 -27.350 -25.602  1.00 68.18           O  
ATOM   2396  CG  GLN C  61      18.278 -29.779 -29.287  1.00 68.18           C  
ATOM   2397  CD  GLN C  61      17.781 -31.153 -29.694  1.00 68.18           C  
ATOM   2398  NE2 GLN C  61      17.203 -31.245 -30.887  1.00 68.18           N  
ATOM   2399  OE1 GLN C  61      17.917 -32.125 -28.944  1.00 68.18           O  
ATOM   2400  N   GLU C  62      19.600 -28.554 -25.198  1.00 66.81           N  
ATOM   2401  CA  GLU C  62      19.420 -28.351 -23.764  1.00 66.81           C  
ATOM   2402  C   GLU C  62      19.666 -26.896 -23.376  1.00 66.81           C  
ATOM   2403  CB  GLU C  62      20.350 -29.272 -22.970  1.00 66.81           C  
ATOM   2404  O   GLU C  62      18.921 -26.327 -22.575  1.00 66.81           O  
ATOM   2405  CG  GLU C  62      19.683 -29.941 -21.777  1.00 66.81           C  
ATOM   2406  CD  GLU C  62      20.500 -31.082 -21.194  1.00 66.81           C  
ATOM   2407  OE1 GLU C  62      20.018 -31.757 -20.255  1.00 66.81           O  
ATOM   2408  OE2 GLU C  62      21.632 -31.304 -21.679  1.00 66.81           O  
ATOM   2409  N   LEU C  63      20.649 -26.305 -23.920  1.00 69.08           N  
ATOM   2410  CA  LEU C  63      20.957 -24.902 -23.665  1.00 69.08           C  
ATOM   2411  C   LEU C  63      19.837 -23.999 -24.170  1.00 69.08           C  
ATOM   2412  CB  LEU C  63      22.280 -24.514 -24.331  1.00 69.08           C  
ATOM   2413  O   LEU C  63      19.449 -23.045 -23.492  1.00 69.08           O  
ATOM   2414  CG  LEU C  63      23.549 -24.768 -23.516  1.00 69.08           C  
ATOM   2415  CD1 LEU C  63      24.760 -24.868 -24.437  1.00 69.08           C  
ATOM   2416  CD2 LEU C  63      23.749 -23.666 -22.480  1.00 69.08           C  
ATOM   2417  N   GLN C  64      19.410 -24.367 -25.322  1.00 71.10           N  
ATOM   2418  CA  GLN C  64      18.299 -23.591 -25.864  1.00 71.10           C  
ATOM   2419  C   GLN C  64      17.063 -23.706 -24.977  1.00 71.10           C  
ATOM   2420  CB  GLN C  64      17.969 -24.048 -27.286  1.00 71.10           C  
ATOM   2421  O   GLN C  64      16.360 -22.719 -24.752  1.00 71.10           O  
ATOM   2422  CG  GLN C  64      16.945 -23.169 -27.992  1.00 71.10           C  
ATOM   2423  CD  GLN C  64      17.480 -21.787 -28.314  1.00 71.10           C  
ATOM   2424  NE2 GLN C  64      16.752 -20.757 -27.896  1.00 71.10           N  
ATOM   2425  OE1 GLN C  64      18.539 -21.645 -28.932  1.00 71.10           O  
ATOM   2426  N   ALA C  65      16.908 -24.887 -24.611  1.00 70.21           N  
ATOM   2427  CA  ALA C  65      15.778 -25.099 -23.711  1.00 70.21           C  
ATOM   2428  C   ALA C  65      15.946 -24.302 -22.421  1.00 70.21           C  
ATOM   2429  CB  ALA C  65      15.620 -26.585 -23.397  1.00 70.21           C  
ATOM   2430  O   ALA C  65      14.981 -23.734 -21.904  1.00 70.21           O  
ATOM   2431  N   GLN C  66      17.137 -24.267 -22.054  1.00 69.74           N  
ATOM   2432  CA  GLN C  66      17.432 -23.499 -20.849  1.00 69.74           C  
ATOM   2433  C   GLN C  66      17.223 -22.006 -21.083  1.00 69.74           C  
ATOM   2434  CB  GLN C  66      18.865 -23.761 -20.382  1.00 69.74           C  
ATOM   2435  O   GLN C  66      16.679 -21.307 -20.225  1.00 69.74           O  
ATOM   2436  CG  GLN C  66      19.040 -25.084 -19.648  1.00 69.74           C  
ATOM   2437  CD  GLN C  66      20.468 -25.319 -19.195  1.00 69.74           C  
ATOM   2438  NE2 GLN C  66      20.732 -26.504 -18.655  1.00 69.74           N  
ATOM   2439  OE1 GLN C  66      21.329 -24.443 -19.330  1.00 69.74           O  
ATOM   2440  N   VAL C  67      17.679 -21.518 -22.176  1.00 72.18           N  
ATOM   2441  CA  VAL C  67      17.487 -20.118 -22.539  1.00 72.18           C  
ATOM   2442  C   VAL C  67      15.995 -19.805 -22.623  1.00 72.18           C  
ATOM   2443  CB  VAL C  67      18.179 -19.779 -23.878  1.00 72.18           C  
ATOM   2444  O   VAL C  67      15.539 -18.780 -22.110  1.00 72.18           O  
ATOM   2445  CG1 VAL C  67      17.734 -18.408 -24.383  1.00 72.18           C  
ATOM   2446  CG2 VAL C  67      19.698 -19.827 -23.720  1.00 72.18           C  
ATOM   2447  N   ASP C  68      15.294 -20.678 -23.217  1.00 75.03           N  
ATOM   2448  CA  ASP C  68      13.853 -20.482 -23.352  1.00 75.03           C  
ATOM   2449  C   ASP C  68      13.179 -20.404 -21.984  1.00 75.03           C  
ATOM   2450  CB  ASP C  68      13.233 -21.609 -24.181  1.00 75.03           C  
ATOM   2451  O   ASP C  68      12.330 -19.541 -21.753  1.00 75.03           O  
ATOM   2452  CG  ASP C  68      13.595 -21.530 -25.653  1.00 75.03           C  
ATOM   2453  OD1 ASP C  68      13.398 -22.524 -26.384  1.00 75.03           O  
ATOM   2454  OD2 ASP C  68      14.084 -20.464 -26.087  1.00 75.03           O  
ATOM   2455  N   THR C  69      13.698 -21.190 -21.272  1.00 74.12           N  
ATOM   2456  CA  THR C  69      13.143 -21.215 -19.923  1.00 74.12           C  
ATOM   2457  C   THR C  69      13.485 -19.930 -19.174  1.00 74.12           C  
ATOM   2458  CB  THR C  69      13.660 -22.428 -19.128  1.00 74.12           C  
ATOM   2459  O   THR C  69      12.626 -19.345 -18.511  1.00 74.12           O  
ATOM   2460  CG2 THR C  69      13.077 -22.452 -17.719  1.00 74.12           C  
ATOM   2461  OG1 THR C  69      13.286 -23.633 -19.809  1.00 74.12           O  
ATOM   2462  N   LEU C  70      14.657 -19.569 -19.364  1.00 73.64           N  
ATOM   2463  CA  LEU C  70      15.100 -18.344 -18.708  1.00 73.64           C  
ATOM   2464  C   LEU C  70      14.341 -17.135 -19.243  1.00 73.64           C  
ATOM   2465  CB  LEU C  70      16.605 -18.145 -18.904  1.00 73.64           C  
ATOM   2466  O   LEU C  70      13.968 -16.242 -18.479  1.00 73.64           O  
ATOM   2467  CG  LEU C  70      17.522 -18.952 -17.984  1.00 73.64           C  
ATOM   2468  CD1 LEU C  70      18.963 -18.885 -18.479  1.00 73.64           C  
ATOM   2469  CD2 LEU C  70      17.420 -18.445 -16.549  1.00 73.64           C  
ATOM   2470  N   GLU C  71      14.031 -17.167 -20.490  1.00 73.67           N  
ATOM   2471  CA  GLU C  71      13.280 -16.070 -21.093  1.00 73.67           C  
ATOM   2472  C   GLU C  71      11.839 -16.046 -20.591  1.00 73.67           C  
ATOM   2473  CB  GLU C  71      13.304 -16.178 -22.620  1.00 73.67           C  
ATOM   2474  O   GLU C  71      11.285 -14.977 -20.330  1.00 73.67           O  
ATOM   2475  CG  GLU C  71      14.613 -15.723 -23.248  1.00 73.67           C  
ATOM   2476  CD  GLU C  71      14.621 -15.832 -24.765  1.00 73.67           C  
ATOM   2477  OE1 GLU C  71      15.566 -15.319 -25.406  1.00 73.67           O  
ATOM   2478  OE2 GLU C  71      13.673 -16.436 -25.317  1.00 73.67           O  
ATOM   2479  N   LEU C  72      11.396 -17.129 -20.403  1.00 76.45           N  
ATOM   2480  CA  LEU C  72      10.043 -17.227 -19.868  1.00 76.45           C  
ATOM   2481  C   LEU C  72       9.997 -16.760 -18.417  1.00 76.45           C  
ATOM   2482  CB  LEU C  72       9.528 -18.665 -19.970  1.00 76.45           C  
ATOM   2483  O   LEU C  72       9.102 -16.004 -18.032  1.00 76.45           O  
ATOM   2484  CG  LEU C  72       8.061 -18.888 -19.601  1.00 76.45           C  
ATOM   2485  CD1 LEU C  72       7.150 -18.299 -20.672  1.00 76.45           C  
ATOM   2486  CD2 LEU C  72       7.777 -20.374 -19.408  1.00 76.45           C  
ATOM   2487  N   GLU C  73      10.975 -17.112 -17.852  1.00 74.55           N  
ATOM   2488  CA  GLU C  73      11.061 -16.704 -16.453  1.00 74.55           C  
ATOM   2489  C   GLU C  73      11.263 -15.197 -16.329  1.00 74.55           C  
ATOM   2490  CB  GLU C  73      12.197 -17.448 -15.746  1.00 74.55           C  
ATOM   2491  O   GLU C  73      10.658 -14.553 -15.470  1.00 74.55           O  
ATOM   2492  CG  GLU C  73      11.899 -18.916 -15.479  1.00 74.55           C  
ATOM   2493  CD  GLU C  73      10.719 -19.128 -14.543  1.00 74.55           C  
ATOM   2494  OE1 GLU C  73       9.914 -20.057 -14.782  1.00 74.55           O  
ATOM   2495  OE2 GLU C  73      10.599 -18.359 -13.564  1.00 74.55           O  
ATOM   2496  N   ASN C  74      11.981 -14.797 -17.176  1.00 74.04           N  
ATOM   2497  CA  ASN C  74      12.228 -13.359 -17.186  1.00 74.04           C  
ATOM   2498  C   ASN C  74      10.963 -12.575 -17.526  1.00 74.04           C  
ATOM   2499  CB  ASN C  74      13.347 -13.014 -18.170  1.00 74.04           C  
ATOM   2500  O   ASN C  74      10.683 -11.545 -16.912  1.00 74.04           O  
ATOM   2501  CG  ASN C  74      14.714 -12.990 -17.514  1.00 74.04           C  
ATOM   2502  ND2 ASN C  74      15.736 -13.394 -18.259  1.00 74.04           N  
ATOM   2503  OD1 ASN C  74      14.850 -12.612 -16.348  1.00 74.04           O  
ATOM   2504  N   ALA C  75      10.250 -12.967 -18.418  1.00 76.34           N  
ATOM   2505  CA  ALA C  75       8.998 -12.310 -18.787  1.00 76.34           C  
ATOM   2506  C   ALA C  75       8.002 -12.342 -17.632  1.00 76.34           C  
ATOM   2507  CB  ALA C  75       8.395 -12.970 -20.025  1.00 76.34           C  
ATOM   2508  O   ALA C  75       7.335 -11.343 -17.351  1.00 76.34           O  
ATOM   2509  N   ARG C  76       8.129 -13.353 -17.077  1.00 75.37           N  
ATOM   2510  CA  ARG C  76       7.242 -13.501 -15.928  1.00 75.37           C  
ATOM   2511  C   ARG C  76       7.659 -12.574 -14.791  1.00 75.37           C  
ATOM   2512  CB  ARG C  76       7.230 -14.952 -15.442  1.00 75.37           C  
ATOM   2513  O   ARG C  76       6.820 -11.892 -14.200  1.00 75.37           O  
ATOM   2514  CG  ARG C  76       6.218 -15.224 -14.339  1.00 75.37           C  
ATOM   2515  CD  ARG C  76       6.222 -16.687 -13.919  1.00 75.37           C  
ATOM   2516  NE  ARG C  76       5.459 -16.897 -12.692  1.00 75.37           N  
ATOM   2517  NH1 ARG C  76       3.830 -18.202 -13.684  1.00 75.37           N  
ATOM   2518  NH2 ARG C  76       3.726 -17.738 -11.441  1.00 75.37           N  
ATOM   2519  CZ  ARG C  76       4.340 -17.612 -12.609  1.00 75.37           C  
ATOM   2520  N   LEU C  77       8.931 -12.579 -14.699  1.00 74.16           N  
ATOM   2521  CA  LEU C  77       9.463 -11.735 -13.635  1.00 74.16           C  
ATOM   2522  C   LEU C  77       9.221 -10.260 -13.940  1.00 74.16           C  
ATOM   2523  CB  LEU C  77      10.961 -11.990 -13.446  1.00 74.16           C  
ATOM   2524  O   LEU C  77       8.906  -9.479 -13.039  1.00 74.16           O  
ATOM   2525  CG  LEU C  77      11.342 -13.283 -12.725  1.00 74.16           C  
ATOM   2526  CD1 LEU C  77      12.847 -13.515 -12.812  1.00 74.16           C  
ATOM   2527  CD2 LEU C  77      10.887 -13.239 -11.270  1.00 74.16           C  
ATOM   2528  N   ARG C  78       9.296  -9.938 -15.188  1.00 73.99           N  
ATOM   2529  CA  ARG C  78       9.032  -8.561 -15.595  1.00 73.99           C  
ATOM   2530  C   ARG C  78       7.576  -8.184 -15.341  1.00 73.99           C  
ATOM   2531  CB  ARG C  78       9.374  -8.361 -17.073  1.00 73.99           C  
ATOM   2532  O   ARG C  78       7.289  -7.088 -14.855  1.00 73.99           O  
ATOM   2533  CG  ARG C  78      10.862  -8.200 -17.344  1.00 73.99           C  
ATOM   2534  CD  ARG C  78      11.137  -7.888 -18.809  1.00 73.99           C  
ATOM   2535  NE  ARG C  78      12.568  -7.878 -19.098  1.00 73.99           N  
ATOM   2536  NH1 ARG C  78      12.350  -8.702 -21.245  1.00 73.99           N  
ATOM   2537  NH2 ARG C  78      14.427  -8.215 -20.404  1.00 73.99           N  
ATOM   2538  CZ  ARG C  78      13.112  -8.265 -20.248  1.00 73.99           C  
ATOM   2539  N   ARG C  79       6.804  -9.108 -15.654  1.00 75.20           N  
ATOM   2540  CA  ARG C  79       5.386  -8.876 -15.399  1.00 75.20           C  
ATOM   2541  C   ARG C  79       5.114  -8.739 -13.904  1.00 75.20           C  
ATOM   2542  CB  ARG C  79       4.542 -10.010 -15.983  1.00 75.20           C  
ATOM   2543  O   ARG C  79       4.399  -7.829 -13.479  1.00 75.20           O  
ATOM   2544  CG  ARG C  79       3.046  -9.737 -15.966  1.00 75.20           C  
ATOM   2545  CD  ARG C  79       2.254 -10.894 -16.559  1.00 75.20           C  
ATOM   2546  NE  ARG C  79       2.475 -11.017 -17.997  1.00 75.20           N  
ATOM   2547  NH1 ARG C  79       0.547 -12.224 -18.399  1.00 75.20           N  
ATOM   2548  NH2 ARG C  79       1.956 -11.698 -20.128  1.00 75.20           N  
ATOM   2549  CZ  ARG C  79       1.659 -11.646 -18.838  1.00 75.20           C  
ATOM   2550  N   LEU C  80       5.717  -9.428 -13.296  1.00 74.95           N  
ATOM   2551  CA  LEU C  80       5.528  -9.417 -11.849  1.00 74.95           C  
ATOM   2552  C   LEU C  80       6.112  -8.149 -11.235  1.00 74.95           C  
ATOM   2553  CB  LEU C  80       6.176 -10.650 -11.214  1.00 74.95           C  
ATOM   2554  O   LEU C  80       5.620  -7.666 -10.212  1.00 74.95           O  
ATOM   2555  CG  LEU C  80       5.396 -11.961 -11.330  1.00 74.95           C  
ATOM   2556  CD1 LEU C  80       6.299 -13.146 -11.006  1.00 74.95           C  
ATOM   2557  CD2 LEU C  80       4.179 -11.942 -10.411  1.00 74.95           C  
ATOM   2558  N   ALA C  81       7.059  -7.746 -11.940  1.00 75.60           N  
ATOM   2559  CA  ALA C  81       7.736  -6.548 -11.449  1.00 75.60           C  
ATOM   2560  C   ALA C  81       6.907  -5.297 -11.725  1.00 75.60           C  
ATOM   2561  CB  ALA C  81       9.117  -6.419 -12.088  1.00 75.60           C  
ATOM   2562  O   ALA C  81       7.045  -4.288 -11.030  1.00 75.60           O  
ATOM   2563  N   LEU C  82       5.975  -5.366 -12.732  1.00 83.13           N  
ATOM   2564  CA  LEU C  82       5.294  -4.158 -13.185  1.00 83.13           C  
ATOM   2565  C   LEU C  82       3.817  -4.192 -12.805  1.00 83.13           C  
ATOM   2566  CB  LEU C  82       5.440  -3.995 -14.700  1.00 83.13           C  
ATOM   2567  O   LEU C  82       3.157  -3.151 -12.770  1.00 83.13           O  
ATOM   2568  CG  LEU C  82       6.860  -3.782 -15.225  1.00 83.13           C  
ATOM   2569  CD1 LEU C  82       6.875  -3.833 -16.750  1.00 83.13           C  
ATOM   2570  CD2 LEU C  82       7.424  -2.457 -14.724  1.00 83.13           C  
ATOM   2571  N   THR C  83       3.303  -5.371 -12.519  1.00 86.50           N  
ATOM   2572  CA  THR C  83       1.855  -5.446 -12.367  1.00 86.50           C  
ATOM   2573  C   THR C  83       1.483  -6.016 -11.001  1.00 86.50           C  
ATOM   2574  CB  THR C  83       1.220  -6.306 -13.475  1.00 86.50           C  
ATOM   2575  O   THR C  83       2.267  -6.750 -10.395  1.00 86.50           O  
ATOM   2576  CG2 THR C  83       1.499  -5.719 -14.855  1.00 86.50           C  
ATOM   2577  OG1 THR C  83       1.762  -7.631 -13.413  1.00 86.50           O  
ATOM   2578  N   ASP C  84       0.313  -5.473 -10.529  1.00 88.26           N  
ATOM   2579  CA  ASP C  84      -0.303  -6.069  -9.348  1.00 88.26           C  
ATOM   2580  C   ASP C  84      -0.923  -7.425  -9.676  1.00 88.26           C  
ATOM   2581  CB  ASP C  84      -1.363  -5.133  -8.764  1.00 88.26           C  
ATOM   2582  O   ASP C  84      -1.751  -7.531 -10.584  1.00 88.26           O  
ATOM   2583  CG  ASP C  84      -2.161  -5.768  -7.639  1.00 88.26           C  
ATOM   2584  OD1 ASP C  84      -3.369  -6.034  -7.822  1.00 88.26           O  
ATOM   2585  OD2 ASP C  84      -1.578  -6.003  -6.559  1.00 88.26           O  
ATOM   2586  N   ASP C  85      -0.484  -8.414  -8.839  1.00 84.49           N  
ATOM   2587  CA  ASP C  85      -0.843  -9.795  -9.144  1.00 84.49           C  
ATOM   2588  C   ASP C  85      -2.344 -10.023  -8.976  1.00 84.49           C  
ATOM   2589  CB  ASP C  85      -0.061 -10.763  -8.254  1.00 84.49           C  
ATOM   2590  O   ASP C  85      -2.947 -10.798  -9.721  1.00 84.49           O  
ATOM   2591  CG  ASP C  85      -0.137 -12.202  -8.733  1.00 84.49           C  
ATOM   2592  OD1 ASP C  85      -0.405 -13.105  -7.911  1.00 84.49           O  
ATOM   2593  OD2 ASP C  85       0.075 -12.436  -9.942  1.00 84.49           O  
ATOM   2594  N   LEU C  86      -3.034  -9.318  -8.258  1.00 88.10           N  
ATOM   2595  CA  LEU C  86      -4.438  -9.540  -7.929  1.00 88.10           C  
ATOM   2596  C   LEU C  86      -5.349  -8.912  -8.978  1.00 88.10           C  
ATOM   2597  CB  LEU C  86      -4.761  -8.968  -6.546  1.00 88.10           C  
ATOM   2598  O   LEU C  86      -6.276  -9.560  -9.470  1.00 88.10           O  
ATOM   2599  CG  LEU C  86      -6.198  -9.153  -6.055  1.00 88.10           C  
ATOM   2600  CD1 LEU C  86      -6.528 -10.636  -5.927  1.00 88.10           C  
ATOM   2601  CD2 LEU C  86      -6.406  -8.436  -4.725  1.00 88.10           C  
ATOM   2602  N   THR C  87      -4.990  -7.724  -9.438  1.00 91.85           N  
ATOM   2603  CA  THR C  87      -5.929  -6.965 -10.257  1.00 91.85           C  
ATOM   2604  C   THR C  87      -5.451  -6.897 -11.705  1.00 91.85           C  
ATOM   2605  CB  THR C  87      -6.120  -5.538  -9.709  1.00 91.85           C  
ATOM   2606  O   THR C  87      -6.232  -6.588 -12.607  1.00 91.85           O  
ATOM   2607  CG2 THR C  87      -6.588  -5.564  -8.258  1.00 91.85           C  
ATOM   2608  OG1 THR C  87      -4.876  -4.832  -9.786  1.00 91.85           O  
ATOM   2609  N   GLY C  88      -4.178  -7.129 -11.811  1.00 90.30           N  
ATOM   2610  CA  GLY C  88      -3.593  -6.999 -13.136  1.00 90.30           C  
ATOM   2611  C   GLY C  88      -3.216  -5.571 -13.484  1.00 90.30           C  
ATOM   2612  O   GLY C  88      -2.632  -5.317 -14.540  1.00 90.30           O  
ATOM   2613  N   ALA C  89      -3.500  -4.590 -12.704  1.00 90.71           N  
ATOM   2614  CA  ALA C  89      -3.099  -3.199 -12.898  1.00 90.71           C  
ATOM   2615  C   ALA C  89      -1.607  -3.016 -12.632  1.00 90.71           C  
ATOM   2616  CB  ALA C  89      -3.914  -2.278 -11.993  1.00 90.71           C  
ATOM   2617  O   ALA C  89      -0.962  -3.891 -12.050  1.00 90.71           O  
ATOM   2618  N   TYR C  90      -1.123  -1.912 -13.187  1.00 87.25           N  
ATOM   2619  CA  TYR C  90       0.258  -1.620 -12.822  1.00 87.25           C  
ATOM   2620  C   TYR C  90       0.405  -1.480 -11.311  1.00 87.25           C  
ATOM   2621  CB  TYR C  90       0.739  -0.340 -13.513  1.00 87.25           C  
ATOM   2622  O   TYR C  90      -0.529  -1.052 -10.628  1.00 87.25           O  
ATOM   2623  CG  TYR C  90       0.880  -0.476 -15.010  1.00 87.25           C  
ATOM   2624  CD1 TYR C  90       1.826  -1.335 -15.565  1.00 87.25           C  
ATOM   2625  CD2 TYR C  90       0.070   0.254 -15.872  1.00 87.25           C  
ATOM   2626  CE1 TYR C  90       1.962  -1.462 -16.943  1.00 87.25           C  
ATOM   2627  CE2 TYR C  90       0.196   0.136 -17.252  1.00 87.25           C  
ATOM   2628  OH  TYR C  90       1.273  -0.846 -19.143  1.00 87.25           O  
ATOM   2629  CZ  TYR C  90       1.143  -0.724 -17.778  1.00 87.25           C  
ATOM   2630  N   ASN C  91       1.628  -1.942 -10.851  1.00 85.24           N  
ATOM   2631  CA  ASN C  91       1.846  -1.884  -9.409  1.00 85.24           C  
ATOM   2632  C   ASN C  91       2.473  -0.557  -8.990  1.00 85.24           C  
ATOM   2633  CB  ASN C  91       2.720  -3.052  -8.951  1.00 85.24           C  
ATOM   2634  O   ASN C  91       2.817   0.268  -9.839  1.00 85.24           O  
ATOM   2635  CG  ASN C  91       4.099  -3.032  -9.580  1.00 85.24           C  
ATOM   2636  ND2 ASN C  91       4.725  -4.199  -9.677  1.00 85.24           N  
ATOM   2637  OD1 ASN C  91       4.599  -1.975  -9.975  1.00 85.24           O  
ATOM   2638  N   ARG C  92       2.535  -0.177  -7.799  1.00 84.78           N  
ATOM   2639  CA  ARG C  92       2.998   1.078  -7.214  1.00 84.78           C  
ATOM   2640  C   ARG C  92       4.425   1.391  -7.650  1.00 84.78           C  
ATOM   2641  CB  ARG C  92       2.917   1.022  -5.687  1.00 84.78           C  
ATOM   2642  O   ARG C  92       4.765   2.551  -7.893  1.00 84.78           O  
ATOM   2643  CG  ARG C  92       3.410   2.283  -4.997  1.00 84.78           C  
ATOM   2644  CD  ARG C  92       3.402   2.137  -3.482  1.00 84.78           C  
ATOM   2645  NE  ARG C  92       4.007   3.294  -2.826  1.00 84.78           N  
ATOM   2646  NH1 ARG C  92       4.187   2.285  -0.755  1.00 84.78           N  
ATOM   2647  NH2 ARG C  92       4.907   4.441  -1.052  1.00 84.78           N  
ATOM   2648  CZ  ARG C  92       4.365   3.337  -1.546  1.00 84.78           C  
ATOM   2649  N   ARG C  93       5.169   0.332  -7.788  1.00 80.83           N  
ATOM   2650  CA  ARG C  93       6.568   0.534  -8.151  1.00 80.83           C  
ATOM   2651  C   ARG C  93       6.689   1.172  -9.531  1.00 80.83           C  
ATOM   2652  CB  ARG C  93       7.329  -0.793  -8.118  1.00 80.83           C  
ATOM   2653  O   ARG C  93       7.601   1.963  -9.777  1.00 80.83           O  
ATOM   2654  CG  ARG C  93       7.542  -1.347  -6.719  1.00 80.83           C  
ATOM   2655  CD  ARG C  93       8.317  -2.657  -6.742  1.00 80.83           C  
ATOM   2656  NE  ARG C  93       8.425  -3.243  -5.409  1.00 80.83           N  
ATOM   2657  NH1 ARG C  93       9.609  -5.103  -6.098  1.00 80.83           N  
ATOM   2658  NH2 ARG C  93       9.076  -4.833  -3.885  1.00 80.83           N  
ATOM   2659  CZ  ARG C  93       9.037  -4.392  -5.134  1.00 80.83           C  
ATOM   2660  N   TYR C  94       5.735   0.809 -10.299  1.00 81.26           N  
ATOM   2661  CA  TYR C  94       5.787   1.310 -11.667  1.00 81.26           C  
ATOM   2662  C   TYR C  94       5.028   2.626 -11.795  1.00 81.26           C  
ATOM   2663  CB  TYR C  94       5.209   0.278 -12.641  1.00 81.26           C  
ATOM   2664  O   TYR C  94       5.167   3.336 -12.793  1.00 81.26           O  
ATOM   2665  CG  TYR C  94       5.468   0.602 -14.092  1.00 81.26           C  
ATOM   2666  CD1 TYR C  94       4.414   0.832 -14.974  1.00 81.26           C  
ATOM   2667  CD2 TYR C  94       6.766   0.677 -14.586  1.00 81.26           C  
ATOM   2668  CE1 TYR C  94       4.647   1.128 -16.312  1.00 81.26           C  
ATOM   2669  CE2 TYR C  94       7.011   0.972 -15.923  1.00 81.26           C  
ATOM   2670  OH  TYR C  94       6.184   1.489 -18.101  1.00 81.26           O  
ATOM   2671  CZ  TYR C  94       5.947   1.196 -16.777  1.00 81.26           C  
ATOM   2672  N   PHE C  95       4.335   2.991 -10.888  1.00 82.89           N  
ATOM   2673  CA  PHE C  95       3.454   4.150 -10.956  1.00 82.89           C  
ATOM   2674  C   PHE C  95       4.255   5.427 -11.183  1.00 82.89           C  
ATOM   2675  CB  PHE C  95       2.625   4.273  -9.673  1.00 82.89           C  
ATOM   2676  O   PHE C  95       3.912   6.235 -12.048  1.00 82.89           O  
ATOM   2677  CG  PHE C  95       1.765   5.506  -9.621  1.00 82.89           C  
ATOM   2678  CD1 PHE C  95       1.987   6.485  -8.661  1.00 82.89           C  
ATOM   2679  CD2 PHE C  95       0.734   5.687 -10.534  1.00 82.89           C  
ATOM   2680  CE1 PHE C  95       1.193   7.629  -8.610  1.00 82.89           C  
ATOM   2681  CE2 PHE C  95      -0.064   6.827 -10.490  1.00 82.89           C  
ATOM   2682  CZ  PHE C  95       0.166   7.796  -9.527  1.00 82.89           C  
ATOM   2683  N   ALA C  96       5.330   5.560 -10.393  1.00 83.50           N  
ATOM   2684  CA  ALA C  96       6.126   6.779 -10.518  1.00 83.50           C  
ATOM   2685  C   ALA C  96       6.702   6.916 -11.925  1.00 83.50           C  
ATOM   2686  CB  ALA C  96       7.249   6.790  -9.484  1.00 83.50           C  
ATOM   2687  O   ALA C  96       6.663   7.998 -12.515  1.00 83.50           O  
ATOM   2688  N   THR C  97       7.169   5.813 -12.365  1.00 83.82           N  
ATOM   2689  CA  THR C  97       7.728   5.807 -13.712  1.00 83.82           C  
ATOM   2690  C   THR C  97       6.644   6.087 -14.749  1.00 83.82           C  
ATOM   2691  CB  THR C  97       8.409   4.462 -14.028  1.00 83.82           C  
ATOM   2692  O   THR C  97       6.844   6.893 -15.660  1.00 83.82           O  
ATOM   2693  CG2 THR C  97       8.981   4.454 -15.442  1.00 83.82           C  
ATOM   2694  OG1 THR C  97       9.472   4.239 -13.093  1.00 83.82           O  
ATOM   2695  N   MET C  98       5.607   5.515 -14.542  1.00 80.84           N  
ATOM   2696  CA  MET C  98       4.474   5.688 -15.446  1.00 80.84           C  
ATOM   2697  C   MET C  98       4.025   7.145 -15.483  1.00 80.84           C  
ATOM   2698  CB  MET C  98       3.308   4.792 -15.026  1.00 80.84           C  
ATOM   2699  O   MET C  98       3.826   7.710 -16.560  1.00 80.84           O  
ATOM   2700  CG  MET C  98       2.080   4.928 -15.911  1.00 80.84           C  
ATOM   2701  SD  MET C  98       0.568   4.249 -15.125  1.00 80.84           S  
ATOM   2702  CE  MET C  98       0.363   5.423 -13.757  1.00 80.84           C  
ATOM   2703  N   LEU C  99       3.869   7.727 -14.403  1.00 85.59           N  
ATOM   2704  CA  LEU C  99       3.400   9.105 -14.309  1.00 85.59           C  
ATOM   2705  C   LEU C  99       4.441  10.073 -14.861  1.00 85.59           C  
ATOM   2706  CB  LEU C  99       3.072   9.462 -12.857  1.00 85.59           C  
ATOM   2707  O   LEU C  99       4.100  11.014 -15.580  1.00 85.59           O  
ATOM   2708  CG  LEU C  99       2.519  10.867 -12.613  1.00 85.59           C  
ATOM   2709  CD1 LEU C  99       1.323  11.131 -13.521  1.00 85.59           C  
ATOM   2710  CD2 LEU C  99       2.134  11.043 -11.148  1.00 85.59           C  
ATOM   2711  N   ARG C 100       5.684   9.819 -14.576  1.00 85.21           N  
ATOM   2712  CA  ARG C 100       6.754  10.658 -15.105  1.00 85.21           C  
ATOM   2713  C   ARG C 100       6.770  10.629 -16.630  1.00 85.21           C  
ATOM   2714  CB  ARG C 100       8.111  10.209 -14.559  1.00 85.21           C  
ATOM   2715  O   ARG C 100       6.871  11.675 -17.275  1.00 85.21           O  
ATOM   2716  CG  ARG C 100       8.433  10.761 -13.179  1.00 85.21           C  
ATOM   2717  CD  ARG C 100       9.833  10.370 -12.728  1.00 85.21           C  
ATOM   2718  NE  ARG C 100       9.848   9.930 -11.335  1.00 85.21           N  
ATOM   2719  NH1 ARG C 100      11.592   8.440 -11.607  1.00 85.21           N  
ATOM   2720  NH2 ARG C 100      10.608   8.698  -9.553  1.00 85.21           N  
ATOM   2721  CZ  ARG C 100      10.683   9.024 -10.835  1.00 85.21           C  
ATOM   2722  N   ASP C 101       6.662   9.467 -17.146  1.00 84.00           N  
ATOM   2723  CA  ASP C 101       6.669   9.297 -18.596  1.00 84.00           C  
ATOM   2724  C   ASP C 101       5.463   9.982 -19.234  1.00 84.00           C  
ATOM   2725  CB  ASP C 101       6.686   7.812 -18.962  1.00 84.00           C  
ATOM   2726  O   ASP C 101       5.591  10.638 -20.270  1.00 84.00           O  
ATOM   2727  CG  ASP C 101       8.021   7.146 -18.680  1.00 84.00           C  
ATOM   2728  OD1 ASP C 101       8.100   5.899 -18.713  1.00 84.00           O  
ATOM   2729  OD2 ASP C 101       9.003   7.875 -18.420  1.00 84.00           O  
ATOM   2730  N   ALA C 102       4.347   9.844 -18.581  1.00 84.53           N  
ATOM   2731  CA  ALA C 102       3.130  10.467 -19.095  1.00 84.53           C  
ATOM   2732  C   ALA C 102       3.248  11.988 -19.089  1.00 84.53           C  
ATOM   2733  CB  ALA C 102       1.920  10.026 -18.275  1.00 84.53           C  
ATOM   2734  O   ALA C 102       2.832  12.653 -20.040  1.00 84.53           O  
ATOM   2735  N   LEU C 103       3.872  12.545 -18.091  1.00 83.59           N  
ATOM   2736  CA  LEU C 103       4.032  13.990 -17.965  1.00 83.59           C  
ATOM   2737  C   LEU C 103       5.031  14.518 -18.988  1.00 83.59           C  
ATOM   2738  CB  LEU C 103       4.490  14.357 -16.551  1.00 83.59           C  
ATOM   2739  O   LEU C 103       4.851  15.610 -19.533  1.00 83.59           O  
ATOM   2740  CG  LEU C 103       3.435  14.251 -15.448  1.00 83.59           C  
ATOM   2741  CD1 LEU C 103       4.093  14.347 -14.075  1.00 83.59           C  
ATOM   2742  CD2 LEU C 103       2.375  15.334 -15.615  1.00 83.59           C  
ATOM   2743  N   ARG C 104       5.945  13.637 -19.241  1.00 79.22           N  
ATOM   2744  CA  ARG C 104       6.966  14.023 -20.210  1.00 79.22           C  
ATOM   2745  C   ARG C 104       6.424  13.952 -21.633  1.00 79.22           C  
ATOM   2746  CB  ARG C 104       8.201  13.130 -20.074  1.00 79.22           C  
ATOM   2747  O   ARG C 104       6.707  14.826 -22.456  1.00 79.22           O  
ATOM   2748  CG  ARG C 104       9.153  13.560 -18.970  1.00 79.22           C  
ATOM   2749  CD  ARG C 104      10.415  12.708 -18.950  1.00 79.22           C  
ATOM   2750  NE  ARG C 104      11.249  13.007 -17.789  1.00 79.22           N  
ATOM   2751  NH1 ARG C 104      13.083  11.821 -18.542  1.00 79.22           N  
ATOM   2752  NH2 ARG C 104      13.165  12.910 -16.527  1.00 79.22           N  
ATOM   2753  CZ  ARG C 104      12.497  12.579 -17.622  1.00 79.22           C  
ATOM   2754  N   GLU C 105       5.616  12.985 -21.904  1.00 70.01           N  
ATOM   2755  CA  GLU C 105       5.133  12.731 -23.258  1.00 70.01           C  
ATOM   2756  C   GLU C 105       3.933  13.614 -23.590  1.00 70.01           C  
ATOM   2757  CB  GLU C 105       4.763  11.256 -23.430  1.00 70.01           C  
ATOM   2758  O   GLU C 105       3.697  13.936 -24.757  1.00 70.01           O  
ATOM   2759  CG  GLU C 105       5.959  10.315 -23.400  1.00 70.01           C  
ATOM   2760  CD  GLU C 105       5.574   8.851 -23.547  1.00 70.01           C  
ATOM   2761  OE1 GLU C 105       6.480   7.988 -23.599  1.00 70.01           O  
ATOM   2762  OE2 GLU C 105       4.358   8.565 -23.611  1.00 70.01           O  
ATOM   2763  N   ARG C 106       3.287  13.855 -22.583  1.00 54.94           N  
ATOM   2764  CA  ARG C 106       2.041  14.565 -22.855  1.00 54.94           C  
ATOM   2765  C   ARG C 106       2.260  16.074 -22.855  1.00 54.94           C  
ATOM   2766  CB  ARG C 106       0.973  14.190 -21.825  1.00 54.94           C  
ATOM   2767  O   ARG C 106       1.477  16.820 -23.447  1.00 54.94           O  
ATOM   2768  CG  ARG C 106       0.022  13.101 -22.293  1.00 54.94           C  
ATOM   2769  CD  ARG C 106      -1.127  12.897 -21.315  1.00 54.94           C  
ATOM   2770  NE  ARG C 106      -2.382  12.619 -22.009  1.00 54.94           N  
ATOM   2771  NH1 ARG C 106      -3.627  12.348 -20.082  1.00 54.94           N  
ATOM   2772  NH2 ARG C 106      -4.621  12.124 -22.135  1.00 54.94           N  
ATOM   2773  CZ  ARG C 106      -3.540  12.364 -21.407  1.00 54.94           C  
ATOM   2774  N   VAL C 107       2.668  16.221 -22.797  1.00 45.31           N  
ATOM   2775  CA  VAL C 107       2.872  17.666 -22.752  1.00 45.31           C  
ATOM   2776  C   VAL C 107       3.226  18.182 -24.145  1.00 45.31           C  
ATOM   2777  CB  VAL C 107       3.978  18.052 -21.744  1.00 45.31           C  
ATOM   2778  O   VAL C 107       2.894  19.316 -24.496  1.00 45.31           O  
ATOM   2779  CG1 VAL C 107       4.044  19.568 -21.569  1.00 45.31           C  
ATOM   2780  CG2 VAL C 107       3.737  17.366 -20.400  1.00 45.31           C  
ATOM   2781  N   ARG C 108       2.580  17.452 -24.488  1.00 47.93           N  
ATOM   2782  CA  ARG C 108       2.806  18.142 -25.754  1.00 47.93           C  
ATOM   2783  C   ARG C 108       1.549  18.131 -26.617  1.00 47.93           C  
ATOM   2784  CB  ARG C 108       3.970  17.503 -26.515  1.00 47.93           C  
ATOM   2785  O   ARG C 108       1.400  18.959 -27.517  1.00 47.93           O  
ATOM   2786  CG  ARG C 108       5.341  17.929 -26.014  1.00 47.93           C  
ATOM   2787  CD  ARG C 108       6.458  17.376 -26.888  1.00 47.93           C  
ATOM   2788  NE  ARG C 108       7.774  17.763 -26.390  1.00 47.93           N  
ATOM   2789  NH1 ARG C 108       8.954  16.612 -28.009  1.00 47.93           N  
ATOM   2790  NH2 ARG C 108      10.071  17.802 -26.400  1.00 47.93           N  
ATOM   2791  CZ  ARG C 108       8.930  17.391 -26.934  1.00 47.93           C  
ATOM   2792  N   GLY C 109       0.943  17.634 -25.973  1.00 55.32           N  
ATOM   2793  CA  GLY C 109      -0.153  17.912 -26.887  1.00 55.32           C  
ATOM   2794  C   GLY C 109      -1.517  17.632 -26.284  1.00 55.32           C  
ATOM   2795  O   GLY C 109      -2.527  18.170 -26.743  1.00 55.32           O  
ATOM   2796  N   GLY C 110      -1.528  17.532 -25.421  1.00 76.35           N  
ATOM   2797  CA  GLY C 110      -2.864  17.404 -24.861  1.00 76.35           C  
ATOM   2798  C   GLY C 110      -2.878  17.407 -23.344  1.00 76.35           C  
ATOM   2799  O   GLY C 110      -1.826  17.313 -22.708  1.00 76.35           O  
ATOM   2800  N   GLY C 111      -3.773  17.791 -22.701  1.00 88.44           N  
ATOM   2801  CA  GLY C 111      -3.943  17.788 -21.257  1.00 88.44           C  
ATOM   2802  C   GLY C 111      -3.956  16.394 -20.660  1.00 88.44           C  
ATOM   2803  O   GLY C 111      -4.239  15.417 -21.357  1.00 88.44           O  
ATOM   2804  N   LEU C 112      -3.579  16.299 -19.481  1.00 90.02           N  
ATOM   2805  CA  LEU C 112      -3.534  15.040 -18.745  1.00 90.02           C  
ATOM   2806  C   LEU C 112      -4.240  15.171 -17.400  1.00 90.02           C  
ATOM   2807  CB  LEU C 112      -2.084  14.595 -18.533  1.00 90.02           C  
ATOM   2808  O   LEU C 112      -4.310  16.264 -16.835  1.00 90.02           O  
ATOM   2809  CG  LEU C 112      -1.883  13.192 -17.957  1.00 90.02           C  
ATOM   2810  CD1 LEU C 112      -2.088  12.139 -19.042  1.00 90.02           C  
ATOM   2811  CD2 LEU C 112      -0.497  13.063 -17.334  1.00 90.02           C  
ATOM   2812  N   ALA C 113      -4.872  14.141 -16.994  1.00 93.91           N  
ATOM   2813  CA  ALA C 113      -5.429  14.105 -15.645  1.00 93.91           C  
ATOM   2814  C   ALA C 113      -4.899  12.905 -14.865  1.00 93.91           C  
ATOM   2815  CB  ALA C 113      -6.954  14.070 -15.699  1.00 93.91           C  
ATOM   2816  O   ALA C 113      -4.848  11.790 -15.389  1.00 93.91           O  
ATOM   2817  N   LEU C 114      -4.362  13.191 -13.704  1.00 93.96           N  
ATOM   2818  CA  LEU C 114      -4.083  12.129 -12.743  1.00 93.96           C  
ATOM   2819  C   LEU C 114      -5.254  11.941 -11.785  1.00 93.96           C  
ATOM   2820  CB  LEU C 114      -2.808  12.441 -11.955  1.00 93.96           C  
ATOM   2821  O   LEU C 114      -5.680  12.891 -11.125  1.00 93.96           O  
ATOM   2822  CG  LEU C 114      -2.445  11.460 -10.839  1.00 93.96           C  
ATOM   2823  CD1 LEU C 114      -2.144  10.083 -11.421  1.00 93.96           C  
ATOM   2824  CD2 LEU C 114      -1.256  11.979 -10.037  1.00 93.96           C  
ATOM   2825  N   CYS C 115      -5.739  10.747 -11.751  1.00 94.83           N  
ATOM   2826  CA  CYS C 115      -6.857  10.417 -10.874  1.00 94.83           C  
ATOM   2827  C   CYS C 115      -6.436   9.413  -9.807  1.00 94.83           C  
ATOM   2828  CB  CYS C 115      -8.025   9.854 -11.684  1.00 94.83           C  
ATOM   2829  O   CYS C 115      -5.970   8.319 -10.128  1.00 94.83           O  
ATOM   2830  SG  CYS C 115      -9.482   9.467 -10.688  1.00 94.83           S  
ATOM   2831  N   LEU C 116      -6.555   9.849  -8.560  1.00 95.31           N  
ATOM   2832  CA  LEU C 116      -6.413   8.941  -7.427  1.00 95.31           C  
ATOM   2833  C   LEU C 116      -7.776   8.577  -6.848  1.00 95.31           C  
ATOM   2834  CB  LEU C 116      -5.536   9.570  -6.342  1.00 95.31           C  
ATOM   2835  O   LEU C 116      -8.630   9.448  -6.664  1.00 95.31           O  
ATOM   2836  CG  LEU C 116      -4.135  10.009  -6.772  1.00 95.31           C  
ATOM   2837  CD1 LEU C 116      -3.379  10.601  -5.588  1.00 95.31           C  
ATOM   2838  CD2 LEU C 116      -3.368   8.835  -7.370  1.00 95.31           C  
ATOM   2839  N   PHE C 117      -8.017   7.249  -6.595  1.00 96.35           N  
ATOM   2840  CA  PHE C 117      -9.293   6.934  -5.964  1.00 96.35           C  
ATOM   2841  C   PHE C 117      -9.153   5.743  -5.024  1.00 96.35           C  
ATOM   2842  CB  PHE C 117     -10.362   6.645  -7.023  1.00 96.35           C  
ATOM   2843  O   PHE C 117      -8.290   4.886  -5.225  1.00 96.35           O  
ATOM   2844  CG  PHE C 117     -10.049   5.458  -7.892  1.00 96.35           C  
ATOM   2845  CD1 PHE C 117      -9.297   5.605  -9.051  1.00 96.35           C  
ATOM   2846  CD2 PHE C 117     -10.508   4.192  -7.550  1.00 96.35           C  
ATOM   2847  CE1 PHE C 117      -9.006   4.507  -9.857  1.00 96.35           C  
ATOM   2848  CE2 PHE C 117     -10.222   3.090  -8.351  1.00 96.35           C  
ATOM   2849  CZ  PHE C 117      -9.471   3.250  -9.505  1.00 96.35           C  
ATOM   2850  N   ASP C 118      -9.973   5.777  -3.942  1.00 94.39           N  
ATOM   2851  CA  ASP C 118     -10.035   4.749  -2.907  1.00 94.39           C  
ATOM   2852  C   ASP C 118     -11.428   4.127  -2.834  1.00 94.39           C  
ATOM   2853  CB  ASP C 118      -9.647   5.332  -1.547  1.00 94.39           C  
ATOM   2854  O   ASP C 118     -12.434   4.835  -2.917  1.00 94.39           O  
ATOM   2855  CG  ASP C 118      -8.186   5.739  -1.471  1.00 94.39           C  
ATOM   2856  OD1 ASP C 118      -7.866   6.916  -1.743  1.00 94.39           O  
ATOM   2857  OD2 ASP C 118      -7.347   4.873  -1.139  1.00 94.39           O  
ATOM   2858  N   ILE C 119     -11.389   2.698  -2.629  1.00 94.43           N  
ATOM   2859  CA  ILE C 119     -12.657   2.074  -2.266  1.00 94.43           C  
ATOM   2860  C   ILE C 119     -13.063   2.510  -0.860  1.00 94.43           C  
ATOM   2861  CB  ILE C 119     -12.573   0.534  -2.347  1.00 94.43           C  
ATOM   2862  O   ILE C 119     -12.277   2.394   0.084  1.00 94.43           O  
ATOM   2863  CG1 ILE C 119     -12.159   0.095  -3.756  1.00 94.43           C  
ATOM   2864  CG2 ILE C 119     -13.908  -0.102  -1.946  1.00 94.43           C  
ATOM   2865  CD1 ILE C 119     -11.891  -1.399  -3.885  1.00 94.43           C  
ATOM   2866  N   ASP C 120     -14.261   2.994  -0.780  1.00 94.18           N  
ATOM   2867  CA  ASP C 120     -14.700   3.536   0.502  1.00 94.18           C  
ATOM   2868  C   ASP C 120     -14.931   2.421   1.520  1.00 94.18           C  
ATOM   2869  CB  ASP C 120     -15.976   4.362   0.328  1.00 94.18           C  
ATOM   2870  O   ASP C 120     -15.528   1.392   1.196  1.00 94.18           O  
ATOM   2871  CG  ASP C 120     -15.766   5.605  -0.518  1.00 94.18           C  
ATOM   2872  OD1 ASP C 120     -16.731   6.079  -1.155  1.00 94.18           O  
ATOM   2873  OD2 ASP C 120     -14.625   6.114  -0.550  1.00 94.18           O  
ATOM   2874  N   ASN C 121     -14.403   2.609   2.680  1.00 91.03           N  
ATOM   2875  CA  ASN C 121     -14.608   1.733   3.828  1.00 91.03           C  
ATOM   2876  C   ASN C 121     -14.140   0.310   3.537  1.00 91.03           C  
ATOM   2877  CB  ASN C 121     -16.079   1.732   4.248  1.00 91.03           C  
ATOM   2878  O   ASN C 121     -14.775  -0.657   3.963  1.00 91.03           O  
ATOM   2879  CG  ASN C 121     -16.581   3.114   4.619  1.00 91.03           C  
ATOM   2880  ND2 ASN C 121     -17.763   3.467   4.128  1.00 91.03           N  
ATOM   2881  OD1 ASN C 121     -15.911   3.858   5.340  1.00 91.03           O  
ATOM   2882  N   PHE C 122     -13.146   0.268   2.900  1.00 91.62           N  
ATOM   2883  CA  PHE C 122     -12.629  -1.022   2.460  1.00 91.62           C  
ATOM   2884  C   PHE C 122     -12.251  -1.890   3.655  1.00 91.62           C  
ATOM   2885  CB  PHE C 122     -11.415  -0.833   1.545  1.00 91.62           C  
ATOM   2886  O   PHE C 122     -12.516  -3.094   3.663  1.00 91.62           O  
ATOM   2887  CG  PHE C 122     -10.915  -2.111   0.927  1.00 91.62           C  
ATOM   2888  CD1 PHE C 122      -9.698  -2.657   1.316  1.00 91.62           C  
ATOM   2889  CD2 PHE C 122     -11.662  -2.766  -0.042  1.00 91.62           C  
ATOM   2890  CE1 PHE C 122      -9.232  -3.840   0.747  1.00 91.62           C  
ATOM   2891  CE2 PHE C 122     -11.204  -3.948  -0.616  1.00 91.62           C  
ATOM   2892  CZ  PHE C 122      -9.988  -4.483  -0.221  1.00 91.62           C  
ATOM   2893  N   LYS C 123     -11.601  -1.270   4.571  1.00 89.18           N  
ATOM   2894  CA  LYS C 123     -11.189  -2.025   5.751  1.00 89.18           C  
ATOM   2895  C   LYS C 123     -12.395  -2.630   6.465  1.00 89.18           C  
ATOM   2896  CB  LYS C 123     -10.405  -1.132   6.713  1.00 89.18           C  
ATOM   2897  O   LYS C 123     -12.351  -3.782   6.900  1.00 89.18           O  
ATOM   2898  CG  LYS C 123      -9.710  -1.889   7.834  1.00 89.18           C  
ATOM   2899  CD  LYS C 123      -8.821  -0.971   8.662  1.00 89.18           C  
ATOM   2900  CE  LYS C 123      -8.202  -1.707   9.843  1.00 89.18           C  
ATOM   2901  NZ  LYS C 123      -7.223  -0.851  10.578  1.00 89.18           N  
ATOM   2902  N   THR C 124     -13.433  -1.919   6.564  1.00 89.44           N  
ATOM   2903  CA  THR C 124     -14.667  -2.392   7.181  1.00 89.44           C  
ATOM   2904  C   THR C 124     -15.259  -3.551   6.385  1.00 89.44           C  
ATOM   2905  CB  THR C 124     -15.705  -1.260   7.293  1.00 89.44           C  
ATOM   2906  O   THR C 124     -15.735  -4.530   6.964  1.00 89.44           O  
ATOM   2907  CG2 THR C 124     -16.985  -1.751   7.962  1.00 89.44           C  
ATOM   2908  OG1 THR C 124     -15.153  -0.190   8.071  1.00 89.44           O  
ATOM   2909  N   ILE C 125     -15.112  -3.477   5.131  1.00 89.68           N  
ATOM   2910  CA  ILE C 125     -15.596  -4.543   4.260  1.00 89.68           C  
ATOM   2911  C   ILE C 125     -14.812  -5.825   4.528  1.00 89.68           C  
ATOM   2912  CB  ILE C 125     -15.487  -4.149   2.770  1.00 89.68           C  
ATOM   2913  O   ILE C 125     -15.400  -6.896   4.695  1.00 89.68           O  
ATOM   2914  CG1 ILE C 125     -16.485  -3.034   2.437  1.00 89.68           C  
ATOM   2915  CG2 ILE C 125     -15.708  -5.369   1.871  1.00 89.68           C  
ATOM   2916  CD1 ILE C 125     -16.258  -2.384   1.080  1.00 89.68           C  
ATOM   2917  N   ASN C 126     -13.580  -5.706   4.554  1.00 87.15           N  
ATOM   2918  CA  ASN C 126     -12.750  -6.876   4.820  1.00 87.15           C  
ATOM   2919  C   ASN C 126     -13.048  -7.475   6.192  1.00 87.15           C  
ATOM   2920  CB  ASN C 126     -11.266  -6.519   4.708  1.00 87.15           C  
ATOM   2921  O   ASN C 126     -13.151  -8.695   6.332  1.00 87.15           O  
ATOM   2922  CG  ASN C 126     -10.801  -6.401   3.270  1.00 87.15           C  
ATOM   2923  ND2 ASN C 126      -9.672  -5.732   3.065  1.00 87.15           N  
ATOM   2924  OD1 ASN C 126     -11.451  -6.905   2.351  1.00 87.15           O  
ATOM   2925  N   ASP C 127     -13.221  -6.626   7.209  1.00 86.71           N  
ATOM   2926  CA  ASP C 127     -13.452  -7.076   8.578  1.00 86.71           C  
ATOM   2927  C   ASP C 127     -14.804  -7.775   8.706  1.00 86.71           C  
ATOM   2928  CB  ASP C 127     -13.374  -5.898   9.551  1.00 86.71           C  
ATOM   2929  O   ASP C 127     -14.920  -8.792   9.393  1.00 86.71           O  
ATOM   2930  CG  ASP C 127     -11.962  -5.369   9.731  1.00 86.71           C  
ATOM   2931  OD1 ASP C 127     -11.792  -4.254  10.270  1.00 86.71           O  
ATOM   2932  OD2 ASP C 127     -11.011  -6.072   9.327  1.00 86.71           O  
ATOM   2933  N   ARG C 128     -15.740  -7.326   7.887  1.00 88.45           N  
ATOM   2934  CA  ARG C 128     -17.104  -7.826   8.025  1.00 88.45           C  
ATOM   2935  C   ARG C 128     -17.364  -8.980   7.062  1.00 88.45           C  
ATOM   2936  CB  ARG C 128     -18.115  -6.704   7.782  1.00 88.45           C  
ATOM   2937  O   ARG C 128     -18.073  -9.930   7.401  1.00 88.45           O  
ATOM   2938  CG  ARG C 128     -18.273  -5.753   8.958  1.00 88.45           C  
ATOM   2939  CD  ARG C 128     -19.434  -4.790   8.752  1.00 88.45           C  
ATOM   2940  NE  ARG C 128     -19.531  -3.822   9.841  1.00 88.45           N  
ATOM   2941  NH1 ARG C 128     -21.564  -2.957   9.167  1.00 88.45           N  
ATOM   2942  NH2 ARG C 128     -20.528  -2.135  11.040  1.00 88.45           N  
ATOM   2943  CZ  ARG C 128     -20.541  -2.974  10.014  1.00 88.45           C  
ATOM   2944  N   HIS C 129     -16.720  -8.949   5.917  1.00 85.53           N  
ATOM   2945  CA  HIS C 129     -17.112  -9.899   4.882  1.00 85.53           C  
ATOM   2946  C   HIS C 129     -15.942 -10.793   4.484  1.00 85.53           C  
ATOM   2947  CB  HIS C 129     -17.651  -9.162   3.655  1.00 85.53           C  
ATOM   2948  O   HIS C 129     -16.100 -11.702   3.666  1.00 85.53           O  
ATOM   2949  CG  HIS C 129     -18.832  -8.293   3.948  1.00 85.53           C  
ATOM   2950  CD2 HIS C 129     -18.960  -6.946   3.975  1.00 85.53           C  
ATOM   2951  ND1 HIS C 129     -20.072  -8.805   4.265  1.00 85.53           N  
ATOM   2952  CE1 HIS C 129     -20.914  -7.806   4.473  1.00 85.53           C  
ATOM   2953  NE2 HIS C 129     -20.264  -6.667   4.304  1.00 85.53           N  
ATOM   2954  N   GLY C 130     -14.841 -10.457   4.973  1.00 87.36           N  
ATOM   2955  CA  GLY C 130     -13.671 -11.276   4.699  1.00 87.36           C  
ATOM   2956  C   GLY C 130     -12.831 -10.749   3.551  1.00 87.36           C  
ATOM   2957  O   GLY C 130     -13.317  -9.978   2.721  1.00 87.36           O  
ATOM   2958  N   HIS C 131     -11.571 -11.241   3.497  1.00 83.95           N  
ATOM   2959  CA  HIS C 131     -10.613 -10.769   2.504  1.00 83.95           C  
ATOM   2960  C   HIS C 131     -10.952 -11.299   1.115  1.00 83.95           C  
ATOM   2961  CB  HIS C 131      -9.192 -11.182   2.891  1.00 83.95           C  
ATOM   2962  O   HIS C 131     -10.625 -10.667   0.107  1.00 83.95           O  
ATOM   2963  CG  HIS C 131      -8.651 -10.438   4.071  1.00 83.95           C  
ATOM   2964  CD2 HIS C 131      -8.332 -10.860   5.317  1.00 83.95           C  
ATOM   2965  ND1 HIS C 131      -8.383  -9.087   4.039  1.00 83.95           N  
ATOM   2966  CE1 HIS C 131      -7.920  -8.709   5.219  1.00 83.95           C  
ATOM   2967  NE2 HIS C 131      -7.879  -9.765   6.012  1.00 83.95           N  
ATOM   2968  N   PHE C 132     -11.665 -12.393   1.120  1.00 86.66           N  
ATOM   2969  CA  PHE C 132     -12.072 -12.911  -0.181  1.00 86.66           C  
ATOM   2970  C   PHE C 132     -13.025 -11.945  -0.874  1.00 86.66           C  
ATOM   2971  CB  PHE C 132     -12.733 -14.285  -0.031  1.00 86.66           C  
ATOM   2972  O   PHE C 132     -12.907 -11.704  -2.077  1.00 86.66           O  
ATOM   2973  CG  PHE C 132     -11.762 -15.397   0.260  1.00 86.66           C  
ATOM   2974  CD1 PHE C 132     -10.909 -15.871  -0.729  1.00 86.66           C  
ATOM   2975  CD2 PHE C 132     -11.703 -15.969   1.524  1.00 86.66           C  
ATOM   2976  CE1 PHE C 132     -10.010 -16.900  -0.462  1.00 86.66           C  
ATOM   2977  CE2 PHE C 132     -10.807 -16.999   1.798  1.00 86.66           C  
ATOM   2978  CZ  PHE C 132      -9.962 -17.463   0.803  1.00 86.66           C  
ATOM   2979  N   ALA C 133     -13.930 -11.461  -0.081  1.00 90.33           N  
ATOM   2980  CA  ALA C 133     -14.844 -10.451  -0.607  1.00 90.33           C  
ATOM   2981  C   ALA C 133     -14.090  -9.190  -1.018  1.00 90.33           C  
ATOM   2982  CB  ALA C 133     -15.916 -10.113   0.426  1.00 90.33           C  
ATOM   2983  O   ALA C 133     -14.401  -8.579  -2.044  1.00 90.33           O  
ATOM   2984  N   GLY C 134     -13.120  -8.801  -0.206  1.00 89.55           N  
ATOM   2985  CA  GLY C 134     -12.287  -7.652  -0.525  1.00 89.55           C  
ATOM   2986  C   GLY C 134     -11.513  -7.819  -1.820  1.00 89.55           C  
ATOM   2987  O   GLY C 134     -11.476  -6.907  -2.648  1.00 89.55           O  
ATOM   2988  N   ASP C 135     -10.899  -9.009  -1.988  1.00 89.90           N  
ATOM   2989  CA  ASP C 135     -10.150  -9.299  -3.207  1.00 89.90           C  
ATOM   2990  C   ASP C 135     -11.061  -9.263  -4.432  1.00 89.90           C  
ATOM   2991  CB  ASP C 135      -9.462 -10.662  -3.103  1.00 89.90           C  
ATOM   2992  O   ASP C 135     -10.676  -8.746  -5.483  1.00 89.90           O  
ATOM   2993  CG  ASP C 135      -8.239 -10.641  -2.203  1.00 89.90           C  
ATOM   2994  OD1 ASP C 135      -7.641 -11.712  -1.963  1.00 89.90           O  
ATOM   2995  OD2 ASP C 135      -7.873  -9.545  -1.727  1.00 89.90           O  
ATOM   2996  N   TYR C 136     -12.273  -9.802  -4.179  1.00 92.42           N  
ATOM   2997  CA  TYR C 136     -13.259  -9.780  -5.254  1.00 92.42           C  
ATOM   2998  C   TYR C 136     -13.587  -8.349  -5.664  1.00 92.42           C  
ATOM   2999  CB  TYR C 136     -14.538 -10.507  -4.827  1.00 92.42           C  
ATOM   3000  O   TYR C 136     -13.617  -8.029  -6.854  1.00 92.42           O  
ATOM   3001  CG  TYR C 136     -15.652 -10.420  -5.840  1.00 92.42           C  
ATOM   3002  CD1 TYR C 136     -16.690  -9.503  -5.688  1.00 92.42           C  
ATOM   3003  CD2 TYR C 136     -15.672 -11.256  -6.952  1.00 92.42           C  
ATOM   3004  CE1 TYR C 136     -17.720  -9.421  -6.619  1.00 92.42           C  
ATOM   3005  CE2 TYR C 136     -16.697 -11.183  -7.889  1.00 92.42           C  
ATOM   3006  OH  TYR C 136     -18.733 -10.188  -8.638  1.00 92.42           O  
ATOM   3007  CZ  TYR C 136     -17.715 -10.264  -7.714  1.00 92.42           C  
ATOM   3008  N   LEU C 137     -13.704  -7.550  -4.740  1.00 93.40           N  
ATOM   3009  CA  LEU C 137     -14.050  -6.157  -5.003  1.00 93.40           C  
ATOM   3010  C   LEU C 137     -12.907  -5.438  -5.711  1.00 93.40           C  
ATOM   3011  CB  LEU C 137     -14.393  -5.435  -3.698  1.00 93.40           C  
ATOM   3012  O   LEU C 137     -13.137  -4.666  -6.644  1.00 93.40           O  
ATOM   3013  CG  LEU C 137     -14.935  -4.011  -3.833  1.00 93.40           C  
ATOM   3014  CD1 LEU C 137     -16.218  -4.007  -4.658  1.00 93.40           C  
ATOM   3015  CD2 LEU C 137     -15.175  -3.396  -2.458  1.00 93.40           C  
ATOM   3016  N   LEU C 138     -11.756  -5.669  -5.267  1.00 93.26           N  
ATOM   3017  CA  LEU C 138     -10.594  -5.052  -5.897  1.00 93.26           C  
ATOM   3018  C   LEU C 138     -10.522  -5.413  -7.377  1.00 93.26           C  
ATOM   3019  CB  LEU C 138      -9.307  -5.486  -5.190  1.00 93.26           C  
ATOM   3020  O   LEU C 138     -10.264  -4.549  -8.219  1.00 93.26           O  
ATOM   3021  CG  LEU C 138      -9.028  -4.841  -3.832  1.00 93.26           C  
ATOM   3022  CD1 LEU C 138      -7.909  -5.585  -3.112  1.00 93.26           C  
ATOM   3023  CD2 LEU C 138      -8.675  -3.367  -4.002  1.00 93.26           C  
ATOM   3024  N   ARG C 139     -10.743  -6.647  -7.669  1.00 93.80           N  
ATOM   3025  CA  ARG C 139     -10.716  -7.102  -9.056  1.00 93.80           C  
ATOM   3026  C   ARG C 139     -11.827  -6.446  -9.868  1.00 93.80           C  
ATOM   3027  CB  ARG C 139     -10.845  -8.625  -9.125  1.00 93.80           C  
ATOM   3028  O   ARG C 139     -11.601  -6.006 -10.998  1.00 93.80           O  
ATOM   3029  CG  ARG C 139      -9.618  -9.370  -8.624  1.00 93.80           C  
ATOM   3030  CD  ARG C 139      -9.773 -10.877  -8.776  1.00 93.80           C  
ATOM   3031  NE  ARG C 139      -8.767 -11.603  -8.005  1.00 93.80           N  
ATOM   3032  NH1 ARG C 139      -7.154 -11.538  -9.658  1.00 93.80           N  
ATOM   3033  NH2 ARG C 139      -6.711 -12.564  -7.656  1.00 93.80           N  
ATOM   3034  CZ  ARG C 139      -7.546 -11.900  -8.441  1.00 93.80           C  
ATOM   3035  N   ARG C 140     -12.997  -6.313  -9.256  1.00 95.47           N  
ATOM   3036  CA  ARG C 140     -14.147  -5.746  -9.953  1.00 95.47           C  
ATOM   3037  C   ARG C 140     -13.959  -4.251 -10.193  1.00 95.47           C  
ATOM   3038  CB  ARG C 140     -15.432  -5.992  -9.159  1.00 95.47           C  
ATOM   3039  O   ARG C 140     -14.305  -3.740 -11.260  1.00 95.47           O  
ATOM   3040  CG  ARG C 140     -15.832  -7.456  -9.073  1.00 95.47           C  
ATOM   3041  CD  ARG C 140     -16.315  -7.989 -10.415  1.00 95.47           C  
ATOM   3042  NE  ARG C 140     -17.450  -7.223 -10.922  1.00 95.47           N  
ATOM   3043  NH1 ARG C 140     -18.645  -9.070 -11.629  1.00 95.47           N  
ATOM   3044  NH2 ARG C 140     -19.506  -6.964 -11.913  1.00 95.47           N  
ATOM   3045  CZ  ARG C 140     -18.531  -7.754 -11.487  1.00 95.47           C  
ATOM   3046  N   VAL C 141     -13.399  -3.630  -9.215  1.00 95.34           N  
ATOM   3047  CA  VAL C 141     -13.149  -2.199  -9.352  1.00 95.34           C  
ATOM   3048  C   VAL C 141     -12.121  -1.957 -10.455  1.00 95.34           C  
ATOM   3049  CB  VAL C 141     -12.661  -1.578  -8.024  1.00 95.34           C  
ATOM   3050  O   VAL C 141     -12.283  -1.050 -11.275  1.00 95.34           O  
ATOM   3051  CG1 VAL C 141     -12.120  -0.168  -8.253  1.00 95.34           C  
ATOM   3052  CG2 VAL C 141     -13.792  -1.560  -6.997  1.00 95.34           C  
ATOM   3053  N   ALA C 142     -11.076  -2.740 -10.461  1.00 94.45           N  
ATOM   3054  CA  ALA C 142     -10.059  -2.619 -11.502  1.00 94.45           C  
ATOM   3055  C   ALA C 142     -10.656  -2.870 -12.884  1.00 94.45           C  
ATOM   3056  CB  ALA C 142      -8.909  -3.588 -11.238  1.00 94.45           C  
ATOM   3057  O   ALA C 142     -10.377  -2.131 -13.831  1.00 94.45           O  
ATOM   3058  N   LEU C 143     -11.485  -3.854 -12.950  1.00 93.76           N  
ATOM   3059  CA  LEU C 143     -12.123  -4.196 -14.217  1.00 93.76           C  
ATOM   3060  C   LEU C 143     -13.051  -3.077 -14.677  1.00 93.76           C  
ATOM   3061  CB  LEU C 143     -12.906  -5.505 -14.087  1.00 93.76           C  
ATOM   3062  O   LEU C 143     -13.035  -2.694 -15.849  1.00 93.76           O  
ATOM   3063  CG  LEU C 143     -13.570  -6.027 -15.362  1.00 93.76           C  
ATOM   3064  CD1 LEU C 143     -12.514  -6.353 -16.413  1.00 93.76           C  
ATOM   3065  CD2 LEU C 143     -14.424  -7.253 -15.056  1.00 93.76           C  
ATOM   3066  N   ALA C 144     -13.797  -2.560 -13.766  1.00 94.76           N  
ATOM   3067  CA  ALA C 144     -14.716  -1.470 -14.082  1.00 94.76           C  
ATOM   3068  C   ALA C 144     -13.959  -0.240 -14.575  1.00 94.76           C  
ATOM   3069  CB  ALA C 144     -15.562  -1.116 -12.862  1.00 94.76           C  
ATOM   3070  O   ALA C 144     -14.364   0.396 -15.552  1.00 94.76           O  
ATOM   3071  N   ALA C 145     -12.877   0.063 -13.888  1.00 93.28           N  
ATOM   3072  CA  ALA C 145     -12.064   1.214 -14.274  1.00 93.28           C  
ATOM   3073  C   ALA C 145     -11.462   1.020 -15.662  1.00 93.28           C  
ATOM   3074  CB  ALA C 145     -10.960   1.454 -13.247  1.00 93.28           C  
ATOM   3075  O   ALA C 145     -11.515   1.924 -16.500  1.00 93.28           O  
ATOM   3076  N   ARG C 146     -10.949  -0.127 -15.953  1.00 90.19           N  
ATOM   3077  CA  ARG C 146     -10.304  -0.422 -17.229  1.00 90.19           C  
ATOM   3078  C   ARG C 146     -11.304  -0.353 -18.377  1.00 90.19           C  
ATOM   3079  CB  ARG C 146      -9.643  -1.802 -17.191  1.00 90.19           C  
ATOM   3080  O   ARG C 146     -10.980   0.133 -19.462  1.00 90.19           O  
ATOM   3081  CG  ARG C 146      -8.299  -1.823 -16.480  1.00 90.19           C  
ATOM   3082  CD  ARG C 146      -7.616  -3.177 -16.605  1.00 90.19           C  
ATOM   3083  NE  ARG C 146      -6.341  -3.205 -15.893  1.00 90.19           N  
ATOM   3084  NH1 ARG C 146      -5.652  -5.221 -16.785  1.00 90.19           N  
ATOM   3085  NH2 ARG C 146      -4.311  -4.101 -15.302  1.00 90.19           N  
ATOM   3086  CZ  ARG C 146      -5.437  -4.176 -15.995  1.00 90.19           C  
ATOM   3087  N   ARG C 147     -12.557  -0.740 -18.132  1.00 89.35           N  
ATOM   3088  CA  ARG C 147     -13.591  -0.739 -19.162  1.00 89.35           C  
ATOM   3089  C   ARG C 147     -13.965   0.684 -19.561  1.00 89.35           C  
ATOM   3090  CB  ARG C 147     -14.832  -1.492 -18.679  1.00 89.35           C  
ATOM   3091  O   ARG C 147     -14.383   0.926 -20.695  1.00 89.35           O  
ATOM   3092  CG  ARG C 147     -14.678  -3.004 -18.686  1.00 89.35           C  
ATOM   3093  CD  ARG C 147     -15.942  -3.702 -18.203  1.00 89.35           C  
ATOM   3094  NE  ARG C 147     -15.796  -5.155 -18.224  1.00 89.35           N  
ATOM   3095  NH1 ARG C 147     -17.806  -5.578 -17.165  1.00 89.35           N  
ATOM   3096  NH2 ARG C 147     -16.452  -7.315 -17.801  1.00 89.35           N  
ATOM   3097  CZ  ARG C 147     -16.685  -6.013 -17.730  1.00 89.35           C  
ATOM   3098  N   CYS C 148     -13.694   1.547 -18.603  1.00 89.42           N  
ATOM   3099  CA  CYS C 148     -14.066   2.934 -18.859  1.00 89.42           C  
ATOM   3100  C   CYS C 148     -12.910   3.701 -19.491  1.00 89.42           C  
ATOM   3101  CB  CYS C 148     -14.499   3.621 -17.564  1.00 89.42           C  
ATOM   3102  O   CYS C 148     -13.100   4.803 -20.007  1.00 89.42           O  
ATOM   3103  SG  CYS C 148     -16.053   2.993 -16.892  1.00 89.42           S  
ATOM   3104  N   MET C 149     -11.761   3.155 -19.335  1.00 79.25           N  
ATOM   3105  CA  MET C 149     -10.593   3.777 -19.950  1.00 79.25           C  
ATOM   3106  C   MET C 149     -10.517   3.444 -21.437  1.00 79.25           C  
ATOM   3107  CB  MET C 149      -9.311   3.328 -19.248  1.00 79.25           C  
ATOM   3108  O   MET C 149     -10.520   2.271 -21.815  1.00 79.25           O  
ATOM   3109  CG  MET C 149      -9.218   3.774 -17.797  1.00 79.25           C  
ATOM   3110  SD  MET C 149      -7.665   3.222 -16.990  1.00 79.25           S  
ATOM   3111  CE  MET C 149      -7.924   3.874 -15.317  1.00 79.25           C  
ATOM   3112  N   ARG C 150     -10.612   4.254 -22.328  1.00 69.48           N  
ATOM   3113  CA  ARG C 150     -10.874   4.035 -23.747  1.00 69.48           C  
ATOM   3114  C   ARG C 150      -9.610   4.240 -24.575  1.00 69.48           C  
ATOM   3115  CB  ARG C 150     -11.980   4.970 -24.241  1.00 69.48           C  
ATOM   3116  O   ARG C 150      -9.448   3.629 -25.633  1.00 69.48           O  
ATOM   3117  CG  ARG C 150     -13.355   4.649 -23.676  1.00 69.48           C  
ATOM   3118  CD  ARG C 150     -14.433   5.543 -24.273  1.00 69.48           C  
ATOM   3119  NE  ARG C 150     -15.718   5.357 -23.606  1.00 69.48           N  
ATOM   3120  NH1 ARG C 150     -16.965   6.344 -25.282  1.00 69.48           N  
ATOM   3121  NH2 ARG C 150     -18.000   5.523 -23.408  1.00 69.48           N  
ATOM   3122  CZ  ARG C 150     -16.892   5.742 -24.100  1.00 69.48           C  
ATOM   3123  N   ARG C 151      -8.739   4.910 -24.004  1.00 72.49           N  
ATOM   3124  CA  ARG C 151      -7.566   5.248 -24.804  1.00 72.49           C  
ATOM   3125  C   ARG C 151      -6.384   4.352 -24.448  1.00 72.49           C  
ATOM   3126  CB  ARG C 151      -7.186   6.717 -24.609  1.00 72.49           C  
ATOM   3127  O   ARG C 151      -6.254   3.912 -23.304  1.00 72.49           O  
ATOM   3128  CG  ARG C 151      -8.211   7.696 -25.159  1.00 72.49           C  
ATOM   3129  CD  ARG C 151      -7.741   9.138 -25.028  1.00 72.49           C  
ATOM   3130  NE  ARG C 151      -8.754  10.080 -25.495  1.00 72.49           N  
ATOM   3131  NH1 ARG C 151      -7.437  11.957 -25.212  1.00 72.49           N  
ATOM   3132  NH2 ARG C 151      -9.576  12.162 -26.011  1.00 72.49           N  
ATOM   3133  CZ  ARG C 151      -8.587  11.398 -25.571  1.00 72.49           C  
ATOM   3134  N   THR C 152      -5.641   4.270 -25.419  1.00 67.90           N  
ATOM   3135  CA  THR C 152      -4.487   3.392 -25.259  1.00 67.90           C  
ATOM   3136  C   THR C 152      -3.469   4.006 -24.302  1.00 67.90           C  
ATOM   3137  CB  THR C 152      -3.812   3.104 -26.613  1.00 67.90           C  
ATOM   3138  O   THR C 152      -2.705   3.286 -23.655  1.00 67.90           O  
ATOM   3139  CG2 THR C 152      -4.679   2.193 -27.476  1.00 67.90           C  
ATOM   3140  OG1 THR C 152      -3.599   4.340 -27.307  1.00 67.90           O  
ATOM   3141  N   SER C 153      -3.643   5.098 -24.046  1.00 77.02           N  
ATOM   3142  CA  SER C 153      -2.654   5.788 -23.225  1.00 77.02           C  
ATOM   3143  C   SER C 153      -3.094   5.853 -21.766  1.00 77.02           C  
ATOM   3144  CB  SER C 153      -2.408   7.201 -23.755  1.00 77.02           C  
ATOM   3145  O   SER C 153      -2.340   6.309 -20.904  1.00 77.02           O  
ATOM   3146  OG  SER C 153      -3.625   7.920 -23.856  1.00 77.02           O  
ATOM   3147  N   ASP C 154      -4.299   5.476 -21.532  1.00 86.15           N  
ATOM   3148  CA  ASP C 154      -4.772   5.463 -20.152  1.00 86.15           C  
ATOM   3149  C   ASP C 154      -4.193   4.277 -19.384  1.00 86.15           C  
ATOM   3150  CB  ASP C 154      -6.301   5.422 -20.108  1.00 86.15           C  
ATOM   3151  O   ASP C 154      -4.078   3.176 -19.927  1.00 86.15           O  
ATOM   3152  CG  ASP C 154      -6.944   6.683 -20.660  1.00 86.15           C  
ATOM   3153  OD1 ASP C 154      -8.165   6.678 -20.926  1.00 86.15           O  
ATOM   3154  OD2 ASP C 154      -6.222   7.689 -20.832  1.00 86.15           O  
ATOM   3155  N   ASP C 155      -3.804   4.585 -18.277  1.00 87.56           N  
ATOM   3156  CA  ASP C 155      -3.193   3.540 -17.461  1.00 87.56           C  
ATOM   3157  C   ASP C 155      -3.817   3.494 -16.069  1.00 87.56           C  
ATOM   3158  CB  ASP C 155      -1.682   3.758 -17.354  1.00 87.56           C  
ATOM   3159  O   ASP C 155      -4.207   4.528 -15.523  1.00 87.56           O  
ATOM   3160  CG  ASP C 155      -0.960   3.567 -18.676  1.00 87.56           C  
ATOM   3161  OD1 ASP C 155      -0.112   4.412 -19.035  1.00 87.56           O  
ATOM   3162  OD2 ASP C 155      -1.243   2.564 -19.366  1.00 87.56           O  
ATOM   3163  N   LEU C 156      -3.907   2.242 -15.558  1.00 91.73           N  
ATOM   3164  CA  LEU C 156      -4.416   2.021 -14.210  1.00 91.73           C  
ATOM   3165  C   LEU C 156      -3.361   1.357 -13.332  1.00 91.73           C  
ATOM   3166  CB  LEU C 156      -5.680   1.157 -14.249  1.00 91.73           C  
ATOM   3167  O   LEU C 156      -2.690   0.417 -13.764  1.00 91.73           O  
ATOM   3168  CG  LEU C 156      -6.359   0.888 -12.905  1.00 91.73           C  
ATOM   3169  CD1 LEU C 156      -7.027   2.157 -12.385  1.00 91.73           C  
ATOM   3170  CD2 LEU C 156      -7.375  -0.242 -13.036  1.00 91.73           C  
ATOM   3171  N   CYS C 157      -3.272   1.947 -12.182  1.00 91.68           N  
ATOM   3172  CA  CYS C 157      -2.310   1.416 -11.223  1.00 91.68           C  
ATOM   3173  C   CYS C 157      -2.969   1.164  -9.872  1.00 91.68           C  
ATOM   3174  CB  CYS C 157      -1.133   2.376 -11.056  1.00 91.68           C  
ATOM   3175  O   CYS C 157      -3.822   1.941  -9.438  1.00 91.68           O  
ATOM   3176  SG  CYS C 157       0.137   1.781  -9.918  1.00 91.68           S  
ATOM   3177  N   ARG C 158      -2.657   0.059  -9.270  1.00 91.29           N  
ATOM   3178  CA  ARG C 158      -2.972  -0.132  -7.858  1.00 91.29           C  
ATOM   3179  C   ARG C 158      -1.802   0.287  -6.974  1.00 91.29           C  
ATOM   3180  CB  ARG C 158      -3.341  -1.591  -7.581  1.00 91.29           C  
ATOM   3181  O   ARG C 158      -0.784  -0.405  -6.915  1.00 91.29           O  
ATOM   3182  CG  ARG C 158      -3.907  -1.831  -6.191  1.00 91.29           C  
ATOM   3183  CD  ARG C 158      -4.349  -3.275  -6.002  1.00 91.29           C  
ATOM   3184  NE  ARG C 158      -4.722  -3.549  -4.617  1.00 91.29           N  
ATOM   3185  NH1 ARG C 158      -4.939  -5.830  -4.909  1.00 91.29           N  
ATOM   3186  NH2 ARG C 158      -5.322  -4.891  -2.853  1.00 91.29           N  
ATOM   3187  CZ  ARG C 158      -4.993  -4.756  -4.130  1.00 91.29           C  
ATOM   3188  N   VAL C 159      -1.935   1.457  -6.268  1.00 87.38           N  
ATOM   3189  CA  VAL C 159      -0.813   2.089  -5.582  1.00 87.38           C  
ATOM   3190  C   VAL C 159      -0.714   1.558  -4.154  1.00 87.38           C  
ATOM   3191  CB  VAL C 159      -0.950   3.628  -5.570  1.00 87.38           C  
ATOM   3192  O   VAL C 159       0.353   1.610  -3.538  1.00 87.38           O  
ATOM   3193  CG1 VAL C 159      -0.722   4.202  -6.967  1.00 87.38           C  
ATOM   3194  CG2 VAL C 159      -2.322   4.037  -5.038  1.00 87.38           C  
ATOM   3195  N   GLY C 160      -1.744   1.076  -3.703  1.00 83.11           N  
ATOM   3196  CA  GLY C 160      -1.812   0.524  -2.360  1.00 83.11           C  
ATOM   3197  C   GLY C 160      -2.970  -0.436  -2.166  1.00 83.11           C  
ATOM   3198  O   GLY C 160      -3.874  -0.502  -3.001  1.00 83.11           O  
ATOM   3199  N   GLY C 161      -3.161  -1.052  -1.103  1.00 79.71           N  
ATOM   3200  CA  GLY C 161      -4.155  -2.068  -0.795  1.00 79.71           C  
ATOM   3201  C   GLY C 161      -5.505  -1.793  -1.430  1.00 79.71           C  
ATOM   3202  O   GLY C 161      -5.963  -2.558  -2.281  1.00 79.71           O  
ATOM   3203  N   ASP C 162      -6.004  -0.561  -1.214  1.00 87.46           N  
ATOM   3204  CA  ASP C 162      -7.308  -0.204  -1.763  1.00 87.46           C  
ATOM   3205  C   ASP C 162      -7.224   1.078  -2.589  1.00 87.46           C  
ATOM   3206  CB  ASP C 162      -8.337  -0.041  -0.642  1.00 87.46           C  
ATOM   3207  O   ASP C 162      -8.243   1.715  -2.862  1.00 87.46           O  
ATOM   3208  CG  ASP C 162      -7.895   0.939   0.430  1.00 87.46           C  
ATOM   3209  OD1 ASP C 162      -8.756   1.631   1.016  1.00 87.46           O  
ATOM   3210  OD2 ASP C 162      -6.675   1.023   0.689  1.00 87.46           O  
ATOM   3211  N   GLU C 163      -5.995   1.480  -2.758  1.00 90.60           N  
ATOM   3212  CA  GLU C 163      -5.771   2.751  -3.441  1.00 90.60           C  
ATOM   3213  C   GLU C 163      -5.382   2.532  -4.900  1.00 90.60           C  
ATOM   3214  CB  GLU C 163      -4.690   3.564  -2.724  1.00 90.60           C  
ATOM   3215  O   GLU C 163      -4.491   1.734  -5.197  1.00 90.60           O  
ATOM   3216  CG  GLU C 163      -5.035   3.912  -1.283  1.00 90.60           C  
ATOM   3217  CD  GLU C 163      -3.916   4.641  -0.557  1.00 90.60           C  
ATOM   3218  OE1 GLU C 163      -4.198   5.351   0.435  1.00 90.60           O  
ATOM   3219  OE2 GLU C 163      -2.748   4.503  -0.985  1.00 90.60           O  
ATOM   3220  N   PHE C 164      -6.159   3.279  -5.813  1.00 94.97           N  
ATOM   3221  CA  PHE C 164      -5.866   3.193  -7.239  1.00 94.97           C  
ATOM   3222  C   PHE C 164      -5.475   4.557  -7.795  1.00 94.97           C  
ATOM   3223  CB  PHE C 164      -7.073   2.640  -8.005  1.00 94.97           C  
ATOM   3224  O   PHE C 164      -5.817   5.590  -7.215  1.00 94.97           O  
ATOM   3225  CG  PHE C 164      -7.366   1.193  -7.712  1.00 94.97           C  
ATOM   3226  CD1 PHE C 164      -6.851   0.188  -8.520  1.00 94.97           C  
ATOM   3227  CD2 PHE C 164      -8.158   0.839  -6.627  1.00 94.97           C  
ATOM   3228  CE1 PHE C 164      -7.121  -1.152  -8.252  1.00 94.97           C  
ATOM   3229  CE2 PHE C 164      -8.433  -0.498  -6.353  1.00 94.97           C  
ATOM   3230  CZ  PHE C 164      -7.914  -1.492  -7.167  1.00 94.97           C  
ATOM   3231  N   ALA C 165      -4.668   4.492  -8.936  1.00 94.67           N  
ATOM   3232  CA  ALA C 165      -4.331   5.686  -9.707  1.00 94.67           C  
ATOM   3233  C   ALA C 165      -4.544   5.454 -11.200  1.00 94.67           C  
ATOM   3234  CB  ALA C 165      -2.887   6.104  -9.438  1.00 94.67           C  
ATOM   3235  O   ALA C 165      -4.311   4.352 -11.703  1.00 94.67           O  
ATOM   3236  N   ALA C 166      -5.124   6.465 -11.802  1.00 93.55           N  
ATOM   3237  CA  ALA C 166      -5.289   6.409 -13.252  1.00 93.55           C  
ATOM   3238  C   ALA C 166      -4.727   7.662 -13.917  1.00 93.55           C  
ATOM   3239  CB  ALA C 166      -6.762   6.233 -13.613  1.00 93.55           C  
ATOM   3240  O   ALA C 166      -4.858   8.767 -13.384  1.00 93.55           O  
ATOM   3241  N   VAL C 167      -3.977   7.408 -14.922  1.00 90.76           N  
ATOM   3242  CA  VAL C 167      -3.530   8.511 -15.766  1.00 90.76           C  
ATOM   3243  C   VAL C 167      -4.370   8.561 -17.040  1.00 90.76           C  
ATOM   3244  CB  VAL C 167      -2.031   8.383 -16.121  1.00 90.76           C  
ATOM   3245  O   VAL C 167      -4.400   7.598 -17.810  1.00 90.76           O  
ATOM   3246  CG1 VAL C 167      -1.586   9.541 -17.012  1.00 90.76           C  
ATOM   3247  CG2 VAL C 167      -1.185   8.325 -14.851  1.00 90.76           C  
ATOM   3248  N   LEU C 168      -5.071   9.782 -17.228  1.00 88.79           N  
ATOM   3249  CA  LEU C 168      -6.016   9.914 -18.331  1.00 88.79           C  
ATOM   3250  C   LEU C 168      -5.621  11.064 -19.251  1.00 88.79           C  
ATOM   3251  CB  LEU C 168      -7.434  10.135 -17.799  1.00 88.79           C  
ATOM   3252  O   LEU C 168      -5.203  12.125 -18.782  1.00 88.79           O  
ATOM   3253  CG  LEU C 168      -7.931   9.134 -16.755  1.00 88.79           C  
ATOM   3254  CD1 LEU C 168      -9.254   9.602 -16.159  1.00 88.79           C  
ATOM   3255  CD2 LEU C 168      -8.078   7.747 -17.372  1.00 88.79           C  
ATOM   3256  N   SER C 169      -5.699  10.684 -20.530  1.00 88.22           N  
ATOM   3257  CA  SER C 169      -5.640  11.810 -21.456  1.00 88.22           C  
ATOM   3258  C   SER C 169      -6.908  12.654 -21.381  1.00 88.22           C  
ATOM   3259  CB  SER C 169      -5.429  11.317 -22.888  1.00 88.22           C  
ATOM   3260  O   SER C 169      -8.015  12.136 -21.542  1.00 88.22           O  
ATOM   3261  OG  SER C 169      -4.188  10.644 -23.011  1.00 88.22           O  
ATOM   3262  N   ALA C 170      -6.699  13.990 -21.064  1.00 90.88           N  
ATOM   3263  CA  ALA C 170      -7.848  14.877 -20.901  1.00 90.88           C  
ATOM   3264  C   ALA C 170      -7.511  16.298 -21.346  1.00 90.88           C  
ATOM   3265  CB  ALA C 170      -8.320  14.875 -19.449  1.00 90.88           C  
ATOM   3266  O   ALA C 170      -6.762  17.006 -20.668  1.00 90.88           O  
ATOM   3267  N   PRO C 171      -8.114  16.728 -22.437  1.00 91.41           N  
ATOM   3268  CA  PRO C 171      -7.771  18.035 -23.003  1.00 91.41           C  
ATOM   3269  C   PRO C 171      -8.294  19.198 -22.163  1.00 91.41           C  
ATOM   3270  CB  PRO C 171      -8.443  18.010 -24.378  1.00 91.41           C  
ATOM   3271  O   PRO C 171      -7.834  20.332 -22.317  1.00 91.41           O  
ATOM   3272  CG  PRO C 171      -9.546  17.009 -24.247  1.00 91.41           C  
ATOM   3273  CD  PRO C 171      -9.124  15.963 -23.256  1.00 91.41           C  
ATOM   3274  N   SER C 172      -9.260  18.953 -21.338  1.00 94.68           N  
ATOM   3275  CA  SER C 172      -9.824  19.987 -20.477  1.00 94.68           C  
ATOM   3276  C   SER C 172     -10.207  19.423 -19.113  1.00 94.68           C  
ATOM   3277  CB  SER C 172     -11.047  20.625 -21.136  1.00 94.68           C  
ATOM   3278  O   SER C 172     -10.357  18.209 -18.957  1.00 94.68           O  
ATOM   3279  OG  SER C 172     -12.113  19.695 -21.226  1.00 94.68           O  
ATOM   3280  N   ALA C 173     -10.339  20.372 -18.112  1.00 94.61           N  
ATOM   3281  CA  ALA C 173     -10.795  19.961 -16.786  1.00 94.61           C  
ATOM   3282  C   ALA C 173     -12.163  19.289 -16.861  1.00 94.61           C  
ATOM   3283  CB  ALA C 173     -10.846  21.162 -15.845  1.00 94.61           C  
ATOM   3284  O   ALA C 173     -12.419  18.308 -16.158  1.00 94.61           O  
ATOM   3285  N   SER C 174     -13.022  19.754 -17.748  1.00 95.22           N  
ATOM   3286  CA  SER C 174     -14.354  19.183 -17.912  1.00 95.22           C  
ATOM   3287  C   SER C 174     -14.284  17.766 -18.471  1.00 95.22           C  
ATOM   3288  CB  SER C 174     -15.205  20.061 -18.831  1.00 95.22           C  
ATOM   3289  O   SER C 174     -15.042  16.889 -18.053  1.00 95.22           O  
ATOM   3290  OG  SER C 174     -14.631  20.138 -20.125  1.00 95.22           O  
ATOM   3291  N   ALA C 175     -13.366  17.591 -19.401  1.00 94.28           N  
ATOM   3292  CA  ALA C 175     -13.167  16.253 -19.951  1.00 94.28           C  
ATOM   3293  C   ALA C 175     -12.629  15.298 -18.889  1.00 94.28           C  
ATOM   3294  CB  ALA C 175     -12.217  16.304 -21.145  1.00 94.28           C  
ATOM   3295  O   ALA C 175     -13.031  14.133 -18.832  1.00 94.28           O  
ATOM   3296  N   ALA C 176     -11.733  15.791 -18.086  1.00 94.64           N  
ATOM   3297  CA  ALA C 176     -11.187  14.993 -16.991  1.00 94.64           C  
ATOM   3298  C   ALA C 176     -12.285  14.574 -16.017  1.00 94.64           C  
ATOM   3299  CB  ALA C 176     -10.099  15.773 -16.256  1.00 94.64           C  
ATOM   3300  O   ALA C 176     -12.374  13.403 -15.639  1.00 94.64           O  
ATOM   3301  N   LEU C 177     -13.155  15.464 -15.621  1.00 95.65           N  
ATOM   3302  CA  LEU C 177     -14.248  15.197 -14.691  1.00 95.65           C  
ATOM   3303  C   LEU C 177     -15.226  14.185 -15.278  1.00 95.65           C  
ATOM   3304  CB  LEU C 177     -14.984  16.494 -14.344  1.00 95.65           C  
ATOM   3305  O   LEU C 177     -15.677  13.275 -14.579  1.00 95.65           O  
ATOM   3306  CG  LEU C 177     -14.350  17.363 -13.257  1.00 95.65           C  
ATOM   3307  CD1 LEU C 177     -14.971  18.756 -13.262  1.00 95.65           C  
ATOM   3308  CD2 LEU C 177     -14.507  16.708 -11.889  1.00 95.65           C  
ATOM   3309  N   ALA C 178     -15.464  14.344 -16.596  1.00 95.35           N  
ATOM   3310  CA  ALA C 178     -16.408  13.451 -17.262  1.00 95.35           C  
ATOM   3311  C   ALA C 178     -15.878  12.021 -17.299  1.00 95.35           C  
ATOM   3312  CB  ALA C 178     -16.698  13.944 -18.678  1.00 95.35           C  
ATOM   3313  O   ALA C 178     -16.617  11.071 -17.027  1.00 95.35           O  
ATOM   3314  N   GLN C 179     -14.596  11.861 -17.585  1.00 93.84           N  
ATOM   3315  CA  GLN C 179     -13.983  10.538 -17.634  1.00 93.84           C  
ATOM   3316  C   GLN C 179     -13.959   9.891 -16.252  1.00 93.84           C  
ATOM   3317  CB  GLN C 179     -12.564  10.624 -18.198  1.00 93.84           C  
ATOM   3318  O   GLN C 179     -14.294   8.714 -16.106  1.00 93.84           O  
ATOM   3319  CG  GLN C 179     -12.511  10.957 -19.683  1.00 93.84           C  
ATOM   3320  CD  GLN C 179     -11.093  11.042 -20.216  1.00 93.84           C  
ATOM   3321  NE2 GLN C 179     -10.728  12.203 -20.748  1.00 93.84           N  
ATOM   3322  OE1 GLN C 179     -10.331  10.072 -20.148  1.00 93.84           O  
ATOM   3323  N   ALA C 180     -13.596  10.729 -15.244  1.00 95.56           N  
ATOM   3324  CA  ALA C 180     -13.561  10.221 -13.875  1.00 95.56           C  
ATOM   3325  C   ALA C 180     -14.961   9.860 -13.388  1.00 95.56           C  
ATOM   3326  CB  ALA C 180     -12.924  11.249 -12.943  1.00 95.56           C  
ATOM   3327  O   ALA C 180     -15.143   8.864 -12.684  1.00 95.56           O  
ATOM   3328  N   GLN C 181     -15.928  10.628 -13.770  1.00 96.27           N  
ATOM   3329  CA  GLN C 181     -17.309  10.362 -13.379  1.00 96.27           C  
ATOM   3330  C   GLN C 181     -17.806   9.048 -13.973  1.00 96.27           C  
ATOM   3331  CB  GLN C 181     -18.220  11.512 -13.812  1.00 96.27           C  
ATOM   3332  O   GLN C 181     -18.542   8.305 -13.321  1.00 96.27           O  
ATOM   3333  CG  GLN C 181     -19.630  11.427 -13.243  1.00 96.27           C  
ATOM   3334  CD  GLN C 181     -19.659  11.529 -11.730  1.00 96.27           C  
ATOM   3335  NE2 GLN C 181     -20.163  10.488 -11.075  1.00 96.27           N  
ATOM   3336  OE1 GLN C 181     -19.231  12.534 -11.153  1.00 96.27           O  
ATOM   3337  N   ARG C 182     -17.393   8.742 -15.165  1.00 95.16           N  
ATOM   3338  CA  ARG C 182     -17.772   7.488 -15.809  1.00 95.16           C  
ATOM   3339  C   ARG C 182     -17.230   6.290 -15.037  1.00 95.16           C  
ATOM   3340  CB  ARG C 182     -17.270   7.452 -17.254  1.00 95.16           C  
ATOM   3341  O   ARG C 182     -17.934   5.296 -14.848  1.00 95.16           O  
ATOM   3342  CG  ARG C 182     -18.041   8.361 -18.197  1.00 95.16           C  
ATOM   3343  CD  ARG C 182     -17.722   8.061 -19.656  1.00 95.16           C  
ATOM   3344  NE  ARG C 182     -16.333   8.371 -19.979  1.00 95.16           N  
ATOM   3345  NH1 ARG C 182     -16.738  10.575 -20.538  1.00 95.16           N  
ATOM   3346  NH2 ARG C 182     -14.610   9.730 -20.657  1.00 95.16           N  
ATOM   3347  CZ  ARG C 182     -15.897   9.558 -20.390  1.00 95.16           C  
ATOM   3348  N   VAL C 183     -16.024   6.429 -14.600  1.00 95.37           N  
ATOM   3349  CA  VAL C 183     -15.415   5.355 -13.822  1.00 95.37           C  
ATOM   3350  C   VAL C 183     -16.135   5.215 -12.483  1.00 95.37           C  
ATOM   3351  CB  VAL C 183     -13.908   5.605 -13.593  1.00 95.37           C  
ATOM   3352  O   VAL C 183     -16.461   4.103 -12.059  1.00 95.37           O  
ATOM   3353  CG1 VAL C 183     -13.304   4.505 -12.721  1.00 95.37           C  
ATOM   3354  CG2 VAL C 183     -13.173   5.695 -14.929  1.00 95.37           C  
ATOM   3355  N   LEU C 184     -16.400   6.373 -11.804  1.00 96.57           N  
ATOM   3356  CA  LEU C 184     -17.103   6.354 -10.526  1.00 96.57           C  
ATOM   3357  C   LEU C 184     -18.472   5.697 -10.668  1.00 96.57           C  
ATOM   3358  CB  LEU C 184     -17.262   7.776  -9.981  1.00 96.57           C  
ATOM   3359  O   LEU C 184     -18.854   4.864  -9.843  1.00 96.57           O  
ATOM   3360  CG  LEU C 184     -17.995   7.912  -8.645  1.00 96.57           C  
ATOM   3361  CD1 LEU C 184     -17.324   7.050  -7.581  1.00 96.57           C  
ATOM   3362  CD2 LEU C 184     -18.042   9.372  -8.207  1.00 96.57           C  
ATOM   3363  N   ASP C 185     -19.194   6.017 -11.710  1.00 96.09           N  
ATOM   3364  CA  ASP C 185     -20.518   5.447 -11.945  1.00 96.09           C  
ATOM   3365  C   ASP C 185     -20.433   3.941 -12.184  1.00 96.09           C  
ATOM   3366  CB  ASP C 185     -21.192   6.132 -13.136  1.00 96.09           C  
ATOM   3367  O   ASP C 185     -21.290   3.185 -11.721  1.00 96.09           O  
ATOM   3368  CG  ASP C 185     -21.586   7.570 -12.848  1.00 96.09           C  
ATOM   3369  OD1 ASP C 185     -21.827   8.339 -13.803  1.00 96.09           O  
ATOM   3370  OD2 ASP C 185     -21.654   7.938 -11.655  1.00 96.09           O  
ATOM   3371  N   ALA C 186     -19.367   3.514 -12.901  1.00 95.91           N  
ATOM   3372  CA  ALA C 186     -19.167   2.090 -13.157  1.00 95.91           C  
ATOM   3373  C   ALA C 186     -18.898   1.332 -11.860  1.00 95.91           C  
ATOM   3374  CB  ALA C 186     -18.017   1.882 -14.140  1.00 95.91           C  
ATOM   3375  O   ALA C 186     -19.375   0.209 -11.679  1.00 95.91           O  
ATOM   3376  N   ILE C 187     -18.213   1.938 -10.967  1.00 95.30           N  
ATOM   3377  CA  ILE C 187     -17.919   1.327  -9.675  1.00 95.30           C  
ATOM   3378  C   ILE C 187     -19.197   1.243  -8.843  1.00 95.30           C  
ATOM   3379  CB  ILE C 187     -16.833   2.116  -8.911  1.00 95.30           C  
ATOM   3380  O   ILE C 187     -19.465   0.220  -8.209  1.00 95.30           O  
ATOM   3381  CG1 ILE C 187     -15.475   1.967  -9.608  1.00 95.30           C  
ATOM   3382  CG2 ILE C 187     -16.754   1.653  -7.453  1.00 95.30           C  
ATOM   3383  CD1 ILE C 187     -14.402   2.910  -9.080  1.00 95.30           C  
ATOM   3384  N   ARG C 188     -19.975   2.260  -8.885  1.00 94.48           N  
ATOM   3385  CA  ARG C 188     -21.228   2.292  -8.139  1.00 94.48           C  
ATOM   3386  C   ARG C 188     -22.206   1.247  -8.666  1.00 94.48           C  
ATOM   3387  CB  ARG C 188     -21.861   3.684  -8.209  1.00 94.48           C  
ATOM   3388  O   ARG C 188     -23.102   0.807  -7.942  1.00 94.48           O  
ATOM   3389  CG  ARG C 188     -21.154   4.725  -7.355  1.00 94.48           C  
ATOM   3390  CD  ARG C 188     -21.709   6.122  -7.595  1.00 94.48           C  
ATOM   3391  NE  ARG C 188     -21.160   7.090  -6.649  1.00 94.48           N  
ATOM   3392  NH1 ARG C 188     -21.971   8.946  -7.760  1.00 94.48           N  
ATOM   3393  NH2 ARG C 188     -20.757   9.198  -5.832  1.00 94.48           N  
ATOM   3394  CZ  ARG C 188     -21.297   8.409  -6.749  1.00 94.48           C  
ATOM   3395  N   ALA C 189     -21.969   0.783  -9.878  1.00 95.37           N  
ATOM   3396  CA  ALA C 189     -22.884  -0.148 -10.532  1.00 95.37           C  
ATOM   3397  C   ALA C 189     -22.473  -1.594 -10.273  1.00 95.37           C  
ATOM   3398  CB  ALA C 189     -22.940   0.126 -12.033  1.00 95.37           C  
ATOM   3399  O   ALA C 189     -23.157  -2.527 -10.702  1.00 95.37           O  
ATOM   3400  N   ILE C 190     -21.305  -1.810  -9.626  1.00 94.40           N  
ATOM   3401  CA  ILE C 190     -20.882  -3.159  -9.266  1.00 94.40           C  
ATOM   3402  C   ILE C 190     -21.934  -3.808  -8.369  1.00 94.40           C  
ATOM   3403  CB  ILE C 190     -19.507  -3.151  -8.561  1.00 94.40           C  
ATOM   3404  O   ILE C 190     -22.505  -3.151  -7.496  1.00 94.40           O  
ATOM   3405  CG1 ILE C 190     -18.410  -2.706  -9.535  1.00 94.40           C  
ATOM   3406  CG2 ILE C 190     -19.193  -4.531  -7.975  1.00 94.40           C  
ATOM   3407  CD1 ILE C 190     -17.079  -2.393  -8.866  1.00 94.40           C  
ATOM   3408  N   ALA C 191     -22.206  -5.061  -8.600  1.00 93.39           N  
ATOM   3409  CA  ALA C 191     -23.198  -5.779  -7.804  1.00 93.39           C  
ATOM   3410  C   ALA C 191     -22.917  -5.629  -6.312  1.00 93.39           C  
ATOM   3411  CB  ALA C 191     -23.224  -7.255  -8.192  1.00 93.39           C  
ATOM   3412  O   ALA C 191     -21.776  -5.781  -5.870  1.00 93.39           O  
ATOM   3413  N   PRO C 192     -23.915  -5.295  -5.518  1.00 91.59           N  
ATOM   3414  CA  PRO C 192     -23.736  -5.099  -4.077  1.00 91.59           C  
ATOM   3415  C   PRO C 192     -23.308  -6.376  -3.357  1.00 91.59           C  
ATOM   3416  CB  PRO C 192     -25.121  -4.646  -3.608  1.00 91.59           C  
ATOM   3417  O   PRO C 192     -23.611  -7.480  -3.818  1.00 91.59           O  
ATOM   3418  CG  PRO C 192     -25.851  -4.290  -4.862  1.00 91.59           C  
ATOM   3419  CD  PRO C 192     -25.199  -5.002  -6.013  1.00 91.59           C  
ATOM   3420  N   LEU C 193     -22.545  -6.198  -2.368  1.00 87.01           N  
ATOM   3421  CA  LEU C 193     -22.184  -7.317  -1.505  1.00 87.01           C  
ATOM   3422  C   LEU C 193     -23.377  -7.767  -0.670  1.00 87.01           C  
ATOM   3423  CB  LEU C 193     -21.020  -6.933  -0.588  1.00 87.01           C  
ATOM   3424  O   LEU C 193     -24.122  -6.936  -0.145  1.00 87.01           O  
ATOM   3425  CG  LEU C 193     -19.695  -6.600  -1.276  1.00 87.01           C  
ATOM   3426  CD1 LEU C 193     -18.699  -6.040  -0.266  1.00 87.01           C  
ATOM   3427  CD2 LEU C 193     -19.127  -7.835  -1.967  1.00 87.01           C  
ATOM   3428  N   ASP C 194     -23.627  -9.035  -0.686  1.00 82.47           N  
ATOM   3429  CA  ASP C 194     -24.694  -9.575   0.150  1.00 82.47           C  
ATOM   3430  C   ASP C 194     -24.284  -9.593   1.621  1.00 82.47           C  
ATOM   3431  CB  ASP C 194     -25.074 -10.985  -0.308  1.00 82.47           C  
ATOM   3432  O   ASP C 194     -23.258 -10.176   1.977  1.00 82.47           O  
ATOM   3433  CG  ASP C 194     -25.907 -10.992  -1.577  1.00 82.47           C  
ATOM   3434  OD1 ASP C 194     -25.903 -12.009  -2.304  1.00 82.47           O  
ATOM   3435  OD2 ASP C 194     -26.572  -9.970  -1.855  1.00 82.47           O  
ATOM   3436  N   THR C 195     -24.947  -8.780   2.378  1.00 80.19           N  
ATOM   3437  CA  THR C 195     -24.713  -8.742   3.817  1.00 80.19           C  
ATOM   3438  C   THR C 195     -25.985  -9.099   4.581  1.00 80.19           C  
ATOM   3439  CB  THR C 195     -24.213  -7.356   4.266  1.00 80.19           C  
ATOM   3440  O   THR C 195     -27.083  -9.058   4.023  1.00 80.19           O  
ATOM   3441  CG2 THR C 195     -23.093  -6.856   3.359  1.00 80.19           C  
ATOM   3442  OG1 THR C 195     -25.301  -6.425   4.221  1.00 80.19           O  
ATOM   3443  N   PRO C 196     -25.798  -9.639   5.741  1.00 79.48           N  
ATOM   3444  CA  PRO C 196     -26.991  -9.943   6.534  1.00 79.48           C  
ATOM   3445  C   PRO C 196     -27.918  -8.740   6.691  1.00 79.48           C  
ATOM   3446  CB  PRO C 196     -26.416 -10.370   7.887  1.00 79.48           C  
ATOM   3447  O   PRO C 196     -29.120  -8.906   6.914  1.00 79.48           O  
ATOM   3448  CG  PRO C 196     -25.022 -10.815   7.586  1.00 79.48           C  
ATOM   3449  CD  PRO C 196     -24.522 -10.047   6.397  1.00 79.48           C  
ATOM   3450  N   HIS C 197     -27.421  -7.608   6.462  1.00 78.12           N  
ATOM   3451  CA  HIS C 197     -28.220  -6.399   6.628  1.00 78.12           C  
ATOM   3452  C   HIS C 197     -28.712  -5.874   5.284  1.00 78.12           C  
ATOM   3453  CB  HIS C 197     -27.412  -5.319   7.350  1.00 78.12           C  
ATOM   3454  O   HIS C 197     -29.317  -4.802   5.215  1.00 78.12           O  
ATOM   3455  CG  HIS C 197     -26.916  -5.740   8.697  1.00 78.12           C  
ATOM   3456  CD2 HIS C 197     -25.658  -5.893   9.173  1.00 78.12           C  
ATOM   3457  ND1 HIS C 197     -27.764  -6.063   9.735  1.00 78.12           N  
ATOM   3458  CE1 HIS C 197     -27.046  -6.397  10.794  1.00 78.12           C  
ATOM   3459  NE2 HIS C 197     -25.765  -6.302  10.480  1.00 78.12           N  
ATOM   3460  N   GLY C 198     -28.493  -6.508   4.430  1.00 83.29           N  
ATOM   3461  CA  GLY C 198     -28.902  -6.106   3.093  1.00 83.29           C  
ATOM   3462  C   GLY C 198     -27.732  -5.846   2.164  1.00 83.29           C  
ATOM   3463  O   GLY C 198     -26.580  -5.818   2.601  1.00 83.29           O  
ATOM   3464  N   PRO C 199     -28.152  -5.677   0.924  1.00 87.24           N  
ATOM   3465  CA  PRO C 199     -27.084  -5.434  -0.048  1.00 87.24           C  
ATOM   3466  C   PRO C 199     -26.320  -4.141   0.225  1.00 87.24           C  
ATOM   3467  CB  PRO C 199     -27.833  -5.355  -1.381  1.00 87.24           C  
ATOM   3468  O   PRO C 199     -26.927  -3.121   0.564  1.00 87.24           O  
ATOM   3469  CG  PRO C 199     -29.238  -5.007  -1.010  1.00 87.24           C  
ATOM   3470  CD  PRO C 199     -29.497  -5.494   0.386  1.00 87.24           C  
ATOM   3471  N   ARG C 200     -25.036  -4.246   0.222  1.00 84.57           N  
ATOM   3472  CA  ARG C 200     -24.177  -3.083   0.415  1.00 84.57           C  
ATOM   3473  C   ARG C 200     -23.510  -2.673  -0.894  1.00 84.57           C  
ATOM   3474  CB  ARG C 200     -23.114  -3.370   1.478  1.00 84.57           C  
ATOM   3475  O   ARG C 200     -22.739  -3.442  -1.472  1.00 84.57           O  
ATOM   3476  CG  ARG C 200     -22.266  -2.161   1.842  1.00 84.57           C  
ATOM   3477  CD  ARG C 200     -21.362  -2.446   3.033  1.00 84.57           C  
ATOM   3478  NE  ARG C 200     -20.792  -1.218   3.583  1.00 84.57           N  
ATOM   3479  NH1 ARG C 200     -18.713  -2.130   4.012  1.00 84.57           N  
ATOM   3480  NH2 ARG C 200     -19.132   0.067   4.514  1.00 84.57           N  
ATOM   3481  CZ  ARG C 200     -19.547  -1.097   4.035  1.00 84.57           C  
ATOM   3482  N   HIS C 201     -23.907  -1.419  -1.292  1.00 90.47           N  
ATOM   3483  CA  HIS C 201     -23.292  -0.897  -2.507  1.00 90.47           C  
ATOM   3484  C   HIS C 201     -21.883  -0.382  -2.234  1.00 90.47           C  
ATOM   3485  CB  HIS C 201     -24.151   0.217  -3.107  1.00 90.47           C  
ATOM   3486  O   HIS C 201     -21.637   0.251  -1.205  1.00 90.47           O  
ATOM   3487  CG  HIS C 201     -25.452  -0.264  -3.668  1.00 90.47           C  
ATOM   3488  CD2 HIS C 201     -26.708  -0.219  -3.165  1.00 90.47           C  
ATOM   3489  ND1 HIS C 201     -25.549  -0.884  -4.895  1.00 90.47           N  
ATOM   3490  CE1 HIS C 201     -26.813  -1.198  -5.123  1.00 90.47           C  
ATOM   3491  NE2 HIS C 201     -27.537  -0.805  -4.089  1.00 90.47           N  
ATOM   3492  N   VAL C 202     -20.980  -0.716  -3.157  1.00 90.37           N  
ATOM   3493  CA  VAL C 202     -19.599  -0.260  -3.048  1.00 90.37           C  
ATOM   3494  C   VAL C 202     -19.463   1.132  -3.662  1.00 90.37           C  
ATOM   3495  CB  VAL C 202     -18.621  -1.242  -3.732  1.00 90.37           C  
ATOM   3496  O   VAL C 202     -20.039   1.410  -4.717  1.00 90.37           O  
ATOM   3497  CG1 VAL C 202     -17.191  -0.706  -3.677  1.00 90.37           C  
ATOM   3498  CG2 VAL C 202     -18.704  -2.619  -3.077  1.00 90.37           C  
ATOM   3499  N   THR C 203     -18.867   1.984  -2.882  1.00 95.80           N  
ATOM   3500  CA  THR C 203     -18.589   3.321  -3.393  1.00 95.80           C  
ATOM   3501  C   THR C 203     -17.093   3.616  -3.353  1.00 95.80           C  
ATOM   3502  CB  THR C 203     -19.348   4.394  -2.590  1.00 95.80           C  
ATOM   3503  O   THR C 203     -16.332   2.903  -2.695  1.00 95.80           O  
ATOM   3504  CG2 THR C 203     -20.847   4.114  -2.577  1.00 95.80           C  
ATOM   3505  OG1 THR C 203     -18.863   4.406  -1.242  1.00 95.80           O  
ATOM   3506  N   ALA C 204     -16.687   4.622  -4.145  1.00 96.73           N  
ATOM   3507  CA  ALA C 204     -15.298   5.074  -4.178  1.00 96.73           C  
ATOM   3508  C   ALA C 204     -15.218   6.598  -4.180  1.00 96.73           C  
ATOM   3509  CB  ALA C 204     -14.582   4.506  -5.401  1.00 96.73           C  
ATOM   3510  O   ALA C 204     -16.200   7.277  -4.490  1.00 96.73           O  
ATOM   3511  N   THR C 205     -14.151   7.032  -3.725  1.00 97.19           N  
ATOM   3512  CA  THR C 205     -13.883   8.466  -3.705  1.00 97.19           C  
ATOM   3513  C   THR C 205     -12.690   8.806  -4.594  1.00 97.19           C  
ATOM   3514  CB  THR C 205     -13.618   8.965  -2.272  1.00 97.19           C  
ATOM   3515  O   THR C 205     -11.662   8.127  -4.548  1.00 97.19           O  
ATOM   3516  CG2 THR C 205     -13.398  10.474  -2.247  1.00 97.19           C  
ATOM   3517  OG1 THR C 205     -14.743   8.643  -1.445  1.00 97.19           O  
ATOM   3518  N   PHE C 206     -12.914  10.015  -5.399  1.00 97.08           N  
ATOM   3519  CA  PHE C 206     -11.919  10.339  -6.413  1.00 97.08           C  
ATOM   3520  C   PHE C 206     -11.319  11.718  -6.162  1.00 97.08           C  
ATOM   3521  CB  PHE C 206     -12.538  10.282  -7.813  1.00 97.08           C  
ATOM   3522  O   PHE C 206     -12.041  12.667  -5.850  1.00 97.08           O  
ATOM   3523  CG  PHE C 206     -12.739   8.884  -8.332  1.00 97.08           C  
ATOM   3524  CD1 PHE C 206     -12.154   8.479  -9.525  1.00 97.08           C  
ATOM   3525  CD2 PHE C 206     -13.515   7.974  -7.625  1.00 97.08           C  
ATOM   3526  CE1 PHE C 206     -12.339   7.185 -10.007  1.00 97.08           C  
ATOM   3527  CE2 PHE C 206     -13.705   6.680  -8.100  1.00 97.08           C  
ATOM   3528  CZ  PHE C 206     -13.116   6.288  -9.292  1.00 97.08           C  
ATOM   3529  N   GLY C 207     -10.084  11.779  -6.265  1.00 97.53           N  
ATOM   3530  CA  GLY C 207      -9.359  13.032  -6.398  1.00 97.53           C  
ATOM   3531  C   GLY C 207      -8.595  13.144  -7.704  1.00 97.53           C  
ATOM   3532  O   GLY C 207      -7.841  12.240  -8.068  1.00 97.53           O  
ATOM   3533  N   LEU C 208      -8.760  14.355  -8.445  1.00 96.45           N  
ATOM   3534  CA  LEU C 208      -8.124  14.522  -9.747  1.00 96.45           C  
ATOM   3535  C   LEU C 208      -7.223  15.753  -9.759  1.00 96.45           C  
ATOM   3536  CB  LEU C 208      -9.181  14.639 -10.849  1.00 96.45           C  
ATOM   3537  O   LEU C 208      -7.576  16.791  -9.195  1.00 96.45           O  
ATOM   3538  CG  LEU C 208     -10.003  13.382 -11.136  1.00 96.45           C  
ATOM   3539  CD1 LEU C 208     -11.086  13.204 -10.076  1.00 96.45           C  
ATOM   3540  CD2 LEU C 208     -10.618  13.451 -12.529  1.00 96.45           C  
ATOM   3541  N   ALA C 209      -6.153  15.549 -10.283  1.00 96.13           N  
ATOM   3542  CA  ALA C 209      -5.339  16.683 -10.713  1.00 96.13           C  
ATOM   3543  C   ALA C 209      -5.332  16.808 -12.233  1.00 96.13           C  
ATOM   3544  CB  ALA C 209      -3.913  16.544 -10.186  1.00 96.13           C  
ATOM   3545  O   ALA C 209      -4.910  15.886 -12.936  1.00 96.13           O  
ATOM   3546  N   TRP C 210      -5.885  17.939 -12.753  1.00 95.95           N  
ATOM   3547  CA  TRP C 210      -5.847  18.158 -14.195  1.00 95.95           C  
ATOM   3548  C   TRP C 210      -4.655  19.027 -14.583  1.00 95.95           C  
ATOM   3549  CB  TRP C 210      -7.147  18.810 -14.674  1.00 95.95           C  
ATOM   3550  O   TRP C 210      -4.425  20.080 -13.983  1.00 95.95           O  
ATOM   3551  CG  TRP C 210      -7.162  19.135 -16.138  1.00 95.95           C  
ATOM   3552  CD1 TRP C 210      -7.275  18.254 -17.177  1.00 95.95           C  
ATOM   3553  CD2 TRP C 210      -7.054  20.436 -16.724  1.00 95.95           C  
ATOM   3554  CE2 TRP C 210      -7.110  20.268 -18.126  1.00 95.95           C  
ATOM   3555  CE3 TRP C 210      -6.916  21.728 -16.200  1.00 95.95           C  
ATOM   3556  NE1 TRP C 210      -7.245  18.929 -18.375  1.00 95.95           N  
ATOM   3557  CH2 TRP C 210      -6.898  22.600 -18.471  1.00 95.95           C  
ATOM   3558  CZ2 TRP C 210      -7.033  21.347 -19.010  1.00 95.95           C  
ATOM   3559  CZ3 TRP C 210      -6.839  22.800 -17.082  1.00 95.95           C  
ATOM   3560  N   ILE C 211      -3.903  18.616 -15.510  1.00 91.37           N  
ATOM   3561  CA  ILE C 211      -2.720  19.320 -15.992  1.00 91.37           C  
ATOM   3562  C   ILE C 211      -2.960  19.815 -17.417  1.00 91.37           C  
ATOM   3563  CB  ILE C 211      -1.466  18.419 -15.942  1.00 91.37           C  
ATOM   3564  O   ILE C 211      -3.082  19.015 -18.347  1.00 91.37           O  
ATOM   3565  CG1 ILE C 211      -1.273  17.850 -14.531  1.00 91.37           C  
ATOM   3566  CG2 ILE C 211      -0.225  19.194 -16.395  1.00 91.37           C  
ATOM   3567  CD1 ILE C 211      -0.539  16.517 -14.496  1.00 91.37           C  
ATOM   3568  N   ALA C 212      -3.017  21.189 -17.598  1.00 90.99           N  
ATOM   3569  CA  ALA C 212      -3.285  21.805 -18.895  1.00 90.99           C  
ATOM   3570  C   ALA C 212      -2.105  21.621 -19.844  1.00 90.99           C  
ATOM   3571  CB  ALA C 212      -3.599  23.290 -18.723  1.00 90.99           C  
ATOM   3572  O   ALA C 212      -0.966  21.453 -19.403  1.00 90.99           O  
ATOM   3573  N   PRO C 213      -2.420  21.609 -21.172  1.00 87.01           N  
ATOM   3574  CA  PRO C 213      -1.301  21.575 -22.117  1.00 87.01           C  
ATOM   3575  C   PRO C 213      -0.286  22.688 -21.871  1.00 87.01           C  
ATOM   3576  CB  PRO C 213      -1.983  21.749 -23.477  1.00 87.01           C  
ATOM   3577  O   PRO C 213      -0.669  23.831 -21.609  1.00 87.01           O  
ATOM   3578  CG  PRO C 213      -3.396  21.316 -23.254  1.00 87.01           C  
ATOM   3579  CD  PRO C 213      -3.781  21.652 -21.842  1.00 87.01           C  
ATOM   3580  N   GLY C 214       0.884  22.479 -21.801  1.00 82.72           N  
ATOM   3581  CA  GLY C 214       1.943  23.462 -21.636  1.00 82.72           C  
ATOM   3582  C   GLY C 214       2.401  23.610 -20.197  1.00 82.72           C  
ATOM   3583  O   GLY C 214       3.442  24.213 -19.930  1.00 82.72           O  
ATOM   3584  N   VAL C 215       1.701  23.023 -19.254  1.00 88.13           N  
ATOM   3585  CA  VAL C 215       2.073  23.091 -17.845  1.00 88.13           C  
ATOM   3586  C   VAL C 215       3.110  22.016 -17.531  1.00 88.13           C  
ATOM   3587  CB  VAL C 215       0.842  22.929 -16.925  1.00 88.13           C  
ATOM   3588  O   VAL C 215       2.941  20.853 -17.905  1.00 88.13           O  
ATOM   3589  CG1 VAL C 215       1.274  22.770 -15.468  1.00 88.13           C  
ATOM   3590  CG2 VAL C 215      -0.099  24.123 -17.079  1.00 88.13           C  
ATOM   3591  N   SER C 216       4.175  22.465 -16.972  1.00 84.31           N  
ATOM   3592  CA  SER C 216       5.243  21.547 -16.590  1.00 84.31           C  
ATOM   3593  C   SER C 216       5.200  21.240 -15.097  1.00 84.31           C  
ATOM   3594  CB  SER C 216       6.608  22.128 -16.960  1.00 84.31           C  
ATOM   3595  O   SER C 216       5.307  22.146 -14.268  1.00 84.31           O  
ATOM   3596  OG  SER C 216       7.644  21.205 -16.670  1.00 84.31           O  
ATOM   3597  N   LEU C 217       4.995  19.977 -14.748  1.00 85.80           N  
ATOM   3598  CA  LEU C 217       4.927  19.545 -13.357  1.00 85.80           C  
ATOM   3599  C   LEU C 217       5.783  18.304 -13.130  1.00 85.80           C  
ATOM   3600  CB  LEU C 217       3.477  19.259 -12.954  1.00 85.80           C  
ATOM   3601  O   LEU C 217       5.954  17.488 -14.039  1.00 85.80           O  
ATOM   3602  CG  LEU C 217       2.550  20.471 -12.857  1.00 85.80           C  
ATOM   3603  CD1 LEU C 217       1.105  20.019 -12.673  1.00 85.80           C  
ATOM   3604  CD2 LEU C 217       2.979  21.383 -11.713  1.00 85.80           C  
ATOM   3605  N   THR C 218       6.340  18.293 -11.953  1.00 88.53           N  
ATOM   3606  CA  THR C 218       6.931  17.021 -11.553  1.00 88.53           C  
ATOM   3607  C   THR C 218       5.846  16.011 -11.190  1.00 88.53           C  
ATOM   3608  CB  THR C 218       7.889  17.200 -10.361  1.00 88.53           C  
ATOM   3609  O   THR C 218       4.712  16.391 -10.892  1.00 88.53           O  
ATOM   3610  CG2 THR C 218       8.922  18.286 -10.644  1.00 88.53           C  
ATOM   3611  OG1 THR C 218       7.134  17.566  -9.200  1.00 88.53           O  
ATOM   3612  N   TRP C 219       6.153  14.772 -11.271  1.00 86.40           N  
ATOM   3613  CA  TRP C 219       5.180  13.751 -10.897  1.00 86.40           C  
ATOM   3614  C   TRP C 219       4.752  13.914  -9.443  1.00 86.40           C  
ATOM   3615  CB  TRP C 219       5.756  12.350 -11.119  1.00 86.40           C  
ATOM   3616  O   TRP C 219       3.591  13.676  -9.100  1.00 86.40           O  
ATOM   3617  CG  TRP C 219       6.829  11.972 -10.143  1.00 86.40           C  
ATOM   3618  CD1 TRP C 219       8.174  12.176 -10.276  1.00 86.40           C  
ATOM   3619  CD2 TRP C 219       6.645  11.317  -8.884  1.00 86.40           C  
ATOM   3620  CE2 TRP C 219       7.924  11.156  -8.306  1.00 86.40           C  
ATOM   3621  CE3 TRP C 219       5.522  10.851  -8.187  1.00 86.40           C  
ATOM   3622  NE1 TRP C 219       8.838  11.688  -9.174  1.00 86.40           N  
ATOM   3623  CH2 TRP C 219       6.994  10.101  -6.402  1.00 86.40           C  
ATOM   3624  CZ2 TRP C 219       8.110  10.548  -7.062  1.00 86.40           C  
ATOM   3625  CZ3 TRP C 219       5.709  10.246  -6.950  1.00 86.40           C  
ATOM   3626  N   GLU C 220       5.702  14.383  -8.584  1.00 88.32           N  
ATOM   3627  CA  GLU C 220       5.404  14.616  -7.174  1.00 88.32           C  
ATOM   3628  C   GLU C 220       4.353  15.709  -7.006  1.00 88.32           C  
ATOM   3629  CB  GLU C 220       6.677  14.987  -6.409  1.00 88.32           C  
ATOM   3630  O   GLU C 220       3.448  15.586  -6.177  1.00 88.32           O  
ATOM   3631  CG  GLU C 220       7.678  13.847  -6.290  1.00 88.32           C  
ATOM   3632  CD  GLU C 220       8.668  13.796  -7.442  1.00 88.32           C  
ATOM   3633  OE1 GLU C 220       9.695  13.087  -7.329  1.00 88.32           O  
ATOM   3634  OE2 GLU C 220       8.417  14.470  -8.466  1.00 88.32           O  
ATOM   3635  N   GLN C 221       4.465  16.781  -7.815  1.00 90.03           N  
ATOM   3636  CA  GLN C 221       3.502  17.875  -7.751  1.00 90.03           C  
ATOM   3637  C   GLN C 221       2.117  17.415  -8.199  1.00 90.03           C  
ATOM   3638  CB  GLN C 221       3.968  19.052  -8.610  1.00 90.03           C  
ATOM   3639  O   GLN C 221       1.114  17.731  -7.555  1.00 90.03           O  
ATOM   3640  CG  GLN C 221       4.978  19.956  -7.917  1.00 90.03           C  
ATOM   3641  CD  GLN C 221       5.852  20.717  -8.896  1.00 90.03           C  
ATOM   3642  NE2 GLN C 221       6.925  21.317  -8.391  1.00 90.03           N  
ATOM   3643  OE1 GLN C 221       5.566  20.766 -10.097  1.00 90.03           O  
ATOM   3644  N   ALA C 222       2.102  16.636  -9.309  1.00 90.48           N  
ATOM   3645  CA  ALA C 222       0.832  16.112  -9.804  1.00 90.48           C  
ATOM   3646  C   ALA C 222       0.175  15.199  -8.773  1.00 90.48           C  
ATOM   3647  CB  ALA C 222       1.042  15.362 -11.117  1.00 90.48           C  
ATOM   3648  O   ALA C 222      -1.024  15.310  -8.510  1.00 90.48           O  
ATOM   3649  N   TYR C 223       0.967  14.352  -8.214  1.00 91.02           N  
ATOM   3650  CA  TYR C 223       0.465  13.429  -7.203  1.00 91.02           C  
ATOM   3651  C   TYR C 223      -0.070  14.184  -5.993  1.00 91.02           C  
ATOM   3652  CB  TYR C 223       1.567  12.458  -6.767  1.00 91.02           C  
ATOM   3653  O   TYR C 223      -1.140  13.857  -5.472  1.00 91.02           O  
ATOM   3654  CG  TYR C 223       1.088  11.380  -5.826  1.00 91.02           C  
ATOM   3655  CD1 TYR C 223       1.179  11.542  -4.445  1.00 91.02           C  
ATOM   3656  CD2 TYR C 223       0.545  10.196  -6.315  1.00 91.02           C  
ATOM   3657  CE1 TYR C 223       0.741  10.550  -3.574  1.00 91.02           C  
ATOM   3658  CE2 TYR C 223       0.103   9.198  -5.453  1.00 91.02           C  
ATOM   3659  OH  TYR C 223      -0.231   8.398  -3.229  1.00 91.02           O  
ATOM   3660  CZ  TYR C 223       0.205   9.383  -4.086  1.00 91.02           C  
ATOM   3661  N   SER C 224       0.691  15.230  -5.513  1.00 92.90           N  
ATOM   3662  CA  SER C 224       0.284  16.024  -4.359  1.00 92.90           C  
ATOM   3663  C   SER C 224      -1.050  16.720  -4.608  1.00 92.90           C  
ATOM   3664  CB  SER C 224       1.354  17.063  -4.019  1.00 92.90           C  
ATOM   3665  O   SER C 224      -1.916  16.747  -3.731  1.00 92.90           O  
ATOM   3666  OG  SER C 224       0.979  17.816  -2.878  1.00 92.90           O  
ATOM   3667  N   ASP C 225      -1.237  17.292  -5.794  1.00 94.49           N  
ATOM   3668  CA  ASP C 225      -2.486  17.965  -6.139  1.00 94.49           C  
ATOM   3669  C   ASP C 225      -3.654  16.981  -6.151  1.00 94.49           C  
ATOM   3670  CB  ASP C 225      -2.365  18.656  -7.498  1.00 94.49           C  
ATOM   3671  O   ASP C 225      -4.732  17.283  -5.635  1.00 94.49           O  
ATOM   3672  CG  ASP C 225      -1.486  19.893  -7.459  1.00 94.49           C  
ATOM   3673  OD1 ASP C 225      -1.092  20.396  -8.533  1.00 94.49           O  
ATOM   3674  OD2 ASP C 225      -1.183  20.369  -6.343  1.00 94.49           O  
ATOM   3675  N   ALA C 226      -3.426  15.776  -6.790  1.00 95.21           N  
ATOM   3676  CA  ALA C 226      -4.472  14.757  -6.810  1.00 95.21           C  
ATOM   3677  C   ALA C 226      -4.786  14.265  -5.400  1.00 95.21           C  
ATOM   3678  CB  ALA C 226      -4.057  13.586  -7.698  1.00 95.21           C  
ATOM   3679  O   ALA C 226      -5.950  14.040  -5.060  1.00 95.21           O  
ATOM   3680  N   ASP C 227      -3.755  14.092  -4.596  1.00 94.43           N  
ATOM   3681  CA  ASP C 227      -3.926  13.661  -3.213  1.00 94.43           C  
ATOM   3682  C   ASP C 227      -4.712  14.694  -2.408  1.00 94.43           C  
ATOM   3683  CB  ASP C 227      -2.567  13.406  -2.557  1.00 94.43           C  
ATOM   3684  O   ASP C 227      -5.580  14.338  -1.609  1.00 94.43           O  
ATOM   3685  CG  ASP C 227      -2.678  12.689  -1.223  1.00 94.43           C  
ATOM   3686  OD1 ASP C 227      -2.208  13.230  -0.199  1.00 94.43           O  
ATOM   3687  OD2 ASP C 227      -3.237  11.571  -1.196  1.00 94.43           O  
ATOM   3688  N   ARG C 228      -4.447  15.957  -2.588  1.00 95.26           N  
ATOM   3689  CA  ARG C 228      -5.192  17.022  -1.924  1.00 95.26           C  
ATOM   3690  C   ARG C 228      -6.656  17.014  -2.349  1.00 95.26           C  
ATOM   3691  CB  ARG C 228      -4.566  18.385  -2.227  1.00 95.26           C  
ATOM   3692  O   ARG C 228      -7.550  17.180  -1.517  1.00 95.26           O  
ATOM   3693  CG  ARG C 228      -5.165  19.530  -1.425  1.00 95.26           C  
ATOM   3694  CD  ARG C 228      -4.326  20.795  -1.535  1.00 95.26           C  
ATOM   3695  NE  ARG C 228      -4.225  21.257  -2.917  1.00 95.26           N  
ATOM   3696  NH1 ARG C 228      -1.916  21.213  -2.981  1.00 95.26           N  
ATOM   3697  NH2 ARG C 228      -3.107  21.867  -4.828  1.00 95.26           N  
ATOM   3698  CZ  ARG C 228      -3.083  21.445  -3.572  1.00 95.26           C  
ATOM   3699  N   ALA C 229      -6.873  16.823  -3.627  1.00 96.40           N  
ATOM   3700  CA  ALA C 229      -8.239  16.731  -4.137  1.00 96.40           C  
ATOM   3701  C   ALA C 229      -8.980  15.553  -3.511  1.00 96.40           C  
ATOM   3702  CB  ALA C 229      -8.231  16.603  -5.658  1.00 96.40           C  
ATOM   3703  O   ALA C 229     -10.153  15.670  -3.149  1.00 96.40           O  
ATOM   3704  N   LEU C 230      -8.311  14.404  -3.376  1.00 95.67           N  
ATOM   3705  CA  LEU C 230      -8.904  13.214  -2.775  1.00 95.67           C  
ATOM   3706  C   LEU C 230      -9.244  13.459  -1.308  1.00 95.67           C  
ATOM   3707  CB  LEU C 230      -7.954  12.020  -2.899  1.00 95.67           C  
ATOM   3708  O   LEU C 230     -10.320  13.077  -0.844  1.00 95.67           O  
ATOM   3709  CG  LEU C 230      -8.466  10.687  -2.353  1.00 95.67           C  
ATOM   3710  CD1 LEU C 230      -9.777  10.304  -3.034  1.00 95.67           C  
ATOM   3711  CD2 LEU C 230      -7.420   9.593  -2.544  1.00 95.67           C  
ATOM   3712  N   TYR C 231      -8.292  14.122  -0.640  1.00 92.98           N  
ATOM   3713  CA  TYR C 231      -8.512  14.448   0.764  1.00 92.98           C  
ATOM   3714  C   TYR C 231      -9.738  15.339   0.932  1.00 92.98           C  
ATOM   3715  CB  TYR C 231      -7.280  15.139   1.356  1.00 92.98           C  
ATOM   3716  O   TYR C 231     -10.568  15.104   1.813  1.00 92.98           O  
ATOM   3717  CG  TYR C 231      -7.440  15.527   2.806  1.00 92.98           C  
ATOM   3718  CD1 TYR C 231      -7.666  16.852   3.172  1.00 92.98           C  
ATOM   3719  CD2 TYR C 231      -7.364  14.571   3.813  1.00 92.98           C  
ATOM   3720  CE1 TYR C 231      -7.812  17.215   4.507  1.00 92.98           C  
ATOM   3721  CE2 TYR C 231      -7.509  14.922   5.151  1.00 92.98           C  
ATOM   3722  OH  TYR C 231      -7.876  16.598   6.811  1.00 92.98           O  
ATOM   3723  CZ  TYR C 231      -7.732  16.244   5.488  1.00 92.98           C  
ATOM   3724  N   ARG C 232      -9.892  16.327   0.120  1.00 96.23           N  
ATOM   3725  CA  ARG C 232     -11.049  17.215   0.162  1.00 96.23           C  
ATOM   3726  C   ARG C 232     -12.339  16.447  -0.104  1.00 96.23           C  
ATOM   3727  CB  ARG C 232     -10.894  18.348  -0.855  1.00 96.23           C  
ATOM   3728  O   ARG C 232     -13.356  16.686   0.550  1.00 96.23           O  
ATOM   3729  CG  ARG C 232      -9.848  19.382  -0.472  1.00 96.23           C  
ATOM   3730  CD  ARG C 232      -9.900  20.601  -1.382  1.00 96.23           C  
ATOM   3731  NE  ARG C 232      -8.844  21.558  -1.062  1.00 96.23           N  
ATOM   3732  NH1 ARG C 232      -9.237  22.917  -2.888  1.00 96.23           N  
ATOM   3733  NH2 ARG C 232      -7.572  23.440  -1.402  1.00 96.23           N  
ATOM   3734  CZ  ARG C 232      -8.554  22.636  -1.785  1.00 96.23           C  
ATOM   3735  N   ALA C 233     -12.272  15.528  -1.057  1.00 96.64           N  
ATOM   3736  CA  ALA C 233     -13.436  14.705  -1.374  1.00 96.64           C  
ATOM   3737  C   ALA C 233     -13.824  13.825  -0.189  1.00 96.64           C  
ATOM   3738  CB  ALA C 233     -13.160  13.844  -2.604  1.00 96.64           C  
ATOM   3739  O   ALA C 233     -15.010  13.668   0.113  1.00 96.64           O  
ATOM   3740  N   LYS C 234     -12.850  13.261   0.484  1.00 93.42           N  
ATOM   3741  CA  LYS C 234     -13.115  12.417   1.646  1.00 93.42           C  
ATOM   3742  C   LYS C 234     -13.716  13.229   2.789  1.00 93.42           C  
ATOM   3743  CB  LYS C 234     -11.832  11.726   2.111  1.00 93.42           C  
ATOM   3744  O   LYS C 234     -14.659  12.782   3.446  1.00 93.42           O  
ATOM   3745  CG  LYS C 234     -11.383  10.583   1.212  1.00 93.42           C  
ATOM   3746  CD  LYS C 234     -10.129   9.907   1.752  1.00 93.42           C  
ATOM   3747  CE  LYS C 234      -9.747   8.690   0.920  1.00 93.42           C  
ATOM   3748  NZ  LYS C 234      -8.524   8.018   1.452  1.00 93.42           N  
ATOM   3749  N   GLN C 235     -13.176  14.446   2.963  1.00 94.55           N  
ATOM   3750  CA  GLN C 235     -13.663  15.322   4.023  1.00 94.55           C  
ATOM   3751  C   GLN C 235     -15.085  15.795   3.737  1.00 94.55           C  
ATOM   3752  CB  GLN C 235     -12.734  16.525   4.196  1.00 94.55           C  
ATOM   3753  O   GLN C 235     -15.851  16.073   4.662  1.00 94.55           O  
ATOM   3754  CG  GLN C 235     -11.374  16.172   4.783  1.00 94.55           C  
ATOM   3755  CD  GLN C 235     -11.466  15.652   6.205  1.00 94.55           C  
ATOM   3756  NE2 GLN C 235     -10.703  14.606   6.505  1.00 94.55           N  
ATOM   3757  OE1 GLN C 235     -12.217  16.185   7.028  1.00 94.55           O  
ATOM   3758  N   ALA C 236     -15.407  15.746   2.477  1.00 95.61           N  
ATOM   3759  CA  ALA C 236     -16.725  16.224   2.066  1.00 95.61           C  
ATOM   3760  C   ALA C 236     -17.736  15.082   2.035  1.00 95.61           C  
ATOM   3761  CB  ALA C 236     -16.644  16.896   0.697  1.00 95.61           C  
ATOM   3762  O   ALA C 236     -18.820  15.220   1.463  1.00 95.61           O  
ATOM   3763  N   GLY C 237     -17.358  13.973   2.432  1.00 94.12           N  
ATOM   3764  CA  GLY C 237     -18.343  12.927   2.657  1.00 94.12           C  
ATOM   3765  C   GLY C 237     -18.109  11.695   1.803  1.00 94.12           C  
ATOM   3766  O   GLY C 237     -18.936  10.781   1.784  1.00 94.12           O  
ATOM   3767  N   LYS C 238     -17.078  11.600   1.179  1.00 93.67           N  
ATOM   3768  CA  LYS C 238     -16.729  10.455   0.342  1.00 93.67           C  
ATOM   3769  C   LYS C 238     -17.789  10.215  -0.730  1.00 93.67           C  
ATOM   3770  CB  LYS C 238     -16.555   9.199   1.197  1.00 93.67           C  
ATOM   3771  O   LYS C 238     -18.641  11.072  -0.971  1.00 93.67           O  
ATOM   3772  CG  LYS C 238     -15.455   9.309   2.242  1.00 93.67           C  
ATOM   3773  CD  LYS C 238     -15.316   8.023   3.046  1.00 93.67           C  
ATOM   3774  CE  LYS C 238     -14.238   8.143   4.115  1.00 93.67           C  
ATOM   3775  NZ  LYS C 238     -14.354   7.067   5.143  1.00 93.67           N  
ATOM   3776  N   ASN C 239     -17.627   9.168  -1.515  1.00 95.51           N  
ATOM   3777  CA  ASN C 239     -18.527   8.830  -2.613  1.00 95.51           C  
ATOM   3778  C   ASN C 239     -18.731  10.013  -3.555  1.00 95.51           C  
ATOM   3779  CB  ASN C 239     -19.873   8.343  -2.073  1.00 95.51           C  
ATOM   3780  O   ASN C 239     -19.865  10.347  -3.903  1.00 95.51           O  
ATOM   3781  CG  ASN C 239     -20.765   7.772  -3.158  1.00 95.51           C  
ATOM   3782  ND2 ASN C 239     -22.068   7.748  -2.903  1.00 95.51           N  
ATOM   3783  OD1 ASN C 239     -20.287   7.354  -4.216  1.00 95.51           O  
ATOM   3784  N   ARG C 240     -17.590  10.540  -3.933  1.00 96.69           N  
ATOM   3785  CA  ARG C 240     -17.631  11.717  -4.795  1.00 96.69           C  
ATOM   3786  C   ARG C 240     -16.268  11.979  -5.428  1.00 96.69           C  
ATOM   3787  CB  ARG C 240     -18.087  12.946  -4.006  1.00 96.69           C  
ATOM   3788  O   ARG C 240     -15.320  11.221  -5.210  1.00 96.69           O  
ATOM   3789  CG  ARG C 240     -17.090  13.408  -2.955  1.00 96.69           C  
ATOM   3790  CD  ARG C 240     -17.650  14.542  -2.108  1.00 96.69           C  
ATOM   3791  NE  ARG C 240     -18.850  14.133  -1.384  1.00 96.69           N  
ATOM   3792  NH1 ARG C 240     -19.455  16.273  -0.761  1.00 96.69           N  
ATOM   3793  NH2 ARG C 240     -20.743  14.484  -0.132  1.00 96.69           N  
ATOM   3794  CZ  ARG C 240     -19.680  14.964  -0.761  1.00 96.69           C  
ATOM   3795  N   LEU C 241     -16.189  13.028  -6.252  1.00 96.05           N  
ATOM   3796  CA  LEU C 241     -14.941  13.413  -6.902  1.00 96.05           C  
ATOM   3797  C   LEU C 241     -14.632  14.886  -6.653  1.00 96.05           C  
ATOM   3798  CB  LEU C 241     -15.014  13.142  -8.407  1.00 96.05           C  
ATOM   3799  O   LEU C 241     -15.544  15.693  -6.461  1.00 96.05           O  
ATOM   3800  CG  LEU C 241     -16.219  13.728  -9.144  1.00 96.05           C  
ATOM   3801  CD1 LEU C 241     -15.914  15.146  -9.615  1.00 96.05           C  
ATOM   3802  CD2 LEU C 241     -16.610  12.841 -10.321  1.00 96.05           C  
ATOM   3803  N   HIS C 242     -13.453  15.153  -6.548  1.00 97.45           N  
ATOM   3804  CA  HIS C 242     -12.956  16.523  -6.482  1.00 97.45           C  
ATOM   3805  C   HIS C 242     -11.781  16.728  -7.431  1.00 97.45           C  
ATOM   3806  CB  HIS C 242     -12.543  16.875  -5.051  1.00 97.45           C  
ATOM   3807  O   HIS C 242     -10.916  15.857  -7.553  1.00 97.45           O  
ATOM   3808  CG  HIS C 242     -12.367  18.342  -4.822  1.00 97.45           C  
ATOM   3809  CD2 HIS C 242     -11.252  19.108  -4.781  1.00 97.45           C  
ATOM   3810  ND1 HIS C 242     -13.428  19.192  -4.595  1.00 97.45           N  
ATOM   3811  CE1 HIS C 242     -12.971  20.421  -4.425  1.00 97.45           C  
ATOM   3812  NE2 HIS C 242     -11.653  20.397  -4.533  1.00 97.45           N  
ATOM   3813  N   LEU C 243     -11.713  17.895  -8.156  1.00 95.93           N  
ATOM   3814  CA  LEU C 243     -10.658  18.156  -9.129  1.00 95.93           C  
ATOM   3815  C   LEU C 243      -9.897  19.430  -8.778  1.00 95.93           C  
ATOM   3816  CB  LEU C 243     -11.245  18.271 -10.539  1.00 95.93           C  
ATOM   3817  O   LEU C 243     -10.501  20.429  -8.378  1.00 95.93           O  
ATOM   3818  CG  LEU C 243     -10.245  18.496 -11.674  1.00 95.93           C  
ATOM   3819  CD1 LEU C 243     -10.700  17.769 -12.934  1.00 95.93           C  
ATOM   3820  CD2 LEU C 243     -10.069  19.987 -11.944  1.00 95.93           C  
ATOM   3821  N   ILE C 244      -8.647  19.332  -8.840  1.00 94.87           N  
ATOM   3822  CA  ILE C 244      -7.778  20.500  -8.738  1.00 94.87           C  
ATOM   3823  C   ILE C 244      -7.071  20.735 -10.070  1.00 94.87           C  
ATOM   3824  CB  ILE C 244      -6.743  20.335  -7.603  1.00 94.87           C  
ATOM   3825  O   ILE C 244      -6.500  19.808 -10.650  1.00 94.87           O  
ATOM   3826  CG1 ILE C 244      -7.442  20.333  -6.238  1.00 94.87           C  
ATOM   3827  CG2 ILE C 244      -5.684  21.440  -7.674  1.00 94.87           C  
ATOM   3828  CD1 ILE C 244      -6.509  20.062  -5.066  1.00 94.87           C  
ATOM   3829  N   ALA C 245      -7.179  21.955 -10.729  1.00 93.66           N  
ATOM   3830  CA  ALA C 245      -6.372  22.323 -11.889  1.00 93.66           C  
ATOM   3831  C   ALA C 245      -4.949  22.687 -11.475  1.00 93.66           C  
ATOM   3832  CB  ALA C 245      -7.018  23.486 -12.639  1.00 93.66           C  
ATOM   3833  O   ALA C 245      -4.731  23.696 -10.801  1.00 93.66           O  
ATOM   3834  N   SER C 246      -3.975  21.853 -11.917  1.00 92.07           N  
ATOM   3835  CA  SER C 246      -2.595  22.051 -11.486  1.00 92.07           C  
ATOM   3836  C   SER C 246      -1.948  23.219 -12.223  1.00 92.07           C  
ATOM   3837  CB  SER C 246      -1.776  20.780 -11.709  1.00 92.07           C  
ATOM   3838  O   SER C 246      -2.199  23.425 -13.412  1.00 92.07           O  
ATOM   3839  OG  SER C 246      -2.260  19.721 -10.900  1.00 92.07           O  
ATOM   3840  N   ARG C 247      -1.197  23.874 -11.613  1.00 82.90           N  
ATOM   3841  CA  ARG C 247      -0.473  24.992 -12.208  1.00 82.90           C  
ATOM   3842  C   ARG C 247       1.034  24.792 -12.093  1.00 82.90           C  
ATOM   3843  CB  ARG C 247      -0.879  26.310 -11.545  1.00 82.90           C  
ATOM   3844  O   ARG C 247       1.506  24.097 -11.191  1.00 82.90           O  
ATOM   3845  CG  ARG C 247      -2.348  26.661 -11.721  1.00 82.90           C  
ATOM   3846  CD  ARG C 247      -2.676  28.026 -11.131  1.00 82.90           C  
ATOM   3847  NE  ARG C 247      -4.096  28.342 -11.261  1.00 82.90           N  
ATOM   3848  NH1 ARG C 247      -3.909  30.481 -10.408  1.00 82.90           N  
ATOM   3849  NH2 ARG C 247      -5.952  29.682 -11.075  1.00 82.90           N  
ATOM   3850  CZ  ARG C 247      -4.649  29.501 -10.914  1.00 82.90           C  
ATOM   3851  N   THR C 248       1.737  25.335 -12.906  1.00 81.01           N  
ATOM   3852  CA  THR C 248       3.194  25.274 -12.870  1.00 81.01           C  
ATOM   3853  C   THR C 248       3.732  25.943 -11.608  1.00 81.01           C  
ATOM   3854  CB  THR C 248       3.813  25.940 -14.112  1.00 81.01           C  
ATOM   3855  O   THR C 248       3.212  26.974 -11.177  1.00 81.01           O  
ATOM   3856  CG2 THR C 248       5.317  25.697 -14.175  1.00 81.01           C  
ATOM   3857  OG1 THR C 248       3.202  25.400 -15.291  1.00 81.01           O  
ATOM   3858  N   ALA C 249       4.630  25.105 -11.050  1.00 62.87           N  
ATOM   3859  CA  ALA C 249       5.241  25.697  -9.864  1.00 62.87           C  
ATOM   3860  C   ALA C 249       5.871  27.049 -10.189  1.00 62.87           C  
ATOM   3861  CB  ALA C 249       6.288  24.754  -9.277  1.00 62.87           C  
ATOM   3862  O   ALA C 249       6.554  27.194 -11.205  1.00 62.87           O  
ATOM   3863  N   GLY C 250       5.591  27.635  -9.641  1.00 57.19           N  
ATOM   3864  CA  GLY C 250       6.142  28.971  -9.797  1.00 57.19           C  
ATOM   3865  C   GLY C 250       5.342  29.838 -10.752  1.00 57.19           C  
ATOM   3866  O   GLY C 250       5.736  30.968 -11.050  1.00 57.19           O  
ATOM   3867  N   ALA C 251       4.588  29.194 -11.277  1.00 44.40           N  
ATOM   3868  CA  ALA C 251       3.823  30.060 -12.170  1.00 44.40           C  
ATOM   3869  C   ALA C 251       2.859  30.944 -11.383  1.00 44.40           C  
ATOM   3870  CB  ALA C 251       3.059  29.225 -13.195  1.00 44.40           C  
ATOM   3871  O   ALA C 251       2.378  30.553 -10.317  1.00 44.40           O  
TER    3872      ALA C 251                                                      
ENDMDL                                                                          
END                                                                             
