# Supplementary material for: Bordetella bronchiseptica diguanylate cyclase BdcB inhibits the type three secretion system and impacts the immune response
Source: Sci Rep. 2023 May 2;13:7157. doi: 10.1038/s41598-023-34106-x (PMC10154355; doi:10.1038/s41598-023-34106-x)
Supplement: Supplementary file 2 — Supplementary Information 2. [file 41598_2023_34106_MOESM2_ESM.zip › BB3903dimero_23b23_unrelaxed_rank_5_model_4.pdb]

MODEL     1                                                                     
ATOM      1  N   MET B   1     -51.317  16.505   6.639  1.00 44.95           N  
ATOM      2  CA  MET B   1     -49.947  17.007   6.608  1.00 44.95           C  
ATOM      3  C   MET B   1     -49.151  16.490   7.801  1.00 44.95           C  
ATOM      4  CB  MET B   1     -49.934  18.537   6.594  1.00 44.95           C  
ATOM      5  O   MET B   1     -49.443  16.840   8.946  1.00 44.95           O  
ATOM      6  CG  MET B   1     -49.778  19.136   5.206  1.00 44.95           C  
ATOM      7  SD  MET B   1     -49.671  20.967   5.238  1.00 44.95           S  
ATOM      8  CE  MET B   1     -49.042  21.281   3.565  1.00 44.95           C  
ATOM      9  N   ALA B   2     -49.064  15.400   8.174  1.00 42.11           N  
ATOM     10  CA  ALA B   2     -48.234  14.588   9.060  1.00 42.11           C  
ATOM     11  C   ALA B   2     -46.830  15.172   9.185  1.00 42.11           C  
ATOM     12  CB  ALA B   2     -48.165  13.149   8.553  1.00 42.11           C  
ATOM     13  O   ALA B   2     -46.162  15.422   8.179  1.00 42.11           O  
ATOM     14  N   ARG B   3     -46.373  16.246   9.816  1.00 44.83           N  
ATOM     15  CA  ARG B   3     -45.170  16.824  10.406  1.00 44.83           C  
ATOM     16  C   ARG B   3     -44.183  15.736  10.814  1.00 44.83           C  
ATOM     17  CB  ARG B   3     -45.527  17.690  11.616  1.00 44.83           C  
ATOM     18  O   ARG B   3     -44.494  14.894  11.659  1.00 44.83           O  
ATOM     19  CG  ARG B   3     -45.453  19.184  11.348  1.00 44.83           C  
ATOM     20  CD  ARG B   3     -45.831  19.997  12.578  1.00 44.83           C  
ATOM     21  NE  ARG B   3     -45.370  21.379  12.474  1.00 44.83           N  
ATOM     22  NH1 ARG B   3     -46.386  22.083  14.426  1.00 44.83           N  
ATOM     23  NH2 ARG B   3     -45.173  23.561  13.161  1.00 44.83           N  
ATOM     24  CZ  ARG B   3     -45.644  22.338  13.354  1.00 44.83           C  
ATOM     25  N   LEU B   4     -43.960  14.669  10.089  1.00 40.84           N  
ATOM     26  CA  LEU B   4     -42.746  13.872  10.230  1.00 40.84           C  
ATOM     27  C   LEU B   4     -41.717  14.597  11.090  1.00 40.84           C  
ATOM     28  CB  LEU B   4     -42.149  13.557   8.856  1.00 40.84           C  
ATOM     29  O   LEU B   4     -41.304  15.713  10.764  1.00 40.84           O  
ATOM     30  CG  LEU B   4     -42.715  12.333   8.135  1.00 40.84           C  
ATOM     31  CD1 LEU B   4     -42.758  12.577   6.630  1.00 40.84           C  
ATOM     32  CD2 LEU B   4     -41.889  11.092   8.457  1.00 40.84           C  
ATOM     33  N   ASP B   5     -41.832  15.122  12.226  1.00 42.93           N  
ATOM     34  CA  ASP B   5     -40.917  15.402  13.328  1.00 42.93           C  
ATOM     35  C   ASP B   5     -39.555  14.753  13.090  1.00 42.93           C  
ATOM     36  CB  ASP B   5     -41.507  14.914  14.653  1.00 42.93           C  
ATOM     37  O   ASP B   5     -39.458  13.531  12.963  1.00 42.93           O  
ATOM     38  CG  ASP B   5     -42.443  15.925  15.293  1.00 42.93           C  
ATOM     39  OD1 ASP B   5     -43.264  15.537  16.152  1.00 42.93           O  
ATOM     40  OD2 ASP B   5     -42.360  17.119  14.933  1.00 42.93           O  
ATOM     41  N   ASN B   6     -39.036  14.934  12.100  1.00 41.87           N  
ATOM     42  CA  ASN B   6     -37.596  14.908  11.868  1.00 41.87           C  
ATOM     43  C   ASN B   6     -36.817  14.892  13.181  1.00 41.87           C  
ATOM     44  CB  ASN B   6     -37.168  16.102  11.012  1.00 41.87           C  
ATOM     45  O   ASN B   6     -35.611  15.146  13.195  1.00 41.87           O  
ATOM     46  CG  ASN B   6     -36.970  15.734   9.555  1.00 41.87           C  
ATOM     47  ND2 ASN B   6     -36.807  16.742   8.705  1.00 41.87           N  
ATOM     48  OD1 ASN B   6     -36.963  14.554   9.195  1.00 41.87           O  
ATOM     49  N   ALA B   7     -37.338  14.748  14.289  1.00 41.57           N  
ATOM     50  CA  ALA B   7     -36.617  14.667  15.557  1.00 41.57           C  
ATOM     51  C   ALA B   7     -35.815  13.372  15.650  1.00 41.57           C  
ATOM     52  CB  ALA B   7     -37.589  14.772  16.729  1.00 41.57           C  
ATOM     53  O   ALA B   7     -34.818  13.303  16.373  1.00 41.57           O  
ATOM     54  N   ASP B   8     -35.764  12.580  14.840  1.00 40.22           N  
ATOM     55  CA  ASP B   8     -34.986  11.350  14.943  1.00 40.22           C  
ATOM     56  C   ASP B   8     -33.878  11.310  13.893  1.00 40.22           C  
ATOM     57  CB  ASP B   8     -35.893  10.127  14.797  1.00 40.22           C  
ATOM     58  O   ASP B   8     -33.169  10.310  13.768  1.00 40.22           O  
ATOM     59  CG  ASP B   8     -36.295   9.522  16.131  1.00 40.22           C  
ATOM     60  OD1 ASP B   8     -37.208   8.670  16.164  1.00 40.22           O  
ATOM     61  OD2 ASP B   8     -35.694   9.905  17.158  1.00 40.22           O  
ATOM     62  N   ALA B   9     -33.847  12.176  13.176  1.00 39.94           N  
ATOM     63  CA  ALA B   9     -32.763  12.179  12.197  1.00 39.94           C  
ATOM     64  C   ALA B   9     -31.496  12.796  12.783  1.00 39.94           C  
ATOM     65  CB  ALA B   9     -33.184  12.933  10.938  1.00 39.94           C  
ATOM     66  O   ALA B   9     -30.410  12.656  12.216  1.00 39.94           O  
ATOM     67  N   THR B  10     -31.486  13.320  13.833  1.00 40.05           N  
ATOM     68  CA  THR B  10     -30.279  13.876  14.435  1.00 40.05           C  
ATOM     69  C   THR B  10     -29.541  12.815  15.246  1.00 40.05           C  
ATOM     70  CB  THR B  10     -30.609  15.079  15.338  1.00 40.05           C  
ATOM     71  O   THR B  10     -28.334  12.927  15.472  1.00 40.05           O  
ATOM     72  CG2 THR B  10     -29.788  16.303  14.945  1.00 40.05           C  
ATOM     73  OG1 THR B  10     -32.002  15.393  15.216  1.00 40.05           O  
ATOM     74  N   SER B  11     -29.990  11.795  15.431  1.00 40.59           N  
ATOM     75  CA  SER B  11     -29.243  10.808  16.203  1.00 40.59           C  
ATOM     76  C   SER B  11     -28.538   9.810  15.289  1.00 40.59           C  
ATOM     77  CB  SER B  11     -30.171  10.064  17.164  1.00 40.59           C  
ATOM     78  O   SER B  11     -27.653   9.075  15.731  1.00 40.59           O  
ATOM     79  OG  SER B  11     -29.552   8.886  17.651  1.00 40.59           O  
ATOM     80  N   MET B  12     -28.796   9.909  14.238  1.00 39.23           N  
ATOM     81  CA  MET B  12     -28.055   8.993  13.376  1.00 39.23           C  
ATOM     82  C   MET B  12     -26.827   9.677  12.784  1.00 39.23           C  
ATOM     83  CB  MET B  12     -28.952   8.465  12.255  1.00 39.23           C  
ATOM     84  O   MET B  12     -26.052   9.050  12.059  1.00 39.23           O  
ATOM     85  CG  MET B  12     -29.842   7.308  12.676  1.00 39.23           C  
ATOM     86  SD  MET B  12     -30.294   6.220  11.268  1.00 39.23           S  
ATOM     87  CE  MET B  12     -30.770   4.717  12.166  1.00 39.23           C  
ATOM     88  N   THR B  13     -26.684  10.694  13.068  1.00 40.74           N  
ATOM     89  CA  THR B  13     -25.402  11.279  12.692  1.00 40.74           C  
ATOM     90  C   THR B  13     -24.370  11.076  13.798  1.00 40.74           C  
ATOM     91  CB  THR B  13     -25.542  12.782  12.386  1.00 40.74           C  
ATOM     92  O   THR B  13     -23.715  12.029  14.224  1.00 40.74           O  
ATOM     93  CG2 THR B  13     -25.880  13.015  10.917  1.00 40.74           C  
ATOM     94  OG1 THR B  13     -26.585  13.334  13.198  1.00 40.74           O  
ATOM     95  N   GLY B  14     -24.850  10.254  14.673  1.00 38.44           N  
ATOM     96  CA  GLY B  14     -23.770   9.847  15.556  1.00 38.44           C  
ATOM     97  C   GLY B  14     -22.482   9.532  14.819  1.00 38.44           C  
ATOM     98  O   GLY B  14     -22.456   8.656  13.951  1.00 38.44           O  
ATOM     99  N   ARG B  15     -22.359  10.353  13.781  1.00 40.21           N  
ATOM    100  CA  ARG B  15     -20.944  10.195  13.464  1.00 40.21           C  
ATOM    101  C   ARG B  15     -20.228   9.390  14.543  1.00 40.21           C  
ATOM    102  CB  ARG B  15     -20.274  11.561  13.299  1.00 40.21           C  
ATOM    103  O   ARG B  15     -20.475   9.581  15.735  1.00 40.21           O  
ATOM    104  CG  ARG B  15     -20.189  12.035  11.856  1.00 40.21           C  
ATOM    105  CD  ARG B  15     -19.467  13.370  11.743  1.00 40.21           C  
ATOM    106  NE  ARG B  15     -19.280  13.766  10.350  1.00 40.21           N  
ATOM    107  NH1 ARG B  15     -18.334  15.815  10.842  1.00 40.21           N  
ATOM    108  NH2 ARG B  15     -18.624  15.176   8.660  1.00 40.21           N  
ATOM    109  CZ  ARG B  15     -18.746  14.918   9.954  1.00 40.21           C  
ATOM    110  N   PRO B  16     -20.317   8.246  14.416  1.00 41.20           N  
ATOM    111  CA  PRO B  16     -19.580   7.518  15.452  1.00 41.20           C  
ATOM    112  C   PRO B  16     -18.596   8.406  16.211  1.00 41.20           C  
ATOM    113  CB  PRO B  16     -18.840   6.435  14.663  1.00 41.20           C  
ATOM    114  O   PRO B  16     -17.833   9.155  15.595  1.00 41.20           O  
ATOM    115  CG  PRO B  16     -19.133   6.738  13.229  1.00 41.20           C  
ATOM    116  CD  PRO B  16     -20.056   7.922  13.172  1.00 41.20           C  
ATOM    117  N   PRO B  17     -19.197   9.346  17.138  1.00 41.57           N  
ATOM    118  CA  PRO B  17     -18.476  10.378  17.887  1.00 41.57           C  
ATOM    119  C   PRO B  17     -17.053   9.960  18.248  1.00 41.57           C  
ATOM    120  CB  PRO B  17     -19.328  10.559  19.146  1.00 41.57           C  
ATOM    121  O   PRO B  17     -16.176  10.813  18.407  1.00 41.57           O  
ATOM    122  CG  PRO B  17     -20.326   9.447  19.096  1.00 41.57           C  
ATOM    123  CD  PRO B  17     -20.158   8.715  17.795  1.00 41.57           C  
ATOM    124  N   LEU B  18     -16.613   9.069  17.944  1.00 42.31           N  
ATOM    125  CA  LEU B  18     -15.342   8.741  18.580  1.00 42.31           C  
ATOM    126  C   LEU B  18     -14.375   8.124  17.575  1.00 42.31           C  
ATOM    127  CB  LEU B  18     -15.561   7.780  19.752  1.00 42.31           C  
ATOM    128  O   LEU B  18     -13.179   8.005  17.851  1.00 42.31           O  
ATOM    129  CG  LEU B  18     -15.711   8.419  21.133  1.00 42.31           C  
ATOM    130  CD1 LEU B  18     -16.857   7.766  21.898  1.00 42.31           C  
ATOM    131  CD2 LEU B  18     -14.407   8.311  21.917  1.00 42.31           C  
ATOM    132  N   ILE B  19     -14.936   7.803  16.534  1.00 41.53           N  
ATOM    133  CA  ILE B  19     -13.930   7.223  15.650  1.00 41.53           C  
ATOM    134  C   ILE B  19     -13.154   8.337  14.951  1.00 41.53           C  
ATOM    135  CB  ILE B  19     -14.571   6.281  14.606  1.00 41.53           C  
ATOM    136  O   ILE B  19     -11.951   8.208  14.712  1.00 41.53           O  
ATOM    137  CG1 ILE B  19     -15.338   5.152  15.306  1.00 41.53           C  
ATOM    138  CG2 ILE B  19     -13.506   5.716  13.662  1.00 41.53           C  
ATOM    139  CD1 ILE B  19     -16.146   4.275  14.360  1.00 41.53           C  
ATOM    140  N   MET B  20     -13.949   9.410  14.994  1.00 42.69           N  
ATOM    141  CA  MET B  20     -13.207  10.510  14.386  1.00 42.69           C  
ATOM    142  C   MET B  20     -12.253  11.145  15.392  1.00 42.69           C  
ATOM    143  CB  MET B  20     -14.166  11.567  13.835  1.00 42.69           C  
ATOM    144  O   MET B  20     -11.170  11.604  15.024  1.00 42.69           O  
ATOM    145  CG  MET B  20     -14.737  11.225  12.469  1.00 42.69           C  
ATOM    146  SD  MET B  20     -15.479  12.679  11.632  1.00 42.69           S  
ATOM    147  CE  MET B  20     -14.004  13.384  10.846  1.00 42.69           C  
ATOM    148  N   ASN B  21     -12.804  11.055  16.618  1.00 44.29           N  
ATOM    149  CA  ASN B  21     -11.885  11.603  17.611  1.00 44.29           C  
ATOM    150  C   ASN B  21     -10.735  10.643  17.900  1.00 44.29           C  
ATOM    151  CB  ASN B  21     -12.631  11.943  18.903  1.00 44.29           C  
ATOM    152  O   ASN B  21      -9.609  11.076  18.153  1.00 44.29           O  
ATOM    153  CG  ASN B  21     -12.875  13.431  19.063  1.00 44.29           C  
ATOM    154  ND2 ASN B  21     -13.612  13.802  20.103  1.00 44.29           N  
ATOM    155  OD1 ASN B  21     -12.406  14.239  18.257  1.00 44.29           O  
ATOM    156  N   ASP B  22     -11.049   9.370  17.856  1.00 45.59           N  
ATOM    157  CA  ASP B  22      -9.983   8.399  18.078  1.00 45.59           C  
ATOM    158  C   ASP B  22      -9.087   8.275  16.848  1.00 45.59           C  
ATOM    159  CB  ASP B  22     -10.568   7.033  18.442  1.00 45.59           C  
ATOM    160  O   ASP B  22      -7.878   8.066  16.972  1.00 45.59           O  
ATOM    161  CG  ASP B  22     -10.454   6.715  19.923  1.00 45.59           C  
ATOM    162  OD1 ASP B  22     -11.052   5.716  20.380  1.00 45.59           O  
ATOM    163  OD2 ASP B  22      -9.763   7.470  20.640  1.00 45.59           O  
ATOM    164  N   GLN B  23      -9.864   8.434  15.746  1.00 47.70           N  
ATOM    165  CA  GLN B  23      -9.059   8.400  14.529  1.00 47.70           C  
ATOM    166  C   GLN B  23      -8.215   9.664  14.393  1.00 47.70           C  
ATOM    167  CB  GLN B  23      -9.952   8.230  13.299  1.00 47.70           C  
ATOM    168  O   GLN B  23      -7.100   9.618  13.869  1.00 47.70           O  
ATOM    169  CG  GLN B  23     -10.416   6.798  13.070  1.00 47.70           C  
ATOM    170  CD  GLN B  23     -10.850   6.544  11.638  1.00 47.70           C  
ATOM    171  NE2 GLN B  23     -10.840   5.279  11.231  1.00 47.70           N  
ATOM    172  OE1 GLN B  23     -11.190   7.477  10.904  1.00 47.70           O  
ATOM    173  N   ARG B  24      -8.949  10.732  14.720  1.00 46.71           N  
ATOM    174  CA  ARG B  24      -8.155  11.956  14.746  1.00 46.71           C  
ATOM    175  C   ARG B  24      -7.097  11.899  15.843  1.00 46.71           C  
ATOM    176  CB  ARG B  24      -9.054  13.177  14.948  1.00 46.71           C  
ATOM    177  O   ARG B  24      -5.981  12.391  15.663  1.00 46.71           O  
ATOM    178  CG  ARG B  24      -9.528  13.815  13.652  1.00 46.71           C  
ATOM    179  CD  ARG B  24     -10.280  15.114  13.904  1.00 46.71           C  
ATOM    180  NE  ARG B  24     -11.088  15.502  12.752  1.00 46.71           N  
ATOM    181  NH1 ARG B  24     -11.515  17.642  13.510  1.00 46.71           N  
ATOM    182  NH2 ARG B  24     -12.371  16.940  11.503  1.00 46.71           N  
ATOM    183  CZ  ARG B  24     -11.656  16.694  12.591  1.00 46.71           C  
ATOM    184  N   LYS B  25      -7.543  11.346  16.943  1.00 48.39           N  
ATOM    185  CA  LYS B  25      -6.569  11.160  18.015  1.00 48.39           C  
ATOM    186  C   LYS B  25      -5.533  10.105  17.639  1.00 48.39           C  
ATOM    187  CB  LYS B  25      -7.271  10.766  19.315  1.00 48.39           C  
ATOM    188  O   LYS B  25      -4.354  10.239  17.974  1.00 48.39           O  
ATOM    189  CG  LYS B  25      -7.843  11.944  20.091  1.00 48.39           C  
ATOM    190  CD  LYS B  25      -8.406  11.506  21.437  1.00 48.39           C  
ATOM    191  CE  LYS B  25      -9.065  12.665  22.172  1.00 48.39           C  
ATOM    192  NZ  LYS B  25      -9.628  12.238  23.488  1.00 48.39           N  
ATOM    193  N   SER B  26      -6.078   9.123  16.995  1.00 48.58           N  
ATOM    194  CA  SER B  26      -5.133   8.101  16.558  1.00 48.58           C  
ATOM    195  C   SER B  26      -4.237   8.619  15.437  1.00 48.58           C  
ATOM    196  CB  SER B  26      -5.875   6.848  16.091  1.00 48.58           C  
ATOM    197  O   SER B  26      -3.036   8.341  15.416  1.00 48.58           O  
ATOM    198  OG  SER B  26      -5.016   6.004  15.343  1.00 48.58           O  
ATOM    199  N   SER B  27      -4.937   9.250  14.462  1.00 50.37           N  
ATOM    200  CA  SER B  27      -4.108   9.884  13.442  1.00 50.37           C  
ATOM    201  C   SER B  27      -3.235  10.980  14.043  1.00 50.37           C  
ATOM    202  CB  SER B  27      -4.980  10.467  12.329  1.00 50.37           C  
ATOM    203  O   SER B  27      -2.077  11.141  13.654  1.00 50.37           O  
ATOM    204  OG  SER B  27      -5.172  11.858  12.518  1.00 50.37           O  
ATOM    205  N   ARG B  28      -3.884  11.780  14.789  1.00 49.15           N  
ATOM    206  CA  ARG B  28      -3.105  12.780  15.512  1.00 49.15           C  
ATOM    207  C   ARG B  28      -2.108  12.118  16.458  1.00 49.15           C  
ATOM    208  CB  ARG B  28      -4.027  13.717  16.296  1.00 49.15           C  
ATOM    209  O   ARG B  28      -0.987  12.604  16.626  1.00 49.15           O  
ATOM    210  CG  ARG B  28      -4.535  14.899  15.486  1.00 49.15           C  
ATOM    211  CD  ARG B  28      -5.381  15.840  16.332  1.00 49.15           C  
ATOM    212  NE  ARG B  28      -5.891  16.960  15.547  1.00 49.15           N  
ATOM    213  NH1 ARG B  28      -7.148  17.861  17.264  1.00 49.15           N  
ATOM    214  NH2 ARG B  28      -7.121  18.870  15.206  1.00 49.15           N  
ATOM    215  CZ  ARG B  28      -6.719  17.894  16.007  1.00 49.15           C  
ATOM    216  N   ALA B  29      -2.589  11.009  16.997  1.00 50.27           N  
ATOM    217  CA  ALA B  29      -1.683  10.255  17.860  1.00 50.27           C  
ATOM    218  C   ALA B  29      -0.543   9.640  17.054  1.00 50.27           C  
ATOM    219  CB  ALA B  29      -2.447   9.167  18.612  1.00 50.27           C  
ATOM    220  O   ALA B  29       0.604   9.619  17.506  1.00 50.27           O  
ATOM    221  N   SER B  30      -1.033   9.086  15.960  1.00 49.97           N  
ATOM    222  CA  SER B  30       0.025   8.550  15.109  1.00 49.97           C  
ATOM    223  C   SER B  30       0.941   9.659  14.603  1.00 49.97           C  
ATOM    224  CB  SER B  30      -0.573   7.790  13.924  1.00 49.97           C  
ATOM    225  O   SER B  30       2.163   9.499  14.580  1.00 49.97           O  
ATOM    226  OG  SER B  30       0.450   7.254  13.103  1.00 49.97           O  
ATOM    227  N   CYS B  31       0.261  10.723  14.093  1.00 50.02           N  
ATOM    228  CA  CYS B  31       1.073  11.882  13.741  1.00 50.02           C  
ATOM    229  C   CYS B  31       1.745  12.472  14.976  1.00 50.02           C  
ATOM    230  CB  CYS B  31       0.218  12.948  13.056  1.00 50.02           C  
ATOM    231  O   CYS B  31       2.908  12.875  14.922  1.00 50.02           O  
ATOM    232  SG  CYS B  31       0.034  12.700  11.277  1.00 50.02           S  
ATOM    233  N   ARG B  32       0.964  12.511  15.914  1.00 50.85           N  
ATOM    234  CA  ARG B  32       1.523  12.965  17.183  1.00 50.85           C  
ATOM    235  C   ARG B  32       2.567  11.983  17.704  1.00 50.85           C  
ATOM    236  CB  ARG B  32       0.416  13.152  18.222  1.00 50.85           C  
ATOM    237  O   ARG B  32       3.571  12.390  18.293  1.00 50.85           O  
ATOM    238  CG  ARG B  32      -0.200  14.542  18.222  1.00 50.85           C  
ATOM    239  CD  ARG B  32      -1.272  14.684  19.294  1.00 50.85           C  
ATOM    240  NE  ARG B  32      -2.194  15.775  18.993  1.00 50.85           N  
ATOM    241  NH1 ARG B  32      -3.147  15.827  21.097  1.00 50.85           N  
ATOM    242  NH2 ARG B  32      -3.857  17.284  19.476  1.00 50.85           N  
ATOM    243  CZ  ARG B  32      -3.064  16.293  19.856  1.00 50.85           C  
ATOM    244  N   ALA B  33       2.115  10.770  17.546  1.00 50.06           N  
ATOM    245  CA  ALA B  33       3.104   9.776  17.956  1.00 50.06           C  
ATOM    246  C   ALA B  33       4.400   9.932  17.165  1.00 50.06           C  
ATOM    247  CB  ALA B  33       2.545   8.366  17.783  1.00 50.06           C  
ATOM    248  O   ALA B  33       5.493   9.808  17.722  1.00 50.06           O  
ATOM    249  N   SER B  34       4.185  10.033  15.802  1.00 51.63           N  
ATOM    250  CA  SER B  34       5.379  10.340  15.021  1.00 51.63           C  
ATOM    251  C   SER B  34       5.993  11.669  15.448  1.00 51.63           C  
ATOM    252  CB  SER B  34       5.049  10.377  13.528  1.00 51.63           C  
ATOM    253  O   SER B  34       7.214  11.785  15.567  1.00 51.63           O  
ATOM    254  OG  SER B  34       4.742   9.080  13.048  1.00 51.63           O  
ATOM    255  N   ALA B  35       5.140  12.665  15.549  1.00 50.92           N  
ATOM    256  CA  ALA B  35       5.614  13.950  16.057  1.00 50.92           C  
ATOM    257  C   ALA B  35       6.062  13.833  17.511  1.00 50.92           C  
ATOM    258  CB  ALA B  35       4.524  15.010  15.923  1.00 50.92           C  
ATOM    259  O   ALA B  35       7.047  14.455  17.916  1.00 50.92           O  
ATOM    260  N   ASN B  36       5.191  13.186  18.183  1.00 50.98           N  
ATOM    261  CA  ASN B  36       5.581  12.940  19.567  1.00 50.98           C  
ATOM    262  C   ASN B  36       6.877  12.138  19.650  1.00 50.98           C  
ATOM    263  CB  ASN B  36       4.461  12.220  20.320  1.00 50.98           C  
ATOM    264  O   ASN B  36       7.685  12.348  20.556  1.00 50.98           O  
ATOM    265  CG  ASN B  36       3.350  13.157  20.752  1.00 50.98           C  
ATOM    266  ND2 ASN B  36       2.190  12.595  21.069  1.00 50.98           N  
ATOM    267  OD1 ASN B  36       3.534  14.376  20.799  1.00 50.98           O  
ATOM    268  N   TYR B  37       6.809  11.201  18.824  1.00 49.13           N  
ATOM    269  CA  TYR B  37       8.081  10.490  18.765  1.00 49.13           C  
ATOM    270  C   TYR B  37       9.228  11.448  18.465  1.00 49.13           C  
ATOM    271  CB  TYR B  37       8.031   9.387  17.703  1.00 49.13           C  
ATOM    272  O   TYR B  37      10.288  11.371  19.090  1.00 49.13           O  
ATOM    273  CG  TYR B  37       9.197   8.431  17.766  1.00 49.13           C  
ATOM    274  CD1 TYR B  37      10.298   8.587  16.927  1.00 49.13           C  
ATOM    275  CD2 TYR B  37       9.200   7.369  18.663  1.00 49.13           C  
ATOM    276  CE1 TYR B  37      11.374   7.707  16.980  1.00 49.13           C  
ATOM    277  CE2 TYR B  37      10.271   6.482  18.725  1.00 49.13           C  
ATOM    278  OH  TYR B  37      12.414   5.786  17.938  1.00 49.13           O  
ATOM    279  CZ  TYR B  37      11.351   6.660  17.881  1.00 49.13           C  
ATOM    280  N   LEU B  38       9.015  12.298  17.407  1.00 50.72           N  
ATOM    281  CA  LEU B  38      10.020  13.320  17.136  1.00 50.72           C  
ATOM    282  C   LEU B  38      10.120  14.306  18.295  1.00 50.72           C  
ATOM    283  CB  LEU B  38       9.688  14.067  15.841  1.00 50.72           C  
ATOM    284  O   LEU B  38      11.214  14.760  18.636  1.00 50.72           O  
ATOM    285  CG  LEU B  38       9.925  13.303  14.538  1.00 50.72           C  
ATOM    286  CD1 LEU B  38       9.312  14.058  13.363  1.00 50.72           C  
ATOM    287  CD2 LEU B  38      11.416  13.076  14.314  1.00 50.72           C  
ATOM    288  N   ARG B  39       9.012  14.693  18.816  1.00 50.28           N  
ATOM    289  CA  ARG B  39       9.012  15.573  19.980  1.00 50.28           C  
ATOM    290  C   ARG B  39       9.565  14.857  21.208  1.00 50.28           C  
ATOM    291  CB  ARG B  39       7.600  16.089  20.266  1.00 50.28           C  
ATOM    292  O   ARG B  39      10.281  15.456  22.013  1.00 50.28           O  
ATOM    293  CG  ARG B  39       7.409  17.565  19.956  1.00 50.28           C  
ATOM    294  CD  ARG B  39       5.978  18.014  20.213  1.00 50.28           C  
ATOM    295  NE  ARG B  39       5.672  19.264  19.522  1.00 50.28           N  
ATOM    296  NH1 ARG B  39       3.450  19.310  20.151  1.00 50.28           N  
ATOM    297  NH2 ARG B  39       4.312  20.986  18.847  1.00 50.28           N  
ATOM    298  CZ  ARG B  39       4.479  19.850  19.508  1.00 50.28           C  
ATOM    299  N   ALA B  40       8.970  13.658  21.403  1.00 48.93           N  
ATOM    300  CA  ALA B  40       9.499  12.886  22.524  1.00 48.93           C  
ATOM    301  C   ALA B  40      11.016  12.753  22.432  1.00 48.93           C  
ATOM    302  CB  ALA B  40       8.849  11.505  22.573  1.00 48.93           C  
ATOM    303  O   ALA B  40      11.710  12.771  23.451  1.00 48.93           O  
ATOM    304  N   GLU B  41      11.399  12.458  21.206  1.00 47.46           N  
ATOM    305  CA  GLU B  41      12.846  12.480  21.019  1.00 47.46           C  
ATOM    306  C   GLU B  41      13.419  13.866  21.300  1.00 47.46           C  
ATOM    307  CB  GLU B  41      13.211  12.038  19.599  1.00 47.46           C  
ATOM    308  O   GLU B  41      14.512  13.991  21.855  1.00 47.46           O  
ATOM    309  CG  GLU B  41      13.811  10.641  19.525  1.00 47.46           C  
ATOM    310  CD  GLU B  41      14.580  10.386  18.238  1.00 47.46           C  
ATOM    311  OE1 GLU B  41      15.344   9.396  18.174  1.00 47.46           O  
ATOM    312  OE2 GLU B  41      14.418  11.183  17.288  1.00 47.46           O  
ATOM    313  N   ALA B  42      12.691  14.825  20.915  1.00 48.57           N  
ATOM    314  CA  ALA B  42      13.119  16.193  21.194  1.00 48.57           C  
ATOM    315  C   ALA B  42      12.877  16.556  22.656  1.00 48.57           C  
ATOM    316  CB  ALA B  42      12.392  17.175  20.278  1.00 48.57           C  
ATOM    317  O   ALA B  42      13.564  17.418  23.210  1.00 48.57           O  
ATOM    318  N   ALA B  43      11.863  15.914  23.166  1.00 50.42           N  
ATOM    319  CA  ALA B  43      11.515  16.215  24.552  1.00 50.42           C  
ATOM    320  C   ALA B  43      12.324  15.357  25.520  1.00 50.42           C  
ATOM    321  CB  ALA B  43      10.020  16.006  24.783  1.00 50.42           C  
ATOM    322  O   ALA B  43      12.202  15.501  26.738  1.00 50.42           O  
ATOM    323  N   LEU B  44      13.002  14.375  25.052  1.00 46.76           N  
ATOM    324  CA  LEU B  44      13.792  13.644  26.038  1.00 46.76           C  
ATOM    325  C   LEU B  44      14.643  14.599  26.868  1.00 46.76           C  
ATOM    326  CB  LEU B  44      14.688  12.612  25.348  1.00 46.76           C  
ATOM    327  O   LEU B  44      15.294  15.493  26.322  1.00 46.76           O  
ATOM    328  CG  LEU B  44      13.998  11.345  24.841  1.00 46.76           C  
ATOM    329  CD1 LEU B  44      14.809  10.714  23.714  1.00 46.76           C  
ATOM    330  CD2 LEU B  44      13.795  10.354  25.981  1.00 46.76           C  
ATOM    331  N   PRO B  45      14.007  15.166  27.900  1.00 49.20           N  
ATOM    332  CA  PRO B  45      14.732  16.080  28.786  1.00 49.20           C  
ATOM    333  C   PRO B  45      16.234  15.809  28.812  1.00 49.20           C  
ATOM    334  CB  PRO B  45      14.105  15.814  30.156  1.00 49.20           C  
ATOM    335  O   PRO B  45      16.657  14.651  28.761  1.00 49.20           O  
ATOM    336  CG  PRO B  45      13.125  14.711  29.921  1.00 49.20           C  
ATOM    337  CD  PRO B  45      13.166  14.339  28.466  1.00 49.20           C  
ATOM    338  N   ARG B  46      16.921  16.390  27.983  1.00 46.91           N  
ATOM    339  CA  ARG B  46      18.345  16.365  28.304  1.00 46.91           C  
ATOM    340  C   ARG B  46      18.566  16.201  29.804  1.00 46.91           C  
ATOM    341  CB  ARG B  46      19.030  17.641  27.810  1.00 46.91           C  
ATOM    342  O   ARG B  46      18.219  17.086  30.588  1.00 46.91           O  
ATOM    343  CG  ARG B  46      19.328  17.643  26.319  1.00 46.91           C  
ATOM    344  CD  ARG B  46      20.166  18.847  25.913  1.00 46.91           C  
ATOM    345  NE  ARG B  46      20.348  18.914  24.465  1.00 46.91           N  
ATOM    346  NH1 ARG B  46      21.772  20.732  24.520  1.00 46.91           N  
ATOM    347  NH2 ARG B  46      21.200  19.778  22.516  1.00 46.91           N  
ATOM    348  CZ  ARG B  46      21.106  19.808  23.837  1.00 46.91           C  
ATOM    349  N   ARG B  47      17.833  15.387  30.409  1.00 46.15           N  
ATOM    350  CA  ARG B  47      18.044  15.167  31.836  1.00 46.15           C  
ATOM    351  C   ARG B  47      19.499  15.418  32.219  1.00 46.15           C  
ATOM    352  CB  ARG B  47      17.637  13.745  32.227  1.00 46.15           C  
ATOM    353  O   ARG B  47      20.415  14.953  31.538  1.00 46.15           O  
ATOM    354  CG  ARG B  47      16.143  13.571  32.448  1.00 46.15           C  
ATOM    355  CD  ARG B  47      15.811  12.189  32.994  1.00 46.15           C  
ATOM    356  NE  ARG B  47      14.389  11.884  32.860  1.00 46.15           N  
ATOM    357  NH1 ARG B  47      14.289  10.538  34.735  1.00 46.15           N  
ATOM    358  NH2 ARG B  47      12.409  10.895  33.473  1.00 46.15           N  
ATOM    359  CZ  ARG B  47      13.699  11.106  33.690  1.00 46.15           C  
ATOM    360  N   ARG B  48      19.879  16.573  32.341  1.00 46.60           N  
ATOM    361  CA  ARG B  48      21.062  16.879  33.139  1.00 46.60           C  
ATOM    362  C   ARG B  48      21.352  15.764  34.138  1.00 46.60           C  
ATOM    363  CB  ARG B  48      20.885  18.209  33.875  1.00 46.60           C  
ATOM    364  O   ARG B  48      20.436  15.245  34.779  1.00 46.60           O  
ATOM    365  CG  ARG B  48      21.694  19.353  33.283  1.00 46.60           C  
ATOM    366  CD  ARG B  48      21.553  20.627  34.103  1.00 46.60           C  
ATOM    367  NE  ARG B  48      21.833  21.817  33.304  1.00 46.60           N  
ATOM    368  NH1 ARG B  48      22.040  23.237  35.115  1.00 46.60           N  
ATOM    369  NH2 ARG B  48      22.304  24.042  32.985  1.00 46.60           N  
ATOM    370  CZ  ARG B  48      22.058  23.029  33.803  1.00 46.60           C  
ATOM    371  N   TYR B  49      22.038  14.795  33.876  1.00 45.95           N  
ATOM    372  CA  TYR B  49      22.568  13.785  34.785  1.00 45.95           C  
ATOM    373  C   TYR B  49      22.381  14.207  36.237  1.00 45.95           C  
ATOM    374  CB  TYR B  49      24.052  13.532  34.502  1.00 45.95           C  
ATOM    375  O   TYR B  49      22.827  15.284  36.640  1.00 45.95           O  
ATOM    376  CG  TYR B  49      24.303  12.741  33.241  1.00 45.95           C  
ATOM    377  CD1 TYR B  49      24.230  11.349  33.242  1.00 45.95           C  
ATOM    378  CD2 TYR B  49      24.614  13.382  32.047  1.00 45.95           C  
ATOM    379  CE1 TYR B  49      24.463  10.616  32.083  1.00 45.95           C  
ATOM    380  CE2 TYR B  49      24.848  12.659  30.882  1.00 45.95           C  
ATOM    381  OH  TYR B  49      25.001  10.557  29.760  1.00 45.95           O  
ATOM    382  CZ  TYR B  49      24.770  11.278  30.910  1.00 45.95           C  
ATOM    383  N   PRO B  50      21.215  13.990  36.744  1.00 52.46           N  
ATOM    384  CA  PRO B  50      21.069  14.286  38.171  1.00 52.46           C  
ATOM    385  C   PRO B  50      22.336  13.985  38.969  1.00 52.46           C  
ATOM    386  CB  PRO B  50      19.920  13.372  38.605  1.00 52.46           C  
ATOM    387  O   PRO B  50      23.151  13.158  38.552  1.00 52.46           O  
ATOM    388  CG  PRO B  50      19.623  12.535  37.403  1.00 52.46           C  
ATOM    389  CD  PRO B  50      20.513  12.982  36.278  1.00 52.46           C  
ATOM    390  N   GLN B  51      23.059  14.705  39.446  1.00 52.70           N  
ATOM    391  CA  GLN B  51      24.070  14.446  40.466  1.00 52.70           C  
ATOM    392  C   GLN B  51      24.004  13.001  40.952  1.00 52.70           C  
ATOM    393  CB  GLN B  51      23.902  15.406  41.645  1.00 52.70           C  
ATOM    394  O   GLN B  51      22.916  12.451  41.133  1.00 52.70           O  
ATOM    395  CG  GLN B  51      24.489  16.789  41.401  1.00 52.70           C  
ATOM    396  CD  GLN B  51      25.064  17.413  42.659  1.00 52.70           C  
ATOM    397  NE2 GLN B  51      25.614  18.615  42.527  1.00 52.70           N  
ATOM    398  OE1 GLN B  51      25.012  16.820  43.741  1.00 52.70           O  
ATOM    399  N   PRO B  52      24.967  12.081  40.702  1.00 54.36           N  
ATOM    400  CA  PRO B  52      24.955  10.701  41.192  1.00 54.36           C  
ATOM    401  C   PRO B  52      24.230  10.556  42.528  1.00 54.36           C  
ATOM    402  CB  PRO B  52      26.442  10.366  41.339  1.00 54.36           C  
ATOM    403  O   PRO B  52      24.296  11.454  43.371  1.00 54.36           O  
ATOM    404  CG  PRO B  52      27.154  11.640  41.019  1.00 54.36           C  
ATOM    405  CD  PRO B  52      26.133  12.678  40.649  1.00 54.36           C  
ATOM    406  N   PRO B  53      23.237   9.859  42.605  1.00 61.66           N  
ATOM    407  CA  PRO B  53      22.570   9.627  43.888  1.00 61.66           C  
ATOM    408  C   PRO B  53      23.555   9.491  45.048  1.00 61.66           C  
ATOM    409  CB  PRO B  53      21.811   8.318  43.660  1.00 61.66           C  
ATOM    410  O   PRO B  53      24.681   9.027  44.854  1.00 61.66           O  
ATOM    411  CG  PRO B  53      22.293   7.823  42.335  1.00 61.66           C  
ATOM    412  CD  PRO B  53      23.192   8.865  41.734  1.00 61.66           C  
ATOM    413  N   VAL B  54      23.485  10.228  46.153  1.00 60.86           N  
ATOM    414  CA  VAL B  54      24.282  10.333  47.371  1.00 60.86           C  
ATOM    415  C   VAL B  54      24.430   8.955  48.012  1.00 60.86           C  
ATOM    416  CB  VAL B  54      23.654  11.324  48.376  1.00 60.86           C  
ATOM    417  O   VAL B  54      25.440   8.670  48.660  1.00 60.86           O  
ATOM    418  CG1 VAL B  54      24.730  11.949  49.262  1.00 60.86           C  
ATOM    419  CG2 VAL B  54      22.870  12.407  47.638  1.00 60.86           C  
ATOM    420  N   SER B  55      23.659   8.122  47.650  1.00 68.73           N  
ATOM    421  CA  SER B  55      23.782   6.797  48.249  1.00 68.73           C  
ATOM    422  C   SER B  55      23.709   5.702  47.190  1.00 68.73           C  
ATOM    423  CB  SER B  55      22.689   6.579  49.297  1.00 68.73           C  
ATOM    424  O   SER B  55      23.055   5.871  46.159  1.00 68.73           O  
ATOM    425  OG  SER B  55      21.466   6.218  48.679  1.00 68.73           O  
ATOM    426  N   GLY B  56      24.509   4.695  47.206  1.00 74.87           N  
ATOM    427  CA  GLY B  56      24.501   3.494  46.386  1.00 74.87           C  
ATOM    428  C   GLY B  56      23.104   2.977  46.099  1.00 74.87           C  
ATOM    429  O   GLY B  56      22.791   2.613  44.964  1.00 74.87           O  
ATOM    430  N   ALA B  57      22.285   3.019  47.125  1.00 83.16           N  
ATOM    431  CA  ALA B  57      20.906   2.561  46.980  1.00 83.16           C  
ATOM    432  C   ALA B  57      20.116   3.483  46.056  1.00 83.16           C  
ATOM    433  CB  ALA B  57      20.228   2.473  48.345  1.00 83.16           C  
ATOM    434  O   ALA B  57      19.330   3.017  45.227  1.00 83.16           O  
ATOM    435  N   ALA B  58      20.366   4.704  46.203  1.00 83.99           N  
ATOM    436  CA  ALA B  58      19.703   5.686  45.350  1.00 83.99           C  
ATOM    437  C   ALA B  58      20.164   5.555  43.901  1.00 83.99           C  
ATOM    438  CB  ALA B  58      19.966   7.100  45.862  1.00 83.99           C  
ATOM    439  O   ALA B  58      19.355   5.647  42.975  1.00 83.99           O  
ATOM    440  N   THR B  59      21.414   5.235  43.774  1.00 85.62           N  
ATOM    441  CA  THR B  59      21.969   5.028  42.441  1.00 85.62           C  
ATOM    442  C   THR B  59      21.375   3.780  41.795  1.00 85.62           C  
ATOM    443  CB  THR B  59      23.503   4.905  42.488  1.00 85.62           C  
ATOM    444  O   THR B  59      21.023   3.793  40.614  1.00 85.62           O  
ATOM    445  CG2 THR B  59      24.087   4.773  41.085  1.00 85.62           C  
ATOM    446  OG1 THR B  59      24.052   6.072  43.114  1.00 85.62           O  
ATOM    447  N   LEU B  60      21.247   2.669  42.562  1.00 86.26           N  
ATOM    448  CA  LEU B  60      20.671   1.425  42.063  1.00 86.26           C  
ATOM    449  C   LEU B  60      19.209   1.619  41.676  1.00 86.26           C  
ATOM    450  CB  LEU B  60      20.790   0.319  43.116  1.00 86.26           C  
ATOM    451  O   LEU B  60      18.765   1.120  40.640  1.00 86.26           O  
ATOM    452  CG  LEU B  60      20.535  -1.109  42.630  1.00 86.26           C  
ATOM    453  CD1 LEU B  60      21.855  -1.812  42.335  1.00 86.26           C  
ATOM    454  CD2 LEU B  60      19.727  -1.888  43.663  1.00 86.26           C  
ATOM    455  N   GLN B  61      18.544   2.370  42.534  1.00 86.36           N  
ATOM    456  CA  GLN B  61      17.140   2.642  42.244  1.00 86.36           C  
ATOM    457  C   GLN B  61      16.992   3.475  40.975  1.00 86.36           C  
ATOM    458  CB  GLN B  61      16.478   3.358  43.423  1.00 86.36           C  
ATOM    459  O   GLN B  61      16.110   3.214  40.154  1.00 86.36           O  
ATOM    460  CG  GLN B  61      16.003   2.420  44.524  1.00 86.36           C  
ATOM    461  CD  GLN B  61      15.355   3.155  45.682  1.00 86.36           C  
ATOM    462  NE2 GLN B  61      14.629   2.421  46.518  1.00 86.36           N  
ATOM    463  OE1 GLN B  61      15.508   4.372  45.825  1.00 86.36           O  
ATOM    464  N   GLU B  62      17.774   4.375  40.895  1.00 86.78           N  
ATOM    465  CA  GLU B  62      17.755   5.216  39.701  1.00 86.78           C  
ATOM    466  C   GLU B  62      18.109   4.412  38.454  1.00 86.78           C  
ATOM    467  CB  GLU B  62      18.718   6.395  39.859  1.00 86.78           C  
ATOM    468  O   GLU B  62      17.481   4.573  37.406  1.00 86.78           O  
ATOM    469  CG  GLU B  62      18.594   7.441  38.761  1.00 86.78           C  
ATOM    470  CD  GLU B  62      19.377   8.712  39.051  1.00 86.78           C  
ATOM    471  OE1 GLU B  62      19.244   9.695  38.287  1.00 86.78           O  
ATOM    472  OE2 GLU B  62      20.130   8.724  40.050  1.00 86.78           O  
ATOM    473  N   LEU B  63      19.165   3.613  38.577  1.00 85.81           N  
ATOM    474  CA  LEU B  63      19.551   2.759  37.459  1.00 85.81           C  
ATOM    475  C   LEU B  63      18.423   1.799  37.094  1.00 85.81           C  
ATOM    476  CB  LEU B  63      20.818   1.970  37.798  1.00 85.81           C  
ATOM    477  O   LEU B  63      18.142   1.585  35.913  1.00 85.81           O  
ATOM    478  CG  LEU B  63      22.139   2.734  37.697  1.00 85.81           C  
ATOM    479  CD1 LEU B  63      23.265   1.934  38.345  1.00 85.81           C  
ATOM    480  CD2 LEU B  63      22.467   3.045  36.241  1.00 85.81           C  
ATOM    481  N   GLN B  64      17.820   1.241  38.102  1.00 87.48           N  
ATOM    482  CA  GLN B  64      16.692   0.350  37.849  1.00 87.48           C  
ATOM    483  C   GLN B  64      15.549   1.092  37.162  1.00 87.48           C  
ATOM    484  CB  GLN B  64      16.200  -0.278  39.154  1.00 87.48           C  
ATOM    485  O   GLN B  64      14.915   0.559  36.249  1.00 87.48           O  
ATOM    486  CG  GLN B  64      15.137  -1.351  38.957  1.00 87.48           C  
ATOM    487  CD  GLN B  64      15.671  -2.585  38.254  1.00 87.48           C  
ATOM    488  NE2 GLN B  64      15.005  -2.989  37.179  1.00 87.48           N  
ATOM    489  OE1 GLN B  64      16.675  -3.169  38.674  1.00 87.48           O  
ATOM    490  N   ALA B  65      15.254   2.300  37.619  1.00 86.10           N  
ATOM    491  CA  ALA B  65      14.220   3.116  36.988  1.00 86.10           C  
ATOM    492  C   ALA B  65      14.563   3.402  35.529  1.00 86.10           C  
ATOM    493  CB  ALA B  65      14.033   4.424  37.753  1.00 86.10           C  
ATOM    494  O   ALA B  65      13.686   3.372  34.661  1.00 86.10           O  
ATOM    495  N   GLN B  66      15.848   3.630  35.352  1.00 86.57           N  
ATOM    496  CA  GLN B  66      16.298   3.872  33.985  1.00 86.57           C  
ATOM    497  C   GLN B  66      16.146   2.620  33.126  1.00 86.57           C  
ATOM    498  CB  GLN B  66      17.752   4.344  33.973  1.00 86.57           C  
ATOM    499  O   GLN B  66      15.732   2.701  31.968  1.00 86.57           O  
ATOM    500  CG  GLN B  66      17.934   5.789  34.419  1.00 86.57           C  
ATOM    501  CD  GLN B  66      19.384   6.235  34.385  1.00 86.57           C  
ATOM    502  NE2 GLN B  66      19.648   7.431  34.901  1.00 86.57           N  
ATOM    503  OE1 GLN B  66      20.259   5.512  33.899  1.00 86.57           O  
ATOM    504  N   VAL B  67      16.532   1.484  33.651  1.00 86.39           N  
ATOM    505  CA  VAL B  67      16.378   0.214  32.950  1.00 86.39           C  
ATOM    506  C   VAL B  67      14.902  -0.035  32.649  1.00 86.39           C  
ATOM    507  CB  VAL B  67      16.961  -0.961  33.767  1.00 86.39           C  
ATOM    508  O   VAL B  67      14.547  -0.440  31.540  1.00 86.39           O  
ATOM    509  CG1 VAL B  67      16.530  -2.299  33.172  1.00 86.39           C  
ATOM    510  CG2 VAL B  67      18.485  -0.865  33.826  1.00 86.39           C  
ATOM    511  N   ASP B  68      14.007   0.235  33.560  1.00 86.70           N  
ATOM    512  CA  ASP B  68      12.572   0.041  33.376  1.00 86.70           C  
ATOM    513  C   ASP B  68      12.037   0.926  32.253  1.00 86.70           C  
ATOM    514  CB  ASP B  68      11.821   0.332  34.677  1.00 86.70           C  
ATOM    515  O   ASP B  68      11.247   0.473  31.422  1.00 86.70           O  
ATOM    516  CG  ASP B  68      12.057  -0.721  35.746  1.00 86.70           C  
ATOM    517  OD1 ASP B  68      11.748  -0.467  36.931  1.00 86.70           O  
ATOM    518  OD2 ASP B  68      12.560  -1.812  35.402  1.00 86.70           O  
ATOM    519  N   THR B  69      12.511   2.107  32.358  1.00 87.03           N  
ATOM    520  CA  THR B  69      12.088   3.044  31.323  1.00 87.03           C  
ATOM    521  C   THR B  69      12.574   2.588  29.950  1.00 87.03           C  
ATOM    522  CB  THR B  69      12.607   4.465  31.609  1.00 87.03           C  
ATOM    523  O   THR B  69      11.825   2.641  28.972  1.00 87.03           O  
ATOM    524  CG2 THR B  69      12.140   5.447  30.540  1.00 87.03           C  
ATOM    525  OG1 THR B  69      12.119   4.897  32.885  1.00 87.03           O  
ATOM    526  N   LEU B  70      13.781   2.110  29.938  1.00 86.84           N  
ATOM    527  CA  LEU B  70      14.344   1.635  28.679  1.00 86.84           C  
ATOM    528  C   LEU B  70      13.603   0.398  28.185  1.00 86.84           C  
ATOM    529  CB  LEU B  70      15.834   1.322  28.842  1.00 86.84           C  
ATOM    530  O   LEU B  70      13.344   0.261  26.987  1.00 86.84           O  
ATOM    531  CG  LEU B  70      16.784   2.520  28.832  1.00 86.84           C  
ATOM    532  CD1 LEU B  70      18.181   2.093  29.271  1.00 86.84           C  
ATOM    533  CD2 LEU B  70      16.825   3.159  27.448  1.00 86.84           C  
ATOM    534  N   GLU B  71      13.253  -0.480  29.080  1.00 87.04           N  
ATOM    535  CA  GLU B  71      12.506  -1.678  28.709  1.00 87.04           C  
ATOM    536  C   GLU B  71      11.122  -1.323  28.174  1.00 87.04           C  
ATOM    537  CB  GLU B  71      12.381  -2.625  29.906  1.00 87.04           C  
ATOM    538  O   GLU B  71      10.649  -1.929  27.210  1.00 87.04           O  
ATOM    539  CG  GLU B  71      13.645  -3.420  30.197  1.00 87.04           C  
ATOM    540  CD  GLU B  71      13.505  -4.357  31.386  1.00 87.04           C  
ATOM    541  OE1 GLU B  71      14.413  -5.188  31.614  1.00 87.04           O  
ATOM    542  OE2 GLU B  71      12.478  -4.260  32.094  1.00 87.04           O  
ATOM    543  N   LEU B  72      10.538  -0.318  28.750  1.00 86.33           N  
ATOM    544  CA  LEU B  72       9.237   0.144  28.281  1.00 86.33           C  
ATOM    545  C   LEU B  72       9.349   0.768  26.894  1.00 86.33           C  
ATOM    546  CB  LEU B  72       8.642   1.158  29.262  1.00 86.33           C  
ATOM    547  O   LEU B  72       8.529   0.491  26.015  1.00 86.33           O  
ATOM    548  CG  LEU B  72       7.228   1.653  28.953  1.00 86.33           C  
ATOM    549  CD1 LEU B  72       6.222   0.518  29.114  1.00 86.33           C  
ATOM    550  CD2 LEU B  72       6.864   2.829  29.852  1.00 86.33           C  
ATOM    551  N   GLU B  73      10.375   1.510  26.812  1.00 86.69           N  
ATOM    552  CA  GLU B  73      10.611   2.142  25.517  1.00 86.69           C  
ATOM    553  C   GLU B  73      10.922   1.102  24.444  1.00 86.69           C  
ATOM    554  CB  GLU B  73      11.753   3.156  25.613  1.00 86.69           C  
ATOM    555  O   GLU B  73      10.441   1.204  23.314  1.00 86.69           O  
ATOM    556  CG  GLU B  73      11.381   4.434  26.352  1.00 86.69           C  
ATOM    557  CD  GLU B  73      10.325   5.257  25.631  1.00 86.69           C  
ATOM    558  OE1 GLU B  73       9.432   5.821  26.304  1.00 86.69           O  
ATOM    559  OE2 GLU B  73      10.389   5.336  24.384  1.00 86.69           O  
ATOM    560  N   ASN B  74      11.717   0.164  24.820  1.00 85.46           N  
ATOM    561  CA  ASN B  74      12.043  -0.916  23.896  1.00 85.46           C  
ATOM    562  C   ASN B  74      10.801  -1.712  23.503  1.00 85.46           C  
ATOM    563  CB  ASN B  74      13.097  -1.844  24.504  1.00 85.46           C  
ATOM    564  O   ASN B  74      10.636  -2.078  22.338  1.00 85.46           O  
ATOM    565  CG  ASN B  74      14.513  -1.388  24.214  1.00 85.46           C  
ATOM    566  ND2 ASN B  74      15.439  -1.727  25.102  1.00 85.46           N  
ATOM    567  OD1 ASN B  74      14.773  -0.735  23.200  1.00 85.46           O  
ATOM    568  N   ALA B  75       9.952  -1.969  24.412  1.00 86.23           N  
ATOM    569  CA  ALA B  75       8.713  -2.689  24.129  1.00 86.23           C  
ATOM    570  C   ALA B  75       7.817  -1.890  23.187  1.00 86.23           C  
ATOM    571  CB  ALA B  75       7.970  -3.000  25.427  1.00 86.23           C  
ATOM    572  O   ALA B  75       7.216  -2.450  22.268  1.00 86.23           O  
ATOM    573  N   ARG B  76       7.807  -0.717  23.442  1.00 84.93           N  
ATOM    574  CA  ARG B  76       7.023   0.166  22.584  1.00 84.93           C  
ATOM    575  C   ARG B  76       7.585   0.193  21.166  1.00 84.93           C  
ATOM    576  CB  ARG B  76       6.988   1.584  23.160  1.00 84.93           C  
ATOM    577  O   ARG B  76       6.835   0.087  20.193  1.00 84.93           O  
ATOM    578  CG  ARG B  76       6.111   2.546  22.374  1.00 84.93           C  
ATOM    579  CD  ARG B  76       6.082   3.929  23.010  1.00 84.93           C  
ATOM    580  NE  ARG B  76       5.443   4.910  22.137  1.00 84.93           N  
ATOM    581  NH1 ARG B  76       3.458   4.975  23.319  1.00 84.93           N  
ATOM    582  NH2 ARG B  76       3.728   6.274  21.450  1.00 84.93           N  
ATOM    583  CZ  ARG B  76       4.211   5.384  22.304  1.00 84.93           C  
ATOM    584  N   LEU B  77       8.894   0.258  21.182  1.00 84.99           N  
ATOM    585  CA  LEU B  77       9.559   0.303  19.885  1.00 84.99           C  
ATOM    586  C   LEU B  77       9.363  -1.007  19.128  1.00 84.99           C  
ATOM    587  CB  LEU B  77      11.053   0.588  20.057  1.00 84.99           C  
ATOM    588  O   LEU B  77       9.159  -1.002  17.912  1.00 84.99           O  
ATOM    589  CG  LEU B  77      11.433   2.029  20.403  1.00 84.99           C  
ATOM    590  CD1 LEU B  77      12.914   2.116  20.756  1.00 84.99           C  
ATOM    591  CD2 LEU B  77      11.098   2.962  19.244  1.00 84.99           C  
ATOM    592  N   ARG B  78       9.465  -2.094  19.873  1.00 84.35           N  
ATOM    593  CA  ARG B  78       9.228  -3.395  19.255  1.00 84.35           C  
ATOM    594  C   ARG B  78       7.818  -3.480  18.681  1.00 84.35           C  
ATOM    595  CB  ARG B  78       9.451  -4.520  20.268  1.00 84.35           C  
ATOM    596  O   ARG B  78       7.624  -3.977  17.570  1.00 84.35           O  
ATOM    597  CG  ARG B  78      10.911  -4.903  20.452  1.00 84.35           C  
ATOM    598  CD  ARG B  78      11.065  -6.121  21.352  1.00 84.35           C  
ATOM    599  NE  ARG B  78      12.464  -6.369  21.689  1.00 84.35           N  
ATOM    600  NH1 ARG B  78      12.034  -7.086  23.842  1.00 84.35           N  
ATOM    601  NH2 ARG B  78      14.188  -7.011  23.063  1.00 84.35           N  
ATOM    602  CZ  ARG B  78      12.892  -6.822  22.864  1.00 84.35           C  
ATOM    603  N   ARG B  79       6.916  -2.989  19.475  1.00 83.73           N  
ATOM    604  CA  ARG B  79       5.534  -2.974  19.006  1.00 83.73           C  
ATOM    605  C   ARG B  79       5.389  -2.110  17.757  1.00 83.73           C  
ATOM    606  CB  ARG B  79       4.598  -2.467  20.105  1.00 83.73           C  
ATOM    607  O   ARG B  79       4.739  -2.513  16.790  1.00 83.73           O  
ATOM    608  CG  ARG B  79       4.276  -3.506  21.167  1.00 83.73           C  
ATOM    609  CD  ARG B  79       3.084  -3.092  22.018  1.00 83.73           C  
ATOM    610  NE  ARG B  79       3.349  -1.858  22.752  1.00 83.73           N  
ATOM    611  NH1 ARG B  79       3.845  -2.909  24.749  1.00 83.73           N  
ATOM    612  NH2 ARG B  79       3.921  -0.622  24.602  1.00 83.73           N  
ATOM    613  CZ  ARG B  79       3.705  -1.799  24.033  1.00 83.73           C  
ATOM    614  N   LEU B  80       5.996  -1.114  17.830  1.00 84.10           N  
ATOM    615  CA  LEU B  80       5.918  -0.188  16.705  1.00 84.10           C  
ATOM    616  C   LEU B  80       6.611  -0.768  15.476  1.00 84.10           C  
ATOM    617  CB  LEU B  80       6.548   1.158  17.073  1.00 84.10           C  
ATOM    618  O   LEU B  80       6.203  -0.498  14.344  1.00 84.10           O  
ATOM    619  CG  LEU B  80       5.736   2.053  18.010  1.00 84.10           C  
ATOM    620  CD1 LEU B  80       6.587   3.220  18.498  1.00 84.10           C  
ATOM    621  CD2 LEU B  80       4.478   2.557  17.311  1.00 84.10           C  
ATOM    622  N   ALA B  81       7.598  -1.533  15.839  1.00 84.36           N  
ATOM    623  CA  ALA B  81       8.379  -2.124  14.756  1.00 84.36           C  
ATOM    624  C   ALA B  81       7.623  -3.275  14.099  1.00 84.36           C  
ATOM    625  CB  ALA B  81       9.730  -2.608  15.277  1.00 84.36           C  
ATOM    626  O   ALA B  81       7.820  -3.561  12.916  1.00 84.36           O  
ATOM    627  N   LEU B  82       6.670  -3.920  14.806  1.00 89.28           N  
ATOM    628  CA  LEU B  82       6.061  -5.153  14.319  1.00 89.28           C  
ATOM    629  C   LEU B  82       4.601  -4.925  13.941  1.00 89.28           C  
ATOM    630  CB  LEU B  82       6.160  -6.255  15.377  1.00 89.28           C  
ATOM    631  O   LEU B  82       4.018  -5.714  13.193  1.00 89.28           O  
ATOM    632  CG  LEU B  82       7.572  -6.706  15.755  1.00 89.28           C  
ATOM    633  CD1 LEU B  82       7.522  -7.673  16.933  1.00 89.28           C  
ATOM    634  CD2 LEU B  82       8.267  -7.348  14.559  1.00 89.28           C  
ATOM    635  N   THR B  83       4.023  -3.813  14.474  1.00 90.12           N  
ATOM    636  CA  THR B  83       2.578  -3.703  14.304  1.00 90.12           C  
ATOM    637  C   THR B  83       2.215  -2.406  13.587  1.00 90.12           C  
ATOM    638  CB  THR B  83       1.850  -3.765  15.659  1.00 90.12           C  
ATOM    639  O   THR B  83       2.974  -1.436  13.627  1.00 90.12           O  
ATOM    640  CG2 THR B  83       2.117  -5.088  16.368  1.00 90.12           C  
ATOM    641  OG1 THR B  83       2.307  -2.690  16.490  1.00 90.12           O  
ATOM    642  N   ASP B  84       1.108  -2.539  12.792  1.00 91.27           N  
ATOM    643  CA  ASP B  84       0.483  -1.345  12.232  1.00 91.27           C  
ATOM    644  C   ASP B  84      -0.196  -0.517  13.322  1.00 91.27           C  
ATOM    645  CB  ASP B  84      -0.533  -1.727  11.153  1.00 91.27           C  
ATOM    646  O   ASP B  84      -1.026  -1.033  14.073  1.00 91.27           O  
ATOM    647  CG  ASP B  84      -1.300  -0.534  10.611  1.00 91.27           C  
ATOM    648  OD1 ASP B  84      -2.512  -0.409  10.892  1.00 91.27           O  
ATOM    649  OD2 ASP B  84      -0.688   0.288   9.895  1.00 91.27           O  
ATOM    650  N   ASP B  85       0.202   0.741  13.371  1.00 89.34           N  
ATOM    651  CA  ASP B  85      -0.212   1.613  14.466  1.00 89.34           C  
ATOM    652  C   ASP B  85      -1.721   1.844  14.445  1.00 89.34           C  
ATOM    653  CB  ASP B  85       0.526   2.952  14.394  1.00 89.34           C  
ATOM    654  O   ASP B  85      -2.352   1.961  15.497  1.00 89.34           O  
ATOM    655  CG  ASP B  85       0.385   3.776  15.662  1.00 89.34           C  
ATOM    656  OD1 ASP B  85       0.098   4.989  15.573  1.00 89.34           O  
ATOM    657  OD2 ASP B  85       0.565   3.207  16.761  1.00 89.34           O  
ATOM    658  N   LEU B  86      -2.372   1.772  13.355  1.00 91.54           N  
ATOM    659  CA  LEU B  86      -3.781   2.115  13.199  1.00 91.54           C  
ATOM    660  C   LEU B  86      -4.673   0.946  13.603  1.00 91.54           C  
ATOM    661  CB  LEU B  86      -4.078   2.523  11.754  1.00 91.54           C  
ATOM    662  O   LEU B  86      -5.629   1.122  14.362  1.00 91.54           O  
ATOM    663  CG  LEU B  86      -5.518   2.934  11.447  1.00 91.54           C  
ATOM    664  CD1 LEU B  86      -5.913   4.146  12.284  1.00 91.54           C  
ATOM    665  CD2 LEU B  86      -5.686   3.227   9.960  1.00 91.54           C  
ATOM    666  N   THR B  87      -4.278  -0.251  13.240  1.00 93.16           N  
ATOM    667  CA  THR B  87      -5.188  -1.381  13.387  1.00 93.16           C  
ATOM    668  C   THR B  87      -4.697  -2.332  14.475  1.00 93.16           C  
ATOM    669  CB  THR B  87      -5.344  -2.149  12.062  1.00 93.16           C  
ATOM    670  O   THR B  87      -5.465  -3.154  14.981  1.00 93.16           O  
ATOM    671  CG2 THR B  87      -5.807  -1.224  10.941  1.00 93.16           C  
ATOM    672  OG1 THR B  87      -4.083  -2.726  11.700  1.00 93.16           O  
ATOM    673  N   GLY B  88      -3.419  -2.212  14.759  1.00 93.18           N  
ATOM    674  CA  GLY B  88      -2.819  -3.141  15.704  1.00 93.18           C  
ATOM    675  C   GLY B  88      -2.385  -4.446  15.064  1.00 93.18           C  
ATOM    676  O   GLY B  88      -1.784  -5.297  15.723  1.00 93.18           O  
ATOM    677  N   ALA B  89      -2.750  -4.719  13.862  1.00 93.30           N  
ATOM    678  CA  ALA B  89      -2.292  -5.895  13.128  1.00 93.30           C  
ATOM    679  C   ALA B  89      -0.792  -5.823  12.857  1.00 93.30           C  
ATOM    680  CB  ALA B  89      -3.061  -6.037  11.817  1.00 93.30           C  
ATOM    681  O   ALA B  89      -0.186  -4.755  12.964  1.00 93.30           O  
ATOM    682  N   TYR B  90      -0.228  -7.036  12.596  1.00 91.68           N  
ATOM    683  CA  TYR B  90       1.171  -6.995  12.184  1.00 91.68           C  
ATOM    684  C   TYR B  90       1.346  -6.139  10.935  1.00 91.68           C  
ATOM    685  CB  TYR B  90       1.696  -8.411  11.925  1.00 91.68           C  
ATOM    686  O   TYR B  90       0.446  -6.062  10.096  1.00 91.68           O  
ATOM    687  CG  TYR B  90       1.839  -9.244  13.175  1.00 91.68           C  
ATOM    688  CD1 TYR B  90       2.688  -8.847  14.207  1.00 91.68           C  
ATOM    689  CD2 TYR B  90       1.127 -10.428  13.328  1.00 91.68           C  
ATOM    690  CE1 TYR B  90       2.824  -9.612  15.360  1.00 91.68           C  
ATOM    691  CE2 TYR B  90       1.256 -11.202  14.477  1.00 91.68           C  
ATOM    692  OH  TYR B  90       2.236 -11.547  16.626  1.00 91.68           O  
ATOM    693  CZ  TYR B  90       2.105 -10.786  15.486  1.00 91.68           C  
ATOM    694  N   ASN B  91       2.572  -5.421  10.903  1.00 89.59           N  
ATOM    695  CA  ASN B  91       2.822  -4.553   9.757  1.00 89.59           C  
ATOM    696  C   ASN B  91       3.518  -5.305   8.626  1.00 89.59           C  
ATOM    697  CB  ASN B  91       3.650  -3.337  10.176  1.00 89.59           C  
ATOM    698  O   ASN B  91       3.894  -6.467   8.786  1.00 89.59           O  
ATOM    699  CG  ASN B  91       5.009  -3.719  10.730  1.00 89.59           C  
ATOM    700  ND2 ASN B  91       5.527  -2.904  11.642  1.00 89.59           N  
ATOM    701  OD1 ASN B  91       5.588  -4.737  10.342  1.00 89.59           O  
ATOM    702  N   ARG B  92       3.563  -4.843   7.417  1.00 88.07           N  
ATOM    703  CA  ARG B  92       4.097  -5.451   6.203  1.00 88.07           C  
ATOM    704  C   ARG B  92       5.508  -5.982   6.430  1.00 88.07           C  
ATOM    705  CB  ARG B  92       4.095  -4.443   5.051  1.00 88.07           C  
ATOM    706  O   ARG B  92       5.862  -7.054   5.934  1.00 88.07           O  
ATOM    707  CG  ARG B  92       4.622  -5.005   3.740  1.00 88.07           C  
ATOM    708  CD  ARG B  92       4.585  -3.967   2.627  1.00 88.07           C  
ATOM    709  NE  ARG B  92       5.114  -4.501   1.375  1.00 88.07           N  
ATOM    710  NH1 ARG B  92       5.058  -2.483   0.251  1.00 88.07           N  
ATOM    711  NH2 ARG B  92       5.812  -4.371  -0.809  1.00 88.07           N  
ATOM    712  CZ  ARG B  92       5.327  -3.784   0.275  1.00 88.07           C  
ATOM    713  N   ARG B  93       6.275  -5.155   7.210  1.00 86.21           N  
ATOM    714  CA  ARG B  93       7.660  -5.548   7.447  1.00 86.21           C  
ATOM    715  C   ARG B  93       7.733  -6.893   8.163  1.00 86.21           C  
ATOM    716  CB  ARG B  93       8.392  -4.480   8.263  1.00 86.21           C  
ATOM    717  O   ARG B  93       8.591  -7.722   7.852  1.00 86.21           O  
ATOM    718  CG  ARG B  93       8.644  -3.189   7.501  1.00 86.21           C  
ATOM    719  CD  ARG B  93       9.400  -2.174   8.347  1.00 86.21           C  
ATOM    720  NE  ARG B  93       9.607  -0.920   7.628  1.00 86.21           N  
ATOM    721  NH1 ARG B  93      10.455   0.224   9.447  1.00 86.21           N  
ATOM    722  NH2 ARG B  93      10.249   1.275   7.420  1.00 86.21           N  
ATOM    723  CZ  ARG B  93      10.103   0.190   8.167  1.00 86.21           C  
ATOM    724  N   TYR B  94       6.866  -7.104   9.053  1.00 87.32           N  
ATOM    725  CA  TYR B  94       6.865  -8.341   9.824  1.00 87.32           C  
ATOM    726  C   TYR B  94       6.185  -9.465   9.053  1.00 87.32           C  
ATOM    727  CB  TYR B  94       6.166  -8.135  11.171  1.00 87.32           C  
ATOM    728  O   TYR B  94       6.444 -10.644   9.303  1.00 87.32           O  
ATOM    729  CG  TYR B  94       6.305  -9.306  12.113  1.00 87.32           C  
ATOM    730  CD1 TYR B  94       5.194 -10.053  12.496  1.00 87.32           C  
ATOM    731  CD2 TYR B  94       7.548  -9.667  12.624  1.00 87.32           C  
ATOM    732  CE1 TYR B  94       5.317 -11.132  13.365  1.00 87.32           C  
ATOM    733  CE2 TYR B  94       7.682 -10.744  13.494  1.00 87.32           C  
ATOM    734  OH  TYR B  94       6.691 -12.537  14.718  1.00 87.32           O  
ATOM    735  CZ  TYR B  94       6.563 -11.470  13.857  1.00 87.32           C  
ATOM    736  N   PHE B  95       5.308  -9.165   8.174  1.00 87.18           N  
ATOM    737  CA  PHE B  95       4.547 -10.151   7.415  1.00 87.18           C  
ATOM    738  C   PHE B  95       5.480 -11.126   6.707  1.00 87.18           C  
ATOM    739  CB  PHE B  95       3.637  -9.460   6.395  1.00 87.18           C  
ATOM    740  O   PHE B  95       5.264 -12.339   6.747  1.00 87.18           O  
ATOM    741  CG  PHE B  95       2.901 -10.414   5.494  1.00 87.18           C  
ATOM    742  CD1 PHE B  95       3.151 -10.435   4.127  1.00 87.18           C  
ATOM    743  CD2 PHE B  95       1.958 -11.291   6.014  1.00 87.18           C  
ATOM    744  CE1 PHE B  95       2.471 -11.318   3.291  1.00 87.18           C  
ATOM    745  CE2 PHE B  95       1.274 -12.175   5.185  1.00 87.18           C  
ATOM    746  CZ  PHE B  95       1.532 -12.187   3.823  1.00 87.18           C  
ATOM    747  N   ALA B  96       6.545 -10.585   6.068  1.00 86.61           N  
ATOM    748  CA  ALA B  96       7.474 -11.441   5.333  1.00 86.61           C  
ATOM    749  C   ALA B  96       8.134 -12.457   6.261  1.00 86.61           C  
ATOM    750  CB  ALA B  96       8.535 -10.596   4.633  1.00 86.61           C  
ATOM    751  O   ALA B  96       8.238 -13.639   5.924  1.00 86.61           O  
ATOM    752  N   THR B  97       8.556 -11.973   7.383  1.00 88.18           N  
ATOM    753  CA  THR B  97       9.188 -12.843   8.369  1.00 88.18           C  
ATOM    754  C   THR B  97       8.189 -13.859   8.914  1.00 88.18           C  
ATOM    755  CB  THR B  97       9.783 -12.028   9.532  1.00 88.18           C  
ATOM    756  O   THR B  97       8.505 -15.044   9.036  1.00 88.18           O  
ATOM    757  CG2 THR B  97      10.433 -12.941  10.567  1.00 88.18           C  
ATOM    758  OG1 THR B  97      10.770 -11.125   9.020  1.00 88.18           O  
ATOM    759  N   MET B  98       7.033 -13.362   9.120  1.00 86.53           N  
ATOM    760  CA  MET B  98       5.967 -14.203   9.657  1.00 86.53           C  
ATOM    761  C   MET B  98       5.616 -15.323   8.683  1.00 86.53           C  
ATOM    762  CB  MET B  98       4.724 -13.367   9.963  1.00 86.53           C  
ATOM    763  O   MET B  98       5.492 -16.483   9.083  1.00 86.53           O  
ATOM    764  CG  MET B  98       3.568 -14.173  10.533  1.00 86.53           C  
ATOM    765  SD  MET B  98       2.415 -14.766   9.234  1.00 86.53           S  
ATOM    766  CE  MET B  98       1.830 -13.179   8.578  1.00 86.53           C  
ATOM    767  N   LEU B  99       5.403 -15.005   7.495  1.00 88.91           N  
ATOM    768  CA  LEU B  99       5.039 -15.986   6.478  1.00 88.91           C  
ATOM    769  C   LEU B  99       6.170 -16.986   6.258  1.00 88.91           C  
ATOM    770  CB  LEU B  99       4.695 -15.288   5.159  1.00 88.91           C  
ATOM    771  O   LEU B  99       5.927 -18.190   6.151  1.00 88.91           O  
ATOM    772  CG  LEU B  99       4.269 -16.195   4.003  1.00 88.91           C  
ATOM    773  CD1 LEU B  99       3.108 -17.087   4.430  1.00 88.91           C  
ATOM    774  CD2 LEU B  99       3.891 -15.364   2.782  1.00 88.91           C  
ATOM    775  N   ARG B 100       7.425 -16.452   6.213  1.00 88.47           N  
ATOM    776  CA  ARG B 100       8.575 -17.336   6.056  1.00 88.47           C  
ATOM    777  C   ARG B 100       8.651 -18.344   7.198  1.00 88.47           C  
ATOM    778  CB  ARG B 100       9.871 -16.527   5.984  1.00 88.47           C  
ATOM    779  O   ARG B 100       8.868 -19.536   6.968  1.00 88.47           O  
ATOM    780  CG  ARG B 100      11.083 -17.340   5.558  1.00 88.47           C  
ATOM    781  CD  ARG B 100      12.356 -16.504   5.570  1.00 88.47           C  
ATOM    782  NE  ARG B 100      12.290 -15.408   4.607  1.00 88.47           N  
ATOM    783  NH1 ARG B 100      14.105 -14.268   5.469  1.00 88.47           N  
ATOM    784  NH2 ARG B 100      12.971 -13.430   3.662  1.00 88.47           N  
ATOM    785  CZ  ARG B 100      13.122 -14.371   4.581  1.00 88.47           C  
ATOM    786  N   ASP B 101       8.482 -17.910   8.361  1.00 88.90           N  
ATOM    787  CA  ASP B 101       8.530 -18.766   9.543  1.00 88.90           C  
ATOM    788  C   ASP B 101       7.399 -19.792   9.523  1.00 88.90           C  
ATOM    789  CB  ASP B 101       8.454 -17.924  10.818  1.00 88.90           C  
ATOM    790  O   ASP B 101       7.611 -20.962   9.849  1.00 88.90           O  
ATOM    791  CG  ASP B 101       9.722 -17.131  11.081  1.00 88.90           C  
ATOM    792  OD1 ASP B 101       9.701 -16.211  11.927  1.00 88.90           O  
ATOM    793  OD2 ASP B 101      10.750 -17.427  10.435  1.00 88.90           O  
ATOM    794  N   ALA B 102       6.204 -19.279   9.157  1.00 89.18           N  
ATOM    795  CA  ALA B 102       5.052 -20.174   9.086  1.00 89.18           C  
ATOM    796  C   ALA B 102       5.279 -21.279   8.057  1.00 89.18           C  
ATOM    797  CB  ALA B 102       3.788 -19.388   8.747  1.00 89.18           C  
ATOM    798  O   ALA B 102       4.937 -22.439   8.298  1.00 89.18           O  
ATOM    799  N   LEU B 103       5.883 -20.922   6.938  1.00 88.36           N  
ATOM    800  CA  LEU B 103       6.145 -21.887   5.875  1.00 88.36           C  
ATOM    801  C   LEU B 103       7.227 -22.876   6.293  1.00 88.36           C  
ATOM    802  CB  LEU B 103       6.565 -21.167   4.590  1.00 88.36           C  
ATOM    803  O   LEU B 103       7.159 -24.059   5.951  1.00 88.36           O  
ATOM    804  CG  LEU B 103       5.463 -20.411   3.846  1.00 88.36           C  
ATOM    805  CD1 LEU B 103       6.066 -19.533   2.755  1.00 88.36           C  
ATOM    806  CD2 LEU B 103       4.450 -21.387   3.255  1.00 88.36           C  
ATOM    807  N   ARG B 104       8.170 -22.373   7.076  1.00 85.59           N  
ATOM    808  CA  ARG B 104       9.260 -23.215   7.559  1.00 85.59           C  
ATOM    809  C   ARG B 104       8.771 -24.180   8.634  1.00 85.59           C  
ATOM    810  CB  ARG B 104      10.402 -22.356   8.106  1.00 85.59           C  
ATOM    811  O   ARG B 104       9.191 -25.339   8.672  1.00 85.59           O  
ATOM    812  CG  ARG B 104      11.331 -21.810   7.034  1.00 85.59           C  
ATOM    813  CD  ARG B 104      12.507 -21.055   7.637  1.00 85.59           C  
ATOM    814  NE  ARG B 104      13.310 -20.398   6.610  1.00 85.59           N  
ATOM    815  NH1 ARG B 104      14.863 -19.531   8.085  1.00 85.59           N  
ATOM    816  NH2 ARG B 104      15.065 -19.134   5.837  1.00 85.59           N  
ATOM    817  CZ  ARG B 104      14.411 -19.689   6.846  1.00 85.59           C  
ATOM    818  N   GLU B 105       7.905 -23.677   9.469  1.00 79.26           N  
ATOM    819  CA  GLU B 105       7.441 -24.450  10.617  1.00 79.26           C  
ATOM    820  C   GLU B 105       6.368 -25.455  10.208  1.00 79.26           C  
ATOM    821  CB  GLU B 105       6.903 -23.522  11.708  1.00 79.26           C  
ATOM    822  O   GLU B 105       6.083 -26.401  10.945  1.00 79.26           O  
ATOM    823  CG  GLU B 105       7.983 -22.721  12.422  1.00 79.26           C  
ATOM    824  CD  GLU B 105       7.436 -21.820  13.518  1.00 79.26           C  
ATOM    825  OE1 GLU B 105       8.237 -21.150  14.209  1.00 79.26           O  
ATOM    826  OE2 GLU B 105       6.197 -21.784  13.687  1.00 79.26           O  
ATOM    827  N   ARG B 106       5.927 -25.269   8.997  1.00 69.37           N  
ATOM    828  CA  ARG B 106       4.887 -26.187   8.545  1.00 69.37           C  
ATOM    829  C   ARG B 106       5.440 -27.598   8.370  1.00 69.37           C  
ATOM    830  CB  ARG B 106       4.272 -25.699   7.231  1.00 69.37           C  
ATOM    831  O   ARG B 106       4.700 -28.522   8.028  1.00 69.37           O  
ATOM    832  CG  ARG B 106       2.904 -25.057   7.393  1.00 69.37           C  
ATOM    833  CD  ARG B 106       2.269 -24.735   6.047  1.00 69.37           C  
ATOM    834  NE  ARG B 106       0.983 -25.407   5.883  1.00 69.37           N  
ATOM    835  NH1 ARG B 106       0.455 -24.356   3.895  1.00 69.37           N  
ATOM    836  NH2 ARG B 106      -0.994 -25.876   4.814  1.00 69.37           N  
ATOM    837  CZ  ARG B 106       0.151 -25.211   4.864  1.00 69.37           C  
ATOM    838  N   VAL B 107       6.425 -27.823   8.818  1.00 56.07           N  
ATOM    839  CA  VAL B 107       7.075 -29.129   8.797  1.00 56.07           C  
ATOM    840  C   VAL B 107       6.339 -30.088   9.730  1.00 56.07           C  
ATOM    841  CB  VAL B 107       8.563 -29.028   9.203  1.00 56.07           C  
ATOM    842  O   VAL B 107       6.256 -31.288   9.457  1.00 56.07           O  
ATOM    843  CG1 VAL B 107       9.290 -30.342   8.920  1.00 56.07           C  
ATOM    844  CG2 VAL B 107       9.238 -27.871   8.469  1.00 56.07           C  
ATOM    845  N   ARG B 108       5.536 -29.495  10.384  1.00 58.59           N  
ATOM    846  CA  ARG B 108       4.933 -30.415  11.343  1.00 58.59           C  
ATOM    847  C   ARG B 108       3.524 -30.808  10.913  1.00 58.59           C  
ATOM    848  CB  ARG B 108       4.900 -29.791  12.739  1.00 58.59           C  
ATOM    849  O   ARG B 108       2.888 -31.652  11.548  1.00 58.59           O  
ATOM    850  CG  ARG B 108       6.254 -29.753  13.430  1.00 58.59           C  
ATOM    851  CD  ARG B 108       6.139 -29.277  14.871  1.00 58.59           C  
ATOM    852  NE  ARG B 108       7.438 -29.256  15.537  1.00 58.59           N  
ATOM    853  NH1 ARG B 108       6.702 -28.086  17.388  1.00 58.59           N  
ATOM    854  NH2 ARG B 108       8.897 -28.730  17.231  1.00 58.59           N  
ATOM    855  CZ  ARG B 108       7.676 -28.690  16.717  1.00 58.59           C  
ATOM    856  N   GLY B 109       3.279 -30.486   9.819  1.00 64.18           N  
ATOM    857  CA  GLY B 109       2.304 -31.420   9.281  1.00 64.18           C  
ATOM    858  C   GLY B 109       0.912 -30.829   9.164  1.00 64.18           C  
ATOM    859  O   GLY B 109      -0.019 -31.502   8.715  1.00 64.18           O  
ATOM    860  N   GLY B 110       0.772 -29.593   9.254  1.00 81.40           N  
ATOM    861  CA  GLY B 110      -0.599 -29.190   8.987  1.00 81.40           C  
ATOM    862  C   GLY B 110      -0.722 -28.231   7.817  1.00 81.40           C  
ATOM    863  O   GLY B 110       0.276 -27.672   7.359  1.00 81.40           O  
ATOM    864  N   GLY B 111      -1.721 -28.227   7.007  1.00 91.17           N  
ATOM    865  CA  GLY B 111      -2.021 -27.303   5.925  1.00 91.17           C  
ATOM    866  C   GLY B 111      -2.009 -25.850   6.360  1.00 91.17           C  
ATOM    867  O   GLY B 111      -2.258 -25.544   7.528  1.00 91.17           O  
ATOM    868  N   LEU B 112      -1.549 -24.986   5.522  1.00 92.76           N  
ATOM    869  CA  LEU B 112      -1.484 -23.547   5.753  1.00 92.76           C  
ATOM    870  C   LEU B 112      -2.165 -22.783   4.622  1.00 92.76           C  
ATOM    871  CB  LEU B 112      -0.029 -23.091   5.890  1.00 92.76           C  
ATOM    872  O   LEU B 112      -2.141 -23.221   3.470  1.00 92.76           O  
ATOM    873  CG  LEU B 112       0.189 -21.638   6.317  1.00 92.76           C  
ATOM    874  CD1 LEU B 112      -0.086 -21.477   7.808  1.00 92.76           C  
ATOM    875  CD2 LEU B 112       1.605 -21.188   5.977  1.00 92.76           C  
ATOM    876  N   ALA B 113      -2.845 -21.835   4.997  1.00 95.10           N  
ATOM    877  CA  ALA B 113      -3.407 -20.960   3.972  1.00 95.10           C  
ATOM    878  C   ALA B 113      -2.930 -19.522   4.155  1.00 95.10           C  
ATOM    879  CB  ALA B 113      -4.933 -21.018   4.001  1.00 95.10           C  
ATOM    880  O   ALA B 113      -2.912 -19.005   5.275  1.00 95.10           O  
ATOM    881  N   LEU B 114      -2.407 -18.962   3.102  1.00 94.92           N  
ATOM    882  CA  LEU B 114      -2.186 -17.521   3.040  1.00 94.92           C  
ATOM    883  C   LEU B 114      -3.376 -16.815   2.401  1.00 94.92           C  
ATOM    884  CB  LEU B 114      -0.910 -17.208   2.254  1.00 94.92           C  
ATOM    885  O   LEU B 114      -3.772 -17.146   1.281  1.00 94.92           O  
ATOM    886  CG  LEU B 114      -0.596 -15.728   2.032  1.00 94.92           C  
ATOM    887  CD1 LEU B 114      -0.345 -15.033   3.366  1.00 94.92           C  
ATOM    888  CD2 LEU B 114       0.605 -15.569   1.105  1.00 94.92           C  
ATOM    889  N   CYS B 115      -3.921 -15.926   3.143  1.00 95.06           N  
ATOM    890  CA  CYS B 115      -5.068 -15.163   2.665  1.00 95.06           C  
ATOM    891  C   CYS B 115      -4.713 -13.691   2.497  1.00 95.06           C  
ATOM    892  CB  CYS B 115      -6.246 -15.306   3.627  1.00 95.06           C  
ATOM    893  O   CYS B 115      -4.226 -13.055   3.434  1.00 95.06           O  
ATOM    894  SG  CYS B 115      -7.729 -14.420   3.100  1.00 95.06           S  
ATOM    895  N   LEU B 116      -4.882 -13.197   1.282  1.00 95.29           N  
ATOM    896  CA  LEU B 116      -4.819 -11.768   0.999  1.00 95.29           C  
ATOM    897  C   LEU B 116      -6.214 -11.200   0.759  1.00 95.29           C  
ATOM    898  CB  LEU B 116      -3.930 -11.500  -0.218  1.00 95.29           C  
ATOM    899  O   LEU B 116      -7.009 -11.785   0.020  1.00 95.29           O  
ATOM    900  CG  LEU B 116      -2.504 -12.046  -0.149  1.00 95.29           C  
ATOM    901  CD1 LEU B 116      -1.741 -11.699  -1.423  1.00 95.29           C  
ATOM    902  CD2 LEU B 116      -1.781 -11.501   1.079  1.00 95.29           C  
ATOM    903  N   PHE B 117      -6.552 -10.073   1.422  1.00 96.17           N  
ATOM    904  CA  PHE B 117      -7.857  -9.498   1.117  1.00 96.17           C  
ATOM    905  C   PHE B 117      -7.804  -7.976   1.169  1.00 96.17           C  
ATOM    906  CB  PHE B 117      -8.917 -10.020   2.092  1.00 96.17           C  
ATOM    907  O   PHE B 117      -6.997  -7.402   1.904  1.00 96.17           O  
ATOM    908  CG  PHE B 117      -8.650  -9.660   3.529  1.00 96.17           C  
ATOM    909  CD1 PHE B 117      -7.868 -10.481   4.332  1.00 96.17           C  
ATOM    910  CD2 PHE B 117      -9.181  -8.499   4.076  1.00 96.17           C  
ATOM    911  CE1 PHE B 117      -7.619 -10.151   5.662  1.00 96.17           C  
ATOM    912  CE2 PHE B 117      -8.937  -8.162   5.405  1.00 96.17           C  
ATOM    913  CZ  PHE B 117      -8.156  -8.990   6.196  1.00 96.17           C  
ATOM    914  N   ASP B 118      -8.592  -7.347   0.327  1.00 94.15           N  
ATOM    915  CA  ASP B 118      -8.722  -5.899   0.199  1.00 94.15           C  
ATOM    916  C   ASP B 118     -10.143  -5.444   0.522  1.00 94.15           C  
ATOM    917  CB  ASP B 118      -8.333  -5.447  -1.211  1.00 94.15           C  
ATOM    918  O   ASP B 118     -11.114  -6.077   0.100  1.00 94.15           O  
ATOM    919  CG  ASP B 118      -6.846  -5.586  -1.488  1.00 94.15           C  
ATOM    920  OD1 ASP B 118      -6.410  -6.661  -1.953  1.00 94.15           O  
ATOM    921  OD2 ASP B 118      -6.104  -4.612  -1.237  1.00 94.15           O  
ATOM    922  N   ILE B 119     -10.232  -4.285   1.298  1.00 94.94           N  
ATOM    923  CA  ILE B 119     -11.536  -3.640   1.405  1.00 94.94           C  
ATOM    924  C   ILE B 119     -11.963  -3.107   0.040  1.00 94.94           C  
ATOM    925  CB  ILE B 119     -11.517  -2.497   2.445  1.00 94.94           C  
ATOM    926  O   ILE B 119     -11.200  -2.402  -0.625  1.00 94.94           O  
ATOM    927  CG1 ILE B 119     -11.071  -3.027   3.813  1.00 94.94           C  
ATOM    928  CG2 ILE B 119     -12.893  -1.830   2.538  1.00 94.94           C  
ATOM    929  CD1 ILE B 119     -10.878  -1.942   4.863  1.00 94.94           C  
ATOM    930  N   ASP B 120     -13.126  -3.484  -0.318  1.00 93.91           N  
ATOM    931  CA  ASP B 120     -13.586  -3.098  -1.649  1.00 93.91           C  
ATOM    932  C   ASP B 120     -13.907  -1.606  -1.708  1.00 93.91           C  
ATOM    933  CB  ASP B 120     -14.815  -3.917  -2.050  1.00 93.91           C  
ATOM    934  O   ASP B 120     -14.537  -1.065  -0.797  1.00 93.91           O  
ATOM    935  CG  ASP B 120     -14.518  -5.399  -2.196  1.00 93.91           C  
ATOM    936  OD1 ASP B 120     -15.432  -6.227  -1.989  1.00 93.91           O  
ATOM    937  OD2 ASP B 120     -13.360  -5.742  -2.517  1.00 93.91           O  
ATOM    938  N   ASN B 121     -13.429  -0.962  -2.767  1.00 92.46           N  
ATOM    939  CA  ASN B 121     -13.724   0.431  -3.085  1.00 92.46           C  
ATOM    940  C   ASN B 121     -13.296   1.366  -1.958  1.00 92.46           C  
ATOM    941  CB  ASN B 121     -15.214   0.610  -3.386  1.00 92.46           C  
ATOM    942  O   ASN B 121     -13.990   2.337  -1.653  1.00 92.46           O  
ATOM    943  CG  ASN B 121     -15.682  -0.247  -4.546  1.00 92.46           C  
ATOM    944  ND2 ASN B 121     -16.829  -0.895  -4.380  1.00 92.46           N  
ATOM    945  OD1 ASN B 121     -15.018  -0.326  -5.583  1.00 92.46           O  
ATOM    946  N   PHE B 122     -12.266   1.044  -1.389  1.00 92.03           N  
ATOM    947  CA  PHE B 122     -11.786   1.785  -0.228  1.00 92.03           C  
ATOM    948  C   PHE B 122     -11.484   3.232  -0.596  1.00 92.03           C  
ATOM    949  CB  PHE B 122     -10.535   1.120   0.356  1.00 92.03           C  
ATOM    950  O   PHE B 122     -11.806   4.151   0.161  1.00 92.03           O  
ATOM    951  CG  PHE B 122     -10.059   1.743   1.640  1.00 92.03           C  
ATOM    952  CD1 PHE B 122      -8.875   2.468   1.680  1.00 92.03           C  
ATOM    953  CD2 PHE B 122     -10.797   1.605   2.808  1.00 92.03           C  
ATOM    954  CE1 PHE B 122      -8.432   3.047   2.867  1.00 92.03           C  
ATOM    955  CE2 PHE B 122     -10.361   2.180   3.998  1.00 92.03           C  
ATOM    956  CZ  PHE B 122      -9.178   2.899   4.026  1.00 92.03           C  
ATOM    957  N   LYS B 123     -10.841   3.340  -1.712  1.00 91.91           N  
ATOM    958  CA  LYS B 123     -10.511   4.693  -2.151  1.00 91.91           C  
ATOM    959  C   LYS B 123     -11.769   5.540  -2.313  1.00 91.91           C  
ATOM    960  CB  LYS B 123      -9.731   4.655  -3.466  1.00 91.91           C  
ATOM    961  O   LYS B 123     -11.791   6.710  -1.923  1.00 91.91           O  
ATOM    962  CG  LYS B 123      -9.126   5.993  -3.865  1.00 91.91           C  
ATOM    963  CD  LYS B 123      -8.227   5.858  -5.087  1.00 91.91           C  
ATOM    964  CE  LYS B 123      -7.684   7.208  -5.535  1.00 91.91           C  
ATOM    965  NZ  LYS B 123      -6.713   7.069  -6.662  1.00 91.91           N  
ATOM    966  N   THR B 124     -12.759   5.029  -2.902  1.00 90.91           N  
ATOM    967  CA  THR B 124     -14.038   5.712  -3.063  1.00 90.91           C  
ATOM    968  C   THR B 124     -14.635   6.068  -1.704  1.00 90.91           C  
ATOM    969  CB  THR B 124     -15.037   4.849  -3.855  1.00 90.91           C  
ATOM    970  O   THR B 124     -15.164   7.166  -1.521  1.00 90.91           O  
ATOM    971  CG2 THR B 124     -16.366   5.574  -4.037  1.00 90.91           C  
ATOM    972  OG1 THR B 124     -14.486   4.553  -5.144  1.00 90.91           O  
ATOM    973  N   ILE B 125     -14.477   5.193  -0.774  1.00 91.19           N  
ATOM    974  CA  ILE B 125     -14.961   5.437   0.580  1.00 91.19           C  
ATOM    975  C   ILE B 125     -14.238   6.642   1.178  1.00 91.19           C  
ATOM    976  CB  ILE B 125     -14.770   4.196   1.481  1.00 91.19           C  
ATOM    977  O   ILE B 125     -14.872   7.537   1.742  1.00 91.19           O  
ATOM    978  CG1 ILE B 125     -15.701   3.063   1.035  1.00 91.19           C  
ATOM    979  CG2 ILE B 125     -15.008   4.554   2.951  1.00 91.19           C  
ATOM    980  CD1 ILE B 125     -15.385   1.715   1.669  1.00 91.19           C  
ATOM    981  N   ASN B 126     -12.984   6.644   1.083  1.00 90.01           N  
ATOM    982  CA  ASN B 126     -12.214   7.760   1.623  1.00 90.01           C  
ATOM    983  C   ASN B 126     -12.582   9.076   0.944  1.00 90.01           C  
ATOM    984  CB  ASN B 126     -10.714   7.493   1.485  1.00 90.01           C  
ATOM    985  O   ASN B 126     -12.731  10.103   1.609  1.00 90.01           O  
ATOM    986  CG  ASN B 126     -10.200   6.502   2.511  1.00 90.01           C  
ATOM    987  ND2 ASN B 126      -9.065   5.879   2.218  1.00 90.01           N  
ATOM    988  OD1 ASN B 126     -10.820   6.297   3.558  1.00 90.01           O  
ATOM    989  N   ASP B 127     -12.775   9.055  -0.363  1.00 91.02           N  
ATOM    990  CA  ASP B 127     -13.075  10.257  -1.135  1.00 91.02           C  
ATOM    991  C   ASP B 127     -14.451  10.812  -0.774  1.00 91.02           C  
ATOM    992  CB  ASP B 127     -13.004   9.963  -2.635  1.00 91.02           C  
ATOM    993  O   ASP B 127     -14.628  12.028  -0.671  1.00 91.02           O  
ATOM    994  CG  ASP B 127     -11.585   9.742  -3.129  1.00 91.02           C  
ATOM    995  OD1 ASP B 127     -11.403   9.237  -4.258  1.00 91.02           O  
ATOM    996  OD2 ASP B 127     -10.639  10.073  -2.381  1.00 91.02           O  
ATOM    997  N   ARG B 128     -15.344   9.904  -0.445  1.00 90.43           N  
ATOM    998  CA  ARG B 128     -16.728  10.307  -0.222  1.00 90.43           C  
ATOM    999  C   ARG B 128     -16.986  10.589   1.255  1.00 90.43           C  
ATOM   1000  CB  ARG B 128     -17.690   9.228  -0.724  1.00 90.43           C  
ATOM   1001  O   ARG B 128     -17.749  11.495   1.595  1.00 90.43           O  
ATOM   1002  CG  ARG B 128     -17.810   9.166  -2.239  1.00 90.43           C  
ATOM   1003  CD  ARG B 128     -18.895   8.194  -2.679  1.00 90.43           C  
ATOM   1004  NE  ARG B 128     -18.945   8.064  -4.133  1.00 90.43           N  
ATOM   1005  NH1 ARG B 128     -20.795   6.682  -4.154  1.00 90.43           N  
ATOM   1006  NH2 ARG B 128     -19.799   7.301  -6.123  1.00 90.43           N  
ATOM   1007  CZ  ARG B 128     -19.846   7.349  -4.800  1.00 90.43           C  
ATOM   1008  N   HIS B 129     -16.263   9.868   2.101  1.00 88.17           N  
ATOM   1009  CA  HIS B 129     -16.642   9.937   3.507  1.00 88.17           C  
ATOM   1010  C   HIS B 129     -15.492  10.457   4.363  1.00 88.17           C  
ATOM   1011  CB  HIS B 129     -17.090   8.563   4.009  1.00 88.17           C  
ATOM   1012  O   HIS B 129     -15.648  10.645   5.572  1.00 88.17           O  
ATOM   1013  CG  HIS B 129     -18.269   8.010   3.273  1.00 88.17           C  
ATOM   1014  CD2 HIS B 129     -18.361   7.009   2.366  1.00 88.17           C  
ATOM   1015  ND1 HIS B 129     -19.546   8.500   3.438  1.00 88.17           N  
ATOM   1016  CE1 HIS B 129     -20.375   7.822   2.662  1.00 88.17           C  
ATOM   1017  NE2 HIS B 129     -19.681   6.912   2.001  1.00 88.17           N  
ATOM   1018  N   GLY B 130     -14.358  10.597   3.707  1.00 90.10           N  
ATOM   1019  CA  GLY B 130     -13.203  11.114   4.424  1.00 90.10           C  
ATOM   1020  C   GLY B 130     -12.314  10.022   4.988  1.00 90.10           C  
ATOM   1021  O   GLY B 130     -12.754   8.883   5.163  1.00 90.10           O  
ATOM   1022  N   HIS B 131     -11.078  10.390   5.307  1.00 87.48           N  
ATOM   1023  CA  HIS B 131     -10.087   9.434   5.787  1.00 87.48           C  
ATOM   1024  C   HIS B 131     -10.411   8.968   7.203  1.00 87.48           C  
ATOM   1025  CB  HIS B 131      -8.686  10.047   5.745  1.00 87.48           C  
ATOM   1026  O   HIS B 131     -10.051   7.855   7.592  1.00 87.48           O  
ATOM   1027  CG  HIS B 131      -8.139  10.197   4.361  1.00 87.48           C  
ATOM   1028  CD2 HIS B 131      -7.927  11.299   3.603  1.00 87.48           C  
ATOM   1029  ND1 HIS B 131      -7.740   9.121   3.598  1.00 87.48           N  
ATOM   1030  CE1 HIS B 131      -7.305   9.557   2.427  1.00 87.48           C  
ATOM   1031  NE2 HIS B 131      -7.408  10.874   2.405  1.00 87.48           N  
ATOM   1032  N   PHE B 132     -11.146   9.820   7.901  1.00 89.82           N  
ATOM   1033  CA  PHE B 132     -11.546   9.384   9.234  1.00 89.82           C  
ATOM   1034  C   PHE B 132     -12.448   8.158   9.155  1.00 89.82           C  
ATOM   1035  CB  PHE B 132     -12.262  10.516   9.978  1.00 89.82           C  
ATOM   1036  O   PHE B 132     -12.282   7.209   9.924  1.00 89.82           O  
ATOM   1037  CG  PHE B 132     -12.614  10.178  11.402  1.00 89.82           C  
ATOM   1038  CD1 PHE B 132     -13.895   9.757  11.735  1.00 89.82           C  
ATOM   1039  CD2 PHE B 132     -11.662  10.282  12.408  1.00 89.82           C  
ATOM   1040  CE1 PHE B 132     -14.224   9.443  13.052  1.00 89.82           C  
ATOM   1041  CE2 PHE B 132     -11.983   9.971  13.726  1.00 89.82           C  
ATOM   1042  CZ  PHE B 132     -13.264   9.553  14.046  1.00 89.82           C  
ATOM   1043  N   ALA B 133     -13.370   8.281   8.266  1.00 91.69           N  
ATOM   1044  CA  ALA B 133     -14.242   7.132   8.038  1.00 91.69           C  
ATOM   1045  C   ALA B 133     -13.443   5.925   7.555  1.00 91.69           C  
ATOM   1046  CB  ALA B 133     -15.333   7.483   7.029  1.00 91.69           C  
ATOM   1047  O   ALA B 133     -13.711   4.792   7.961  1.00 91.69           O  
ATOM   1048  N   GLY B 134     -12.479   6.170   6.638  1.00 90.73           N  
ATOM   1049  CA  GLY B 134     -11.606   5.109   6.163  1.00 90.73           C  
ATOM   1050  C   GLY B 134     -10.822   4.439   7.275  1.00 90.73           C  
ATOM   1051  O   GLY B 134     -10.748   3.210   7.337  1.00 90.73           O  
ATOM   1052  N   ASP B 135     -10.238   5.244   8.154  1.00 92.59           N  
ATOM   1053  CA  ASP B 135      -9.480   4.716   9.284  1.00 92.59           C  
ATOM   1054  C   ASP B 135     -10.374   3.889  10.206  1.00 92.59           C  
ATOM   1055  CB  ASP B 135      -8.825   5.854  10.069  1.00 92.59           C  
ATOM   1056  O   ASP B 135      -9.960   2.840  10.703  1.00 92.59           O  
ATOM   1057  CG  ASP B 135      -7.605   6.430   9.371  1.00 92.59           C  
ATOM   1058  OD1 ASP B 135      -7.017   7.409   9.880  1.00 92.59           O  
ATOM   1059  OD2 ASP B 135      -7.231   5.902   8.302  1.00 92.59           O  
ATOM   1060  N   TYR B 136     -11.560   4.456  10.402  1.00 93.43           N  
ATOM   1061  CA  TYR B 136     -12.530   3.727  11.211  1.00 93.43           C  
ATOM   1062  C   TYR B 136     -12.809   2.350  10.619  1.00 93.43           C  
ATOM   1063  CB  TYR B 136     -13.836   4.519  11.329  1.00 93.43           C  
ATOM   1064  O   TYR B 136     -12.821   1.349  11.338  1.00 93.43           O  
ATOM   1065  CG  TYR B 136     -14.936   3.772  12.043  1.00 93.43           C  
ATOM   1066  CD1 TYR B 136     -15.950   3.137  11.329  1.00 93.43           C  
ATOM   1067  CD2 TYR B 136     -14.965   3.702  13.431  1.00 93.43           C  
ATOM   1068  CE1 TYR B 136     -16.968   2.449  11.983  1.00 93.43           C  
ATOM   1069  CE2 TYR B 136     -15.978   3.017  14.096  1.00 93.43           C  
ATOM   1070  OH  TYR B 136     -17.977   1.716  14.016  1.00 93.43           O  
ATOM   1071  CZ  TYR B 136     -16.973   2.395  13.364  1.00 93.43           C  
ATOM   1072  N   LEU B 137     -12.965   2.324   9.380  1.00 93.75           N  
ATOM   1073  CA  LEU B 137     -13.262   1.070   8.697  1.00 93.75           C  
ATOM   1074  C   LEU B 137     -12.087   0.102   8.802  1.00 93.75           C  
ATOM   1075  CB  LEU B 137     -13.596   1.327   7.225  1.00 93.75           C  
ATOM   1076  O   LEU B 137     -12.281  -1.093   9.034  1.00 93.75           O  
ATOM   1077  CG  LEU B 137     -14.052   0.115   6.412  1.00 93.75           C  
ATOM   1078  CD1 LEU B 137     -15.282  -0.521   7.052  1.00 93.75           C  
ATOM   1079  CD2 LEU B 137     -14.343   0.517   4.970  1.00 93.75           C  
ATOM   1080  N   LEU B 138     -10.914   0.570   8.587  1.00 94.10           N  
ATOM   1081  CA  LEU B 138      -9.726  -0.269   8.702  1.00 94.10           C  
ATOM   1082  C   LEU B 138      -9.661  -0.935  10.072  1.00 94.10           C  
ATOM   1083  CB  LEU B 138      -8.461   0.558   8.462  1.00 94.10           C  
ATOM   1084  O   LEU B 138      -9.357  -2.126  10.175  1.00 94.10           O  
ATOM   1085  CG  LEU B 138      -8.181   0.966   7.015  1.00 94.10           C  
ATOM   1086  CD1 LEU B 138      -7.080   2.020   6.964  1.00 94.10           C  
ATOM   1087  CD2 LEU B 138      -7.800  -0.252   6.180  1.00 94.10           C  
ATOM   1088  N   ARG B 139      -9.917  -0.200  11.123  1.00 94.83           N  
ATOM   1089  CA  ARG B 139      -9.900  -0.731  12.482  1.00 94.83           C  
ATOM   1090  C   ARG B 139     -10.982  -1.789  12.669  1.00 94.83           C  
ATOM   1091  CB  ARG B 139     -10.085   0.394  13.502  1.00 94.83           C  
ATOM   1092  O   ARG B 139     -10.735  -2.839  13.266  1.00 94.83           O  
ATOM   1093  CG  ARG B 139      -8.891   1.329  13.611  1.00 94.83           C  
ATOM   1094  CD  ARG B 139      -9.095   2.381  14.692  1.00 94.83           C  
ATOM   1095  NE  ARG B 139      -8.142   3.479  14.563  1.00 94.83           N  
ATOM   1096  NH1 ARG B 139      -6.483   2.460  15.806  1.00 94.83           N  
ATOM   1097  NH2 ARG B 139      -6.137   4.543  14.914  1.00 94.83           N  
ATOM   1098  CZ  ARG B 139      -6.923   3.492  15.095  1.00 94.83           C  
ATOM   1099  N   ARG B 140     -12.182  -1.499  12.122  1.00 95.94           N  
ATOM   1100  CA  ARG B 140     -13.308  -2.416  12.269  1.00 95.94           C  
ATOM   1101  C   ARG B 140     -13.062  -3.713  11.506  1.00 95.94           C  
ATOM   1102  CB  ARG B 140     -14.603  -1.760  11.784  1.00 95.94           C  
ATOM   1103  O   ARG B 140     -13.394  -4.797  11.990  1.00 95.94           O  
ATOM   1104  CG  ARG B 140     -15.055  -0.585  12.636  1.00 95.94           C  
ATOM   1105  CD  ARG B 140     -15.547  -1.036  14.004  1.00 95.94           C  
ATOM   1106  NE  ARG B 140     -16.676  -1.955  13.895  1.00 95.94           N  
ATOM   1107  NH1 ARG B 140     -17.793  -1.131  15.741  1.00 95.94           N  
ATOM   1108  NH2 ARG B 140     -18.690  -2.858  14.530  1.00 95.94           N  
ATOM   1109  CZ  ARG B 140     -17.717  -1.979  14.722  1.00 95.94           C  
ATOM   1110  N   VAL B 141     -12.486  -3.545  10.329  1.00 95.50           N  
ATOM   1111  CA  VAL B 141     -12.177  -4.727   9.531  1.00 95.50           C  
ATOM   1112  C   VAL B 141     -11.145  -5.586  10.258  1.00 95.50           C  
ATOM   1113  CB  VAL B 141     -11.657  -4.344   8.127  1.00 95.50           C  
ATOM   1114  O   VAL B 141     -11.267  -6.813  10.300  1.00 95.50           O  
ATOM   1115  CG1 VAL B 141     -11.057  -5.560   7.423  1.00 95.50           C  
ATOM   1116  CG2 VAL B 141     -12.782  -3.739   7.290  1.00 95.50           C  
ATOM   1117  N   ALA B 142     -10.093  -4.975  10.782  1.00 95.09           N  
ATOM   1118  CA  ALA B 142      -9.076  -5.705  11.535  1.00 95.09           C  
ATOM   1119  C   ALA B 142      -9.689  -6.415  12.739  1.00 95.09           C  
ATOM   1120  CB  ALA B 142      -7.967  -4.758  11.987  1.00 95.09           C  
ATOM   1121  O   ALA B 142      -9.383  -7.580  13.002  1.00 95.09           O  
ATOM   1122  N   LEU B 143     -10.569  -5.738  13.437  1.00 95.44           N  
ATOM   1123  CA  LEU B 143     -11.227  -6.307  14.609  1.00 95.44           C  
ATOM   1124  C   LEU B 143     -12.121  -7.478  14.215  1.00 95.44           C  
ATOM   1125  CB  LEU B 143     -12.053  -5.239  15.330  1.00 95.44           C  
ATOM   1126  O   LEU B 143     -12.100  -8.526  14.865  1.00 95.44           O  
ATOM   1127  CG  LEU B 143     -12.768  -5.683  16.607  1.00 95.44           C  
ATOM   1128  CD1 LEU B 143     -11.754  -6.124  17.657  1.00 95.44           C  
ATOM   1129  CD2 LEU B 143     -13.648  -4.561  17.146  1.00 95.44           C  
ATOM   1130  N   ALA B 144     -12.893  -7.267  13.183  1.00 95.87           N  
ATOM   1131  CA  ALA B 144     -13.782  -8.317  12.695  1.00 95.87           C  
ATOM   1132  C   ALA B 144     -12.994  -9.560  12.293  1.00 95.87           C  
ATOM   1133  CB  ALA B 144     -14.608  -7.810  11.515  1.00 95.87           C  
ATOM   1134  O   ALA B 144     -13.393 -10.684  12.606  1.00 95.87           O  
ATOM   1135  N   ALA B 145     -11.872  -9.340  11.572  1.00 95.14           N  
ATOM   1136  CA  ALA B 145     -11.029 -10.455  11.148  1.00 95.14           C  
ATOM   1137  C   ALA B 145     -10.440 -11.187  12.350  1.00 95.14           C  
ATOM   1138  CB  ALA B 145      -9.913  -9.960  10.231  1.00 95.14           C  
ATOM   1139  O   ALA B 145     -10.471 -12.418  12.412  1.00 95.14           O  
ATOM   1140  N   ARG B 146      -9.913 -10.500  13.301  1.00 93.79           N  
ATOM   1141  CA  ARG B 146      -9.261 -11.075  14.473  1.00 93.79           C  
ATOM   1142  C   ARG B 146     -10.243 -11.902  15.297  1.00 93.79           C  
ATOM   1143  CB  ARG B 146      -8.647  -9.974  15.341  1.00 93.79           C  
ATOM   1144  O   ARG B 146      -9.881 -12.950  15.835  1.00 93.79           O  
ATOM   1145  CG  ARG B 146      -7.321  -9.445  14.818  1.00 93.79           C  
ATOM   1146  CD  ARG B 146      -6.680  -8.467  15.792  1.00 93.79           C  
ATOM   1147  NE  ARG B 146      -5.453  -7.890  15.249  1.00 93.79           N  
ATOM   1148  NH1 ARG B 146      -4.528  -7.396  17.307  1.00 93.79           N  
ATOM   1149  NH2 ARG B 146      -3.388  -6.895  15.383  1.00 93.79           N  
ATOM   1150  CZ  ARG B 146      -4.459  -7.395  15.981  1.00 93.79           C  
ATOM   1151  N   ARG B 147     -11.516 -11.483  15.375  1.00 93.53           N  
ATOM   1152  CA  ARG B 147     -12.535 -12.185  16.150  1.00 93.53           C  
ATOM   1153  C   ARG B 147     -12.816 -13.564  15.562  1.00 93.53           C  
ATOM   1154  CB  ARG B 147     -13.826 -11.366  16.207  1.00 93.53           C  
ATOM   1155  O   ARG B 147     -13.233 -14.476  16.278  1.00 93.53           O  
ATOM   1156  CG  ARG B 147     -13.753 -10.164  17.136  1.00 93.53           C  
ATOM   1157  CD  ARG B 147     -15.051  -9.369  17.132  1.00 93.53           C  
ATOM   1158  NE  ARG B 147     -14.986  -8.228  18.041  1.00 93.53           N  
ATOM   1159  NH1 ARG B 147     -16.938  -7.251  17.283  1.00 93.53           N  
ATOM   1160  NH2 ARG B 147     -15.728  -6.257  18.958  1.00 93.53           N  
ATOM   1161  CZ  ARG B 147     -15.884  -7.248  18.092  1.00 93.53           C  
ATOM   1162  N   CYS B 148     -12.500 -13.690  14.264  1.00 94.55           N  
ATOM   1163  CA  CYS B 148     -12.795 -14.945  13.583  1.00 94.55           C  
ATOM   1164  C   CYS B 148     -11.552 -15.823  13.495  1.00 94.55           C  
ATOM   1165  CB  CYS B 148     -13.343 -14.679  12.182  1.00 94.55           C  
ATOM   1166  O   CYS B 148     -11.630 -16.977  13.069  1.00 94.55           O  
ATOM   1167  SG  CYS B 148     -14.915 -13.791  12.171  1.00 94.55           S  
ATOM   1168  N   MET B 149     -10.369 -15.262  13.887  1.00 91.78           N  
ATOM   1169  CA  MET B 149      -9.101 -15.973  13.752  1.00 91.78           C  
ATOM   1170  C   MET B 149      -8.669 -16.572  15.086  1.00 91.78           C  
ATOM   1171  CB  MET B 149      -8.013 -15.038  13.222  1.00 91.78           C  
ATOM   1172  O   MET B 149      -9.000 -16.040  16.147  1.00 91.78           O  
ATOM   1173  CG  MET B 149      -8.244 -14.578  11.791  1.00 91.78           C  
ATOM   1174  SD  MET B 149      -6.922 -13.455  11.192  1.00 91.78           S  
ATOM   1175  CE  MET B 149      -7.390 -13.314   9.445  1.00 91.78           C  
ATOM   1176  N   ARG B 150      -8.045 -17.821  15.024  1.00 90.25           N  
ATOM   1177  CA  ARG B 150      -7.485 -18.429  16.227  1.00 90.25           C  
ATOM   1178  C   ARG B 150      -6.241 -17.679  16.691  1.00 90.25           C  
ATOM   1179  CB  ARG B 150      -7.148 -19.901  15.979  1.00 90.25           C  
ATOM   1180  O   ARG B 150      -5.315 -17.458  15.908  1.00 90.25           O  
ATOM   1181  CG  ARG B 150      -8.355 -20.762  15.644  1.00 90.25           C  
ATOM   1182  CD  ARG B 150      -7.965 -22.216  15.417  1.00 90.25           C  
ATOM   1183  NE  ARG B 150      -9.072 -22.991  14.864  1.00 90.25           N  
ATOM   1184  NH1 ARG B 150      -8.093 -25.048  15.242  1.00 90.25           N  
ATOM   1185  NH2 ARG B 150     -10.165 -24.921  14.269  1.00 90.25           N  
ATOM   1186  CZ  ARG B 150      -9.107 -24.318  14.793  1.00 90.25           C  
ATOM   1187  N   ARG B 151      -6.243 -17.226  17.953  1.00 86.63           N  
ATOM   1188  CA  ARG B 151      -5.188 -16.382  18.504  1.00 86.63           C  
ATOM   1189  C   ARG B 151      -3.846 -17.108  18.499  1.00 86.63           C  
ATOM   1190  CB  ARG B 151      -5.539 -15.941  19.927  1.00 86.63           C  
ATOM   1191  O   ARG B 151      -2.803 -16.493  18.269  1.00 86.63           O  
ATOM   1192  CG  ARG B 151      -6.591 -14.845  19.990  1.00 86.63           C  
ATOM   1193  CD  ARG B 151      -6.738 -14.285  21.397  1.00 86.63           C  
ATOM   1194  NE  ARG B 151      -7.758 -13.241  21.458  1.00 86.63           N  
ATOM   1195  NH1 ARG B 151      -7.949 -13.275  23.760  1.00 86.63           N  
ATOM   1196  NH2 ARG B 151      -9.229 -11.834  22.520  1.00 86.63           N  
ATOM   1197  CZ  ARG B 151      -8.310 -12.786  22.579  1.00 86.63           C  
ATOM   1198  N   THR B 152      -3.861 -18.435  18.480  1.00 87.09           N  
ATOM   1199  CA  THR B 152      -2.629 -19.190  18.681  1.00 87.09           C  
ATOM   1200  C   THR B 152      -2.029 -19.612  17.343  1.00 87.09           C  
ATOM   1201  CB  THR B 152      -2.872 -20.435  19.554  1.00 87.09           C  
ATOM   1202  O   THR B 152      -0.819 -19.821  17.238  1.00 87.09           O  
ATOM   1203  CG2 THR B 152      -3.251 -20.043  20.978  1.00 87.09           C  
ATOM   1204  OG1 THR B 152      -3.935 -21.210  18.985  1.00 87.09           O  
ATOM   1205  N   SER B 153      -2.823 -19.525  16.341  1.00 90.31           N  
ATOM   1206  CA  SER B 153      -2.289 -20.147  15.134  1.00 90.31           C  
ATOM   1207  C   SER B 153      -2.438 -19.226  13.927  1.00 90.31           C  
ATOM   1208  CB  SER B 153      -2.990 -21.478  14.860  1.00 90.31           C  
ATOM   1209  O   SER B 153      -1.755 -19.404  12.916  1.00 90.31           O  
ATOM   1210  OG  SER B 153      -4.384 -21.286  14.689  1.00 90.31           O  
ATOM   1211  N   ASP B 154      -3.297 -18.266  14.079  1.00 92.30           N  
ATOM   1212  CA  ASP B 154      -3.541 -17.386  12.941  1.00 92.30           C  
ATOM   1213  C   ASP B 154      -2.933 -16.004  13.175  1.00 92.30           C  
ATOM   1214  CB  ASP B 154      -5.041 -17.261  12.669  1.00 92.30           C  
ATOM   1215  O   ASP B 154      -2.845 -15.544  14.315  1.00 92.30           O  
ATOM   1216  CG  ASP B 154      -5.687 -18.583  12.292  1.00 92.30           C  
ATOM   1217  OD1 ASP B 154      -6.931 -18.693  12.354  1.00 92.30           O  
ATOM   1218  OD2 ASP B 154      -4.946 -19.522  11.932  1.00 92.30           O  
ATOM   1219  N   ASP B 155      -2.529 -15.432  12.096  1.00 93.19           N  
ATOM   1220  CA  ASP B 155      -1.939 -14.099  12.169  1.00 93.19           C  
ATOM   1221  C   ASP B 155      -2.557 -13.168  11.128  1.00 93.19           C  
ATOM   1222  CB  ASP B 155      -0.423 -14.172  11.975  1.00 93.19           C  
ATOM   1223  O   ASP B 155      -2.876 -13.595  10.016  1.00 93.19           O  
ATOM   1224  CG  ASP B 155       0.288 -14.871  13.120  1.00 93.19           C  
ATOM   1225  OD1 ASP B 155       1.100 -15.787  12.865  1.00 93.19           O  
ATOM   1226  OD2 ASP B 155       0.032 -14.506  14.288  1.00 93.19           O  
ATOM   1227  N   LEU B 156      -2.767 -11.896  11.584  1.00 94.02           N  
ATOM   1228  CA  LEU B 156      -3.286 -10.865  10.691  1.00 94.02           C  
ATOM   1229  C   LEU B 156      -2.266  -9.747  10.502  1.00 94.02           C  
ATOM   1230  CB  LEU B 156      -4.594 -10.290  11.239  1.00 94.02           C  
ATOM   1231  O   LEU B 156      -1.662  -9.280  11.471  1.00 94.02           O  
ATOM   1232  CG  LEU B 156      -5.285  -9.233  10.376  1.00 94.02           C  
ATOM   1233  CD1 LEU B 156      -5.877  -9.874   9.126  1.00 94.02           C  
ATOM   1234  CD2 LEU B 156      -6.364  -8.511  11.175  1.00 94.02           C  
ATOM   1235  N   CYS B 157      -2.126  -9.439   9.247  1.00 93.41           N  
ATOM   1236  CA  CYS B 157      -1.205  -8.361   8.905  1.00 93.41           C  
ATOM   1237  C   CYS B 157      -1.883  -7.326   8.015  1.00 93.41           C  
ATOM   1238  CB  CYS B 157       0.034  -8.917   8.203  1.00 93.41           C  
ATOM   1239  O   CYS B 157      -2.715  -7.672   7.175  1.00 93.41           O  
ATOM   1240  SG  CYS B 157       1.265  -7.660   7.795  1.00 93.41           S  
ATOM   1241  N   ARG B 158      -1.622  -6.053   8.257  1.00 92.02           N  
ATOM   1242  CA  ARG B 158      -1.941  -5.012   7.286  1.00 92.02           C  
ATOM   1243  C   ARG B 158      -0.739  -4.701   6.401  1.00 92.02           C  
ATOM   1244  CB  ARG B 158      -2.413  -3.741   7.995  1.00 92.02           C  
ATOM   1245  O   ARG B 158       0.247  -4.125   6.865  1.00 92.02           O  
ATOM   1246  CG  ARG B 158      -2.973  -2.684   7.057  1.00 92.02           C  
ATOM   1247  CD  ARG B 158      -3.506  -1.478   7.820  1.00 92.02           C  
ATOM   1248  NE  ARG B 158      -3.904  -0.402   6.916  1.00 92.02           N  
ATOM   1249  NH1 ARG B 158      -4.217   1.163   8.587  1.00 92.02           N  
ATOM   1250  NH2 ARG B 158      -4.580   1.730   6.395  1.00 92.02           N  
ATOM   1251  CZ  ARG B 158      -4.233   0.828   7.301  1.00 92.02           C  
ATOM   1252  N   VAL B 159      -0.764  -5.159   5.129  1.00 89.37           N  
ATOM   1253  CA  VAL B 159       0.412  -5.138   4.265  1.00 89.37           C  
ATOM   1254  C   VAL B 159       0.459  -3.824   3.488  1.00 89.37           C  
ATOM   1255  CB  VAL B 159       0.420  -6.335   3.288  1.00 89.37           C  
ATOM   1256  O   VAL B 159       1.505  -3.449   2.953  1.00 89.37           O  
ATOM   1257  CG1 VAL B 159       0.652  -7.644   4.040  1.00 89.37           C  
ATOM   1258  CG2 VAL B 159      -0.889  -6.391   2.503  1.00 89.37           C  
ATOM   1259  N   GLY B 160      -0.694  -3.120   3.508  1.00 87.15           N  
ATOM   1260  CA  GLY B 160      -0.812  -1.841   2.825  1.00 87.15           C  
ATOM   1261  C   GLY B 160      -2.040  -1.054   3.241  1.00 87.15           C  
ATOM   1262  O   GLY B 160      -2.827  -1.513   4.072  1.00 87.15           O  
ATOM   1263  N   GLY B 161      -2.223   0.176   2.631  1.00 85.19           N  
ATOM   1264  CA  GLY B 161      -3.304   1.089   2.968  1.00 85.19           C  
ATOM   1265  C   GLY B 161      -4.620   0.383   3.234  1.00 85.19           C  
ATOM   1266  O   GLY B 161      -5.184   0.501   4.324  1.00 85.19           O  
ATOM   1267  N   ASP B 162      -5.084  -0.492   2.324  1.00 90.34           N  
ATOM   1268  CA  ASP B 162      -6.356  -1.190   2.482  1.00 90.34           C  
ATOM   1269  C   ASP B 162      -6.180  -2.698   2.312  1.00 90.34           C  
ATOM   1270  CB  ASP B 162      -7.385  -0.665   1.479  1.00 90.34           C  
ATOM   1271  O   ASP B 162      -7.157  -3.423   2.113  1.00 90.34           O  
ATOM   1272  CG  ASP B 162      -6.892  -0.714   0.043  1.00 90.34           C  
ATOM   1273  OD1 ASP B 162      -7.707  -0.957  -0.874  1.00 90.34           O  
ATOM   1274  OD2 ASP B 162      -5.678  -0.511  -0.173  1.00 90.34           O  
ATOM   1275  N   GLU B 163      -4.908  -3.071   2.255  1.00 91.76           N  
ATOM   1276  CA  GLU B 163      -4.591  -4.469   1.977  1.00 91.76           C  
ATOM   1277  C   GLU B 163      -4.213  -5.213   3.254  1.00 91.76           C  
ATOM   1278  CB  GLU B 163      -3.458  -4.570   0.953  1.00 91.76           C  
ATOM   1279  O   GLU B 163      -3.378  -4.742   4.029  1.00 91.76           O  
ATOM   1280  CG  GLU B 163      -3.789  -3.949  -0.396  1.00 91.76           C  
ATOM   1281  CD  GLU B 163      -2.623  -3.974  -1.371  1.00 91.76           C  
ATOM   1282  OE1 GLU B 163      -2.859  -3.950  -2.600  1.00 91.76           O  
ATOM   1283  OE2 GLU B 163      -1.464  -4.019  -0.902  1.00 91.76           O  
ATOM   1284  N   PHE B 164      -4.968  -6.401   3.476  1.00 95.37           N  
ATOM   1285  CA  PHE B 164      -4.661  -7.253   4.618  1.00 95.37           C  
ATOM   1286  C   PHE B 164      -4.166  -8.619   4.158  1.00 95.37           C  
ATOM   1287  CB  PHE B 164      -5.891  -7.416   5.516  1.00 95.37           C  
ATOM   1288  O   PHE B 164      -4.467  -9.050   3.043  1.00 95.37           O  
ATOM   1289  CG  PHE B 164      -6.280  -6.158   6.246  1.00 95.37           C  
ATOM   1290  CD1 PHE B 164      -5.819  -5.914   7.533  1.00 95.37           C  
ATOM   1291  CD2 PHE B 164      -7.109  -5.221   5.644  1.00 95.37           C  
ATOM   1292  CE1 PHE B 164      -6.177  -4.751   8.211  1.00 95.37           C  
ATOM   1293  CE2 PHE B 164      -7.472  -4.056   6.315  1.00 95.37           C  
ATOM   1294  CZ  PHE B 164      -7.006  -3.824   7.599  1.00 95.37           C  
ATOM   1295  N   ALA B 165      -3.314  -9.261   5.044  1.00 95.43           N  
ATOM   1296  CA  ALA B 165      -2.889 -10.648   4.871  1.00 95.43           C  
ATOM   1297  C   ALA B 165      -3.102 -11.451   6.151  1.00 95.43           C  
ATOM   1298  CB  ALA B 165      -1.423 -10.707   4.448  1.00 95.43           C  
ATOM   1299  O   ALA B 165      -2.962 -10.920   7.255  1.00 95.43           O  
ATOM   1300  N   ALA B 166      -3.580 -12.659   5.942  1.00 95.06           N  
ATOM   1301  CA  ALA B 166      -3.738 -13.566   7.077  1.00 95.06           C  
ATOM   1302  C   ALA B 166      -3.083 -14.915   6.796  1.00 95.06           C  
ATOM   1303  CB  ALA B 166      -5.218 -13.755   7.404  1.00 95.06           C  
ATOM   1304  O   ALA B 166      -3.143 -15.420   5.672  1.00 95.06           O  
ATOM   1305  N   VAL B 167      -2.348 -15.352   7.753  1.00 93.83           N  
ATOM   1306  CA  VAL B 167      -1.842 -16.720   7.711  1.00 93.83           C  
ATOM   1307  C   VAL B 167      -2.696 -17.614   8.608  1.00 93.83           C  
ATOM   1308  CB  VAL B 167      -0.361 -16.791   8.144  1.00 93.83           C  
ATOM   1309  O   VAL B 167      -2.809 -17.370   9.812  1.00 93.83           O  
ATOM   1310  CG1 VAL B 167       0.141 -18.234   8.117  1.00 93.83           C  
ATOM   1311  CG2 VAL B 167       0.500 -15.907   7.244  1.00 93.83           C  
ATOM   1312  N   LEU B 168      -3.332 -18.618   7.985  1.00 92.79           N  
ATOM   1313  CA  LEU B 168      -4.285 -19.463   8.697  1.00 92.79           C  
ATOM   1314  C   LEU B 168      -3.810 -20.912   8.726  1.00 92.79           C  
ATOM   1315  CB  LEU B 168      -5.667 -19.380   8.044  1.00 92.79           C  
ATOM   1316  O   LEU B 168      -3.340 -21.436   7.713  1.00 92.79           O  
ATOM   1317  CG  LEU B 168      -6.218 -17.974   7.800  1.00 92.79           C  
ATOM   1318  CD1 LEU B 168      -7.516 -18.045   7.002  1.00 92.79           C  
ATOM   1319  CD2 LEU B 168      -6.437 -17.249   9.123  1.00 92.79           C  
ATOM   1320  N   SER B 169      -3.912 -21.465   9.891  1.00 92.80           N  
ATOM   1321  CA  SER B 169      -3.776 -22.918   9.940  1.00 92.80           C  
ATOM   1322  C   SER B 169      -5.010 -23.608   9.369  1.00 92.80           C  
ATOM   1323  CB  SER B 169      -3.537 -23.386  11.376  1.00 92.80           C  
ATOM   1324  O   SER B 169      -6.124 -23.403   9.857  1.00 92.80           O  
ATOM   1325  OG  SER B 169      -3.266 -24.776  11.413  1.00 92.80           O  
ATOM   1326  N   ALA B 170      -4.805 -24.366   8.255  1.00 93.41           N  
ATOM   1327  CA  ALA B 170      -5.926 -25.006   7.572  1.00 93.41           C  
ATOM   1328  C   ALA B 170      -5.530 -26.377   7.033  1.00 93.41           C  
ATOM   1329  CB  ALA B 170      -6.435 -24.118   6.438  1.00 93.41           C  
ATOM   1330  O   ALA B 170      -4.696 -26.479   6.130  1.00 93.41           O  
ATOM   1331  N   PRO B 171      -6.121 -27.453   7.579  1.00 94.35           N  
ATOM   1332  CA  PRO B 171      -5.729 -28.815   7.206  1.00 94.35           C  
ATOM   1333  C   PRO B 171      -6.161 -29.185   5.789  1.00 94.35           C  
ATOM   1334  CB  PRO B 171      -6.448 -29.684   8.241  1.00 94.35           C  
ATOM   1335  O   PRO B 171      -5.622 -30.127   5.202  1.00 94.35           O  
ATOM   1336  CG  PRO B 171      -7.582 -28.841   8.727  1.00 94.35           C  
ATOM   1337  CD  PRO B 171      -7.169 -27.399   8.655  1.00 94.35           C  
ATOM   1338  N   SER B 172      -7.137 -28.486   5.230  1.00 96.06           N  
ATOM   1339  CA  SER B 172      -7.620 -28.740   3.877  1.00 96.06           C  
ATOM   1340  C   SER B 172      -8.023 -27.444   3.181  1.00 96.06           C  
ATOM   1341  CB  SER B 172      -8.807 -29.704   3.903  1.00 96.06           C  
ATOM   1342  O   SER B 172      -8.235 -26.422   3.837  1.00 96.06           O  
ATOM   1343  OG  SER B 172      -9.936 -29.097   4.507  1.00 96.06           O  
ATOM   1344  N   ALA B 173      -8.088 -27.489   1.835  1.00 95.74           N  
ATOM   1345  CA  ALA B 173      -8.561 -26.339   1.070  1.00 95.74           C  
ATOM   1346  C   ALA B 173      -9.958 -25.919   1.519  1.00 95.74           C  
ATOM   1347  CB  ALA B 173      -8.558 -26.655  -0.423  1.00 95.74           C  
ATOM   1348  O   ALA B 173     -10.252 -24.726   1.620  1.00 95.74           O  
ATOM   1349  N   SER B 174     -10.818 -26.926   1.830  1.00 95.99           N  
ATOM   1350  CA  SER B 174     -12.177 -26.643   2.280  1.00 95.99           C  
ATOM   1351  C   SER B 174     -12.176 -25.930   3.628  1.00 95.99           C  
ATOM   1352  CB  SER B 174     -12.991 -27.934   2.377  1.00 95.99           C  
ATOM   1353  O   SER B 174     -12.975 -25.018   3.854  1.00 95.99           O  
ATOM   1354  OG  SER B 174     -12.443 -28.801   3.355  1.00 95.99           O  
ATOM   1355  N   ALA B 175     -11.266 -26.380   4.489  1.00 95.79           N  
ATOM   1356  CA  ALA B 175     -11.136 -25.718   5.784  1.00 95.79           C  
ATOM   1357  C   ALA B 175     -10.647 -24.282   5.620  1.00 95.79           C  
ATOM   1358  CB  ALA B 175     -10.186 -26.501   6.688  1.00 95.79           C  
ATOM   1359  O   ALA B 175     -11.102 -23.380   6.327  1.00 95.79           O  
ATOM   1360  N   ALA B 176      -9.715 -24.040   4.725  1.00 95.81           N  
ATOM   1361  CA  ALA B 176      -9.212 -22.700   4.434  1.00 95.81           C  
ATOM   1362  C   ALA B 176     -10.332 -21.792   3.933  1.00 95.81           C  
ATOM   1363  CB  ALA B 176      -8.085 -22.766   3.406  1.00 95.81           C  
ATOM   1364  O   ALA B 176     -10.469 -20.655   4.390  1.00 95.81           O  
ATOM   1365  N   LEU B 177     -11.160 -22.256   3.009  1.00 95.97           N  
ATOM   1366  CA  LEU B 177     -12.265 -21.488   2.444  1.00 95.97           C  
ATOM   1367  C   LEU B 177     -13.292 -21.144   3.516  1.00 95.97           C  
ATOM   1368  CB  LEU B 177     -12.935 -22.268   1.309  1.00 95.97           C  
ATOM   1369  O   LEU B 177     -13.797 -20.020   3.561  1.00 95.97           O  
ATOM   1370  CG  LEU B 177     -12.252 -22.198  -0.057  1.00 95.97           C  
ATOM   1371  CD1 LEU B 177     -12.806 -23.276  -0.983  1.00 95.97           C  
ATOM   1372  CD2 LEU B 177     -12.429 -20.814  -0.674  1.00 95.97           C  
ATOM   1373  N   ALA B 178     -13.534 -22.196   4.396  1.00 96.12           N  
ATOM   1374  CA  ALA B 178     -14.519 -21.991   5.455  1.00 96.12           C  
ATOM   1375  C   ALA B 178     -14.061 -20.908   6.428  1.00 96.12           C  
ATOM   1376  CB  ALA B 178     -14.778 -23.297   6.201  1.00 96.12           C  
ATOM   1377  O   ALA B 178     -14.850 -20.047   6.825  1.00 96.12           O  
ATOM   1378  N   GLN B 179     -12.773 -20.924   6.786  1.00 95.56           N  
ATOM   1379  CA  GLN B 179     -12.226 -19.923   7.696  1.00 95.56           C  
ATOM   1380  C   GLN B 179     -12.248 -18.534   7.065  1.00 95.56           C  
ATOM   1381  CB  GLN B 179     -10.799 -20.291   8.105  1.00 95.56           C  
ATOM   1382  O   GLN B 179     -12.621 -17.556   7.716  1.00 95.56           O  
ATOM   1383  CG  GLN B 179     -10.719 -21.468   9.068  1.00 95.56           C  
ATOM   1384  CD  GLN B 179      -9.295 -21.799   9.473  1.00 95.56           C  
ATOM   1385  NE2 GLN B 179      -9.119 -22.926  10.156  1.00 95.56           N  
ATOM   1386  OE1 GLN B 179      -8.360 -21.049   9.174  1.00 95.56           O  
ATOM   1387  N   ALA B 180     -11.849 -18.439   5.821  1.00 96.12           N  
ATOM   1388  CA  ALA B 180     -11.855 -17.164   5.108  1.00 96.12           C  
ATOM   1389  C   ALA B 180     -13.277 -16.636   4.939  1.00 96.12           C  
ATOM   1390  CB  ALA B 180     -11.182 -17.314   3.745  1.00 96.12           C  
ATOM   1391  O   ALA B 180     -13.515 -15.431   5.049  1.00 96.12           O  
ATOM   1392  N   GLN B 181     -14.214 -17.551   4.695  1.00 96.67           N  
ATOM   1393  CA  GLN B 181     -15.610 -17.158   4.540  1.00 96.67           C  
ATOM   1394  C   GLN B 181     -16.160 -16.559   5.831  1.00 96.67           C  
ATOM   1395  CB  GLN B 181     -16.461 -18.354   4.112  1.00 96.67           C  
ATOM   1396  O   GLN B 181     -16.925 -15.593   5.797  1.00 96.67           O  
ATOM   1397  CG  GLN B 181     -17.878 -17.984   3.694  1.00 96.67           C  
ATOM   1398  CD  GLN B 181     -17.914 -17.074   2.481  1.00 96.67           C  
ATOM   1399  NE2 GLN B 181     -18.500 -15.893   2.642  1.00 96.67           N  
ATOM   1400  OE1 GLN B 181     -17.418 -17.430   1.407  1.00 96.67           O  
ATOM   1401  N   ARG B 182     -15.765 -17.124   6.964  1.00 96.39           N  
ATOM   1402  CA  ARG B 182     -16.193 -16.592   8.254  1.00 96.39           C  
ATOM   1403  C   ARG B 182     -15.704 -15.160   8.445  1.00 96.39           C  
ATOM   1404  CB  ARG B 182     -15.684 -17.476   9.395  1.00 96.39           C  
ATOM   1405  O   ARG B 182     -16.446 -14.306   8.934  1.00 96.39           O  
ATOM   1406  CG  ARG B 182     -16.409 -18.807   9.514  1.00 96.39           C  
ATOM   1407  CD  ARG B 182     -16.101 -19.501  10.833  1.00 96.39           C  
ATOM   1408  NE  ARG B 182     -14.691 -19.867  10.933  1.00 96.39           N  
ATOM   1409  NH1 ARG B 182     -14.938 -21.922   9.908  1.00 96.39           N  
ATOM   1410  NH2 ARG B 182     -12.874 -21.239  10.634  1.00 96.39           N  
ATOM   1411  CZ  ARG B 182     -14.171 -21.009  10.491  1.00 96.39           C  
ATOM   1412  N   VAL B 183     -14.476 -14.892   8.032  1.00 96.53           N  
ATOM   1413  CA  VAL B 183     -13.918 -13.547   8.133  1.00 96.53           C  
ATOM   1414  C   VAL B 183     -14.665 -12.606   7.190  1.00 96.53           C  
ATOM   1415  CB  VAL B 183     -12.407 -13.535   7.812  1.00 96.53           C  
ATOM   1416  O   VAL B 183     -15.032 -11.494   7.576  1.00 96.53           O  
ATOM   1417  CG1 VAL B 183     -11.868 -12.105   7.808  1.00 96.53           C  
ATOM   1418  CG2 VAL B 183     -11.642 -14.395   8.815  1.00 96.53           C  
ATOM   1419  N   LEU B 184     -14.891 -13.044   5.930  1.00 96.66           N  
ATOM   1420  CA  LEU B 184     -15.608 -12.226   4.957  1.00 96.66           C  
ATOM   1421  C   LEU B 184     -17.001 -11.873   5.466  1.00 96.66           C  
ATOM   1422  CB  LEU B 184     -15.711 -12.955   3.615  1.00 96.66           C  
ATOM   1423  O   LEU B 184     -17.429 -10.720   5.367  1.00 96.66           O  
ATOM   1424  CG  LEU B 184     -16.484 -12.234   2.510  1.00 96.66           C  
ATOM   1425  CD1 LEU B 184     -15.916 -10.836   2.291  1.00 96.66           C  
ATOM   1426  CD2 LEU B 184     -16.446 -13.041   1.216  1.00 96.66           C  
ATOM   1427  N   ASP B 185     -17.736 -12.876   6.063  1.00 96.73           N  
ATOM   1428  CA  ASP B 185     -19.076 -12.647   6.594  1.00 96.73           C  
ATOM   1429  C   ASP B 185     -19.046 -11.644   7.745  1.00 96.73           C  
ATOM   1430  CB  ASP B 185     -19.701 -13.964   7.061  1.00 96.73           C  
ATOM   1431  O   ASP B 185     -19.940 -10.804   7.866  1.00 96.73           O  
ATOM   1432  CG  ASP B 185     -20.033 -14.902   5.913  1.00 96.73           C  
ATOM   1433  OD1 ASP B 185     -20.226 -16.113   6.152  1.00 96.73           O  
ATOM   1434  OD2 ASP B 185     -20.100 -14.425   4.760  1.00 96.73           O  
ATOM   1435  N   ALA B 186     -17.971 -11.748   8.578  1.00 96.61           N  
ATOM   1436  CA  ALA B 186     -17.820 -10.812   9.689  1.00 96.61           C  
ATOM   1437  C   ALA B 186     -17.600  -9.390   9.183  1.00 96.61           C  
ATOM   1438  CB  ALA B 186     -16.662 -11.238  10.589  1.00 96.61           C  
ATOM   1439  O   ALA B 186     -18.124  -8.432   9.757  1.00 96.61           O  
ATOM   1440  N   ILE B 187     -16.883  -9.228   8.112  1.00 96.06           N  
ATOM   1441  CA  ILE B 187     -16.641  -7.921   7.512  1.00 96.06           C  
ATOM   1442  C   ILE B 187     -17.939  -7.375   6.922  1.00 96.06           C  
ATOM   1443  CB  ILE B 187     -15.546  -7.993   6.424  1.00 96.06           C  
ATOM   1444  O   ILE B 187     -18.256  -6.195   7.089  1.00 96.06           O  
ATOM   1445  CG1 ILE B 187     -14.176  -8.252   7.061  1.00 96.06           C  
ATOM   1446  CG2 ILE B 187     -15.528  -6.708   5.591  1.00 96.06           C  
ATOM   1447  CD1 ILE B 187     -13.084  -8.601   6.059  1.00 96.06           C  
ATOM   1448  N   ARG B 188     -18.716  -8.231   6.277  1.00 95.66           N  
ATOM   1449  CA  ARG B 188     -19.980  -7.828   5.669  1.00 95.66           C  
ATOM   1450  C   ARG B 188     -20.990  -7.407   6.732  1.00 95.66           C  
ATOM   1451  CB  ARG B 188     -20.555  -8.964   4.820  1.00 95.66           C  
ATOM   1452  O   ARG B 188     -21.901  -6.625   6.454  1.00 95.66           O  
ATOM   1453  CG  ARG B 188     -19.827  -9.178   3.502  1.00 95.66           C  
ATOM   1454  CD  ARG B 188     -20.320 -10.425   2.782  1.00 95.66           C  
ATOM   1455  NE  ARG B 188     -19.770 -10.520   1.433  1.00 95.66           N  
ATOM   1456  NH1 ARG B 188     -20.330 -12.743   1.139  1.00 95.66           N  
ATOM   1457  NH2 ARG B 188     -19.259 -11.595  -0.532  1.00 95.66           N  
ATOM   1458  CZ  ARG B 188     -19.788 -11.619   0.683  1.00 95.66           C  
ATOM   1459  N   ALA B 189     -20.793  -7.852   8.003  1.00 96.19           N  
ATOM   1460  CA  ALA B 189     -21.731  -7.597   9.093  1.00 96.19           C  
ATOM   1461  C   ALA B 189     -21.391  -6.297   9.817  1.00 96.19           C  
ATOM   1462  CB  ALA B 189     -21.734  -8.765  10.077  1.00 96.19           C  
ATOM   1463  O   ALA B 189     -22.112  -5.879  10.726  1.00 96.19           O  
ATOM   1464  N   ILE B 190     -20.205  -5.641   9.449  1.00 95.68           N  
ATOM   1465  CA  ILE B 190     -19.851  -4.351  10.032  1.00 95.68           C  
ATOM   1466  C   ILE B 190     -20.952  -3.334   9.740  1.00 95.68           C  
ATOM   1467  CB  ILE B 190     -18.495  -3.841   9.495  1.00 95.68           C  
ATOM   1468  O   ILE B 190     -21.510  -3.312   8.640  1.00 95.68           O  
ATOM   1469  CG1 ILE B 190     -17.355  -4.746   9.978  1.00 95.68           C  
ATOM   1470  CG2 ILE B 190     -18.258  -2.389   9.920  1.00 95.68           C  
ATOM   1471  CD1 ILE B 190     -16.026  -4.494   9.280  1.00 95.68           C  
ATOM   1472  N   ALA B 191     -21.345  -2.526  10.719  1.00 94.79           N  
ATOM   1473  CA  ALA B 191     -22.377  -1.508  10.538  1.00 94.79           C  
ATOM   1474  C   ALA B 191     -22.119  -0.683   9.280  1.00 94.79           C  
ATOM   1475  CB  ALA B 191     -22.449  -0.599  11.762  1.00 94.79           C  
ATOM   1476  O   ALA B 191     -20.998  -0.222   9.052  1.00 94.79           O  
ATOM   1477  N   PRO B 192     -23.099  -0.553   8.401  1.00 92.41           N  
ATOM   1478  CA  PRO B 192     -22.933   0.206   7.159  1.00 92.41           C  
ATOM   1479  C   PRO B 192     -22.580   1.671   7.405  1.00 92.41           C  
ATOM   1480  CB  PRO B 192     -24.300   0.079   6.482  1.00 92.41           C  
ATOM   1481  O   PRO B 192     -22.942   2.231   8.442  1.00 92.41           O  
ATOM   1482  CG  PRO B 192     -24.993  -1.019   7.224  1.00 92.41           C  
ATOM   1483  CD  PRO B 192     -24.349  -1.163   8.573  1.00 92.41           C  
ATOM   1484  N   LEU B 193     -21.801   2.226   6.543  1.00 90.49           N  
ATOM   1485  CA  LEU B 193     -21.515   3.656   6.564  1.00 90.49           C  
ATOM   1486  C   LEU B 193     -22.740   4.462   6.147  1.00 90.49           C  
ATOM   1487  CB  LEU B 193     -20.337   3.981   5.642  1.00 90.49           C  
ATOM   1488  O   LEU B 193     -23.436   4.095   5.197  1.00 90.49           O  
ATOM   1489  CG  LEU B 193     -18.991   3.361   6.017  1.00 90.49           C  
ATOM   1490  CD1 LEU B 193     -17.970   3.598   4.909  1.00 90.49           C  
ATOM   1491  CD2 LEU B 193     -18.491   3.928   7.341  1.00 90.49           C  
ATOM   1492  N   ASP B 194     -23.147   5.469   6.956  1.00 86.74           N  
ATOM   1493  CA  ASP B 194     -24.263   6.339   6.600  1.00 86.74           C  
ATOM   1494  C   ASP B 194     -23.886   7.276   5.455  1.00 86.74           C  
ATOM   1495  CB  ASP B 194     -24.720   7.151   7.814  1.00 86.74           C  
ATOM   1496  O   ASP B 194     -22.913   8.027   5.555  1.00 86.74           O  
ATOM   1497  CG  ASP B 194     -25.456   6.312   8.845  1.00 86.74           C  
ATOM   1498  OD1 ASP B 194     -25.414   6.649  10.048  1.00 86.74           O  
ATOM   1499  OD2 ASP B 194     -26.082   5.304   8.450  1.00 86.74           O  
ATOM   1500  N   THR B 195     -24.451   7.043   4.236  1.00 86.47           N  
ATOM   1501  CA  THR B 195     -24.249   7.905   3.077  1.00 86.47           C  
ATOM   1502  C   THR B 195     -25.556   8.580   2.671  1.00 86.47           C  
ATOM   1503  CB  THR B 195     -23.684   7.113   1.884  1.00 86.47           C  
ATOM   1504  O   THR B 195     -26.637   8.140   3.066  1.00 86.47           O  
ATOM   1505  CG2 THR B 195     -22.523   6.222   2.315  1.00 86.47           C  
ATOM   1506  OG1 THR B 195     -24.720   6.293   1.329  1.00 86.47           O  
ATOM   1507  N   PRO B 196     -25.468   9.767   2.123  1.00 85.84           N  
ATOM   1508  CA  PRO B 196     -26.690  10.420   1.648  1.00 85.84           C  
ATOM   1509  C   PRO B 196     -27.536   9.514   0.758  1.00 85.84           C  
ATOM   1510  CB  PRO B 196     -26.163  11.623   0.860  1.00 85.84           C  
ATOM   1511  O   PRO B 196     -28.751   9.703   0.655  1.00 85.84           O  
ATOM   1512  CG  PRO B 196     -24.804  11.883   1.423  1.00 85.84           C  
ATOM   1513  CD  PRO B 196     -24.224  10.579   1.891  1.00 85.84           C  
ATOM   1514  N   HIS B 197     -27.009   8.451   0.154  1.00 84.07           N  
ATOM   1515  CA  HIS B 197     -27.727   7.554  -0.745  1.00 84.07           C  
ATOM   1516  C   HIS B 197     -28.162   6.283  -0.023  1.00 84.07           C  
ATOM   1517  CB  HIS B 197     -26.860   7.201  -1.955  1.00 84.07           C  
ATOM   1518  O   HIS B 197     -28.695   5.362  -0.646  1.00 84.07           O  
ATOM   1519  CG  HIS B 197     -26.406   8.392  -2.736  1.00 84.07           C  
ATOM   1520  CD2 HIS B 197     -25.168   8.893  -2.955  1.00 84.07           C  
ATOM   1521  ND1 HIS B 197     -27.282   9.223  -3.402  1.00 84.07           N  
ATOM   1522  CE1 HIS B 197     -26.599  10.185  -3.999  1.00 84.07           C  
ATOM   1523  NE2 HIS B 197     -25.314  10.008  -3.743  1.00 84.07           N  
ATOM   1524  N   GLY B 198     -27.997   6.281   1.199  1.00 88.54           N  
ATOM   1525  CA  GLY B 198     -28.350   5.117   1.996  1.00 88.54           C  
ATOM   1526  C   GLY B 198     -27.147   4.426   2.608  1.00 88.54           C  
ATOM   1527  O   GLY B 198     -26.004   4.773   2.304  1.00 88.54           O  
ATOM   1528  N   PRO B 199     -27.454   3.498   3.516  1.00 89.74           N  
ATOM   1529  CA  PRO B 199     -26.352   2.778   4.158  1.00 89.74           C  
ATOM   1530  C   PRO B 199     -25.506   1.987   3.163  1.00 89.74           C  
ATOM   1531  CB  PRO B 199     -27.065   1.841   5.136  1.00 89.74           C  
ATOM   1532  O   PRO B 199     -26.046   1.369   2.242  1.00 89.74           O  
ATOM   1533  CG  PRO B 199     -28.450   1.704   4.593  1.00 89.74           C  
ATOM   1534  CD  PRO B 199     -28.778   2.940   3.805  1.00 89.74           C  
ATOM   1535  N   ARG B 200     -24.234   2.193   3.203  1.00 88.55           N  
ATOM   1536  CA  ARG B 200     -23.299   1.442   2.372  1.00 88.55           C  
ATOM   1537  C   ARG B 200     -22.627   0.330   3.170  1.00 88.55           C  
ATOM   1538  CB  ARG B 200     -22.240   2.374   1.778  1.00 88.55           C  
ATOM   1539  O   ARG B 200     -21.963   0.594   4.175  1.00 88.55           O  
ATOM   1540  CG  ARG B 200     -21.286   1.687   0.814  1.00 88.55           C  
ATOM   1541  CD  ARG B 200     -20.280   2.665   0.223  1.00 88.55           C  
ATOM   1542  NE  ARG B 200     -20.711   3.159  -1.082  1.00 88.55           N  
ATOM   1543  NH1 ARG B 200     -19.063   2.060  -2.272  1.00 88.55           N  
ATOM   1544  NH2 ARG B 200     -20.597   3.364  -3.367  1.00 88.55           N  
ATOM   1545  CZ  ARG B 200     -20.123   2.860  -2.237  1.00 88.55           C  
ATOM   1546  N   HIS B 201     -22.942  -0.915   2.738  1.00 92.78           N  
ATOM   1547  CA  HIS B 201     -22.294  -2.057   3.374  1.00 92.78           C  
ATOM   1548  C   HIS B 201     -20.856  -2.212   2.892  1.00 92.78           C  
ATOM   1549  CB  HIS B 201     -23.081  -3.340   3.100  1.00 92.78           C  
ATOM   1550  O   HIS B 201     -20.573  -2.042   1.704  1.00 92.78           O  
ATOM   1551  CG  HIS B 201     -24.404  -3.392   3.795  1.00 92.78           C  
ATOM   1552  CD2 HIS B 201     -25.654  -3.130   3.346  1.00 92.78           C  
ATOM   1553  ND1 HIS B 201     -24.536  -3.746   5.120  1.00 92.78           N  
ATOM   1554  CE1 HIS B 201     -25.814  -3.701   5.457  1.00 92.78           C  
ATOM   1555  NE2 HIS B 201     -26.514  -3.330   4.398  1.00 92.78           N  
ATOM   1556  N   VAL B 202     -19.930  -2.449   3.791  1.00 92.42           N  
ATOM   1557  CA  VAL B 202     -18.526  -2.670   3.460  1.00 92.42           C  
ATOM   1558  C   VAL B 202     -18.319  -4.121   3.031  1.00 92.42           C  
ATOM   1559  CB  VAL B 202     -17.601  -2.328   4.649  1.00 92.42           C  
ATOM   1560  O   VAL B 202     -18.856  -5.041   3.653  1.00 92.42           O  
ATOM   1561  CG1 VAL B 202     -16.144  -2.628   4.304  1.00 92.42           C  
ATOM   1562  CG2 VAL B 202     -17.768  -0.864   5.050  1.00 92.42           C  
ATOM   1563  N   THR B 203     -17.720  -4.292   1.921  1.00 96.10           N  
ATOM   1564  CA  THR B 203     -17.352  -5.623   1.453  1.00 96.10           C  
ATOM   1565  C   THR B 203     -15.843  -5.727   1.248  1.00 96.10           C  
ATOM   1566  CB  THR B 203     -18.076  -5.974   0.140  1.00 96.10           C  
ATOM   1567  O   THR B 203     -15.144  -4.712   1.217  1.00 96.10           O  
ATOM   1568  CG2 THR B 203     -19.587  -5.822   0.288  1.00 96.10           C  
ATOM   1569  OG1 THR B 203     -17.618  -5.101  -0.899  1.00 96.10           O  
ATOM   1570  N   ALA B 204     -15.343  -6.968   1.181  1.00 96.31           N  
ATOM   1571  CA  ALA B 204     -13.936  -7.258   0.917  1.00 96.31           C  
ATOM   1572  C   ALA B 204     -13.790  -8.416  -0.066  1.00 96.31           C  
ATOM   1573  CB  ALA B 204     -13.205  -7.574   2.220  1.00 96.31           C  
ATOM   1574  O   ALA B 204     -14.716  -9.210  -0.242  1.00 96.31           O  
ATOM   1575  N   THR B 205     -12.742  -8.391  -0.722  1.00 96.61           N  
ATOM   1576  CA  THR B 205     -12.406  -9.457  -1.659  1.00 96.61           C  
ATOM   1577  C   THR B 205     -11.177 -10.227  -1.186  1.00 96.61           C  
ATOM   1578  CB  THR B 205     -12.154  -8.900  -3.073  1.00 96.61           C  
ATOM   1579  O   THR B 205     -10.177  -9.625  -0.787  1.00 96.61           O  
ATOM   1580  CG2 THR B 205     -11.824 -10.020  -4.054  1.00 96.61           C  
ATOM   1581  OG1 THR B 205     -13.327  -8.213  -3.525  1.00 96.61           O  
ATOM   1582  N   PHE B 206     -11.335 -11.675  -1.314  1.00 96.58           N  
ATOM   1583  CA  PHE B 206     -10.302 -12.528  -0.738  1.00 96.58           C  
ATOM   1584  C   PHE B 206      -9.639 -13.378  -1.816  1.00 96.58           C  
ATOM   1585  CB  PHE B 206     -10.893 -13.429   0.351  1.00 96.58           C  
ATOM   1586  O   PHE B 206     -10.317 -13.928  -2.685  1.00 96.58           O  
ATOM   1587  CG  PHE B 206     -11.151 -12.719   1.652  1.00 96.58           C  
ATOM   1588  CD1 PHE B 206     -10.508 -13.119   2.818  1.00 96.58           C  
ATOM   1589  CD2 PHE B 206     -12.036 -11.651   1.710  1.00 96.58           C  
ATOM   1590  CE1 PHE B 206     -10.745 -12.464   4.024  1.00 96.58           C  
ATOM   1591  CE2 PHE B 206     -12.278 -10.991   2.912  1.00 96.58           C  
ATOM   1592  CZ  PHE B 206     -11.632 -11.399   4.067  1.00 96.58           C  
ATOM   1593  N   GLY B 207      -8.376 -13.437  -1.743  1.00 96.94           N  
ATOM   1594  CA  GLY B 207      -7.581 -14.436  -2.438  1.00 96.94           C  
ATOM   1595  C   GLY B 207      -6.778 -15.318  -1.500  1.00 96.94           C  
ATOM   1596  O   GLY B 207      -6.074 -14.818  -0.620  1.00 96.94           O  
ATOM   1597  N   LEU B 208      -6.901 -16.716  -1.710  1.00 95.94           N  
ATOM   1598  CA  LEU B 208      -6.219 -17.640  -0.810  1.00 95.94           C  
ATOM   1599  C   LEU B 208      -5.272 -18.552  -1.583  1.00 95.94           C  
ATOM   1600  CB  LEU B 208      -7.236 -18.481  -0.033  1.00 95.94           C  
ATOM   1601  O   LEU B 208      -5.604 -19.014  -2.677  1.00 95.94           O  
ATOM   1602  CG  LEU B 208      -8.091 -17.734   0.991  1.00 95.94           C  
ATOM   1603  CD1 LEU B 208      -9.224 -16.989   0.293  1.00 95.94           C  
ATOM   1604  CD2 LEU B 208      -8.643 -18.701   2.033  1.00 95.94           C  
ATOM   1605  N   ALA B 209      -4.174 -18.682  -1.037  1.00 96.20           N  
ATOM   1606  CA  ALA B 209      -3.304 -19.791  -1.419  1.00 96.20           C  
ATOM   1607  C   ALA B 209      -3.269 -20.861  -0.331  1.00 96.20           C  
ATOM   1608  CB  ALA B 209      -1.894 -19.285  -1.709  1.00 96.20           C  
ATOM   1609  O   ALA B 209      -2.899 -20.581   0.811  1.00 96.20           O  
ATOM   1610  N   TRP B 210      -3.773 -22.080  -0.667  1.00 95.96           N  
ATOM   1611  CA  TRP B 210      -3.713 -23.165   0.306  1.00 95.96           C  
ATOM   1612  C   TRP B 210      -2.491 -24.045   0.066  1.00 95.96           C  
ATOM   1613  CB  TRP B 210      -4.987 -24.012   0.247  1.00 95.96           C  
ATOM   1614  O   TRP B 210      -2.230 -24.459  -1.066  1.00 95.96           O  
ATOM   1615  CG  TRP B 210      -4.976 -25.194   1.169  1.00 95.96           C  
ATOM   1616  CD1 TRP B 210      -5.143 -25.183   2.526  1.00 95.96           C  
ATOM   1617  CD2 TRP B 210      -4.783 -26.563   0.800  1.00 95.96           C  
ATOM   1618  CE2 TRP B 210      -4.846 -27.328   1.985  1.00 95.96           C  
ATOM   1619  CE3 TRP B 210      -4.564 -27.218  -0.420  1.00 95.96           C  
ATOM   1620  NE1 TRP B 210      -5.066 -26.463   3.023  1.00 95.96           N  
ATOM   1621  CH2 TRP B 210      -4.484 -29.333   0.780  1.00 95.96           C  
ATOM   1622  CZ2 TRP B 210      -4.697 -28.717   1.986  1.00 95.96           C  
ATOM   1623  CZ3 TRP B 210      -4.416 -28.600  -0.416  1.00 95.96           C  
ATOM   1624  N   ILE B 211      -1.730 -24.271   0.992  1.00 93.53           N  
ATOM   1625  CA  ILE B 211      -0.520 -25.084   0.926  1.00 93.53           C  
ATOM   1626  C   ILE B 211      -0.736 -26.393   1.683  1.00 93.53           C  
ATOM   1627  CB  ILE B 211       0.700 -24.329   1.498  1.00 93.53           C  
ATOM   1628  O   ILE B 211      -0.931 -26.388   2.901  1.00 93.53           O  
ATOM   1629  CG1 ILE B 211       0.869 -22.977   0.796  1.00 93.53           C  
ATOM   1630  CG2 ILE B 211       1.969 -25.177   1.367  1.00 93.53           C  
ATOM   1631  CD1 ILE B 211       1.657 -21.954   1.603  1.00 93.53           C  
ATOM   1632  N   ALA B 212      -0.759 -27.558   0.949  1.00 93.62           N  
ATOM   1633  CA  ALA B 212      -0.986 -28.877   1.535  1.00 93.62           C  
ATOM   1634  C   ALA B 212       0.187 -29.294   2.417  1.00 93.62           C  
ATOM   1635  CB  ALA B 212      -1.219 -29.913   0.438  1.00 93.62           C  
ATOM   1636  O   ALA B 212       1.314 -28.833   2.221  1.00 93.62           O  
ATOM   1637  N   PRO B 213      -0.149 -30.134   3.406  1.00 90.69           N  
ATOM   1638  CA  PRO B 213       0.975 -30.677   4.173  1.00 90.69           C  
ATOM   1639  C   PRO B 213       2.030 -31.336   3.287  1.00 90.69           C  
ATOM   1640  CB  PRO B 213       0.311 -31.708   5.089  1.00 90.69           C  
ATOM   1641  O   PRO B 213       1.688 -32.051   2.341  1.00 90.69           O  
ATOM   1642  CG  PRO B 213      -1.116 -31.271   5.185  1.00 90.69           C  
ATOM   1643  CD  PRO B 213      -1.509 -30.637   3.882  1.00 90.69           C  
ATOM   1644  N   GLY B 214       3.303 -31.092   3.471  1.00 89.21           N  
ATOM   1645  CA  GLY B 214       4.392 -31.706   2.728  1.00 89.21           C  
ATOM   1646  C   GLY B 214       4.837 -30.885   1.533  1.00 89.21           C  
ATOM   1647  O   GLY B 214       5.896 -31.141   0.956  1.00 89.21           O  
ATOM   1648  N   VAL B 215       4.016 -29.840   1.136  1.00 91.14           N  
ATOM   1649  CA  VAL B 215       4.369 -28.985   0.008  1.00 91.14           C  
ATOM   1650  C   VAL B 215       5.296 -27.866   0.478  1.00 91.14           C  
ATOM   1651  CB  VAL B 215       3.114 -28.388  -0.667  1.00 91.14           C  
ATOM   1652  O   VAL B 215       5.019 -27.200   1.478  1.00 91.14           O  
ATOM   1653  CG1 VAL B 215       3.506 -27.339  -1.705  1.00 91.14           C  
ATOM   1654  CG2 VAL B 215       2.278 -29.494  -1.309  1.00 91.14           C  
ATOM   1655  N   SER B 216       6.457 -27.768  -0.186  1.00 88.23           N  
ATOM   1656  CA  SER B 216       7.427 -26.729   0.143  1.00 88.23           C  
ATOM   1657  C   SER B 216       7.335 -25.558  -0.830  1.00 88.23           C  
ATOM   1658  CB  SER B 216       8.846 -27.298   0.136  1.00 88.23           C  
ATOM   1659  O   SER B 216       7.459 -25.741  -2.042  1.00 88.23           O  
ATOM   1660  OG  SER B 216       9.784 -26.315   0.541  1.00 88.23           O  
ATOM   1661  N   LEU B 217       6.975 -24.387  -0.335  1.00 89.61           N  
ATOM   1662  CA  LEU B 217       6.882 -23.177  -1.144  1.00 89.61           C  
ATOM   1663  C   LEU B 217       7.720 -22.054  -0.541  1.00 89.61           C  
ATOM   1664  CB  LEU B 217       5.424 -22.728  -1.273  1.00 89.61           C  
ATOM   1665  O   LEU B 217       7.877 -21.978   0.680  1.00 89.61           O  
ATOM   1666  CG  LEU B 217       4.501 -23.647  -2.074  1.00 89.61           C  
ATOM   1667  CD1 LEU B 217       3.057 -23.166  -1.974  1.00 89.61           C  
ATOM   1668  CD2 LEU B 217       4.947 -23.717  -3.530  1.00 89.61           C  
ATOM   1669  N   THR B 218       8.328 -21.260  -1.418  1.00 91.02           N  
ATOM   1670  CA  THR B 218       8.891 -20.006  -0.932  1.00 91.02           C  
ATOM   1671  C   THR B 218       7.784 -19.017  -0.579  1.00 91.02           C  
ATOM   1672  CB  THR B 218       9.833 -19.375  -1.975  1.00 91.02           C  
ATOM   1673  O   THR B 218       6.651 -19.153  -1.045  1.00 91.02           O  
ATOM   1674  CG2 THR B 218      10.901 -20.368  -2.421  1.00 91.02           C  
ATOM   1675  OG1 THR B 218       9.068 -18.968  -3.116  1.00 91.02           O  
ATOM   1676  N   TRP B 219       8.057 -18.151   0.315  1.00 86.95           N  
ATOM   1677  CA  TRP B 219       7.077 -17.124   0.655  1.00 86.95           C  
ATOM   1678  C   TRP B 219       6.602 -16.390  -0.594  1.00 86.95           C  
ATOM   1679  CB  TRP B 219       7.669 -16.127   1.655  1.00 86.95           C  
ATOM   1680  O   TRP B 219       5.420 -16.060  -0.716  1.00 86.95           O  
ATOM   1681  CG  TRP B 219       8.636 -15.156   1.047  1.00 86.95           C  
ATOM   1682  CD1 TRP B 219       9.973 -15.348   0.837  1.00 86.95           C  
ATOM   1683  CD2 TRP B 219       8.340 -13.838   0.574  1.00 86.95           C  
ATOM   1684  CE2 TRP B 219       9.547 -13.287   0.089  1.00 86.95           C  
ATOM   1685  CE3 TRP B 219       7.170 -13.069   0.513  1.00 86.95           C  
ATOM   1686  NE1 TRP B 219      10.527 -14.227   0.261  1.00 86.95           N  
ATOM   1687  CH2 TRP B 219       8.458 -11.270  -0.498  1.00 86.95           C  
ATOM   1688  CZ2 TRP B 219       9.617 -12.001  -0.450  1.00 86.95           C  
ATOM   1689  CZ3 TRP B 219       7.242 -11.789  -0.024  1.00 86.95           C  
ATOM   1690  N   GLU B 220       7.538 -16.186  -1.568  1.00 89.94           N  
ATOM   1691  CA  GLU B 220       7.206 -15.505  -2.815  1.00 89.94           C  
ATOM   1692  C   GLU B 220       6.180 -16.297  -3.620  1.00 89.94           C  
ATOM   1693  CB  GLU B 220       8.467 -15.274  -3.653  1.00 89.94           C  
ATOM   1694  O   GLU B 220       5.255 -15.719  -4.195  1.00 89.94           O  
ATOM   1695  CG  GLU B 220       9.427 -14.257  -3.052  1.00 89.94           C  
ATOM   1696  CD  GLU B 220      10.411 -14.870  -2.069  1.00 89.94           C  
ATOM   1697  OE1 GLU B 220      11.302 -14.146  -1.571  1.00 89.94           O  
ATOM   1698  OE2 GLU B 220      10.290 -16.085  -1.795  1.00 89.94           O  
ATOM   1699  N   GLN B 221       6.339 -17.590  -3.663  1.00 91.64           N  
ATOM   1700  CA  GLN B 221       5.412 -18.443  -4.400  1.00 91.64           C  
ATOM   1701  C   GLN B 221       4.023 -18.418  -3.770  1.00 91.64           C  
ATOM   1702  CB  GLN B 221       5.935 -19.879  -4.461  1.00 91.64           C  
ATOM   1703  O   GLN B 221       3.018 -18.302  -4.474  1.00 91.64           O  
ATOM   1704  CG  GLN B 221       7.091 -20.071  -5.434  1.00 91.64           C  
ATOM   1705  CD  GLN B 221       7.851 -21.362  -5.195  1.00 91.64           C  
ATOM   1706  NE2 GLN B 221       8.763 -21.691  -6.104  1.00 91.64           N  
ATOM   1707  OE1 GLN B 221       7.620 -22.059  -4.201  1.00 91.64           O  
ATOM   1708  N   ALA B 222       3.976 -18.561  -2.427  1.00 91.41           N  
ATOM   1709  CA  ALA B 222       2.699 -18.529  -1.718  1.00 91.41           C  
ATOM   1710  C   ALA B 222       1.991 -17.193  -1.925  1.00 91.41           C  
ATOM   1711  CB  ALA B 222       2.911 -18.790  -0.229  1.00 91.41           C  
ATOM   1712  O   ALA B 222       0.788 -17.157  -2.194  1.00 91.41           O  
ATOM   1713  N   TYR B 223       2.736 -16.122  -1.770  1.00 92.26           N  
ATOM   1714  CA  TYR B 223       2.182 -14.784  -1.943  1.00 92.26           C  
ATOM   1715  C   TYR B 223       1.646 -14.595  -3.357  1.00 92.26           C  
ATOM   1716  CB  TYR B 223       3.242 -13.720  -1.639  1.00 92.26           C  
ATOM   1717  O   TYR B 223       0.560 -14.042  -3.547  1.00 92.26           O  
ATOM   1718  CG  TYR B 223       2.685 -12.320  -1.542  1.00 92.26           C  
ATOM   1719  CD1 TYR B 223       2.638 -11.489  -2.659  1.00 92.26           C  
ATOM   1720  CD2 TYR B 223       2.208 -11.826  -0.333  1.00 92.26           C  
ATOM   1721  CE1 TYR B 223       2.128 -10.198  -2.573  1.00 92.26           C  
ATOM   1722  CE2 TYR B 223       1.696 -10.536  -0.235  1.00 92.26           C  
ATOM   1723  OH  TYR B 223       1.154  -8.454  -1.269  1.00 92.26           O  
ATOM   1724  CZ  TYR B 223       1.660  -9.731  -1.359  1.00 92.26           C  
ATOM   1725  N   SER B 224       2.473 -15.021  -4.418  1.00 92.94           N  
ATOM   1726  CA  SER B 224       2.065 -14.900  -5.814  1.00 92.94           C  
ATOM   1727  C   SER B 224       0.767 -15.656  -6.078  1.00 92.94           C  
ATOM   1728  CB  SER B 224       3.164 -15.419  -6.742  1.00 92.94           C  
ATOM   1729  O   SER B 224      -0.119 -15.154  -6.773  1.00 92.94           O  
ATOM   1730  OG  SER B 224       2.773 -15.303  -8.099  1.00 92.94           O  
ATOM   1731  N   ASP B 225       0.650 -16.899  -5.556  1.00 94.76           N  
ATOM   1732  CA  ASP B 225      -0.566 -17.688  -5.728  1.00 94.76           C  
ATOM   1733  C   ASP B 225      -1.768 -16.989  -5.098  1.00 94.76           C  
ATOM   1734  CB  ASP B 225      -0.391 -19.082  -5.122  1.00 94.76           C  
ATOM   1735  O   ASP B 225      -2.850 -16.949  -5.688  1.00 94.76           O  
ATOM   1736  CG  ASP B 225       0.532 -19.971  -5.937  1.00 94.76           C  
ATOM   1737  OD1 ASP B 225       0.966 -21.028  -5.429  1.00 94.76           O  
ATOM   1738  OD2 ASP B 225       0.832 -19.610  -7.096  1.00 94.76           O  
ATOM   1739  N   ALA B 226      -1.602 -16.460  -3.825  1.00 95.05           N  
ATOM   1740  CA  ALA B 226      -2.683 -15.731  -3.167  1.00 95.05           C  
ATOM   1741  C   ALA B 226      -3.055 -14.475  -3.950  1.00 95.05           C  
ATOM   1742  CB  ALA B 226      -2.286 -15.366  -1.739  1.00 95.05           C  
ATOM   1743  O   ALA B 226      -4.236 -14.144  -4.081  1.00 95.05           O  
ATOM   1744  N   ASP B 227      -2.044 -13.759  -4.443  1.00 94.36           N  
ATOM   1745  CA  ASP B 227      -2.262 -12.553  -5.237  1.00 94.36           C  
ATOM   1746  C   ASP B 227      -3.025 -12.872  -6.521  1.00 94.36           C  
ATOM   1747  CB  ASP B 227      -0.928 -11.882  -5.571  1.00 94.36           C  
ATOM   1748  O   ASP B 227      -3.934 -12.136  -6.908  1.00 94.36           O  
ATOM   1749  CG  ASP B 227      -1.094 -10.478  -6.126  1.00 94.36           C  
ATOM   1750  OD1 ASP B 227      -0.653 -10.217  -7.266  1.00 94.36           O  
ATOM   1751  OD2 ASP B 227      -1.667  -9.624  -5.416  1.00 94.36           O  
ATOM   1752  N   ARG B 228      -2.645 -13.932  -7.198  1.00 94.72           N  
ATOM   1753  CA  ARG B 228      -3.355 -14.359  -8.400  1.00 94.72           C  
ATOM   1754  C   ARG B 228      -4.808 -14.701  -8.085  1.00 94.72           C  
ATOM   1755  CB  ARG B 228      -2.659 -15.564  -9.037  1.00 94.72           C  
ATOM   1756  O   ARG B 228      -5.714 -14.339  -8.838  1.00 94.72           O  
ATOM   1757  CG  ARG B 228      -3.239 -15.970 -10.382  1.00 94.72           C  
ATOM   1758  CD  ARG B 228      -2.371 -17.007 -11.080  1.00 94.72           C  
ATOM   1759  NE  ARG B 228      -2.245 -18.227 -10.287  1.00 94.72           N  
ATOM   1760  NH1 ARG B 228       0.064 -18.252 -10.311  1.00 94.72           N  
ATOM   1761  NH2 ARG B 228      -1.093 -19.900  -9.216  1.00 94.72           N  
ATOM   1762  CZ  ARG B 228      -1.092 -18.790  -9.940  1.00 94.72           C  
ATOM   1763  N   ALA B 229      -5.030 -15.402  -6.988  1.00 95.93           N  
ATOM   1764  CA  ALA B 229      -6.386 -15.729  -6.556  1.00 95.93           C  
ATOM   1765  C   ALA B 229      -7.196 -14.464  -6.287  1.00 95.93           C  
ATOM   1766  CB  ALA B 229      -6.350 -16.609  -5.309  1.00 95.93           C  
ATOM   1767  O   ALA B 229      -8.374 -14.386  -6.644  1.00 95.93           O  
ATOM   1768  N   LEU B 230      -6.610 -13.458  -5.612  1.00 95.38           N  
ATOM   1769  CA  LEU B 230      -7.268 -12.189  -5.318  1.00 95.38           C  
ATOM   1770  C   LEU B 230      -7.638 -11.458  -6.605  1.00 95.38           C  
ATOM   1771  CB  LEU B 230      -6.365 -11.304  -4.456  1.00 95.38           C  
ATOM   1772  O   LEU B 230      -8.746 -10.931  -6.727  1.00 95.38           O  
ATOM   1773  CG  LEU B 230      -6.934  -9.941  -4.056  1.00 95.38           C  
ATOM   1774  CD1 LEU B 230      -8.235 -10.117  -3.279  1.00 95.38           C  
ATOM   1775  CD2 LEU B 230      -5.917  -9.158  -3.233  1.00 95.38           C  
ATOM   1776  N   TYR B 231      -6.617 -11.474  -7.544  1.00 93.56           N  
ATOM   1777  CA  TYR B 231      -6.856 -10.832  -8.832  1.00 93.56           C  
ATOM   1778  C   TYR B 231      -8.047 -11.463  -9.543  1.00 93.56           C  
ATOM   1779  CB  TYR B 231      -5.610 -10.925  -9.719  1.00 93.56           C  
ATOM   1780  O   TYR B 231      -8.908 -10.756 -10.072  1.00 93.56           O  
ATOM   1781  CG  TYR B 231      -5.789 -10.308 -11.084  1.00 93.56           C  
ATOM   1782  CD1 TYR B 231      -5.947 -11.105 -12.216  1.00 93.56           C  
ATOM   1783  CD2 TYR B 231      -5.800  -8.927 -11.247  1.00 93.56           C  
ATOM   1784  CE1 TYR B 231      -6.111 -10.541 -13.476  1.00 93.56           C  
ATOM   1785  CE2 TYR B 231      -5.963  -8.351 -12.502  1.00 93.56           C  
ATOM   1786  OH  TYR B 231      -6.280  -8.601 -14.855  1.00 93.56           O  
ATOM   1787  CZ  TYR B 231      -6.118  -9.165 -13.609  1.00 93.56           C  
ATOM   1788  N   ARG B 232      -8.135 -12.758  -9.604  1.00 95.66           N  
ATOM   1789  CA  ARG B 232      -9.249 -13.467 -10.225  1.00 95.66           C  
ATOM   1790  C   ARG B 232     -10.567 -13.122  -9.541  1.00 95.66           C  
ATOM   1791  CB  ARG B 232      -9.016 -14.979 -10.182  1.00 95.66           C  
ATOM   1792  O   ARG B 232     -11.589 -12.941 -10.207  1.00 95.66           O  
ATOM   1793  CG  ARG B 232      -7.952 -15.466 -11.153  1.00 95.66           C  
ATOM   1794  CD  ARG B 232      -7.909 -16.986 -11.225  1.00 95.66           C  
ATOM   1795  NE  ARG B 232      -6.841 -17.453 -12.105  1.00 95.66           N  
ATOM   1796  NH1 ARG B 232      -7.113 -19.689 -11.590  1.00 95.66           N  
ATOM   1797  NH2 ARG B 232      -5.501 -19.041 -13.085  1.00 95.66           N  
ATOM   1798  CZ  ARG B 232      -6.488 -18.727 -12.258  1.00 95.66           C  
ATOM   1799  N   ALA B 233     -10.550 -13.024  -8.216  1.00 95.99           N  
ATOM   1800  CA  ALA B 233     -11.746 -12.669  -7.456  1.00 95.99           C  
ATOM   1801  C   ALA B 233     -12.220 -11.262  -7.807  1.00 95.99           C  
ATOM   1802  CB  ALA B 233     -11.476 -12.779  -5.957  1.00 95.99           C  
ATOM   1803  O   ALA B 233     -13.422 -11.023  -7.949  1.00 95.99           O  
ATOM   1804  N   LYS B 234     -11.290 -10.310  -7.937  1.00 94.12           N  
ATOM   1805  CA  LYS B 234     -11.635  -8.936  -8.290  1.00 94.12           C  
ATOM   1806  C   LYS B 234     -12.235  -8.863  -9.692  1.00 94.12           C  
ATOM   1807  CB  LYS B 234     -10.405  -8.032  -8.199  1.00 94.12           C  
ATOM   1808  O   LYS B 234     -13.218  -8.155  -9.916  1.00 94.12           O  
ATOM   1809  CG  LYS B 234      -9.980  -7.707  -6.775  1.00 94.12           C  
ATOM   1810  CD  LYS B 234      -8.787  -6.759  -6.750  1.00 94.12           C  
ATOM   1811  CE  LYS B 234      -8.457  -6.312  -5.333  1.00 94.12           C  
ATOM   1812  NZ  LYS B 234      -7.297  -5.371  -5.305  1.00 94.12           N  
ATOM   1813  N   GLN B 235     -11.612  -9.632 -10.624  1.00 94.28           N  
ATOM   1814  CA  GLN B 235     -12.081  -9.643 -12.006  1.00 94.28           C  
ATOM   1815  C   GLN B 235     -13.470 -10.265 -12.110  1.00 94.28           C  
ATOM   1816  CB  GLN B 235     -11.098 -10.399 -12.901  1.00 94.28           C  
ATOM   1817  O   GLN B 235     -14.248  -9.914 -13.000  1.00 94.28           O  
ATOM   1818  CG  GLN B 235      -9.774  -9.675 -13.110  1.00 94.28           C  
ATOM   1819  CD  GLN B 235      -9.926  -8.391 -13.903  1.00 94.28           C  
ATOM   1820  NE2 GLN B 235      -9.175  -7.365 -13.519  1.00 94.28           N  
ATOM   1821  OE1 GLN B 235     -10.711  -8.322 -14.854  1.00 94.28           O  
ATOM   1822  N   ALA B 236     -13.757 -11.086 -11.117  1.00 95.27           N  
ATOM   1823  CA  ALA B 236     -15.037 -11.789 -11.129  1.00 95.27           C  
ATOM   1824  C   ALA B 236     -16.106 -10.993 -10.385  1.00 95.27           C  
ATOM   1825  CB  ALA B 236     -14.888 -13.178 -10.513  1.00 95.27           C  
ATOM   1826  O   ALA B 236     -17.195 -11.506 -10.116  1.00 95.27           O  
ATOM   1827  N   GLY B 237     -15.759  -9.823  -9.975  1.00 93.85           N  
ATOM   1828  CA  GLY B 237     -16.797  -8.935  -9.476  1.00 93.85           C  
ATOM   1829  C   GLY B 237     -16.605  -8.552  -8.021  1.00 93.85           C  
ATOM   1830  O   GLY B 237     -17.487  -7.944  -7.412  1.00 93.85           O  
ATOM   1831  N   LYS B 238     -15.509  -8.859  -7.420  1.00 92.78           N  
ATOM   1832  CA  LYS B 238     -15.190  -8.501  -6.041  1.00 92.78           C  
ATOM   1833  C   LYS B 238     -16.222  -9.070  -5.073  1.00 92.78           C  
ATOM   1834  CB  LYS B 238     -15.107  -6.982  -5.886  1.00 92.78           C  
ATOM   1835  O   LYS B 238     -17.062  -9.884  -5.460  1.00 92.78           O  
ATOM   1836  CG  LYS B 238     -14.037  -6.328  -6.749  1.00 92.78           C  
ATOM   1837  CD  LYS B 238     -14.004  -4.819  -6.550  1.00 92.78           C  
ATOM   1838  CE  LYS B 238     -12.963  -4.159  -7.444  1.00 92.78           C  
ATOM   1839  NZ  LYS B 238     -13.157  -2.680  -7.523  1.00 92.78           N  
ATOM   1840  N   ASN B 239     -16.195  -8.752  -3.743  1.00 95.05           N  
ATOM   1841  CA  ASN B 239     -17.070  -9.260  -2.692  1.00 95.05           C  
ATOM   1842  C   ASN B 239     -17.184 -10.781  -2.744  1.00 95.05           C  
ATOM   1843  CB  ASN B 239     -18.457  -8.620  -2.793  1.00 95.05           C  
ATOM   1844  O   ASN B 239     -18.289 -11.326  -2.736  1.00 95.05           O  
ATOM   1845  CG  ASN B 239     -19.346  -8.964  -1.614  1.00 95.05           C  
ATOM   1846  ND2 ASN B 239     -20.655  -8.864  -1.810  1.00 95.05           N  
ATOM   1847  OD1 ASN B 239     -18.860  -9.317  -0.537  1.00 95.05           O  
ATOM   1848  N   ARG B 240     -16.055 -11.424  -2.792  1.00 96.66           N  
ATOM   1849  CA  ARG B 240     -16.022 -12.877  -2.916  1.00 96.66           C  
ATOM   1850  C   ARG B 240     -14.644 -13.425  -2.561  1.00 96.66           C  
ATOM   1851  CB  ARG B 240     -16.407 -13.305  -4.333  1.00 96.66           C  
ATOM   1852  O   ARG B 240     -13.731 -12.663  -2.236  1.00 96.66           O  
ATOM   1853  CG  ARG B 240     -15.416 -12.867  -5.400  1.00 96.66           C  
ATOM   1854  CD  ARG B 240     -15.906 -13.210  -6.800  1.00 96.66           C  
ATOM   1855  NE  ARG B 240     -17.185 -12.570  -7.096  1.00 96.66           N  
ATOM   1856  NH1 ARG B 240     -17.701 -13.953  -8.872  1.00 96.66           N  
ATOM   1857  NH2 ARG B 240     -19.147 -12.285  -8.254  1.00 96.66           N  
ATOM   1858  CZ  ARG B 240     -18.008 -12.938  -8.073  1.00 96.66           C  
ATOM   1859  N   LEU B 241     -14.492 -14.733  -2.606  1.00 95.41           N  
ATOM   1860  CA  LEU B 241     -13.231 -15.410  -2.323  1.00 95.41           C  
ATOM   1861  C   LEU B 241     -12.830 -16.319  -3.480  1.00 95.41           C  
ATOM   1862  CB  LEU B 241     -13.339 -16.226  -1.032  1.00 95.41           C  
ATOM   1863  O   LEU B 241     -13.691 -16.876  -4.165  1.00 95.41           O  
ATOM   1864  CG  LEU B 241     -13.715 -15.451   0.231  1.00 95.41           C  
ATOM   1865  CD1 LEU B 241     -15.230 -15.424   0.405  1.00 95.41           C  
ATOM   1866  CD2 LEU B 241     -13.042 -16.062   1.455  1.00 95.41           C  
ATOM   1867  N   HIS B 242     -11.614 -16.393  -3.714  1.00 97.04           N  
ATOM   1868  CA  HIS B 242     -11.029 -17.348  -4.648  1.00 97.04           C  
ATOM   1869  C   HIS B 242      -9.823 -18.051  -4.033  1.00 97.04           C  
ATOM   1870  CB  HIS B 242     -10.622 -16.648  -5.946  1.00 97.04           C  
ATOM   1871  O   HIS B 242      -9.004 -17.417  -3.363  1.00 97.04           O  
ATOM   1872  CG  HIS B 242     -10.319 -17.591  -7.066  1.00 97.04           C  
ATOM   1873  CD2 HIS B 242      -9.140 -18.056  -7.543  1.00 97.04           C  
ATOM   1874  ND1 HIS B 242     -11.303 -18.166  -7.842  1.00 97.04           N  
ATOM   1875  CE1 HIS B 242     -10.740 -18.947  -8.748  1.00 97.04           C  
ATOM   1876  NE2 HIS B 242      -9.429 -18.898  -8.588  1.00 97.04           N  
ATOM   1877  N   LEU B 243      -9.676 -19.367  -4.236  1.00 95.64           N  
ATOM   1878  CA  LEU B 243      -8.582 -20.134  -3.649  1.00 95.64           C  
ATOM   1879  C   LEU B 243      -7.783 -20.854  -4.730  1.00 95.64           C  
ATOM   1880  CB  LEU B 243      -9.121 -21.146  -2.635  1.00 95.64           C  
ATOM   1881  O   LEU B 243      -8.360 -21.423  -5.659  1.00 95.64           O  
ATOM   1882  CG  LEU B 243      -8.078 -21.984  -1.894  1.00 95.64           C  
ATOM   1883  CD1 LEU B 243      -8.556 -22.295  -0.479  1.00 95.64           C  
ATOM   1884  CD2 LEU B 243      -7.781 -23.269  -2.658  1.00 95.64           C  
ATOM   1885  N   ILE B 244      -6.557 -20.755  -4.637  1.00 95.19           N  
ATOM   1886  CA  ILE B 244      -5.643 -21.547  -5.452  1.00 95.19           C  
ATOM   1887  C   ILE B 244      -4.911 -22.558  -4.572  1.00 95.19           C  
ATOM   1888  CB  ILE B 244      -4.627 -20.651  -6.197  1.00 95.19           C  
ATOM   1889  O   ILE B 244      -4.364 -22.200  -3.527  1.00 95.19           O  
ATOM   1890  CG1 ILE B 244      -5.342 -19.797  -7.250  1.00 95.19           C  
ATOM   1891  CG2 ILE B 244      -3.525 -21.500  -6.836  1.00 95.19           C  
ATOM   1892  CD1 ILE B 244      -4.445 -18.766  -7.922  1.00 95.19           C  
ATOM   1893  N   ALA B 245      -5.024 -23.889  -4.807  1.00 94.33           N  
ATOM   1894  CA  ALA B 245      -4.186 -24.887  -4.149  1.00 94.33           C  
ATOM   1895  C   ALA B 245      -2.755 -24.837  -4.678  1.00 94.33           C  
ATOM   1896  CB  ALA B 245      -4.772 -26.284  -4.341  1.00 94.33           C  
ATOM   1897  O   ALA B 245      -2.505 -25.164  -5.841  1.00 94.33           O  
ATOM   1898  N   SER B 246      -1.796 -24.404  -3.808  1.00 92.98           N  
ATOM   1899  CA  SER B 246      -0.420 -24.194  -4.245  1.00 92.98           C  
ATOM   1900  C   SER B 246       0.306 -25.520  -4.441  1.00 92.98           C  
ATOM   1901  CB  SER B 246       0.338 -23.332  -3.235  1.00 92.98           C  
ATOM   1902  O   SER B 246       0.115 -26.459  -3.665  1.00 92.98           O  
ATOM   1903  OG  SER B 246      -0.226 -22.035  -3.156  1.00 92.98           O  
ATOM   1904  N   ARG B 247       1.005 -25.648  -5.447  1.00 89.14           N  
ATOM   1905  CA  ARG B 247       1.805 -26.837  -5.725  1.00 89.14           C  
ATOM   1906  C   ARG B 247       3.294 -26.510  -5.712  1.00 89.14           C  
ATOM   1907  CB  ARG B 247       1.413 -27.445  -7.073  1.00 89.14           C  
ATOM   1908  O   ARG B 247       3.687 -25.367  -5.958  1.00 89.14           O  
ATOM   1909  CG  ARG B 247      -0.032 -27.910  -7.143  1.00 89.14           C  
ATOM   1910  CD  ARG B 247      -0.342 -28.593  -8.467  1.00 89.14           C  
ATOM   1911  NE  ARG B 247      -1.753 -28.955  -8.570  1.00 89.14           N  
ATOM   1912  NH1 ARG B 247      -1.537 -30.055 -10.590  1.00 89.14           N  
ATOM   1913  NH2 ARG B 247      -3.584 -29.916  -9.569  1.00 89.14           N  
ATOM   1914  CZ  ARG B 247      -2.288 -29.641  -9.576  1.00 89.14           C  
ATOM   1915  N   THR B 248       4.112 -27.395  -5.305  1.00 84.91           N  
ATOM   1916  CA  THR B 248       5.560 -27.220  -5.322  1.00 84.91           C  
ATOM   1917  C   THR B 248       6.048 -26.888  -6.730  1.00 84.91           C  
ATOM   1918  CB  THR B 248       6.281 -28.480  -4.810  1.00 84.91           C  
ATOM   1919  O   THR B 248       5.570 -27.463  -7.710  1.00 84.91           O  
ATOM   1920  CG2 THR B 248       7.773 -28.223  -4.626  1.00 84.91           C  
ATOM   1921  OG1 THR B 248       5.716 -28.868  -3.551  1.00 84.91           O  
ATOM   1922  N   ALA B 249       6.776 -25.732  -6.722  1.00 75.68           N  
ATOM   1923  CA  ALA B 249       7.363 -25.390  -8.015  1.00 75.68           C  
ATOM   1924  C   ALA B 249       8.111 -26.580  -8.609  1.00 75.68           C  
ATOM   1925  CB  ALA B 249       8.299 -24.192  -7.875  1.00 75.68           C  
ATOM   1926  O   ALA B 249       8.845 -27.275  -7.903  1.00 75.68           O  
ATOM   1927  N   GLY B 250       7.759 -26.950  -9.655  1.00 70.83           N  
ATOM   1928  CA  GLY B 250       8.394 -28.037 -10.384  1.00 70.83           C  
ATOM   1929  C   GLY B 250       7.731 -29.381 -10.149  1.00 70.83           C  
ATOM   1930  O   GLY B 250       8.230 -30.413 -10.602  1.00 70.83           O  
ATOM   1931  N   ALA B 251       6.928 -29.523  -9.193  1.00 65.67           N  
ATOM   1932  CA  ALA B 251       6.246 -30.809  -9.067  1.00 65.67           C  
ATOM   1933  C   ALA B 251       5.328 -31.062 -10.259  1.00 65.67           C  
ATOM   1934  CB  ALA B 251       5.450 -30.864  -7.765  1.00 65.67           C  
ATOM   1935  O   ALA B 251       4.781 -30.122 -10.840  1.00 65.67           O  
TER    1936      ALA B 251                                                      
ATOM   1937  N   MET C   1      27.001 -39.669 -13.040  1.00 46.83           N  
ATOM   1938  CA  MET C   1      26.915 -38.569 -12.083  1.00 46.83           C  
ATOM   1939  C   MET C   1      27.321 -37.250 -12.732  1.00 46.83           C  
ATOM   1940  CB  MET C   1      27.798 -38.846 -10.865  1.00 46.83           C  
ATOM   1941  O   MET C   1      28.474 -37.079 -13.132  1.00 46.83           O  
ATOM   1942  CG  MET C   1      27.038 -39.403  -9.672  1.00 46.83           C  
ATOM   1943  SD  MET C   1      28.116 -39.656  -8.208  1.00 46.83           S  
ATOM   1944  CE  MET C   1      26.858 -39.916  -6.926  1.00 46.83           C  
ATOM   1945  N   ALA C   2      26.986 -36.799 -13.793  1.00 45.53           N  
ATOM   1946  CA  ALA C   2      27.006 -35.533 -14.520  1.00 45.53           C  
ATOM   1947  C   ALA C   2      27.124 -34.352 -13.562  1.00 45.53           C  
ATOM   1948  CB  ALA C   2      25.753 -35.393 -15.381  1.00 45.53           C  
ATOM   1949  O   ALA C   2      26.328 -34.220 -12.628  1.00 45.53           O  
ATOM   1950  N   ARG C   3      28.140 -33.871 -12.847  1.00 47.29           N  
ATOM   1951  CA  ARG C   3      28.657 -32.683 -12.175  1.00 47.29           C  
ATOM   1952  C   ARG C   3      28.145 -31.410 -12.840  1.00 47.29           C  
ATOM   1953  CB  ARG C   3      30.187 -32.692 -12.168  1.00 47.29           C  
ATOM   1954  O   ARG C   3      28.413 -31.169 -14.019  1.00 47.29           O  
ATOM   1955  CG  ARG C   3      30.795 -33.077 -10.829  1.00 47.29           C  
ATOM   1956  CD  ARG C   3      32.317 -33.084 -10.881  1.00 47.29           C  
ATOM   1957  NE  ARG C   3      32.902 -33.044  -9.544  1.00 47.29           N  
ATOM   1958  NH1 ARG C   3      35.084 -33.281 -10.268  1.00 47.29           N  
ATOM   1959  NH2 ARG C   3      34.628 -33.090  -8.029  1.00 47.29           N  
ATOM   1960  CZ  ARG C   3      34.203 -33.138  -9.283  1.00 47.29           C  
ATOM   1961  N   LEU C   4      26.925 -31.146 -13.206  1.00 43.28           N  
ATOM   1962  CA  LEU C   4      26.301 -29.852 -13.458  1.00 43.28           C  
ATOM   1963  C   LEU C   4      27.158 -28.718 -12.905  1.00 43.28           C  
ATOM   1964  CB  LEU C   4      24.903 -29.800 -12.835  1.00 43.28           C  
ATOM   1965  O   LEU C   4      27.447 -28.680 -11.707  1.00 43.28           O  
ATOM   1966  CG  LEU C   4      23.764 -30.376 -13.678  1.00 43.28           C  
ATOM   1967  CD1 LEU C   4      22.729 -31.048 -12.782  1.00 43.28           C  
ATOM   1968  CD2 LEU C   4      23.118 -29.284 -14.524  1.00 43.28           C  
ATOM   1969  N   ASP C   5      28.425 -28.551 -13.098  1.00 46.74           N  
ATOM   1970  CA  ASP C   5      29.256 -27.354 -13.036  1.00 46.74           C  
ATOM   1971  C   ASP C   5      28.399 -26.091 -12.991  1.00 46.74           C  
ATOM   1972  CB  ASP C   5      30.210 -27.299 -14.231  1.00 46.74           C  
ATOM   1973  O   ASP C   5      27.638 -25.817 -13.922  1.00 46.74           O  
ATOM   1974  CG  ASP C   5      31.483 -28.099 -14.011  1.00 46.74           C  
ATOM   1975  OD1 ASP C   5      32.166 -28.441 -15.000  1.00 46.74           O  
ATOM   1976  OD2 ASP C   5      31.802 -28.392 -12.838  1.00 46.74           O  
ATOM   1977  N   ASN C   6      27.524 -25.916 -12.163  1.00 45.11           N  
ATOM   1978  CA  ASN C   6      26.964 -24.704 -11.576  1.00 45.11           C  
ATOM   1979  C   ASN C   6      27.864 -23.496 -11.817  1.00 45.11           C  
ATOM   1980  CB  ASN C   6      26.723 -24.896 -10.077  1.00 45.11           C  
ATOM   1981  O   ASN C   6      27.680 -22.446 -11.198  1.00 45.11           O  
ATOM   1982  CG  ASN C   6      25.273 -25.198  -9.752  1.00 45.11           C  
ATOM   1983  ND2 ASN C   6      25.011 -25.579  -8.508  1.00 45.11           N  
ATOM   1984  OD1 ASN C   6      24.396 -25.092 -10.614  1.00 45.11           O  
ATOM   1985  N   ALA C   7      28.900 -23.532 -12.570  1.00 44.29           N  
ATOM   1986  CA  ALA C   7      29.780 -22.397 -12.834  1.00 44.29           C  
ATOM   1987  C   ALA C   7      29.105 -21.379 -13.749  1.00 44.29           C  
ATOM   1988  CB  ALA C   7      31.093 -22.874 -13.451  1.00 44.29           C  
ATOM   1989  O   ALA C   7      29.445 -20.194 -13.728  1.00 44.29           O  
ATOM   1990  N   ASP C   8      28.007 -21.475 -14.232  1.00 42.65           N  
ATOM   1991  CA  ASP C   8      27.388 -20.472 -15.093  1.00 42.65           C  
ATOM   1992  C   ASP C   8      26.219 -19.788 -14.387  1.00 42.65           C  
ATOM   1993  CB  ASP C   8      26.912 -21.107 -16.401  1.00 42.65           C  
ATOM   1994  O   ASP C   8      25.529 -18.957 -14.980  1.00 42.65           O  
ATOM   1995  CG  ASP C   8      27.898 -20.924 -17.542  1.00 42.65           C  
ATOM   1996  OD1 ASP C   8      27.744 -21.583 -18.593  1.00 42.65           O  
ATOM   1997  OD2 ASP C   8      28.840 -20.116 -17.387  1.00 42.65           O  
ATOM   1998  N   ALA C   9      25.970 -20.108 -13.347  1.00 41.56           N  
ATOM   1999  CA  ALA C   9      24.885 -19.446 -12.627  1.00 41.56           C  
ATOM   2000  C   ALA C   9      25.391 -18.214 -11.884  1.00 41.56           C  
ATOM   2001  CB  ALA C   9      24.222 -20.417 -11.653  1.00 41.56           C  
ATOM   2002  O   ALA C   9      24.601 -17.362 -11.471  1.00 41.56           O  
ATOM   2003  N   THR C  10      26.602 -17.997 -11.784  1.00 41.73           N  
ATOM   2004  CA  THR C  10      27.133 -16.813 -11.117  1.00 41.73           C  
ATOM   2005  C   THR C  10      27.257 -15.650 -12.096  1.00 41.73           C  
ATOM   2006  CB  THR C  10      28.504 -17.100 -10.478  1.00 41.73           C  
ATOM   2007  O   THR C  10      27.230 -14.486 -11.693  1.00 41.73           O  
ATOM   2008  CG2 THR C  10      28.511 -16.728  -8.999  1.00 41.73           C  
ATOM   2009  OG1 THR C  10      28.805 -18.494 -10.610  1.00 41.73           O  
ATOM   2010  N   SER C  11      27.109 -15.795 -13.327  1.00 43.08           N  
ATOM   2011  CA  SER C  11      27.283 -14.653 -14.219  1.00 43.08           C  
ATOM   2012  C   SER C  11      25.939 -14.063 -14.631  1.00 43.08           C  
ATOM   2013  CB  SER C  11      28.073 -15.062 -15.463  1.00 43.08           C  
ATOM   2014  O   SER C  11      25.875 -12.935 -15.124  1.00 43.08           O  
ATOM   2015  OG  SER C  11      27.960 -14.077 -16.476  1.00 43.08           O  
ATOM   2016  N   MET C  12      25.066 -14.620 -14.312  1.00 40.51           N  
ATOM   2017  CA  MET C  12      23.801 -14.025 -14.735  1.00 40.51           C  
ATOM   2018  C   MET C  12      23.163 -13.236 -13.596  1.00 40.51           C  
ATOM   2019  CB  MET C  12      22.837 -15.104 -15.229  1.00 40.51           C  
ATOM   2020  O   MET C  12      22.156 -12.555 -13.796  1.00 40.51           O  
ATOM   2021  CG  MET C  12      23.078 -15.530 -16.668  1.00 40.51           C  
ATOM   2022  SD  MET C  12      21.561 -16.173 -17.475  1.00 40.51           S  
ATOM   2023  CE  MET C  12      22.168 -16.392 -19.171  1.00 40.51           C  
ATOM   2024  N   THR C  13      23.748 -13.147 -12.661  1.00 40.81           N  
ATOM   2025  CA  THR C  13      23.202 -12.284 -11.619  1.00 40.81           C  
ATOM   2026  C   THR C  13      23.941 -10.949 -11.579  1.00 40.81           C  
ATOM   2027  CB  THR C  13      23.282 -12.959 -10.237  1.00 40.81           C  
ATOM   2028  O   THR C  13      24.838 -10.755 -10.757  1.00 40.81           O  
ATOM   2029  CG2 THR C  13      22.044 -13.809  -9.968  1.00 40.81           C  
ATOM   2030  OG1 THR C  13      24.443 -13.796 -10.186  1.00 40.81           O  
ATOM   2031  N   GLY C  14      24.694 -10.823 -12.692  1.00 41.60           N  
ATOM   2032  CA  GLY C  14      25.120  -9.446 -12.884  1.00 41.60           C  
ATOM   2033  C   GLY C  14      24.106  -8.432 -12.389  1.00 41.60           C  
ATOM   2034  O   GLY C  14      23.596  -7.625 -13.168  1.00 41.60           O  
ATOM   2035  N   ARG C  15      23.185  -8.897 -11.834  1.00 40.61           N  
ATOM   2036  CA  ARG C  15      22.451  -7.805 -11.201  1.00 40.61           C  
ATOM   2037  C   ARG C  15      23.407  -6.774 -10.610  1.00 40.61           C  
ATOM   2038  CB  ARG C  15      21.521  -8.343 -10.111  1.00 40.61           C  
ATOM   2039  O   ARG C  15      24.420  -7.133 -10.006  1.00 40.61           O  
ATOM   2040  CG  ARG C  15      20.109  -8.633 -10.594  1.00 40.61           C  
ATOM   2041  CD  ARG C  15      19.212  -9.110  -9.461  1.00 40.61           C  
ATOM   2042  NE  ARG C  15      17.822  -9.235  -9.890  1.00 40.61           N  
ATOM   2043  NH1 ARG C  15      17.067 -10.111  -7.890  1.00 40.61           N  
ATOM   2044  NH2 ARG C  15      15.606  -9.778  -9.625  1.00 40.61           N  
ATOM   2045  CZ  ARG C  15      16.835  -9.707  -9.134  1.00 40.61           C  
ATOM   2046  N   PRO C  16      23.858  -5.858 -11.417  1.00 44.09           N  
ATOM   2047  CA  PRO C  16      24.768  -4.837 -10.891  1.00 44.09           C  
ATOM   2048  C   PRO C  16      24.801  -4.807  -9.365  1.00 44.09           C  
ATOM   2049  CB  PRO C  16      24.196  -3.532 -11.451  1.00 44.09           C  
ATOM   2050  O   PRO C  16      23.753  -4.888  -8.719  1.00 44.09           O  
ATOM   2051  CG  PRO C  16      22.940  -3.936 -12.154  1.00 44.09           C  
ATOM   2052  CD  PRO C  16      22.792  -5.427 -12.047  1.00 44.09           C  
ATOM   2053  N   PRO C  17      25.570  -5.684  -8.818  1.00 42.34           N  
ATOM   2054  CA  PRO C  17      25.775  -5.703  -7.367  1.00 42.34           C  
ATOM   2055  C   PRO C  17      25.409  -4.378  -6.703  1.00 42.34           C  
ATOM   2056  CB  PRO C  17      27.272  -5.990  -7.226  1.00 42.34           C  
ATOM   2057  O   PRO C  17      25.091  -4.347  -5.511  1.00 42.34           O  
ATOM   2058  CG  PRO C  17      27.813  -5.886  -8.615  1.00 42.34           C  
ATOM   2059  CD  PRO C  17      26.666  -5.667  -9.559  1.00 42.34           C  
ATOM   2060  N   LEU C  18      25.270  -3.428  -7.515  1.00 42.61           N  
ATOM   2061  CA  LEU C  18      25.188  -2.118  -6.879  1.00 42.61           C  
ATOM   2062  C   LEU C  18      23.745  -1.777  -6.521  1.00 42.61           C  
ATOM   2063  CB  LEU C  18      25.767  -1.038  -7.798  1.00 42.61           C  
ATOM   2064  O   LEU C  18      23.494  -1.078  -5.537  1.00 42.61           O  
ATOM   2065  CG  LEU C  18      27.236  -0.677  -7.577  1.00 42.61           C  
ATOM   2066  CD1 LEU C  18      27.954  -0.535  -8.915  1.00 42.61           C  
ATOM   2067  CD2 LEU C  18      27.355   0.607  -6.762  1.00 42.61           C  
ATOM   2068  N   ILE C  19      22.912  -2.442  -7.191  1.00 43.08           N  
ATOM   2069  CA  ILE C  19      21.553  -2.069  -6.813  1.00 43.08           C  
ATOM   2070  C   ILE C  19      21.074  -2.957  -5.667  1.00 43.08           C  
ATOM   2071  CB  ILE C  19      20.584  -2.173  -8.012  1.00 43.08           C  
ATOM   2072  O   ILE C  19      20.362  -2.495  -4.772  1.00 43.08           O  
ATOM   2073  CG1 ILE C  19      21.039  -1.249  -9.148  1.00 43.08           C  
ATOM   2074  CG2 ILE C  19      19.152  -1.844  -7.580  1.00 43.08           C  
ATOM   2075  CD1 ILE C  19      20.243  -1.412 -10.435  1.00 43.08           C  
ATOM   2076  N   MET C  20      21.815  -4.157  -5.755  1.00 44.03           N  
ATOM   2077  CA  MET C  20      21.439  -5.032  -4.649  1.00 44.03           C  
ATOM   2078  C   MET C  20      22.190  -4.654  -3.376  1.00 44.03           C  
ATOM   2079  CB  MET C  20      21.713  -6.495  -5.002  1.00 44.03           C  
ATOM   2080  O   MET C  20      21.649  -4.765  -2.275  1.00 44.03           O  
ATOM   2081  CG  MET C  20      20.611  -7.144  -5.824  1.00 44.03           C  
ATOM   2082  SD  MET C  20      20.730  -8.975  -5.839  1.00 44.03           S  
ATOM   2083  CE  MET C  20      19.823  -9.367  -4.317  1.00 44.03           C  
ATOM   2084  N   ASN C  21      23.411  -4.166  -3.698  1.00 45.06           N  
ATOM   2085  CA  ASN C  21      24.153  -3.741  -2.515  1.00 45.06           C  
ATOM   2086  C   ASN C  21      23.638  -2.408  -1.979  1.00 45.06           C  
ATOM   2087  CB  ASN C  21      25.648  -3.647  -2.824  1.00 45.06           C  
ATOM   2088  O   ASN C  21      23.606  -2.192  -0.767  1.00 45.06           O  
ATOM   2089  CG  ASN C  21      26.438  -4.805  -2.247  1.00 45.06           C  
ATOM   2090  ND2 ASN C  21      27.726  -4.862  -2.566  1.00 45.06           N  
ATOM   2091  OD1 ASN C  21      25.895  -5.642  -1.521  1.00 45.06           O  
ATOM   2092  N   ASP C  22      23.229  -1.552  -2.904  1.00 46.63           N  
ATOM   2093  CA  ASP C  22      22.685  -0.274  -2.455  1.00 46.63           C  
ATOM   2094  C   ASP C  22      21.267  -0.440  -1.915  1.00 46.63           C  
ATOM   2095  CB  ASP C  22      22.699   0.745  -3.596  1.00 46.63           C  
ATOM   2096  O   ASP C  22      20.871   0.249  -0.972  1.00 46.63           O  
ATOM   2097  CG  ASP C  22      23.782   1.798  -3.438  1.00 46.63           C  
ATOM   2098  OD1 ASP C  22      24.011   2.584  -4.383  1.00 46.63           O  
ATOM   2099  OD2 ASP C  22      24.414   1.839  -2.361  1.00 46.63           O  
ATOM   2100  N   GLN C  23      20.621  -1.408  -2.609  1.00 48.44           N  
ATOM   2101  CA  GLN C  23      19.277  -1.672  -2.105  1.00 48.44           C  
ATOM   2102  C   GLN C  23      19.326  -2.416  -0.773  1.00 48.44           C  
ATOM   2103  CB  GLN C  23      18.469  -2.475  -3.125  1.00 48.44           C  
ATOM   2104  O   GLN C  23      18.467  -2.216   0.088  1.00 48.44           O  
ATOM   2105  CG  GLN C  23      17.920  -1.636  -4.272  1.00 48.44           C  
ATOM   2106  CD  GLN C  23      16.752  -2.300  -4.978  1.00 48.44           C  
ATOM   2107  NE2 GLN C  23      15.952  -1.503  -5.678  1.00 48.44           N  
ATOM   2108  OE1 GLN C  23      16.571  -3.519  -4.895  1.00 48.44           O  
ATOM   2109  N   ARG C  24      20.252  -3.403  -0.796  1.00 47.49           N  
ATOM   2110  CA  ARG C  24      20.441  -4.064   0.491  1.00 47.49           C  
ATOM   2111  C   ARG C  24      20.996  -3.094   1.529  1.00 47.49           C  
ATOM   2112  CB  ARG C  24      21.377  -5.267   0.346  1.00 47.49           C  
ATOM   2113  O   ARG C  24      20.623  -3.153   2.702  1.00 47.49           O  
ATOM   2114  CG  ARG C  24      20.660  -6.571   0.036  1.00 47.49           C  
ATOM   2115  CD  ARG C  24      21.613  -7.758   0.061  1.00 47.49           C  
ATOM   2116  NE  ARG C  24      21.066  -8.903  -0.661  1.00 47.49           N  
ATOM   2117  NH1 ARG C  24      22.585 -10.424   0.184  1.00 47.49           N  
ATOM   2118  NH2 ARG C  24      20.966 -11.111  -1.286  1.00 47.49           N  
ATOM   2119  CZ  ARG C  24      21.540 -10.144  -0.586  1.00 47.49           C  
ATOM   2120  N   LYS C  25      21.910  -2.269   1.029  1.00 49.01           N  
ATOM   2121  CA  LYS C  25      22.431  -1.245   1.929  1.00 49.01           C  
ATOM   2122  C   LYS C  25      21.363  -0.205   2.255  1.00 49.01           C  
ATOM   2123  CB  LYS C  25      23.656  -0.564   1.315  1.00 49.01           C  
ATOM   2124  O   LYS C  25      21.285   0.279   3.386  1.00 49.01           O  
ATOM   2125  CG  LYS C  25      24.953  -1.335   1.508  1.00 49.01           C  
ATOM   2126  CD  LYS C  25      26.153  -0.545   1.000  1.00 49.01           C  
ATOM   2127  CE  LYS C  25      27.440  -1.353   1.103  1.00 49.01           C  
ATOM   2128  NZ  LYS C  25      28.617  -0.586   0.596  1.00 49.01           N  
ATOM   2129  N   SER C  26      20.610   0.052   1.212  1.00 49.30           N  
ATOM   2130  CA  SER C  26      19.537   1.008   1.467  1.00 49.30           C  
ATOM   2131  C   SER C  26      18.440   0.391   2.327  1.00 49.30           C  
ATOM   2132  CB  SER C  26      18.943   1.510   0.150  1.00 49.30           C  
ATOM   2133  O   SER C  26      17.909   1.045   3.228  1.00 49.30           O  
ATOM   2134  OG  SER C  26      17.693   2.141   0.371  1.00 49.30           O  
ATOM   2135  N   SER C  27      18.070  -0.852   1.920  1.00 50.81           N  
ATOM   2136  CA  SER C  27      17.120  -1.538   2.788  1.00 50.81           C  
ATOM   2137  C   SER C  27      17.723  -1.811   4.162  1.00 50.81           C  
ATOM   2138  CB  SER C  27      16.665  -2.852   2.152  1.00 50.81           C  
ATOM   2139  O   SER C  27      17.039  -1.694   5.181  1.00 50.81           O  
ATOM   2140  OG  SER C  27      17.360  -3.951   2.716  1.00 50.81           O  
ATOM   2141  N   ARG C  28      18.897  -2.334   4.112  1.00 49.48           N  
ATOM   2142  CA  ARG C  28      19.601  -2.514   5.377  1.00 49.48           C  
ATOM   2143  C   ARG C  28      19.834  -1.175   6.069  1.00 49.48           C  
ATOM   2144  CB  ARG C  28      20.936  -3.227   5.153  1.00 49.48           C  
ATOM   2145  O   ARG C  28      19.753  -1.082   7.296  1.00 49.48           O  
ATOM   2146  CG  ARG C  28      20.835  -4.744   5.174  1.00 49.48           C  
ATOM   2147  CD  ARG C  28      22.199  -5.403   5.014  1.00 49.48           C  
ATOM   2148  NE  ARG C  28      22.097  -6.859   5.011  1.00 49.48           N  
ATOM   2149  NH1 ARG C  28      24.335  -7.221   4.567  1.00 49.48           N  
ATOM   2150  NH2 ARG C  28      22.909  -8.999   4.817  1.00 49.48           N  
ATOM   2151  CZ  ARG C  28      23.114  -7.690   4.798  1.00 49.48           C  
ATOM   2152  N   ALA C  29      20.072  -0.191   5.180  1.00 51.02           N  
ATOM   2153  CA  ALA C  29      20.234   1.148   5.739  1.00 51.02           C  
ATOM   2154  C   ALA C  29      18.916   1.669   6.305  1.00 51.02           C  
ATOM   2155  CB  ALA C  29      20.769   2.107   4.678  1.00 51.02           C  
ATOM   2156  O   ALA C  29      18.895   2.307   7.360  1.00 51.02           O  
ATOM   2157  N   SER C  30      17.930   1.409   5.439  1.00 50.47           N  
ATOM   2158  CA  SER C  30      16.631   1.823   5.959  1.00 50.47           C  
ATOM   2159  C   SER C  30      16.248   1.015   7.195  1.00 50.47           C  
ATOM   2160  CB  SER C  30      15.551   1.674   4.887  1.00 50.47           C  
ATOM   2161  O   SER C  30      15.739   1.568   8.171  1.00 50.47           O  
ATOM   2162  OG  SER C  30      14.290   2.092   5.381  1.00 50.47           O  
ATOM   2163  N   CYS C  31      16.421  -0.337   7.054  1.00 50.81           N  
ATOM   2164  CA  CYS C  31      16.219  -1.155   8.244  1.00 50.81           C  
ATOM   2165  C   CYS C  31      17.248  -0.820   9.317  1.00 50.81           C  
ATOM   2166  CB  CYS C  31      16.301  -2.641   7.894  1.00 50.81           C  
ATOM   2167  O   CYS C  31      16.918  -0.763  10.503  1.00 50.81           O  
ATOM   2168  SG  CYS C  31      14.731  -3.348   7.348  1.00 50.81           S  
ATOM   2169  N   ARG C  32      18.370  -0.685   8.817  1.00 51.19           N  
ATOM   2170  CA  ARG C  32      19.423  -0.267   9.737  1.00 51.19           C  
ATOM   2171  C   ARG C  32      19.159   1.137  10.270  1.00 51.19           C  
ATOM   2172  CB  ARG C  32      20.789  -0.317   9.048  1.00 51.19           C  
ATOM   2173  O   ARG C  32      19.434   1.426  11.437  1.00 51.19           O  
ATOM   2174  CG  ARG C  32      21.487  -1.663   9.162  1.00 51.19           C  
ATOM   2175  CD  ARG C  32      22.844  -1.654   8.474  1.00 51.19           C  
ATOM   2176  NE  ARG C  32      23.367  -3.006   8.296  1.00 51.19           N  
ATOM   2177  NH1 ARG C  32      25.496  -2.327   7.707  1.00 51.19           N  
ATOM   2178  NH2 ARG C  32      24.985  -4.560   7.804  1.00 51.19           N  
ATOM   2179  CZ  ARG C  32      24.615  -3.295   7.936  1.00 51.19           C  
ATOM   2180  N   ALA C  33      18.765   1.888   9.250  1.00 50.83           N  
ATOM   2181  CA  ALA C  33      18.420   3.231   9.710  1.00 50.83           C  
ATOM   2182  C   ALA C  33      17.313   3.183  10.759  1.00 50.83           C  
ATOM   2183  CB  ALA C  33      17.995   4.104   8.532  1.00 50.83           C  
ATOM   2184  O   ALA C  33      17.359   3.912  11.753  1.00 50.83           O  
ATOM   2185  N   SER C  34      16.240   2.404  10.379  1.00 52.21           N  
ATOM   2186  CA  SER C  34      15.223   2.205  11.407  1.00 52.21           C  
ATOM   2187  C   SER C  34      15.809   1.525  12.639  1.00 52.21           C  
ATOM   2188  CB  SER C  34      14.062   1.374  10.859  1.00 52.21           C  
ATOM   2189  O   SER C  34      15.504   1.908  13.770  1.00 52.21           O  
ATOM   2190  OG  SER C  34      13.309   2.120   9.919  1.00 52.21           O  
ATOM   2191  N   ALA C  35      16.558   0.448  12.397  1.00 51.26           N  
ATOM   2192  CA  ALA C  35      17.247  -0.211  13.504  1.00 51.26           C  
ATOM   2193  C   ALA C  35      18.295   0.710  14.123  1.00 51.26           C  
ATOM   2194  CB  ALA C  35      17.897  -1.509  13.030  1.00 51.26           C  
ATOM   2195  O   ALA C  35      18.474   0.724  15.343  1.00 51.26           O  
ATOM   2196  N   ASN C  36      19.035   1.253  13.190  1.00 51.52           N  
ATOM   2197  CA  ASN C  36      19.999   2.230  13.684  1.00 51.52           C  
ATOM   2198  C   ASN C  36      19.313   3.359  14.447  1.00 51.52           C  
ATOM   2199  CB  ASN C  36      20.830   2.796  12.530  1.00 51.52           C  
ATOM   2200  O   ASN C  36      19.855   3.870  15.429  1.00 51.52           O  
ATOM   2201  CG  ASN C  36      21.925   1.850  12.080  1.00 51.52           C  
ATOM   2202  ND2 ASN C  36      22.443   2.072  10.877  1.00 51.52           N  
ATOM   2203  OD1 ASN C  36      22.303   0.927  12.806  1.00 51.52           O  
ATOM   2204  N   TYR C  37      18.307   3.726  13.789  1.00 49.46           N  
ATOM   2205  CA  TYR C  37      17.532   4.709  14.539  1.00 49.46           C  
ATOM   2206  C   TYR C  37      17.141   4.165  15.908  1.00 49.46           C  
ATOM   2207  CB  TYR C  37      16.277   5.113  13.759  1.00 49.46           C  
ATOM   2208  O   TYR C  37      17.250   4.868  16.915  1.00 49.46           O  
ATOM   2209  CG  TYR C  37      15.552   6.298  14.349  1.00 49.46           C  
ATOM   2210  CD1 TYR C  37      14.447   6.121  15.179  1.00 49.46           C  
ATOM   2211  CD2 TYR C  37      15.968   7.596  14.076  1.00 49.46           C  
ATOM   2212  CE1 TYR C  37      13.775   7.210  15.723  1.00 49.46           C  
ATOM   2213  CE2 TYR C  37      15.303   8.693  14.614  1.00 49.46           C  
ATOM   2214  OH  TYR C  37      13.547   9.572  15.972  1.00 49.46           O  
ATOM   2215  CZ  TYR C  37      14.210   8.490  15.436  1.00 49.46           C  
ATOM   2216  N   LEU C  38      16.574   2.908  15.933  1.00 51.29           N  
ATOM   2217  CA  LEU C  38      16.280   2.278  17.215  1.00 51.29           C  
ATOM   2218  C   LEU C  38      17.560   2.033  18.007  1.00 51.29           C  
ATOM   2219  CB  LEU C  38      15.535   0.957  17.005  1.00 51.29           C  
ATOM   2220  O   LEU C  38      17.576   2.181  19.231  1.00 51.29           O  
ATOM   2221  CG  LEU C  38      14.071   1.066  16.574  1.00 51.29           C  
ATOM   2222  CD1 LEU C  38      13.538  -0.302  16.159  1.00 51.29           C  
ATOM   2223  CD2 LEU C  38      13.225   1.657  17.696  1.00 51.29           C  
ATOM   2224  N   ARG C  39      18.571   1.586  17.326  1.00 50.36           N  
ATOM   2225  CA  ARG C  39      19.860   1.402  17.983  1.00 50.36           C  
ATOM   2226  C   ARG C  39      20.464   2.743  18.390  1.00 50.36           C  
ATOM   2227  CB  ARG C  39      20.828   0.648  17.069  1.00 50.36           C  
ATOM   2228  O   ARG C  39      21.064   2.860  19.460  1.00 50.36           O  
ATOM   2229  CG  ARG C  39      21.120  -0.774  17.520  1.00 50.36           C  
ATOM   2230  CD  ARG C  39      22.053  -1.492  16.554  1.00 50.36           C  
ATOM   2231  NE  ARG C  39      21.868  -2.939  16.602  1.00 50.36           N  
ATOM   2232  NH1 ARG C  39      23.419  -3.400  14.953  1.00 50.36           N  
ATOM   2233  NH2 ARG C  39      22.275  -5.108  15.966  1.00 50.36           N  
ATOM   2234  CZ  ARG C  39      22.521  -3.812  15.840  1.00 50.36           C  
ATOM   2235  N   ALA C  40      20.495   3.607  17.342  1.00 49.50           N  
ATOM   2236  CA  ALA C  40      20.996   4.937  17.679  1.00 49.50           C  
ATOM   2237  C   ALA C  40      20.271   5.504  18.896  1.00 49.50           C  
ATOM   2238  CB  ALA C  40      20.845   5.880  16.487  1.00 49.50           C  
ATOM   2239  O   ALA C  40      20.876   6.192  19.722  1.00 49.50           O  
ATOM   2240  N   GLU C  41      18.969   5.320  18.820  1.00 47.78           N  
ATOM   2241  CA  GLU C  41      18.238   5.691  20.028  1.00 47.78           C  
ATOM   2242  C   GLU C  41      18.698   4.868  21.227  1.00 47.78           C  
ATOM   2243  CB  GLU C  41      16.731   5.519  19.818  1.00 47.78           C  
ATOM   2244  O   GLU C  41      18.773   5.379  22.346  1.00 47.78           O  
ATOM   2245  CG  GLU C  41      15.980   6.831  19.646  1.00 47.78           C  
ATOM   2246  CD  GLU C  41      14.490   6.711  19.921  1.00 47.78           C  
ATOM   2247  OE1 GLU C  41      13.818   7.753  20.090  1.00 47.78           O  
ATOM   2248  OE2 GLU C  41      13.991   5.564  19.970  1.00 47.78           O  
ATOM   2249  N   ALA C  42      18.958   3.639  20.970  1.00 48.58           N  
ATOM   2250  CA  ALA C  42      19.473   2.783  22.036  1.00 48.58           C  
ATOM   2251  C   ALA C  42      20.941   3.088  22.323  1.00 48.58           C  
ATOM   2252  CB  ALA C  42      19.301   1.311  21.667  1.00 48.58           C  
ATOM   2253  O   ALA C  42      21.420   2.869  23.438  1.00 48.58           O  
ATOM   2254  N   ALA C  43      21.591   3.504  21.260  1.00 50.63           N  
ATOM   2255  CA  ALA C  43      23.014   3.798  21.407  1.00 50.63           C  
ATOM   2256  C   ALA C  43      23.230   5.226  21.901  1.00 50.63           C  
ATOM   2257  CB  ALA C  43      23.742   3.581  20.082  1.00 50.63           C  
ATOM   2258  O   ALA C  43      24.367   5.640  22.143  1.00 50.63           O  
ATOM   2259  N   LEU C  44      22.239   6.029  21.880  1.00 46.76           N  
ATOM   2260  CA  LEU C  44      22.516   7.355  22.422  1.00 46.76           C  
ATOM   2261  C   LEU C  44      23.187   7.256  23.787  1.00 46.76           C  
ATOM   2262  CB  LEU C  44      21.223   8.169  22.534  1.00 46.76           C  
ATOM   2263  O   LEU C  44      22.740   6.497  24.650  1.00 46.76           O  
ATOM   2264  CG  LEU C  44      20.654   8.720  21.226  1.00 46.76           C  
ATOM   2265  CD1 LEU C  44      19.155   8.967  21.364  1.00 46.76           C  
ATOM   2266  CD2 LEU C  44      21.377  10.001  20.826  1.00 46.76           C  
ATOM   2267  N   PRO C  45      24.514   7.061  23.735  1.00 49.19           N  
ATOM   2268  CA  PRO C  45      25.272   6.982  24.986  1.00 49.19           C  
ATOM   2269  C   PRO C  45      24.602   7.739  26.130  1.00 49.19           C  
ATOM   2270  CB  PRO C  45      26.617   7.618  24.624  1.00 49.19           C  
ATOM   2271  O   PRO C  45      24.019   8.804  25.913  1.00 49.19           O  
ATOM   2272  CG  PRO C  45      26.458   8.066  23.207  1.00 49.19           C  
ATOM   2273  CD  PRO C  45      25.076   7.706  22.745  1.00 49.19           C  
ATOM   2274  N   ARG C  46      23.804   7.118  26.824  1.00 46.80           N  
ATOM   2275  CA  ARG C  46      23.497   7.786  28.085  1.00 46.80           C  
ATOM   2276  C   ARG C  46      24.627   8.724  28.497  1.00 46.80           C  
ATOM   2277  CB  ARG C  46      23.239   6.759  29.189  1.00 46.80           C  
ATOM   2278  O   ARG C  46      25.734   8.275  28.800  1.00 46.80           O  
ATOM   2279  CG  ARG C  46      21.838   6.169  29.167  1.00 46.80           C  
ATOM   2280  CD  ARG C  46      21.585   5.270  30.369  1.00 46.80           C  
ATOM   2281  NE  ARG C  46      20.289   4.603  30.280  1.00 46.80           N  
ATOM   2282  NH1 ARG C  46      20.440   3.586  32.349  1.00 46.80           N  
ATOM   2283  NH2 ARG C  46      18.587   3.262  31.039  1.00 46.80           N  
ATOM   2284  CZ  ARG C  46      19.775   3.818  31.223  1.00 46.80           C  
ATOM   2285  N   ARG C  47      25.175   9.399  27.589  1.00 45.86           N  
ATOM   2286  CA  ARG C  47      26.226  10.345  27.948  1.00 45.86           C  
ATOM   2287  C   ARG C  47      26.060  10.829  29.385  1.00 45.86           C  
ATOM   2288  CB  ARG C  47      26.226  11.538  26.990  1.00 45.86           C  
ATOM   2289  O   ARG C  47      24.957  11.190  29.800  1.00 45.86           O  
ATOM   2290  CG  ARG C  47      26.962  11.279  25.684  1.00 45.86           C  
ATOM   2291  CD  ARG C  47      27.077  12.542  24.842  1.00 45.86           C  
ATOM   2292  NE  ARG C  47      27.433  12.236  23.459  1.00 45.86           N  
ATOM   2293  NH1 ARG C  47      28.555  14.223  23.093  1.00 45.86           N  
ATOM   2294  NH2 ARG C  47      28.397  12.665  21.419  1.00 45.86           N  
ATOM   2295  CZ  ARG C  47      28.128  13.042  22.660  1.00 45.86           C  
ATOM   2296  N   ARG C  48      26.404  10.101  30.304  1.00 46.60           N  
ATOM   2297  CA  ARG C  48      26.725  10.646  31.619  1.00 46.60           C  
ATOM   2298  C   ARG C  48      27.072  12.128  31.528  1.00 46.60           C  
ATOM   2299  CB  ARG C  48      27.886   9.874  32.252  1.00 46.60           C  
ATOM   2300  O   ARG C  48      27.791  12.548  30.619  1.00 46.60           O  
ATOM   2301  CG  ARG C  48      27.466   8.945  33.380  1.00 46.60           C  
ATOM   2302  CD  ARG C  48      28.665   8.273  34.033  1.00 46.60           C  
ATOM   2303  NE  ARG C  48      28.289   7.030  34.700  1.00 46.60           N  
ATOM   2304  NH1 ARG C  48      30.243   6.851  35.919  1.00 46.60           N  
ATOM   2305  NH2 ARG C  48      28.607   5.259  36.128  1.00 46.60           N  
ATOM   2306  CZ  ARG C  48      29.047   6.383  35.581  1.00 46.60           C  
ATOM   2307  N   TYR C  49      26.237  13.005  31.605  1.00 45.78           N  
ATOM   2308  CA  TYR C  49      26.443  14.440  31.761  1.00 45.78           C  
ATOM   2309  C   TYR C  49      27.908  14.753  32.042  1.00 45.78           C  
ATOM   2310  CB  TYR C  49      25.566  14.989  32.891  1.00 45.78           C  
ATOM   2311  O   TYR C  49      28.491  14.226  32.992  1.00 45.78           O  
ATOM   2312  CG  TYR C  49      24.111  15.130  32.515  1.00 45.78           C  
ATOM   2313  CD1 TYR C  49      23.654  16.254  31.830  1.00 45.78           C  
ATOM   2314  CD2 TYR C  49      23.191  14.142  32.846  1.00 45.78           C  
ATOM   2315  CE1 TYR C  49      22.314  16.389  31.484  1.00 45.78           C  
ATOM   2316  CE2 TYR C  49      21.848  14.266  32.505  1.00 45.78           C  
ATOM   2317  OH  TYR C  49      20.092  15.520  31.484  1.00 45.78           O  
ATOM   2318  CZ  TYR C  49      21.420  15.391  31.824  1.00 45.78           C  
ATOM   2319  N   PRO C  50      28.689  14.804  31.005  1.00 52.12           N  
ATOM   2320  CA  PRO C  50      30.072  15.214  31.259  1.00 52.12           C  
ATOM   2321  C   PRO C  50      30.184  16.252  32.374  1.00 52.12           C  
ATOM   2322  CB  PRO C  50      30.517  15.803  29.918  1.00 52.12           C  
ATOM   2323  O   PRO C  50      29.229  16.988  32.635  1.00 52.12           O  
ATOM   2324  CG  PRO C  50      29.284  15.806  29.074  1.00 52.12           C  
ATOM   2325  CD  PRO C  50      28.169  15.173  29.856  1.00 52.12           C  
ATOM   2326  N   GLN C  51      30.587  16.131  33.435  1.00 53.00           N  
ATOM   2327  CA  GLN C  51      30.999  17.165  34.378  1.00 53.00           C  
ATOM   2328  C   GLN C  51      30.956  18.547  33.733  1.00 53.00           C  
ATOM   2329  CB  GLN C  51      32.404  16.878  34.910  1.00 53.00           C  
ATOM   2330  O   GLN C  51      31.333  18.708  32.570  1.00 53.00           O  
ATOM   2331  CG  GLN C  51      32.443  15.823  36.007  1.00 53.00           C  
ATOM   2332  CD  GLN C  51      33.509  16.099  37.050  1.00 53.00           C  
ATOM   2333  NE2 GLN C  51      33.578  15.247  38.068  1.00 53.00           N  
ATOM   2334  OE1 GLN C  51      34.265  17.070  36.943  1.00 53.00           O  
ATOM   2335  N   PRO C  52      30.081  19.521  34.072  1.00 54.44           N  
ATOM   2336  CA  PRO C  52      30.043  20.870  33.505  1.00 54.44           C  
ATOM   2337  C   PRO C  52      31.421  21.366  33.069  1.00 54.44           C  
ATOM   2338  CB  PRO C  52      29.495  21.721  34.653  1.00 54.44           C  
ATOM   2339  O   PRO C  52      32.425  21.057  33.716  1.00 54.44           O  
ATOM   2340  CG  PRO C  52      29.358  20.772  35.800  1.00 54.44           C  
ATOM   2341  CD  PRO C  52      29.785  19.407  35.343  1.00 54.44           C  
ATOM   2342  N   PRO C  53      31.623  21.632  31.885  1.00 61.79           N  
ATOM   2343  CA  PRO C  53      32.903  22.198  31.452  1.00 61.79           C  
ATOM   2344  C   PRO C  53      33.472  23.202  32.452  1.00 61.79           C  
ATOM   2345  CB  PRO C  53      32.556  22.883  30.128  1.00 61.79           C  
ATOM   2346  O   PRO C  53      32.715  23.871  33.160  1.00 61.79           O  
ATOM   2347  CG  PRO C  53      31.066  22.820  30.044  1.00 61.79           C  
ATOM   2348  CD  PRO C  53      30.557  22.009  31.202  1.00 61.79           C  
ATOM   2349  N   VAL C  54      34.720  23.112  32.926  1.00 61.36           N  
ATOM   2350  CA  VAL C  54      35.500  23.885  33.888  1.00 61.36           C  
ATOM   2351  C   VAL C  54      35.502  25.359  33.486  1.00 61.36           C  
ATOM   2352  CB  VAL C  54      36.949  23.360  33.997  1.00 61.36           C  
ATOM   2353  O   VAL C  54      35.574  26.242  34.343  1.00 61.36           O  
ATOM   2354  CG1 VAL C  54      37.547  23.706  35.359  1.00 61.36           C  
ATOM   2355  CG2 VAL C  54      36.988  21.852  33.759  1.00 61.36           C  
ATOM   2356  N   SER C  55      35.166  25.580  32.352  1.00 69.11           N  
ATOM   2357  CA  SER C  55      35.160  26.982  31.949  1.00 69.11           C  
ATOM   2358  C   SER C  55      33.897  27.327  31.167  1.00 69.11           C  
ATOM   2359  CB  SER C  55      36.395  27.303  31.106  1.00 69.11           C  
ATOM   2360  O   SER C  55      33.325  26.469  30.492  1.00 69.11           O  
ATOM   2361  OG  SER C  55      36.202  26.906  29.760  1.00 69.11           O  
ATOM   2362  N   GLY C  56      33.280  28.427  31.368  1.00 75.66           N  
ATOM   2363  CA  GLY C  56      32.164  28.999  30.632  1.00 75.66           C  
ATOM   2364  C   GLY C  56      32.277  28.806  29.131  1.00 75.66           C  
ATOM   2365  O   GLY C  56      31.300  28.445  28.471  1.00 75.66           O  
ATOM   2366  N   ALA C  57      33.489  28.972  28.648  1.00 83.62           N  
ATOM   2367  CA  ALA C  57      33.737  28.808  27.218  1.00 83.62           C  
ATOM   2368  C   ALA C  57      33.560  27.352  26.794  1.00 83.62           C  
ATOM   2369  CB  ALA C  57      35.140  29.295  26.862  1.00 83.62           C  
ATOM   2370  O   ALA C  57      32.990  27.072  25.737  1.00 83.62           O  
ATOM   2371  N   ALA C  58      34.017  26.502  27.607  1.00 84.62           N  
ATOM   2372  CA  ALA C  58      33.873  25.075  27.333  1.00 84.62           C  
ATOM   2373  C   ALA C  58      32.408  24.651  27.384  1.00 84.62           C  
ATOM   2374  CB  ALA C  58      34.695  24.258  28.327  1.00 84.62           C  
ATOM   2375  O   ALA C  58      31.953  23.865  26.549  1.00 84.62           O  
ATOM   2376  N   THR C  59      31.708  25.263  28.289  1.00 86.10           N  
ATOM   2377  CA  THR C  59      30.280  24.986  28.408  1.00 86.10           C  
ATOM   2378  C   THR C  59      29.527  25.494  27.182  1.00 86.10           C  
ATOM   2379  CB  THR C  59      29.690  25.627  29.678  1.00 86.10           C  
ATOM   2380  O   THR C  59      28.656  24.802  26.651  1.00 86.10           O  
ATOM   2381  CG2 THR C  59      28.213  25.283  29.832  1.00 86.10           C  
ATOM   2382  OG1 THR C  59      30.403  25.147  30.824  1.00 86.10           O  
ATOM   2383  N   LEU C  60      29.851  26.709  26.707  1.00 86.58           N  
ATOM   2384  CA  LEU C  60      29.219  27.289  25.527  1.00 86.58           C  
ATOM   2385  C   LEU C  60      29.513  26.452  24.287  1.00 86.58           C  
ATOM   2386  CB  LEU C  60      29.700  28.726  25.313  1.00 86.58           C  
ATOM   2387  O   LEU C  60      28.623  26.216  23.466  1.00 86.58           O  
ATOM   2388  CG  LEU C  60      28.899  29.569  24.320  1.00 86.58           C  
ATOM   2389  CD1 LEU C  60      27.910  30.464  25.060  1.00 86.58           C  
ATOM   2390  CD2 LEU C  60      29.833  30.402  23.448  1.00 86.58           C  
ATOM   2391  N   GLN C  61      30.770  26.011  24.243  1.00 86.52           N  
ATOM   2392  CA  GLN C  61      31.153  25.177  23.109  1.00 86.52           C  
ATOM   2393  C   GLN C  61      30.402  23.849  23.124  1.00 86.52           C  
ATOM   2394  CB  GLN C  61      32.662  24.928  23.110  1.00 86.52           C  
ATOM   2395  O   GLN C  61      29.947  23.375  22.081  1.00 86.52           O  
ATOM   2396  CG  GLN C  61      33.475  26.070  22.517  1.00 86.52           C  
ATOM   2397  CD  GLN C  61      34.967  25.800  22.535  1.00 86.52           C  
ATOM   2398  NE2 GLN C  61      35.714  26.539  21.721  1.00 86.52           N  
ATOM   2399  OE1 GLN C  61      35.446  24.934  23.274  1.00 86.52           O  
ATOM   2400  N   GLU C  62      30.334  23.335  24.204  1.00 86.99           N  
ATOM   2401  CA  GLU C  62      29.600  22.082  24.348  1.00 86.99           C  
ATOM   2402  C   GLU C  62      28.120  22.268  24.026  1.00 86.99           C  
ATOM   2403  CB  GLU C  62      29.764  21.522  25.764  1.00 86.99           C  
ATOM   2404  O   GLU C  62      27.517  21.431  23.351  1.00 86.99           O  
ATOM   2405  CG  GLU C  62      29.210  20.115  25.937  1.00 86.99           C  
ATOM   2406  CD  GLU C  62      29.614  19.470  27.253  1.00 86.99           C  
ATOM   2407  OE1 GLU C  62      29.350  18.261  27.442  1.00 86.99           O  
ATOM   2408  OE2 GLU C  62      30.198  20.179  28.103  1.00 86.99           O  
ATOM   2409  N   LEU C  63      27.552  23.337  24.576  1.00 86.12           N  
ATOM   2410  CA  LEU C  63      26.154  23.635  24.283  1.00 86.12           C  
ATOM   2411  C   LEU C  63      25.948  23.861  22.789  1.00 86.12           C  
ATOM   2412  CB  LEU C  63      25.694  24.868  25.066  1.00 86.12           C  
ATOM   2413  O   LEU C  63      24.968  23.382  22.214  1.00 86.12           O  
ATOM   2414  CG  LEU C  63      25.359  24.648  26.542  1.00 86.12           C  
ATOM   2415  CD1 LEU C  63      25.217  25.987  27.258  1.00 86.12           C  
ATOM   2416  CD2 LEU C  63      24.086  23.822  26.684  1.00 86.12           C  
ATOM   2417  N   GLN C  64      26.858  24.584  22.208  1.00 87.46           N  
ATOM   2418  CA  GLN C  64      26.771  24.805  20.769  1.00 87.46           C  
ATOM   2419  C   GLN C  64      26.869  23.489  20.003  1.00 87.46           C  
ATOM   2420  CB  GLN C  64      27.868  25.765  20.306  1.00 87.46           C  
ATOM   2421  O   GLN C  64      26.144  23.276  19.029  1.00 87.46           O  
ATOM   2422  CG  GLN C  64      27.749  26.177  18.844  1.00 87.46           C  
ATOM   2423  CD  GLN C  64      26.519  27.022  18.571  1.00 87.46           C  
ATOM   2424  NE2 GLN C  64      25.724  26.612  17.588  1.00 87.46           N  
ATOM   2425  OE1 GLN C  64      26.284  28.034  19.239  1.00 87.46           O  
ATOM   2426  N   ALA C  65      27.787  22.625  20.413  1.00 86.21           N  
ATOM   2427  CA  ALA C  65      27.917  21.313  19.786  1.00 86.21           C  
ATOM   2428  C   ALA C  65      26.631  20.505  19.932  1.00 86.21           C  
ATOM   2429  CB  ALA C  65      29.093  20.549  20.391  1.00 86.21           C  
ATOM   2430  O   ALA C  65      26.209  19.823  18.996  1.00 86.21           O  
ATOM   2431  N   GLN C  66      26.065  20.676  21.103  1.00 86.79           N  
ATOM   2432  CA  GLN C  66      24.802  19.985  21.338  1.00 86.79           C  
ATOM   2433  C   GLN C  66      23.696  20.542  20.447  1.00 86.79           C  
ATOM   2434  CB  GLN C  66      24.396  20.093  22.809  1.00 86.79           C  
ATOM   2435  O   GLN C  66      22.887  19.785  19.906  1.00 86.79           O  
ATOM   2436  CG  GLN C  66      25.205  19.198  23.738  1.00 86.79           C  
ATOM   2437  CD  GLN C  66      24.762  19.302  25.185  1.00 86.79           C  
ATOM   2438  NE2 GLN C  66      25.543  18.717  26.087  1.00 86.79           N  
ATOM   2439  OE1 GLN C  66      23.728  19.903  25.490  1.00 86.79           O  
ATOM   2440  N   VAL C  67      23.612  21.833  20.342  1.00 86.65           N  
ATOM   2441  CA  VAL C  67      22.635  22.478  19.471  1.00 86.65           C  
ATOM   2442  C   VAL C  67      22.856  22.034  18.027  1.00 86.65           C  
ATOM   2443  CB  VAL C  67      22.712  24.018  19.573  1.00 86.65           C  
ATOM   2444  O   VAL C  67      21.901  21.716  17.315  1.00 86.65           O  
ATOM   2445  CG1 VAL C  67      21.906  24.674  18.455  1.00 86.65           C  
ATOM   2446  CG2 VAL C  67      22.217  24.487  20.940  1.00 86.65           C  
ATOM   2447  N   ASP C  68      24.083  21.951  17.556  1.00 86.97           N  
ATOM   2448  CA  ASP C  68      24.409  21.533  16.196  1.00 86.97           C  
ATOM   2449  C   ASP C  68      23.951  20.100  15.937  1.00 86.97           C  
ATOM   2450  CB  ASP C  68      25.912  21.660  15.942  1.00 86.97           C  
ATOM   2451  O   ASP C  68      23.388  19.804  14.882  1.00 86.97           O  
ATOM   2452  CG  ASP C  68      26.380  23.102  15.854  1.00 86.97           C  
ATOM   2453  OD1 ASP C  68      27.601  23.353  15.934  1.00 86.97           O  
ATOM   2454  OD2 ASP C  68      25.518  23.996  15.707  1.00 86.97           O  
ATOM   2455  N   THR C  69      24.257  19.342  16.929  1.00 87.27           N  
ATOM   2456  CA  THR C  69      23.851  17.947  16.807  1.00 87.27           C  
ATOM   2457  C   THR C  69      22.331  17.829  16.741  1.00 87.27           C  
ATOM   2458  CB  THR C  69      24.383  17.106  17.983  1.00 87.27           C  
ATOM   2459  O   THR C  69      21.796  17.068  15.932  1.00 87.27           O  
ATOM   2460  CG2 THR C  69      23.977  15.643  17.840  1.00 87.27           C  
ATOM   2461  OG1 THR C  69      25.813  17.193  18.017  1.00 87.27           O  
ATOM   2462  N   LEU C  70      21.702  18.635  17.559  1.00 86.93           N  
ATOM   2463  CA  LEU C  70      20.244  18.613  17.571  1.00 86.93           C  
ATOM   2464  C   LEU C  70      19.681  19.131  16.252  1.00 86.93           C  
ATOM   2465  CB  LEU C  70      19.704  19.451  18.733  1.00 86.93           C  
ATOM   2466  O   LEU C  70      18.708  18.582  15.729  1.00 86.93           O  
ATOM   2467  CG  LEU C  70      19.746  18.798  20.116  1.00 86.93           C  
ATOM   2468  CD1 LEU C  70      19.445  19.830  21.198  1.00 86.93           C  
ATOM   2469  CD2 LEU C  70      18.762  17.636  20.190  1.00 86.93           C  
ATOM   2470  N   GLU C  71      20.293  20.142  15.701  1.00 87.23           N  
ATOM   2471  CA  GLU C  71      19.852  20.685  14.420  1.00 87.23           C  
ATOM   2472  C   GLU C  71      20.045  19.672  13.295  1.00 87.23           C  
ATOM   2473  CB  GLU C  71      20.603  21.979  14.098  1.00 87.23           C  
ATOM   2474  O   GLU C  71      19.191  19.544  12.415  1.00 87.23           O  
ATOM   2475  CG  GLU C  71      20.101  23.191  14.870  1.00 87.23           C  
ATOM   2476  CD  GLU C  71      20.851  24.470  14.535  1.00 87.23           C  
ATOM   2477  OE1 GLU C  71      20.415  25.561  14.967  1.00 87.23           O  
ATOM   2478  OE2 GLU C  71      21.883  24.380  13.832  1.00 87.23           O  
ATOM   2479  N   LEU C  72      21.103  18.931  13.378  1.00 86.56           N  
ATOM   2480  CA  LEU C  72      21.360  17.893  12.387  1.00 86.56           C  
ATOM   2481  C   LEU C  72      20.342  16.764  12.506  1.00 86.56           C  
ATOM   2482  CB  LEU C  72      22.777  17.337  12.546  1.00 86.56           C  
ATOM   2483  O   LEU C  72      19.806  16.296  11.499  1.00 86.56           O  
ATOM   2484  CG  LEU C  72      23.221  16.303  11.510  1.00 86.56           C  
ATOM   2485  CD1 LEU C  72      23.358  16.953  10.138  1.00 86.56           C  
ATOM   2486  CD2 LEU C  72      24.533  15.652  11.933  1.00 86.56           C  
ATOM   2487  N   GLU C  73      20.139  16.468  13.733  1.00 86.71           N  
ATOM   2488  CA  GLU C  73      19.156  15.418  13.979  1.00 86.71           C  
ATOM   2489  C   GLU C  73      17.759  15.857  13.548  1.00 86.71           C  
ATOM   2490  CB  GLU C  73      19.149  15.023  15.459  1.00 86.71           C  
ATOM   2491  O   GLU C  73      17.009  15.073  12.962  1.00 86.71           O  
ATOM   2492  CG  GLU C  73      20.368  14.218  15.886  1.00 86.71           C  
ATOM   2493  CD  GLU C  73      20.449  12.854  15.220  1.00 86.71           C  
ATOM   2494  OE1 GLU C  73      21.564  12.428  14.842  1.00 86.71           O  
ATOM   2495  OE2 GLU C  73      19.388  12.205  15.075  1.00 86.71           O  
ATOM   2496  N   ASN C  74      17.450  17.059  13.855  1.00 85.74           N  
ATOM   2497  CA  ASN C  74      16.162  17.608  13.446  1.00 85.74           C  
ATOM   2498  C   ASN C  74      16.027  17.648  11.926  1.00 85.74           C  
ATOM   2499  CB  ASN C  74      15.962  19.006  14.034  1.00 85.74           C  
ATOM   2500  O   ASN C  74      14.964  17.340  11.385  1.00 85.74           O  
ATOM   2501  CG  ASN C  74      15.292  18.977  15.394  1.00 85.74           C  
ATOM   2502  ND2 ASN C  74      15.587  19.973  16.221  1.00 85.74           N  
ATOM   2503  OD1 ASN C  74      14.518  18.066  15.699  1.00 85.74           O  
ATOM   2504  N   ALA C  75      17.055  18.001  11.248  1.00 86.35           N  
ATOM   2505  CA  ALA C  75      17.039  18.033   9.788  1.00 86.35           C  
ATOM   2506  C   ALA C  75      16.845  16.634   9.211  1.00 86.35           C  
ATOM   2507  CB  ALA C  75      18.330  18.651   9.255  1.00 86.35           C  
ATOM   2508  O   ALA C  75      16.095  16.451   8.250  1.00 86.35           O  
ATOM   2509  N   ARG C  76      17.465  15.803   9.803  1.00 85.06           N  
ATOM   2510  CA  ARG C  76      17.329  14.413   9.379  1.00 85.06           C  
ATOM   2511  C   ARG C  76      15.907  13.910   9.600  1.00 85.06           C  
ATOM   2512  CB  ARG C  76      18.322  13.522  10.128  1.00 85.06           C  
ATOM   2513  O   ARG C  76      15.321  13.280   8.716  1.00 85.06           O  
ATOM   2514  CG  ARG C  76      18.314  12.072   9.673  1.00 85.06           C  
ATOM   2515  CD  ARG C  76      19.361  11.245  10.406  1.00 85.06           C  
ATOM   2516  NE  ARG C  76      19.194   9.816  10.152  1.00 85.06           N  
ATOM   2517  NH1 ARG C  76      21.018   9.642   8.746  1.00 85.06           N  
ATOM   2518  NH2 ARG C  76      19.741   7.795   9.209  1.00 85.06           N  
ATOM   2519  CZ  ARG C  76      19.985   9.088   9.369  1.00 85.06           C  
ATOM   2520  N   LEU C  77      15.440  14.308  10.762  1.00 85.09           N  
ATOM   2521  CA  LEU C  77      14.087  13.881  11.102  1.00 85.09           C  
ATOM   2522  C   LEU C  77      13.065  14.521  10.169  1.00 85.09           C  
ATOM   2523  CB  LEU C  77      13.762  14.238  12.555  1.00 85.09           C  
ATOM   2524  O   LEU C  77      12.100  13.871   9.759  1.00 85.09           O  
ATOM   2525  CG  LEU C  77      14.406  13.359  13.629  1.00 85.09           C  
ATOM   2526  CD1 LEU C  77      14.176  13.958  15.012  1.00 85.09           C  
ATOM   2527  CD2 LEU C  77      13.855  11.938  13.558  1.00 85.09           C  
ATOM   2528  N   ARG C  78      13.304  15.779   9.893  1.00 84.54           N  
ATOM   2529  CA  ARG C  78      12.418  16.463   8.957  1.00 84.54           C  
ATOM   2530  C   ARG C  78      12.433  15.784   7.592  1.00 84.54           C  
ATOM   2531  CB  ARG C  78      12.819  17.933   8.815  1.00 84.54           C  
ATOM   2532  O   ARG C  78      11.383  15.596   6.975  1.00 84.54           O  
ATOM   2533  CG  ARG C  78      12.297  18.825   9.931  1.00 84.54           C  
ATOM   2534  CD  ARG C  78      12.594  20.294   9.665  1.00 84.54           C  
ATOM   2535  NE  ARG C  78      12.265  21.127  10.817  1.00 84.54           N  
ATOM   2536  NH1 ARG C  78      14.063  22.555  10.559  1.00 84.54           N  
ATOM   2537  NH2 ARG C  78      12.581  22.871  12.279  1.00 84.54           N  
ATOM   2538  CZ  ARG C  78      12.971  22.183  11.216  1.00 84.54           C  
ATOM   2539  N   ARG C  79      13.628  15.463   7.200  1.00 83.82           N  
ATOM   2540  CA  ARG C  79      13.757  14.761   5.928  1.00 83.82           C  
ATOM   2541  C   ARG C  79      13.036  13.418   5.967  1.00 83.82           C  
ATOM   2542  CB  ARG C  79      15.231  14.554   5.574  1.00 83.82           C  
ATOM   2543  O   ARG C  79      12.313  13.068   5.032  1.00 83.82           O  
ATOM   2544  CG  ARG C  79      15.462  14.076   4.150  1.00 83.82           C  
ATOM   2545  CD  ARG C  79      16.936  13.816   3.874  1.00 83.82           C  
ATOM   2546  NE  ARG C  79      17.744  15.013   4.085  1.00 83.82           N  
ATOM   2547  NH1 ARG C  79      18.394  15.215   1.878  1.00 83.82           N  
ATOM   2548  NH2 ARG C  79      19.121  16.732   3.435  1.00 83.82           N  
ATOM   2549  CZ  ARG C  79      18.418  15.651   3.132  1.00 83.82           C  
ATOM   2550  N   LEU C  80      13.207  12.848   6.976  1.00 84.12           N  
ATOM   2551  CA  LEU C  80      12.589  11.535   7.125  1.00 84.12           C  
ATOM   2552  C   LEU C  80      11.071  11.656   7.212  1.00 84.12           C  
ATOM   2553  CB  LEU C  80      13.128  10.826   8.370  1.00 84.12           C  
ATOM   2554  O   LEU C  80      10.346  10.759   6.775  1.00 84.12           O  
ATOM   2555  CG  LEU C  80      14.551  10.273   8.272  1.00 84.12           C  
ATOM   2556  CD1 LEU C  80      15.048   9.844   9.649  1.00 84.12           C  
ATOM   2557  CD2 LEU C  80      14.606   9.107   7.291  1.00 84.12           C  
ATOM   2558  N   ALA C  81      10.749  12.784   7.775  1.00 84.47           N  
ATOM   2559  CA  ALA C  81       9.319  13.015   7.961  1.00 84.47           C  
ATOM   2560  C   ALA C  81       8.645  13.380   6.641  1.00 84.47           C  
ATOM   2561  CB  ALA C  81       9.087  14.113   8.996  1.00 84.47           C  
ATOM   2562  O   ALA C  81       7.458  13.110   6.447  1.00 84.47           O  
ATOM   2563  N   LEU C  82       9.393  13.918   5.641  1.00 89.44           N  
ATOM   2564  CA  LEU C  82       8.777  14.480   4.443  1.00 89.44           C  
ATOM   2565  C   LEU C  82       9.094  13.629   3.218  1.00 89.44           C  
ATOM   2566  CB  LEU C  82       9.257  15.917   4.219  1.00 89.44           C  
ATOM   2567  O   LEU C  82       8.403  13.717   2.201  1.00 89.44           O  
ATOM   2568  CG  LEU C  82       8.881  16.934   5.298  1.00 89.44           C  
ATOM   2569  CD1 LEU C  82       9.548  18.276   5.017  1.00 89.44           C  
ATOM   2570  CD2 LEU C  82       7.366  17.091   5.380  1.00 89.44           C  
ATOM   2571  N   THR C  83      10.159  12.785   3.345  1.00 90.22           N  
ATOM   2572  CA  THR C  83      10.603  12.126   2.122  1.00 90.22           C  
ATOM   2573  C   THR C  83      10.582  10.609   2.286  1.00 90.22           C  
ATOM   2574  CB  THR C  83      12.018  12.583   1.724  1.00 90.22           C  
ATOM   2575  O   THR C  83      10.659  10.100   3.406  1.00 90.22           O  
ATOM   2576  CG2 THR C  83      12.063  14.088   1.483  1.00 90.22           C  
ATOM   2577  OG1 THR C  83      12.934  12.251   2.774  1.00 90.22           O  
ATOM   2578  N   ASP C  84      10.281   9.958   1.122  1.00 91.22           N  
ATOM   2579  CA  ASP C  84      10.456   8.511   1.042  1.00 91.22           C  
ATOM   2580  C   ASP C  84      11.936   8.135   1.054  1.00 91.22           C  
ATOM   2581  CB  ASP C  84       9.783   7.959  -0.216  1.00 91.22           C  
ATOM   2582  O   ASP C  84      12.714   8.628   0.235  1.00 91.22           O  
ATOM   2583  CG  ASP C  84      10.031   6.474  -0.418  1.00 91.22           C  
ATOM   2584  OD1 ASP C  84      10.765   6.100  -1.357  1.00 91.22           O  
ATOM   2585  OD2 ASP C  84       9.484   5.671   0.369  1.00 91.22           O  
ATOM   2586  N   ASP C  85      12.270   7.281   2.005  1.00 89.34           N  
ATOM   2587  CA  ASP C  85      13.670   6.960   2.263  1.00 89.34           C  
ATOM   2588  C   ASP C  85      14.299   6.245   1.069  1.00 89.34           C  
ATOM   2589  CB  ASP C  85      13.800   6.098   3.520  1.00 89.34           C  
ATOM   2590  O   ASP C  85      15.482   6.433   0.779  1.00 89.34           O  
ATOM   2591  CG  ASP C  85      15.227   6.009   4.033  1.00 89.34           C  
ATOM   2592  OD1 ASP C  85      15.686   4.896   4.368  1.00 89.34           O  
ATOM   2593  OD2 ASP C  85      15.897   7.062   4.106  1.00 89.34           O  
ATOM   2594  N   LEU C  86      13.580   5.566   0.276  1.00 91.60           N  
ATOM   2595  CA  LEU C  86      14.095   4.732  -0.805  1.00 91.60           C  
ATOM   2596  C   LEU C  86      14.373   5.567  -2.050  1.00 91.60           C  
ATOM   2597  CB  LEU C  86      13.105   3.612  -1.137  1.00 91.60           C  
ATOM   2598  O   LEU C  86      15.444   5.456  -2.651  1.00 91.60           O  
ATOM   2599  CG  LEU C  86      13.528   2.638  -2.237  1.00 91.60           C  
ATOM   2600  CD1 LEU C  86      14.818   1.925  -1.846  1.00 91.60           C  
ATOM   2601  CD2 LEU C  86      12.418   1.630  -2.515  1.00 91.60           C  
ATOM   2602  N   THR C  87      13.499   6.497  -2.349  1.00 93.40           N  
ATOM   2603  CA  THR C  87      13.577   7.174  -3.639  1.00 93.40           C  
ATOM   2604  C   THR C  87      13.993   8.631  -3.462  1.00 93.40           C  
ATOM   2605  CB  THR C  87      12.231   7.109  -4.386  1.00 93.40           C  
ATOM   2606  O   THR C  87      14.436   9.275  -4.415  1.00 93.40           O  
ATOM   2607  CG2 THR C  87      11.770   5.666  -4.564  1.00 93.40           C  
ATOM   2608  OG1 THR C  87      11.241   7.826  -3.638  1.00 93.40           O  
ATOM   2609  N   GLY C  88      13.799   9.102  -2.255  1.00 93.25           N  
ATOM   2610  CA  GLY C  88      14.062  10.509  -2.000  1.00 93.25           C  
ATOM   2611  C   GLY C  88      12.895  11.409  -2.362  1.00 93.25           C  
ATOM   2612  O   GLY C  88      12.939  12.618  -2.124  1.00 93.25           O  
ATOM   2613  N   ALA C  89      11.905  10.929  -3.027  1.00 93.48           N  
ATOM   2614  CA  ALA C  89      10.694  11.688  -3.328  1.00 93.48           C  
ATOM   2615  C   ALA C  89       9.918  12.011  -2.054  1.00 93.48           C  
ATOM   2616  CB  ALA C  89       9.811  10.915  -4.304  1.00 93.48           C  
ATOM   2617  O   ALA C  89      10.146  11.397  -1.009  1.00 93.48           O  
ATOM   2618  N   TYR C  90       9.064  13.060  -2.194  1.00 91.73           N  
ATOM   2619  CA  TYR C  90       8.193  13.306  -1.050  1.00 91.73           C  
ATOM   2620  C   TYR C  90       7.348  12.078  -0.733  1.00 91.73           C  
ATOM   2621  CB  TYR C  90       7.284  14.510  -1.316  1.00 91.73           C  
ATOM   2622  O   TYR C  90       6.991  11.313  -1.632  1.00 91.73           O  
ATOM   2623  CG  TYR C  90       8.020  15.828  -1.363  1.00 91.73           C  
ATOM   2624  CD1 TYR C  90       8.711  16.301  -0.250  1.00 91.73           C  
ATOM   2625  CD2 TYR C  90       8.025  16.601  -2.518  1.00 91.73           C  
ATOM   2626  CE1 TYR C  90       9.389  17.516  -0.287  1.00 91.73           C  
ATOM   2627  CE2 TYR C  90       8.699  17.817  -2.567  1.00 91.73           C  
ATOM   2628  OH  TYR C  90      10.047  19.467  -1.491  1.00 91.73           O  
ATOM   2629  CZ  TYR C  90       9.377  18.265  -1.449  1.00 91.73           C  
ATOM   2630  N   ASN C  91       7.096  11.902   0.659  1.00 89.68           N  
ATOM   2631  CA  ASN C  91       6.319  10.735   1.065  1.00 89.68           C  
ATOM   2632  C   ASN C  91       4.824  11.042   1.098  1.00 89.68           C  
ATOM   2633  CB  ASN C  91       6.787  10.227   2.430  1.00 89.68           C  
ATOM   2634  O   ASN C  91       4.417  12.188   0.904  1.00 89.68           O  
ATOM   2635  CG  ASN C  91       6.610  11.256   3.529  1.00 89.68           C  
ATOM   2636  ND2 ASN C  91       7.475  11.204   4.535  1.00 89.68           N  
ATOM   2637  OD1 ASN C  91       5.702  12.089   3.475  1.00 89.68           O  
ATOM   2638  N   ARG C  92       3.934  10.103   1.123  1.00 88.14           N  
ATOM   2639  CA  ARG C  92       2.478  10.198   1.069  1.00 88.14           C  
ATOM   2640  C   ARG C  92       1.958  11.208   2.087  1.00 88.14           C  
ATOM   2641  CB  ARG C  92       1.840   8.830   1.316  1.00 88.14           C  
ATOM   2642  O   ARG C  92       1.023  11.959   1.802  1.00 88.14           O  
ATOM   2643  CG  ARG C  92       0.321   8.838   1.256  1.00 88.14           C  
ATOM   2644  CD  ARG C  92      -0.260   7.448   1.472  1.00 88.14           C  
ATOM   2645  NE  ARG C  92      -1.719   7.459   1.418  1.00 88.14           N  
ATOM   2646  NH1 ARG C  92      -1.964   5.238   2.002  1.00 88.14           N  
ATOM   2647  NH2 ARG C  92      -3.812   6.530   1.592  1.00 88.14           N  
ATOM   2648  CZ  ARG C  92      -2.495   6.409   1.671  1.00 88.14           C  
ATOM   2649  N   ARG C  93       2.627  11.167   3.272  1.00 86.37           N  
ATOM   2650  CA  ARG C  93       2.171  12.060   4.333  1.00 86.37           C  
ATOM   2651  C   ARG C  93       2.283  13.520   3.907  1.00 86.37           C  
ATOM   2652  CB  ARG C  93       2.974  11.825   5.615  1.00 86.37           C  
ATOM   2653  O   ARG C  93       1.412  14.332   4.223  1.00 86.37           O  
ATOM   2654  CG  ARG C  93       2.675  10.499   6.295  1.00 86.37           C  
ATOM   2655  CD  ARG C  93       3.478  10.328   7.577  1.00 86.37           C  
ATOM   2656  NE  ARG C  93       3.221   9.036   8.206  1.00 86.37           N  
ATOM   2657  NH1 ARG C  93       4.891   9.243   9.790  1.00 86.37           N  
ATOM   2658  NH2 ARG C  93       3.581   7.363   9.737  1.00 86.37           N  
ATOM   2659  CZ  ARG C  93       3.898   8.550   9.243  1.00 86.37           C  
ATOM   2660  N   TYR C  94       3.302  13.817   3.203  1.00 87.37           N  
ATOM   2661  CA  TYR C  94       3.527  15.192   2.771  1.00 87.37           C  
ATOM   2662  C   TYR C  94       2.733  15.505   1.508  1.00 87.37           C  
ATOM   2663  CB  TYR C  94       5.018  15.442   2.525  1.00 87.37           C  
ATOM   2664  O   TYR C  94       2.443  16.669   1.222  1.00 87.37           O  
ATOM   2665  CG  TYR C  94       5.358  16.891   2.276  1.00 87.37           C  
ATOM   2666  CD1 TYR C  94       5.844  17.311   1.040  1.00 87.37           C  
ATOM   2667  CD2 TYR C  94       5.195  17.844   3.277  1.00 87.37           C  
ATOM   2668  CE1 TYR C  94       6.161  18.645   0.807  1.00 87.37           C  
ATOM   2669  CE2 TYR C  94       5.508  19.181   3.055  1.00 87.37           C  
ATOM   2670  OH  TYR C  94       6.301  20.893   1.593  1.00 87.37           O  
ATOM   2671  CZ  TYR C  94       5.989  19.571   1.819  1.00 87.37           C  
ATOM   2672  N   PHE C  95       2.405  14.549   0.733  1.00 87.31           N  
ATOM   2673  CA  PHE C  95       1.710  14.723  -0.537  1.00 87.31           C  
ATOM   2674  C   PHE C  95       0.414  15.501  -0.343  1.00 87.31           C  
ATOM   2675  CB  PHE C  95       1.416  13.365  -1.181  1.00 87.31           C  
ATOM   2676  O   PHE C  95       0.123  16.431  -1.099  1.00 87.31           O  
ATOM   2677  CG  PHE C  95       0.596  13.455  -2.440  1.00 87.31           C  
ATOM   2678  CD1 PHE C  95      -0.684  12.917  -2.492  1.00 87.31           C  
ATOM   2679  CD2 PHE C  95       1.106  14.078  -3.572  1.00 87.31           C  
ATOM   2680  CE1 PHE C  95      -1.445  12.999  -3.656  1.00 87.31           C  
ATOM   2681  CE2 PHE C  95       0.351  14.164  -4.738  1.00 87.31           C  
ATOM   2682  CZ  PHE C  95      -0.924  13.622  -4.779  1.00 87.31           C  
ATOM   2683  N   ALA C  96      -0.360  15.129   0.702  1.00 86.69           N  
ATOM   2684  CA  ALA C  96      -1.640  15.792   0.941  1.00 86.69           C  
ATOM   2685  C   ALA C  96      -1.445  17.283   1.200  1.00 86.69           C  
ATOM   2686  CB  ALA C  96      -2.365  15.141   2.116  1.00 86.69           C  
ATOM   2687  O   ALA C  96      -2.177  18.114   0.658  1.00 86.69           O  
ATOM   2688  N   THR C  97      -0.470  17.569   2.010  1.00 88.28           N  
ATOM   2689  CA  THR C  97      -0.166  18.959   2.328  1.00 88.28           C  
ATOM   2690  C   THR C  97       0.336  19.699   1.091  1.00 88.28           C  
ATOM   2691  CB  THR C  97       0.883  19.060   3.450  1.00 88.28           C  
ATOM   2692  O   THR C  97      -0.089  20.824   0.819  1.00 88.28           O  
ATOM   2693  CG2 THR C  97       1.209  20.515   3.770  1.00 88.28           C  
ATOM   2694  OG1 THR C  97       0.374  18.425   4.630  1.00 88.28           O  
ATOM   2695  N   MET C  98       1.128  18.996   0.381  1.00 86.84           N  
ATOM   2696  CA  MET C  98       1.706  19.570  -0.831  1.00 86.84           C  
ATOM   2697  C   MET C  98       0.621  19.889  -1.853  1.00 86.84           C  
ATOM   2698  CB  MET C  98       2.734  18.615  -1.440  1.00 86.84           C  
ATOM   2699  O   MET C  98       0.613  20.974  -2.438  1.00 86.84           O  
ATOM   2700  CG  MET C  98       3.387  19.144  -2.707  1.00 86.84           C  
ATOM   2701  SD  MET C  98       2.487  18.642  -4.225  1.00 86.84           S  
ATOM   2702  CE  MET C  98       2.712  16.844  -4.151  1.00 86.84           C  
ATOM   2703  N   LEU C  99      -0.204  18.996  -2.103  1.00 88.94           N  
ATOM   2704  CA  LEU C  99      -1.275  19.176  -3.078  1.00 88.94           C  
ATOM   2705  C   LEU C  99      -2.239  20.269  -2.630  1.00 88.94           C  
ATOM   2706  CB  LEU C  99      -2.034  17.864  -3.288  1.00 88.94           C  
ATOM   2707  O   LEU C  99      -2.654  21.105  -3.436  1.00 88.94           O  
ATOM   2708  CG  LEU C  99      -3.171  17.894  -4.310  1.00 88.94           C  
ATOM   2709  CD1 LEU C  99      -2.663  18.411  -5.652  1.00 88.94           C  
ATOM   2710  CD2 LEU C  99      -3.789  16.509  -4.465  1.00 88.94           C  
ATOM   2711  N   ARG C 100      -2.576  20.257  -1.313  1.00 88.61           N  
ATOM   2712  CA  ARG C 100      -3.454  21.294  -0.781  1.00 88.61           C  
ATOM   2713  C   ARG C 100      -2.849  22.679  -0.979  1.00 88.61           C  
ATOM   2714  CB  ARG C 100      -3.734  21.052   0.704  1.00 88.61           C  
ATOM   2715  O   ARG C 100      -3.539  23.609  -1.404  1.00 88.61           O  
ATOM   2716  CG  ARG C 100      -4.851  21.914   1.269  1.00 88.61           C  
ATOM   2717  CD  ARG C 100      -5.061  21.662   2.756  1.00 88.61           C  
ATOM   2718  NE  ARG C 100      -5.458  20.281   3.018  1.00 88.61           N  
ATOM   2719  NH1 ARG C 100      -4.826  20.303   5.239  1.00 88.61           N  
ATOM   2720  NH2 ARG C 100      -5.731  18.409   4.319  1.00 88.61           N  
ATOM   2721  CZ  ARG C 100      -5.337  19.667   4.191  1.00 88.61           C  
ATOM   2722  N   ASP C 101      -1.630  22.817  -0.688  1.00 89.06           N  
ATOM   2723  CA  ASP C 101      -0.927  24.088  -0.831  1.00 89.06           C  
ATOM   2724  C   ASP C 101      -0.866  24.521  -2.294  1.00 89.06           C  
ATOM   2725  CB  ASP C 101       0.486  23.987  -0.253  1.00 89.06           C  
ATOM   2726  O   ASP C 101      -1.064  25.696  -2.608  1.00 89.06           O  
ATOM   2727  CG  ASP C 101       0.502  23.911   1.264  1.00 89.06           C  
ATOM   2728  OD1 ASP C 101       1.554  23.568   1.846  1.00 89.06           O  
ATOM   2729  OD2 ASP C 101      -0.547  24.194   1.882  1.00 89.06           O  
ATOM   2730  N   ALA C 102      -0.554  23.520  -3.140  1.00 89.32           N  
ATOM   2731  CA  ALA C 102      -0.484  23.815  -4.569  1.00 89.32           C  
ATOM   2732  C   ALA C 102      -1.832  24.299  -5.096  1.00 89.32           C  
ATOM   2733  CB  ALA C 102      -0.025  22.583  -5.345  1.00 89.32           C  
ATOM   2734  O   ALA C 102      -1.893  25.235  -5.896  1.00 89.32           O  
ATOM   2735  N   LEU C 103      -2.896  23.690  -4.627  1.00 88.36           N  
ATOM   2736  CA  LEU C 103      -4.240  24.055  -5.062  1.00 88.36           C  
ATOM   2737  C   LEU C 103      -4.631  25.428  -4.525  1.00 88.36           C  
ATOM   2738  CB  LEU C 103      -5.256  23.006  -4.602  1.00 88.36           C  
ATOM   2739  O   LEU C 103      -5.300  26.201  -5.215  1.00 88.36           O  
ATOM   2740  CG  LEU C 103      -5.227  21.666  -5.338  1.00 88.36           C  
ATOM   2741  CD1 LEU C 103      -6.079  20.638  -4.602  1.00 88.36           C  
ATOM   2742  CD2 LEU C 103      -5.707  21.834  -6.776  1.00 88.36           C  
ATOM   2743  N   ARG C 104      -4.152  25.724  -3.335  1.00 85.65           N  
ATOM   2744  CA  ARG C 104      -4.444  27.009  -2.708  1.00 85.65           C  
ATOM   2745  C   ARG C 104      -3.666  28.135  -3.380  1.00 85.65           C  
ATOM   2746  CB  ARG C 104      -4.117  26.965  -1.214  1.00 85.65           C  
ATOM   2747  O   ARG C 104      -4.188  29.238  -3.556  1.00 85.65           O  
ATOM   2748  CG  ARG C 104      -5.201  26.320  -0.365  1.00 85.65           C  
ATOM   2749  CD  ARG C 104      -4.872  26.392   1.120  1.00 85.65           C  
ATOM   2750  NE  ARG C 104      -5.803  25.600   1.918  1.00 85.65           N  
ATOM   2751  NH1 ARG C 104      -4.828  26.117   3.947  1.00 85.65           N  
ATOM   2752  NH2 ARG C 104      -6.659  24.740   3.868  1.00 85.65           N  
ATOM   2753  CZ  ARG C 104      -5.761  25.487   3.242  1.00 85.65           C  
ATOM   2754  N   GLU C 105      -2.467  27.827  -3.741  1.00 79.72           N  
ATOM   2755  CA  GLU C 105      -1.570  28.841  -4.287  1.00 79.72           C  
ATOM   2756  C   GLU C 105      -1.860  29.097  -5.764  1.00 79.72           C  
ATOM   2757  CB  GLU C 105      -0.109  28.422  -4.103  1.00 79.72           C  
ATOM   2758  O   GLU C 105      -1.432  30.111  -6.319  1.00 79.72           O  
ATOM   2759  CG  GLU C 105       0.368  28.473  -2.659  1.00 79.72           C  
ATOM   2760  CD  GLU C 105       1.825  28.073  -2.494  1.00 79.72           C  
ATOM   2761  OE1 GLU C 105       2.344  28.125  -1.356  1.00 79.72           O  
ATOM   2762  OE2 GLU C 105       2.454  27.705  -3.512  1.00 79.72           O  
ATOM   2763  N   ARG C 106      -2.628  28.204  -6.272  1.00 68.77           N  
ATOM   2764  CA  ARG C 106      -2.946  28.356  -7.689  1.00 68.77           C  
ATOM   2765  C   ARG C 106      -3.763  29.620  -7.934  1.00 68.77           C  
ATOM   2766  CB  ARG C 106      -3.706  27.132  -8.204  1.00 68.77           C  
ATOM   2767  O   ARG C 106      -4.064  29.958  -9.081  1.00 68.77           O  
ATOM   2768  CG  ARG C 106      -2.856  26.185  -9.037  1.00 68.77           C  
ATOM   2769  CD  ARG C 106      -3.687  25.057  -9.632  1.00 68.77           C  
ATOM   2770  NE  ARG C 106      -3.951  25.271 -11.052  1.00 68.77           N  
ATOM   2771  NH1 ARG C 106      -4.575  23.088 -11.478  1.00 68.77           N  
ATOM   2772  NH2 ARG C 106      -4.575  24.636 -13.168  1.00 68.77           N  
ATOM   2773  CZ  ARG C 106      -4.366  24.331 -11.896  1.00 68.77           C  
ATOM   2774  N   VAL C 107      -3.839  30.367  -7.047  1.00 56.82           N  
ATOM   2775  CA  VAL C 107      -4.544  31.642  -7.129  1.00 56.82           C  
ATOM   2776  C   VAL C 107      -3.780  32.597  -8.043  1.00 56.82           C  
ATOM   2777  CB  VAL C 107      -4.734  32.276  -5.733  1.00 56.82           C  
ATOM   2778  O   VAL C 107      -4.384  33.418  -8.737  1.00 56.82           O  
ATOM   2779  CG1 VAL C 107      -5.632  33.509  -5.818  1.00 56.82           C  
ATOM   2780  CG2 VAL C 107      -5.314  31.254  -4.758  1.00 56.82           C  
ATOM   2781  N   ARG C 108      -2.760  32.179  -8.418  1.00 59.01           N  
ATOM   2782  CA  ARG C 108      -2.021  33.162  -9.203  1.00 59.01           C  
ATOM   2783  C   ARG C 108      -1.996  32.779 -10.678  1.00 59.01           C  
ATOM   2784  CB  ARG C 108      -0.591  33.307  -8.675  1.00 59.01           C  
ATOM   2785  O   ARG C 108      -1.434  33.502 -11.504  1.00 59.01           O  
ATOM   2786  CG  ARG C 108      -0.493  34.070  -7.364  1.00 59.01           C  
ATOM   2787  CD  ARG C 108       0.954  34.319  -6.963  1.00 59.01           C  
ATOM   2788  NE  ARG C 108       1.046  35.065  -5.711  1.00 59.01           N  
ATOM   2789  NH1 ARG C 108       3.340  34.862  -5.519  1.00 59.01           N  
ATOM   2790  NH2 ARG C 108       2.147  35.996  -3.923  1.00 59.01           N  
ATOM   2791  CZ  ARG C 108       2.177  35.306  -5.054  1.00 59.01           C  
ATOM   2792  N   GLY C 109      -2.734  31.917 -10.929  1.00 64.16           N  
ATOM   2793  CA  GLY C 109      -3.133  32.036 -12.322  1.00 64.16           C  
ATOM   2794  C   GLY C 109      -2.501  30.985 -13.216  1.00 64.16           C  
ATOM   2795  O   GLY C 109      -2.747  30.960 -14.423  1.00 64.16           O  
ATOM   2796  N   GLY C 110      -1.976  30.033 -12.681  1.00 80.76           N  
ATOM   2797  CA  GLY C 110      -1.512  29.091 -13.688  1.00 80.76           C  
ATOM   2798  C   GLY C 110      -2.149  27.720 -13.561  1.00 80.76           C  
ATOM   2799  O   GLY C 110      -2.742  27.398 -12.530  1.00 80.76           O  
ATOM   2800  N   GLY C 111      -2.499  27.017 -14.549  1.00 91.28           N  
ATOM   2801  CA  GLY C 111      -2.997  25.651 -14.582  1.00 91.28           C  
ATOM   2802  C   GLY C 111      -2.121  24.678 -13.815  1.00 91.28           C  
ATOM   2803  O   GLY C 111      -0.918  24.902 -13.666  1.00 91.28           O  
ATOM   2804  N   LEU C 112      -2.726  23.740 -13.165  1.00 92.84           N  
ATOM   2805  CA  LEU C 112      -2.048  22.701 -12.398  1.00 92.84           C  
ATOM   2806  C   LEU C 112      -2.499  21.314 -12.844  1.00 92.84           C  
ATOM   2807  CB  LEU C 112      -2.312  22.879 -10.901  1.00 92.84           C  
ATOM   2808  O   LEU C 112      -3.648  21.132 -13.253  1.00 92.84           O  
ATOM   2809  CG  LEU C 112      -1.510  21.980  -9.959  1.00 92.84           C  
ATOM   2810  CD1 LEU C 112      -0.072  22.475  -9.851  1.00 92.84           C  
ATOM   2811  CD2 LEU C 112      -2.167  21.925  -8.584  1.00 92.84           C  
ATOM   2812  N   ALA C 113      -1.596  20.493 -12.905  1.00 95.13           N  
ATOM   2813  CA  ALA C 113      -1.960  19.103 -13.170  1.00 95.13           C  
ATOM   2814  C   ALA C 113      -1.483  18.188 -12.046  1.00 95.13           C  
ATOM   2815  CB  ALA C 113      -1.380  18.646 -14.506  1.00 95.13           C  
ATOM   2816  O   ALA C 113      -0.342  18.297 -11.589  1.00 95.13           O  
ATOM   2817  N   LEU C 114      -2.400  17.416 -11.524  1.00 95.01           N  
ATOM   2818  CA  LEU C 114      -2.036  16.297 -10.662  1.00 95.01           C  
ATOM   2819  C   LEU C 114      -1.888  15.013 -11.471  1.00 95.01           C  
ATOM   2820  CB  LEU C 114      -3.084  16.103  -9.563  1.00 95.01           C  
ATOM   2821  O   LEU C 114      -2.815  14.609 -12.178  1.00 95.01           O  
ATOM   2822  CG  LEU C 114      -2.876  14.909  -8.630  1.00 95.01           C  
ATOM   2823  CD1 LEU C 114      -1.588  15.077  -7.832  1.00 95.01           C  
ATOM   2824  CD2 LEU C 114      -4.072  14.744  -7.698  1.00 95.01           C  
ATOM   2825  N   CYS C 115      -0.738  14.467 -11.377  1.00 95.10           N  
ATOM   2826  CA  CYS C 115      -0.450  13.227 -12.090  1.00 95.10           C  
ATOM   2827  C   CYS C 115      -0.218  12.079 -11.115  1.00 95.10           C  
ATOM   2828  CB  CYS C 115       0.773  13.399 -12.990  1.00 95.10           C  
ATOM   2829  O   CYS C 115       0.627  12.176 -10.224  1.00 95.10           O  
ATOM   2830  SG  CYS C 115       1.195  11.918 -13.935  1.00 95.10           S  
ATOM   2831  N   LEU C 116      -1.036  11.042 -11.250  1.00 95.35           N  
ATOM   2832  CA  LEU C 116      -0.808   9.773 -10.569  1.00 95.35           C  
ATOM   2833  C   LEU C 116      -0.289   8.719 -11.542  1.00 95.35           C  
ATOM   2834  CB  LEU C 116      -2.097   9.281  -9.906  1.00 95.35           C  
ATOM   2835  O   LEU C 116      -0.823   8.567 -12.643  1.00 95.35           O  
ATOM   2836  CG  LEU C 116      -2.762  10.243  -8.920  1.00 95.35           C  
ATOM   2837  CD1 LEU C 116      -4.025   9.616  -8.338  1.00 95.35           C  
ATOM   2838  CD2 LEU C 116      -1.790  10.628  -7.811  1.00 95.35           C  
ATOM   2839  N   PHE C 117       0.802   8.004 -11.171  1.00 96.21           N  
ATOM   2840  CA  PHE C 117       1.231   6.944 -12.075  1.00 96.21           C  
ATOM   2841  C   PHE C 117       1.784   5.757 -11.295  1.00 96.21           C  
ATOM   2842  CB  PHE C 117       2.288   7.466 -13.054  1.00 96.21           C  
ATOM   2843  O   PHE C 117       2.311   5.923 -10.193  1.00 96.21           O  
ATOM   2844  CG  PHE C 117       3.546   7.952 -12.387  1.00 96.21           C  
ATOM   2845  CD1 PHE C 117       3.660   9.270 -11.963  1.00 96.21           C  
ATOM   2846  CD2 PHE C 117       4.616   7.090 -12.183  1.00 96.21           C  
ATOM   2847  CE1 PHE C 117       4.823   9.723 -11.345  1.00 96.21           C  
ATOM   2848  CE2 PHE C 117       5.781   7.535 -11.566  1.00 96.21           C  
ATOM   2849  CZ  PHE C 117       5.883   8.852 -11.149  1.00 96.21           C  
ATOM   2850  N   ASP C 118       1.578   4.571 -11.827  1.00 94.22           N  
ATOM   2851  CA  ASP C 118       2.021   3.295 -11.273  1.00 94.22           C  
ATOM   2852  C   ASP C 118       2.992   2.593 -12.220  1.00 94.22           C  
ATOM   2853  CB  ASP C 118       0.822   2.390 -10.984  1.00 94.22           C  
ATOM   2854  O   ASP C 118       2.774   2.566 -13.433  1.00 94.22           O  
ATOM   2855  CG  ASP C 118      -0.022   2.877  -9.819  1.00 94.22           C  
ATOM   2856  OD1 ASP C 118      -0.976   3.654 -10.040  1.00 94.22           O  
ATOM   2857  OD2 ASP C 118       0.273   2.483  -8.670  1.00 94.22           O  
ATOM   2858  N   ILE C 119       4.090   1.995 -11.596  1.00 95.03           N  
ATOM   2859  CA  ILE C 119       4.898   1.076 -12.391  1.00 95.03           C  
ATOM   2860  C   ILE C 119       4.069  -0.154 -12.758  1.00 95.03           C  
ATOM   2861  CB  ILE C 119       6.179   0.653 -11.638  1.00 95.03           C  
ATOM   2862  O   ILE C 119       3.455  -0.778 -11.890  1.00 95.03           O  
ATOM   2863  CG1 ILE C 119       7.006   1.887 -11.258  1.00 95.03           C  
ATOM   2864  CG2 ILE C 119       7.005  -0.321 -12.483  1.00 95.03           C  
ATOM   2865  CD1 ILE C 119       8.214   1.577 -10.384  1.00 95.03           C  
ATOM   2866  N   ASP C 120       4.070  -0.424 -14.005  1.00 93.95           N  
ATOM   2867  CA  ASP C 120       3.234  -1.529 -14.464  1.00 93.95           C  
ATOM   2868  C   ASP C 120       3.820  -2.874 -14.039  1.00 93.95           C  
ATOM   2869  CB  ASP C 120       3.071  -1.484 -15.984  1.00 93.95           C  
ATOM   2870  O   ASP C 120       5.026  -3.097 -14.156  1.00 93.95           O  
ATOM   2871  CG  ASP C 120       2.320  -0.254 -16.463  1.00 93.95           C  
ATOM   2872  OD1 ASP C 120       2.553   0.197 -17.606  1.00 93.95           O  
ATOM   2873  OD2 ASP C 120       1.490   0.271 -15.691  1.00 93.95           O  
ATOM   2874  N   ASN C 121       2.945  -3.735 -13.514  1.00 92.57           N  
ATOM   2875  CA  ASN C 121       3.265  -5.115 -13.163  1.00 92.57           C  
ATOM   2876  C   ASN C 121       4.398  -5.186 -12.142  1.00 92.57           C  
ATOM   2877  CB  ASN C 121       3.628  -5.917 -14.414  1.00 92.57           C  
ATOM   2878  O   ASN C 121       5.256  -6.066 -12.221  1.00 92.57           O  
ATOM   2879  CG  ASN C 121       2.514  -5.930 -15.442  1.00 92.57           C  
ATOM   2880  ND2 ASN C 121       2.868  -5.712 -16.703  1.00 92.57           N  
ATOM   2881  OD1 ASN C 121       1.344  -6.133 -15.106  1.00 92.57           O  
ATOM   2882  N   PHE C 122       4.384  -4.311 -11.309  1.00 92.10           N  
ATOM   2883  CA  PHE C 122       5.458  -4.190 -10.330  1.00 92.10           C  
ATOM   2884  C   PHE C 122       5.528  -5.431  -9.448  1.00 92.10           C  
ATOM   2885  CB  PHE C 122       5.259  -2.942  -9.464  1.00 92.10           C  
ATOM   2886  O   PHE C 122       6.618  -5.924  -9.147  1.00 92.10           O  
ATOM   2887  CG  PHE C 122       6.402  -2.667  -8.525  1.00 92.10           C  
ATOM   2888  CD1 PHE C 122       6.251  -2.841  -7.154  1.00 92.10           C  
ATOM   2889  CD2 PHE C 122       7.628  -2.233  -9.012  1.00 92.10           C  
ATOM   2890  CE1 PHE C 122       7.307  -2.587  -6.283  1.00 92.10           C  
ATOM   2891  CE2 PHE C 122       8.688  -1.977  -8.147  1.00 92.10           C  
ATOM   2892  CZ  PHE C 122       8.525  -2.154  -6.783  1.00 92.10           C  
ATOM   2893  N   LYS C 123       4.364  -5.822  -9.049  1.00 92.01           N  
ATOM   2894  CA  LYS C 123       4.331  -7.010  -8.200  1.00 92.01           C  
ATOM   2895  C   LYS C 123       4.954  -8.209  -8.910  1.00 92.01           C  
ATOM   2896  CB  LYS C 123       2.895  -7.334  -7.785  1.00 92.01           C  
ATOM   2897  O   LYS C 123       5.700  -8.979  -8.300  1.00 92.01           O  
ATOM   2898  CG  LYS C 123       2.790  -8.388  -6.693  1.00 92.01           C  
ATOM   2899  CD  LYS C 123       1.355  -8.550  -6.209  1.00 92.01           C  
ATOM   2900  CE  LYS C 123       1.233  -9.664  -5.178  1.00 92.01           C  
ATOM   2901  NZ  LYS C 123      -0.147  -9.747  -4.613  1.00 92.01           N  
ATOM   2902  N   THR C 124       4.634  -8.417 -10.109  1.00 91.00           N  
ATOM   2903  CA  THR C 124       5.210  -9.489 -10.914  1.00 91.00           C  
ATOM   2904  C   THR C 124       6.725  -9.338 -11.011  1.00 91.00           C  
ATOM   2905  CB  THR C 124       4.602  -9.512 -12.329  1.00 91.00           C  
ATOM   2906  O   THR C 124       7.460 -10.324 -10.914  1.00 91.00           O  
ATOM   2907  CG2 THR C 124       5.187 -10.650 -13.160  1.00 91.00           C  
ATOM   2908  OG1 THR C 124       3.183  -9.687 -12.231  1.00 91.00           O  
ATOM   2909  N   ILE C 125       7.166  -8.142 -11.120  1.00 91.32           N  
ATOM   2910  CA  ILE C 125       8.597  -7.864 -11.174  1.00 91.32           C  
ATOM   2911  C   ILE C 125       9.258  -8.305  -9.870  1.00 91.32           C  
ATOM   2912  CB  ILE C 125       8.873  -6.367 -11.435  1.00 91.32           C  
ATOM   2913  O   ILE C 125      10.289  -8.981  -9.887  1.00 91.32           O  
ATOM   2914  CG1 ILE C 125       8.453  -5.986 -12.859  1.00 91.32           C  
ATOM   2915  CG2 ILE C 125      10.349  -6.039 -11.193  1.00 91.32           C  
ATOM   2916  CD1 ILE C 125       8.420  -4.486 -13.115  1.00 91.32           C  
ATOM   2917  N   ASN C 126       8.703  -7.924  -8.808  1.00 90.11           N  
ATOM   2918  CA  ASN C 126       9.264  -8.301  -7.515  1.00 90.11           C  
ATOM   2919  C   ASN C 126       9.274  -9.816  -7.329  1.00 90.11           C  
ATOM   2920  CB  ASN C 126       8.488  -7.632  -6.378  1.00 90.11           C  
ATOM   2921  O   ASN C 126      10.258 -10.380  -6.848  1.00 90.11           O  
ATOM   2922  CG  ASN C 126       8.838  -6.166  -6.216  1.00 90.11           C  
ATOM   2923  ND2 ASN C 126       7.950  -5.411  -5.581  1.00 90.11           N  
ATOM   2924  OD1 ASN C 126       9.898  -5.716  -6.659  1.00 90.11           O  
ATOM   2925  N   ASP C 127       8.211 -10.476  -7.737  1.00 91.04           N  
ATOM   2926  CA  ASP C 127       8.076 -11.919  -7.565  1.00 91.04           C  
ATOM   2927  C   ASP C 127       9.094 -12.672  -8.417  1.00 91.04           C  
ATOM   2928  CB  ASP C 127       6.657 -12.371  -7.918  1.00 91.04           C  
ATOM   2929  O   ASP C 127       9.672 -13.666  -7.971  1.00 91.04           O  
ATOM   2930  CG  ASP C 127       5.624 -11.938  -6.893  1.00 91.04           C  
ATOM   2931  OD1 ASP C 127       4.410 -12.002  -7.185  1.00 91.04           O  
ATOM   2932  OD2 ASP C 127       6.027 -11.525  -5.784  1.00 91.04           O  
ATOM   2933  N   ARG C 128       9.404 -12.088  -9.555  1.00 90.51           N  
ATOM   2934  CA  ARG C 128      10.256 -12.785 -10.512  1.00 90.51           C  
ATOM   2935  C   ARG C 128      11.720 -12.404 -10.322  1.00 90.51           C  
ATOM   2936  CB  ARG C 128       9.817 -12.479 -11.946  1.00 90.51           C  
ATOM   2937  O   ARG C 128      12.611 -13.241 -10.480  1.00 90.51           O  
ATOM   2938  CG  ARG C 128       8.538 -13.188 -12.362  1.00 90.51           C  
ATOM   2939  CD  ARG C 128       8.238 -12.988 -13.842  1.00 90.51           C  
ATOM   2940  NE  ARG C 128       6.961 -13.586 -14.218  1.00 90.51           N  
ATOM   2941  NH1 ARG C 128       7.183 -13.142 -16.475  1.00 90.51           N  
ATOM   2942  NH2 ARG C 128       5.313 -14.212 -15.691  1.00 90.51           N  
ATOM   2943  CZ  ARG C 128       6.488 -13.645 -15.461  1.00 90.51           C  
ATOM   2944  N   HIS C 129      11.929 -11.170  -9.890  1.00 88.38           N  
ATOM   2945  CA  HIS C 129      13.306 -10.690  -9.922  1.00 88.38           C  
ATOM   2946  C   HIS C 129      13.786 -10.299  -8.528  1.00 88.38           C  
ATOM   2947  CB  HIS C 129      13.438  -9.501 -10.875  1.00 88.38           C  
ATOM   2948  O   HIS C 129      14.946  -9.924  -8.348  1.00 88.38           O  
ATOM   2949  CG  HIS C 129      13.058  -9.818 -12.286  1.00 88.38           C  
ATOM   2950  CD2 HIS C 129      11.972  -9.466 -13.014  1.00 88.38           C  
ATOM   2951  ND1 HIS C 129      13.843 -10.592 -13.112  1.00 88.38           N  
ATOM   2952  CE1 HIS C 129      13.255 -10.702 -14.292  1.00 88.38           C  
ATOM   2953  NE2 HIS C 129      12.118 -10.028 -14.259  1.00 88.38           N  
ATOM   2954  N   GLY C 130      12.839 -10.329  -7.602  1.00 90.28           N  
ATOM   2955  CA  GLY C 130      13.196 -10.004  -6.230  1.00 90.28           C  
ATOM   2956  C   GLY C 130      12.972  -8.543  -5.886  1.00 90.28           C  
ATOM   2957  O   GLY C 130      12.891  -7.695  -6.778  1.00 90.28           O  
ATOM   2958  N   HIS C 131      12.910  -8.264  -4.594  1.00 87.48           N  
ATOM   2959  CA  HIS C 131      12.621  -6.918  -4.112  1.00 87.48           C  
ATOM   2960  C   HIS C 131      13.802  -5.983  -4.351  1.00 87.48           C  
ATOM   2961  CB  HIS C 131      12.266  -6.946  -2.624  1.00 87.48           C  
ATOM   2962  O   HIS C 131      13.619  -4.773  -4.505  1.00 87.48           O  
ATOM   2963  CG  HIS C 131      10.923  -7.539  -2.339  1.00 87.48           C  
ATOM   2964  CD2 HIS C 131      10.573  -8.714  -1.765  1.00 87.48           C  
ATOM   2965  ND1 HIS C 131       9.744  -6.900  -2.660  1.00 87.48           N  
ATOM   2966  CE1 HIS C 131       8.725  -7.659  -2.293  1.00 87.48           C  
ATOM   2967  NE2 HIS C 131       9.201  -8.766  -1.748  1.00 87.48           N  
ATOM   2968  N   PHE C 132      14.979  -6.595  -4.449  1.00 89.85           N  
ATOM   2969  CA  PHE C 132      16.127  -5.749  -4.753  1.00 89.85           C  
ATOM   2970  C   PHE C 132      15.975  -5.102  -6.125  1.00 89.85           C  
ATOM   2971  CB  PHE C 132      17.425  -6.560  -4.697  1.00 89.85           C  
ATOM   2972  O   PHE C 132      16.247  -3.911  -6.290  1.00 89.85           O  
ATOM   2973  CG  PHE C 132      18.667  -5.732  -4.889  1.00 89.85           C  
ATOM   2974  CD1 PHE C 132      19.289  -5.665  -6.129  1.00 89.85           C  
ATOM   2975  CD2 PHE C 132      19.213  -5.022  -3.828  1.00 89.85           C  
ATOM   2976  CE1 PHE C 132      20.439  -4.899  -6.310  1.00 89.85           C  
ATOM   2977  CE2 PHE C 132      20.362  -4.255  -4.001  1.00 89.85           C  
ATOM   2978  CZ  PHE C 132      20.974  -4.196  -5.242  1.00 89.85           C  
ATOM   2979  N   ALA C 133      15.594  -5.944  -7.029  1.00 91.69           N  
ATOM   2980  CA  ALA C 133      15.327  -5.421  -8.366  1.00 91.69           C  
ATOM   2981  C   ALA C 133      14.196  -4.397  -8.339  1.00 91.69           C  
ATOM   2982  CB  ALA C 133      14.986  -6.560  -9.325  1.00 91.69           C  
ATOM   2983  O   ALA C 133      14.257  -3.377  -9.030  1.00 91.69           O  
ATOM   2984  N   GLY C 134      13.135  -4.693  -7.558  1.00 90.64           N  
ATOM   2985  CA  GLY C 134      12.032  -3.758  -7.399  1.00 90.64           C  
ATOM   2986  C   GLY C 134      12.463  -2.418  -6.834  1.00 90.64           C  
ATOM   2987  O   GLY C 134      12.062  -1.368  -7.340  1.00 90.64           O  
ATOM   2988  N   ASP C 135      13.282  -2.453  -5.790  1.00 92.69           N  
ATOM   2989  CA  ASP C 135      13.786  -1.228  -5.178  1.00 92.69           C  
ATOM   2990  C   ASP C 135      14.627  -0.425  -6.168  1.00 92.69           C  
ATOM   2991  CB  ASP C 135      14.609  -1.551  -3.930  1.00 92.69           C  
ATOM   2992  O   ASP C 135      14.533   0.803  -6.218  1.00 92.69           O  
ATOM   2993  CG  ASP C 135      13.751  -1.919  -2.732  1.00 92.69           C  
ATOM   2994  OD1 ASP C 135      14.305  -2.267  -1.668  1.00 92.69           O  
ATOM   2995  OD2 ASP C 135      12.508  -1.864  -2.856  1.00 92.69           O  
ATOM   2996  N   TYR C 136      15.438  -1.195  -6.889  1.00 93.44           N  
ATOM   2997  CA  TYR C 136      16.246  -0.552  -7.920  1.00 93.44           C  
ATOM   2998  C   TYR C 136      15.366   0.182  -8.925  1.00 93.44           C  
ATOM   2999  CB  TYR C 136      17.115  -1.585  -8.644  1.00 93.44           C  
ATOM   3000  O   TYR C 136      15.640   1.332  -9.275  1.00 93.44           O  
ATOM   3001  CG  TYR C 136      17.876  -1.022  -9.820  1.00 93.44           C  
ATOM   3002  CD1 TYR C 136      17.416  -1.200 -11.122  1.00 93.44           C  
ATOM   3003  CD2 TYR C 136      19.056  -0.311  -9.630  1.00 93.44           C  
ATOM   3004  CE1 TYR C 136      18.114  -0.684 -12.209  1.00 93.44           C  
ATOM   3005  CE2 TYR C 136      19.763   0.209 -10.709  1.00 93.44           C  
ATOM   3006  OH  TYR C 136      19.981   0.531 -13.064  1.00 93.44           O  
ATOM   3007  CZ  TYR C 136      19.285   0.018 -11.993  1.00 93.44           C  
ATOM   3008  N   LEU C 137      14.354  -0.444  -9.303  1.00 93.78           N  
ATOM   3009  CA  LEU C 137      13.444   0.142 -10.282  1.00 93.78           C  
ATOM   3010  C   LEU C 137      12.759   1.380  -9.715  1.00 93.78           C  
ATOM   3011  CB  LEU C 137      12.394  -0.883 -10.718  1.00 93.78           C  
ATOM   3012  O   LEU C 137      12.621   2.391 -10.408  1.00 93.78           O  
ATOM   3013  CG  LEU C 137      11.447  -0.449 -11.838  1.00 93.78           C  
ATOM   3014  CD1 LEU C 137      12.240  -0.067 -13.084  1.00 93.78           C  
ATOM   3015  CD2 LEU C 137      10.447  -1.556 -12.153  1.00 93.78           C  
ATOM   3016  N   LEU C 138      12.288   1.307  -8.519  1.00 94.10           N  
ATOM   3017  CA  LEU C 138      11.647   2.449  -7.876  1.00 94.10           C  
ATOM   3018  C   LEU C 138      12.570   3.663  -7.880  1.00 94.10           C  
ATOM   3019  CB  LEU C 138      11.249   2.101  -6.439  1.00 94.10           C  
ATOM   3020  O   LEU C 138      12.132   4.780  -8.166  1.00 94.10           O  
ATOM   3021  CG  LEU C 138      10.042   1.177  -6.275  1.00 94.10           C  
ATOM   3022  CD1 LEU C 138       9.944   0.683  -4.835  1.00 94.10           C  
ATOM   3023  CD2 LEU C 138       8.760   1.891  -6.689  1.00 94.10           C  
ATOM   3024  N   ARG C 139      13.829   3.483  -7.559  1.00 94.94           N  
ATOM   3025  CA  ARG C 139      14.806   4.567  -7.543  1.00 94.94           C  
ATOM   3026  C   ARG C 139      15.011   5.141  -8.941  1.00 94.94           C  
ATOM   3027  CB  ARG C 139      16.141   4.080  -6.976  1.00 94.94           C  
ATOM   3028  O   ARG C 139      15.069   6.360  -9.115  1.00 94.94           O  
ATOM   3029  CG  ARG C 139      16.107   3.789  -5.484  1.00 94.94           C  
ATOM   3030  CD  ARG C 139      17.476   3.383  -4.957  1.00 94.94           C  
ATOM   3031  NE  ARG C 139      17.388   2.795  -3.623  1.00 94.94           N  
ATOM   3032  NH1 ARG C 139      17.607   4.802  -2.499  1.00 94.94           N  
ATOM   3033  NH2 ARG C 139      17.361   2.847  -1.327  1.00 94.94           N  
ATOM   3034  CZ  ARG C 139      17.452   3.483  -2.486  1.00 94.94           C  
ATOM   3035  N   ARG C 140      15.094   4.236  -9.930  1.00 96.02           N  
ATOM   3036  CA  ARG C 140      15.330   4.660 -11.307  1.00 96.02           C  
ATOM   3037  C   ARG C 140      14.133   5.430 -11.855  1.00 96.02           C  
ATOM   3038  CB  ARG C 140      15.630   3.454 -12.198  1.00 96.02           C  
ATOM   3039  O   ARG C 140      14.300   6.422 -12.567  1.00 96.02           O  
ATOM   3040  CG  ARG C 140      16.935   2.750 -11.864  1.00 96.02           C  
ATOM   3041  CD  ARG C 140      18.144   3.596 -12.238  1.00 96.02           C  
ATOM   3042  NE  ARG C 140      18.152   3.924 -13.661  1.00 96.02           N  
ATOM   3043  NH1 ARG C 140      20.452   3.853 -13.875  1.00 96.02           N  
ATOM   3044  NH2 ARG C 140      19.141   4.340 -15.692  1.00 96.02           N  
ATOM   3045  CZ  ARG C 140      19.248   4.038 -14.406  1.00 96.02           C  
ATOM   3046  N   VAL C 141      12.960   4.930 -11.501  1.00 95.57           N  
ATOM   3047  CA  VAL C 141      11.750   5.611 -11.947  1.00 95.57           C  
ATOM   3048  C   VAL C 141      11.686   7.007 -11.334  1.00 95.57           C  
ATOM   3049  CB  VAL C 141      10.480   4.809 -11.582  1.00 95.57           C  
ATOM   3050  O   VAL C 141      11.344   7.977 -12.016  1.00 95.57           O  
ATOM   3051  CG1 VAL C 141       9.227   5.656 -11.796  1.00 95.57           C  
ATOM   3052  CG2 VAL C 141      10.407   3.523 -12.403  1.00 95.57           C  
ATOM   3053  N   ALA C 142      11.952   7.127 -10.044  1.00 95.23           N  
ATOM   3054  CA  ALA C 142      11.960   8.426  -9.376  1.00 95.23           C  
ATOM   3055  C   ALA C 142      12.980   9.364 -10.014  1.00 95.23           C  
ATOM   3056  CB  ALA C 142      12.254   8.257  -7.888  1.00 95.23           C  
ATOM   3057  O   ALA C 142      12.686  10.537 -10.257  1.00 95.23           O  
ATOM   3058  N   LEU C 143      14.148   8.853 -10.312  1.00 95.55           N  
ATOM   3059  CA  LEU C 143      15.207   9.646 -10.927  1.00 95.55           C  
ATOM   3060  C   LEU C 143      14.803  10.100 -12.326  1.00 95.55           C  
ATOM   3061  CB  LEU C 143      16.508   8.843 -10.995  1.00 95.55           C  
ATOM   3062  O   LEU C 143      14.990  11.265 -12.684  1.00 95.55           O  
ATOM   3063  CG  LEU C 143      17.722   9.566 -11.580  1.00 95.55           C  
ATOM   3064  CD1 LEU C 143      18.095  10.763 -10.712  1.00 95.55           C  
ATOM   3065  CD2 LEU C 143      18.901   8.609 -11.715  1.00 95.55           C  
ATOM   3066  N   ALA C 144      14.279   9.170 -13.085  1.00 95.97           N  
ATOM   3067  CA  ALA C 144      13.834   9.482 -14.441  1.00 95.97           C  
ATOM   3068  C   ALA C 144      12.760  10.565 -14.430  1.00 95.97           C  
ATOM   3069  CB  ALA C 144      13.311   8.225 -15.132  1.00 95.97           C  
ATOM   3070  O   ALA C 144      12.792  11.488 -15.248  1.00 95.97           O  
ATOM   3071  N   ALA C 145      11.790  10.432 -13.500  1.00 95.24           N  
ATOM   3072  CA  ALA C 145      10.719  11.419 -13.386  1.00 95.24           C  
ATOM   3073  C   ALA C 145      11.273  12.788 -13.001  1.00 95.24           C  
ATOM   3074  CB  ALA C 145       9.680  10.962 -12.365  1.00 95.24           C  
ATOM   3075  O   ALA C 145      10.914  13.802 -13.604  1.00 95.24           O  
ATOM   3076  N   ARG C 146      12.130  12.866 -12.042  1.00 93.86           N  
ATOM   3077  CA  ARG C 146      12.687  14.115 -11.532  1.00 93.86           C  
ATOM   3078  C   ARG C 146      13.480  14.842 -12.613  1.00 93.86           C  
ATOM   3079  CB  ARG C 146      13.577  13.851 -10.316  1.00 93.86           C  
ATOM   3080  O   ARG C 146      13.442  16.071 -12.698  1.00 93.86           O  
ATOM   3081  CG  ARG C 146      12.807  13.643  -9.022  1.00 93.86           C  
ATOM   3082  CD  ARG C 146      13.738  13.533  -7.823  1.00 93.86           C  
ATOM   3083  NE  ARG C 146      13.001  13.262  -6.592  1.00 93.86           N  
ATOM   3084  NH1 ARG C 146      14.725  13.874  -5.181  1.00 93.86           N  
ATOM   3085  NH2 ARG C 146      12.730  13.152  -4.314  1.00 93.86           N  
ATOM   3086  CZ  ARG C 146      13.487  13.430  -5.365  1.00 93.86           C  
ATOM   3087  N   ARG C 147      14.178  14.110 -13.494  1.00 93.67           N  
ATOM   3088  CA  ARG C 147      14.988  14.699 -14.556  1.00 93.67           C  
ATOM   3089  C   ARG C 147      14.115  15.433 -15.568  1.00 93.67           C  
ATOM   3090  CB  ARG C 147      15.815  13.622 -15.262  1.00 93.67           C  
ATOM   3091  O   ARG C 147      14.573  16.368 -16.228  1.00 93.67           O  
ATOM   3092  CG  ARG C 147      16.996  13.119 -14.447  1.00 93.67           C  
ATOM   3093  CD  ARG C 147      17.768  12.034 -15.184  1.00 93.67           C  
ATOM   3094  NE  ARG C 147      18.910  11.562 -14.406  1.00 93.67           N  
ATOM   3095  NH1 ARG C 147      19.392   9.787 -15.803  1.00 93.67           N  
ATOM   3096  NH2 ARG C 147      20.672  10.165 -13.939  1.00 93.67           N  
ATOM   3097  CZ  ARG C 147      19.656  10.506 -14.717  1.00 93.67           C  
ATOM   3098  N   CYS C 148      12.834  15.021 -15.608  1.00 94.65           N  
ATOM   3099  CA  CYS C 148      11.928  15.606 -16.591  1.00 94.65           C  
ATOM   3100  C   CYS C 148      11.074  16.701 -15.962  1.00 94.65           C  
ATOM   3101  CB  CYS C 148      11.027  14.529 -17.196  1.00 94.65           C  
ATOM   3102  O   CYS C 148      10.341  17.401 -16.663  1.00 94.65           O  
ATOM   3103  SG  CYS C 148      11.925  13.269 -18.127  1.00 94.65           S  
ATOM   3104  N   MET C 149      11.162  16.851 -14.604  1.00 91.93           N  
ATOM   3105  CA  MET C 149      10.314  17.797 -13.884  1.00 91.93           C  
ATOM   3106  C   MET C 149      11.084  19.069 -13.545  1.00 91.93           C  
ATOM   3107  CB  MET C 149       9.766  17.162 -12.605  1.00 91.93           C  
ATOM   3108  O   MET C 149      12.303  19.034 -13.370  1.00 91.93           O  
ATOM   3109  CG  MET C 149       8.788  16.025 -12.855  1.00 91.93           C  
ATOM   3110  SD  MET C 149       8.148  15.293 -11.299  1.00 91.93           S  
ATOM   3111  CE  MET C 149       6.872  14.189 -11.966  1.00 91.93           C  
ATOM   3112  N   ARG C 150      10.350  20.261 -13.613  1.00 90.50           N  
ATOM   3113  CA  ARG C 150      10.957  21.520 -13.194  1.00 90.50           C  
ATOM   3114  C   ARG C 150      11.148  21.560 -11.682  1.00 90.50           C  
ATOM   3115  CB  ARG C 150      10.101  22.706 -13.646  1.00 90.50           C  
ATOM   3116  O   ARG C 150      10.204  21.325 -10.925  1.00 90.50           O  
ATOM   3117  CG  ARG C 150       9.965  22.828 -15.155  1.00 90.50           C  
ATOM   3118  CD  ARG C 150       9.103  24.019 -15.550  1.00 90.50           C  
ATOM   3119  NE  ARG C 150       8.763  23.991 -16.969  1.00 90.50           N  
ATOM   3120  NH1 ARG C 150       7.991  26.168 -17.038  1.00 90.50           N  
ATOM   3121  NH2 ARG C 150       7.972  24.880 -18.934  1.00 90.50           N  
ATOM   3122  CZ  ARG C 150       8.243  25.013 -17.644  1.00 90.50           C  
ATOM   3123  N   ARG C 151      12.393  21.814 -11.233  1.00 86.99           N  
ATOM   3124  CA  ARG C 151      12.764  21.755  -9.823  1.00 86.99           C  
ATOM   3125  C   ARG C 151      12.003  22.799  -9.013  1.00 86.99           C  
ATOM   3126  CB  ARG C 151      14.271  21.957  -9.654  1.00 86.99           C  
ATOM   3127  O   ARG C 151      11.634  22.552  -7.863  1.00 86.99           O  
ATOM   3128  CG  ARG C 151      15.102  20.744 -10.042  1.00 86.99           C  
ATOM   3129  CD  ARG C 151      16.565  20.917  -9.659  1.00 86.99           C  
ATOM   3130  NE  ARG C 151      17.367  19.763 -10.057  1.00 86.99           N  
ATOM   3131  NH1 ARG C 151      19.402  20.820  -9.780  1.00 86.99           N  
ATOM   3132  NH2 ARG C 151      19.324  18.639 -10.482  1.00 86.99           N  
ATOM   3133  CZ  ARG C 151      18.696  19.743 -10.106  1.00 86.99           C  
ATOM   3134  N   THR C 152      11.522  23.855  -9.654  1.00 87.17           N  
ATOM   3135  CA  THR C 152      10.969  24.983  -8.912  1.00 87.17           C  
ATOM   3136  C   THR C 152       9.448  24.888  -8.840  1.00 87.17           C  
ATOM   3137  CB  THR C 152      11.373  26.324  -9.551  1.00 87.17           C  
ATOM   3138  O   THR C 152       8.831  25.417  -7.912  1.00 87.17           O  
ATOM   3139  CG2 THR C 152      12.875  26.561  -9.430  1.00 87.17           C  
ATOM   3140  OG1 THR C 152      11.013  26.314 -10.938  1.00 87.17           O  
ATOM   3141  N   SER C 153       8.913  24.067  -9.664  1.00 90.47           N  
ATOM   3142  CA  SER C 153       7.458  24.172  -9.716  1.00 90.47           C  
ATOM   3143  C   SER C 153       6.801  22.798  -9.636  1.00 90.47           C  
ATOM   3144  CB  SER C 153       7.017  24.883 -10.996  1.00 90.47           C  
ATOM   3145  O   SER C 153       5.614  22.689  -9.322  1.00 90.47           O  
ATOM   3146  OG  SER C 153       7.467  24.180 -12.142  1.00 90.47           O  
ATOM   3147  N   ASP C 154       7.594  21.805  -9.903  1.00 92.42           N  
ATOM   3148  CA  ASP C 154       7.019  20.464  -9.909  1.00 92.42           C  
ATOM   3149  C   ASP C 154       7.471  19.667  -8.688  1.00 92.42           C  
ATOM   3150  CB  ASP C 154       7.401  19.722 -11.192  1.00 92.42           C  
ATOM   3151  O   ASP C 154       8.575  19.872  -8.180  1.00 92.42           O  
ATOM   3152  CG  ASP C 154       6.860  20.387 -12.445  1.00 92.42           C  
ATOM   3153  OD1 ASP C 154       7.341  20.077 -13.557  1.00 92.42           O  
ATOM   3154  OD2 ASP C 154       5.946  21.231 -12.320  1.00 92.42           O  
ATOM   3155  N   ASP C 155       6.591  18.824  -8.281  1.00 93.36           N  
ATOM   3156  CA  ASP C 155       6.894  17.982  -7.127  1.00 93.36           C  
ATOM   3157  C   ASP C 155       6.559  16.520  -7.411  1.00 93.36           C  
ATOM   3158  CB  ASP C 155       6.130  18.467  -5.893  1.00 93.36           C  
ATOM   3159  O   ASP C 155       5.576  16.224  -8.093  1.00 93.36           O  
ATOM   3160  CG  ASP C 155       6.594  19.828  -5.405  1.00 93.36           C  
ATOM   3161  OD1 ASP C 155       5.745  20.719  -5.184  1.00 93.36           O  
ATOM   3162  OD2 ASP C 155       7.820  20.012  -5.243  1.00 93.36           O  
ATOM   3163  N   LEU C 156       7.466  15.637  -6.886  1.00 94.17           N  
ATOM   3164  CA  LEU C 156       7.254  14.199  -7.007  1.00 94.17           C  
ATOM   3165  C   LEU C 156       7.092  13.555  -5.634  1.00 94.17           C  
ATOM   3166  CB  LEU C 156       8.419  13.546  -7.756  1.00 94.17           C  
ATOM   3167  O   LEU C 156       7.857  13.849  -4.712  1.00 94.17           O  
ATOM   3168  CG  LEU C 156       8.302  12.043  -8.014  1.00 94.17           C  
ATOM   3169  CD1 LEU C 156       7.235  11.768  -9.069  1.00 94.17           C  
ATOM   3170  CD2 LEU C 156       9.647  11.467  -8.444  1.00 94.17           C  
ATOM   3171  N   CYS C 157       6.065  12.752  -5.605  1.00 93.41           N  
ATOM   3172  CA  CYS C 157       5.795  12.032  -4.366  1.00 93.41           C  
ATOM   3173  C   CYS C 157       5.650  10.537  -4.624  1.00 93.41           C  
ATOM   3174  CB  CYS C 157       4.528  12.569  -3.699  1.00 93.41           C  
ATOM   3175  O   CYS C 157       5.116  10.130  -5.658  1.00 93.41           O  
ATOM   3176  SG  CYS C 157       4.158  11.794  -2.111  1.00 93.41           S  
ATOM   3177  N   ARG C 158       6.207   9.712  -3.750  1.00 92.08           N  
ATOM   3178  CA  ARG C 158       5.854   8.296  -3.711  1.00 92.08           C  
ATOM   3179  C   ARG C 158       4.747   8.036  -2.695  1.00 92.08           C  
ATOM   3180  CB  ARG C 158       7.081   7.445  -3.380  1.00 92.08           C  
ATOM   3181  O   ARG C 158       4.971   8.133  -1.487  1.00 92.08           O  
ATOM   3182  CG  ARG C 158       6.854   5.950  -3.539  1.00 92.08           C  
ATOM   3183  CD  ARG C 158       8.130   5.157  -3.291  1.00 92.08           C  
ATOM   3184  NE  ARG C 158       7.880   3.718  -3.299  1.00 92.08           N  
ATOM   3185  NH1 ARG C 158       9.991   3.139  -2.558  1.00 92.08           N  
ATOM   3186  NH2 ARG C 158       8.437   1.511  -2.994  1.00 92.08           N  
ATOM   3187  CZ  ARG C 158       8.770   2.792  -2.950  1.00 92.08           C  
ATOM   3188  N   VAL C 159       3.506   7.782  -3.172  1.00 89.50           N  
ATOM   3189  CA  VAL C 159       2.326   7.760  -2.313  1.00 89.50           C  
ATOM   3190  C   VAL C 159       2.095   6.344  -1.790  1.00 89.50           C  
ATOM   3191  CB  VAL C 159       1.071   8.264  -3.060  1.00 89.50           C  
ATOM   3192  O   VAL C 159       1.370   6.148  -0.811  1.00 89.50           O  
ATOM   3193  CG1 VAL C 159       1.176   9.762  -3.342  1.00 89.50           C  
ATOM   3194  CG2 VAL C 159       0.875   7.485  -4.359  1.00 89.50           C  
ATOM   3195  N   GLY C 160       2.778   5.393  -2.433  1.00 87.41           N  
ATOM   3196  CA  GLY C 160       2.679   3.994  -2.050  1.00 87.41           C  
ATOM   3197  C   GLY C 160       3.775   3.132  -2.648  1.00 87.41           C  
ATOM   3198  O   GLY C 160       4.639   3.631  -3.372  1.00 87.41           O  
ATOM   3199  N   GLY C 161       3.745   1.783  -2.347  1.00 85.30           N  
ATOM   3200  CA  GLY C 161       4.764   0.836  -2.772  1.00 85.30           C  
ATOM   3201  C   GLY C 161       5.246   1.076  -4.191  1.00 85.30           C  
ATOM   3202  O   GLY C 161       6.438   1.292  -4.419  1.00 85.30           O  
ATOM   3203  N   ASP C 162       4.339   1.197  -5.177  1.00 90.45           N  
ATOM   3204  CA  ASP C 162       4.715   1.395  -6.574  1.00 90.45           C  
ATOM   3205  C   ASP C 162       3.982   2.592  -7.175  1.00 90.45           C  
ATOM   3206  CB  ASP C 162       4.426   0.136  -7.392  1.00 90.45           C  
ATOM   3207  O   ASP C 162       3.938   2.750  -8.397  1.00 90.45           O  
ATOM   3208  CG  ASP C 162       2.989  -0.339  -7.262  1.00 90.45           C  
ATOM   3209  OD1 ASP C 162       2.423  -0.849  -8.253  1.00 90.45           O  
ATOM   3210  OD2 ASP C 162       2.417  -0.198  -6.160  1.00 90.45           O  
ATOM   3211  N   GLU C 163       3.328   3.304  -6.268  1.00 91.98           N  
ATOM   3212  CA  GLU C 163       2.485   4.408  -6.717  1.00 91.98           C  
ATOM   3213  C   GLU C 163       3.178   5.752  -6.509  1.00 91.98           C  
ATOM   3214  CB  GLU C 163       1.141   4.391  -5.986  1.00 91.98           C  
ATOM   3215  O   GLU C 163       3.689   6.031  -5.422  1.00 91.98           O  
ATOM   3216  CG  GLU C 163       0.325   3.129  -6.227  1.00 91.98           C  
ATOM   3217  CD  GLU C 163      -0.965   3.084  -5.424  1.00 91.98           C  
ATOM   3218  OE1 GLU C 163      -1.933   2.426  -5.867  1.00 91.98           O  
ATOM   3219  OE2 GLU C 163      -1.008   3.714  -4.344  1.00 91.98           O  
ATOM   3220  N   PHE C 164       3.233   6.562  -7.679  1.00 95.46           N  
ATOM   3221  CA  PHE C 164       3.803   7.902  -7.607  1.00 95.46           C  
ATOM   3222  C   PHE C 164       2.748   8.957  -7.918  1.00 95.46           C  
ATOM   3223  CB  PHE C 164       4.983   8.039  -8.574  1.00 95.46           C  
ATOM   3224  O   PHE C 164       1.748   8.666  -8.577  1.00 95.46           O  
ATOM   3225  CG  PHE C 164       6.193   7.238  -8.173  1.00 95.46           C  
ATOM   3226  CD1 PHE C 164       7.205   7.814  -7.416  1.00 95.46           C  
ATOM   3227  CD2 PHE C 164       6.317   5.908  -8.554  1.00 95.46           C  
ATOM   3228  CE1 PHE C 164       8.326   7.075  -7.043  1.00 95.46           C  
ATOM   3229  CE2 PHE C 164       7.434   5.163  -8.186  1.00 95.46           C  
ATOM   3230  CZ  PHE C 164       8.437   5.749  -7.431  1.00 95.46           C  
ATOM   3231  N   ALA C 165       2.967  10.193  -7.326  1.00 95.51           N  
ATOM   3232  CA  ALA C 165       2.179  11.378  -7.655  1.00 95.51           C  
ATOM   3233  C   ALA C 165       3.082  12.563  -7.983  1.00 95.51           C  
ATOM   3234  CB  ALA C 165       1.241  11.730  -6.502  1.00 95.51           C  
ATOM   3235  O   ALA C 165       4.159  12.711  -7.401  1.00 95.51           O  
ATOM   3236  N   ALA C 166       2.665  13.272  -9.013  1.00 95.18           N  
ATOM   3237  CA  ALA C 166       3.385  14.492  -9.370  1.00 95.18           C  
ATOM   3238  C   ALA C 166       2.430  15.675  -9.500  1.00 95.18           C  
ATOM   3239  CB  ALA C 166       4.159  14.291 -10.671  1.00 95.18           C  
ATOM   3240  O   ALA C 166       1.308  15.524  -9.987  1.00 95.18           O  
ATOM   3241  N   VAL C 167       2.829  16.734  -8.891  1.00 93.92           N  
ATOM   3242  CA  VAL C 167       2.126  17.993  -9.112  1.00 93.92           C  
ATOM   3243  C   VAL C 167       2.909  18.855 -10.101  1.00 93.92           C  
ATOM   3244  CB  VAL C 167       1.910  18.763  -7.790  1.00 93.92           C  
ATOM   3245  O   VAL C 167       4.068  19.196  -9.855  1.00 93.92           O  
ATOM   3246  CG1 VAL C 167       1.197  20.089  -8.047  1.00 93.92           C  
ATOM   3247  CG2 VAL C 167       1.119  17.910  -6.800  1.00 93.92           C  
ATOM   3248  N   LEU C 168       2.259  19.157 -11.244  1.00 93.00           N  
ATOM   3249  CA  LEU C 168       2.936  19.857 -12.330  1.00 93.00           C  
ATOM   3250  C   LEU C 168       2.277  21.205 -12.602  1.00 93.00           C  
ATOM   3251  CB  LEU C 168       2.929  19.007 -13.603  1.00 93.00           C  
ATOM   3252  O   LEU C 168       1.048  21.307 -12.628  1.00 93.00           O  
ATOM   3253  CG  LEU C 168       3.422  17.566 -13.459  1.00 93.00           C  
ATOM   3254  CD1 LEU C 168       3.200  16.797 -14.757  1.00 93.00           C  
ATOM   3255  CD2 LEU C 168       4.894  17.542 -13.062  1.00 93.00           C  
ATOM   3256  N   SER C 169       3.135  22.177 -12.732  1.00 92.89           N  
ATOM   3257  CA  SER C 169       2.619  23.422 -13.292  1.00 92.89           C  
ATOM   3258  C   SER C 169       2.353  23.286 -14.788  1.00 92.89           C  
ATOM   3259  CB  SER C 169       3.599  24.569 -13.043  1.00 92.89           C  
ATOM   3260  O   SER C 169       3.262  22.974 -15.560  1.00 92.89           O  
ATOM   3261  OG  SER C 169       3.040  25.805 -13.454  1.00 92.89           O  
ATOM   3262  N   ALA C 170       1.059  23.427 -15.176  1.00 93.47           N  
ATOM   3263  CA  ALA C 170       0.673  23.236 -16.571  1.00 93.47           C  
ATOM   3264  C   ALA C 170      -0.418  24.223 -16.978  1.00 93.47           C  
ATOM   3265  CB  ALA C 170       0.201  21.802 -16.801  1.00 93.47           C  
ATOM   3266  O   ALA C 170      -1.543  24.155 -16.478  1.00 93.47           O  
ATOM   3267  N   PRO C 171      -0.104  25.152 -17.900  1.00 94.50           N  
ATOM   3268  CA  PRO C 171      -1.047  26.207 -18.279  1.00 94.50           C  
ATOM   3269  C   PRO C 171      -2.226  25.680 -19.092  1.00 94.50           C  
ATOM   3270  CB  PRO C 171      -0.190  27.162 -19.114  1.00 94.50           C  
ATOM   3271  O   PRO C 171      -3.261  26.345 -19.188  1.00 94.50           O  
ATOM   3272  CG  PRO C 171       0.951  26.327 -19.598  1.00 94.50           C  
ATOM   3273  CD  PRO C 171       1.237  25.269 -18.572  1.00 94.50           C  
ATOM   3274  N   SER C 172      -2.094  24.510 -19.699  1.00 96.09           N  
ATOM   3275  CA  SER C 172      -3.160  23.903 -20.490  1.00 96.09           C  
ATOM   3276  C   SER C 172      -3.152  22.384 -20.355  1.00 96.09           C  
ATOM   3277  CB  SER C 172      -3.023  24.293 -21.962  1.00 96.09           C  
ATOM   3278  O   SER C 172      -2.153  21.798 -19.932  1.00 96.09           O  
ATOM   3279  OG  SER C 172      -1.869  23.703 -22.534  1.00 96.09           O  
ATOM   3280  N   ALA C 173      -4.300  21.758 -20.691  1.00 95.81           N  
ATOM   3281  CA  ALA C 173      -4.377  20.299 -20.699  1.00 95.81           C  
ATOM   3282  C   ALA C 173      -3.317  19.699 -21.618  1.00 95.81           C  
ATOM   3283  CB  ALA C 173      -5.769  19.842 -21.128  1.00 95.81           C  
ATOM   3284  O   ALA C 173      -2.703  18.681 -21.287  1.00 95.81           O  
ATOM   3285  N   SER C 174      -3.078  20.368 -22.768  1.00 96.07           N  
ATOM   3286  CA  SER C 174      -2.078  19.890 -23.718  1.00 96.07           C  
ATOM   3287  C   SER C 174      -0.675  19.958 -23.125  1.00 96.07           C  
ATOM   3288  CB  SER C 174      -2.135  20.706 -25.010  1.00 96.07           C  
ATOM   3289  O   SER C 174       0.138  19.057 -23.336  1.00 96.07           O  
ATOM   3290  OG  SER C 174      -1.802  22.061 -24.765  1.00 96.07           O  
ATOM   3291  N   ALA C 175      -0.434  21.038 -22.401  1.00 95.85           N  
ATOM   3292  CA  ALA C 175       0.857  21.166 -21.730  1.00 95.85           C  
ATOM   3293  C   ALA C 175       1.029  20.091 -20.660  1.00 95.85           C  
ATOM   3294  CB  ALA C 175       0.999  22.555 -21.111  1.00 95.85           C  
ATOM   3295  O   ALA C 175       2.120  19.542 -20.494  1.00 95.85           O  
ATOM   3296  N   ALA C 176      -0.011  19.796 -19.917  1.00 95.90           N  
ATOM   3297  CA  ALA C 176       0.013  18.743 -18.905  1.00 95.90           C  
ATOM   3298  C   ALA C 176       0.321  17.386 -19.532  1.00 95.90           C  
ATOM   3299  CB  ALA C 176      -1.319  18.691 -18.161  1.00 95.90           C  
ATOM   3300  O   ALA C 176       1.162  16.639 -19.026  1.00 95.90           O  
ATOM   3301  N   LEU C 177      -0.320  17.036 -20.629  1.00 96.01           N  
ATOM   3302  CA  LEU C 177      -0.120  15.768 -21.322  1.00 96.01           C  
ATOM   3303  C   LEU C 177       1.309  15.651 -21.840  1.00 96.01           C  
ATOM   3304  CB  LEU C 177      -1.109  15.630 -22.482  1.00 96.01           C  
ATOM   3305  O   LEU C 177       1.929  14.590 -21.730  1.00 96.01           O  
ATOM   3306  CG  LEU C 177      -2.516  15.152 -22.121  1.00 96.01           C  
ATOM   3307  CD1 LEU C 177      -3.474  15.401 -23.281  1.00 96.01           C  
ATOM   3308  CD2 LEU C 177      -2.498  13.675 -21.743  1.00 96.01           C  
ATOM   3309  N   ALA C 178       1.797  16.840 -22.381  1.00 96.18           N  
ATOM   3310  CA  ALA C 178       3.149  16.843 -22.932  1.00 96.18           C  
ATOM   3311  C   ALA C 178       4.186  16.586 -21.842  1.00 96.18           C  
ATOM   3312  CB  ALA C 178       3.436  18.170 -23.631  1.00 96.18           C  
ATOM   3313  O   ALA C 178       5.122  15.806 -22.038  1.00 96.18           O  
ATOM   3314  N   GLN C 179       4.000  17.210 -20.677  1.00 95.65           N  
ATOM   3315  CA  GLN C 179       4.922  17.020 -19.562  1.00 95.65           C  
ATOM   3316  C   GLN C 179       4.868  15.587 -19.041  1.00 95.65           C  
ATOM   3317  CB  GLN C 179       4.608  18.002 -18.432  1.00 95.65           C  
ATOM   3318  O   GLN C 179       5.907  14.977 -18.779  1.00 95.65           O  
ATOM   3319  CG  GLN C 179       4.980  19.444 -18.748  1.00 95.65           C  
ATOM   3320  CD  GLN C 179       4.662  20.396 -17.610  1.00 95.65           C  
ATOM   3321  NE2 GLN C 179       4.514  21.676 -17.932  1.00 95.65           N  
ATOM   3322  OE1 GLN C 179       4.550  19.983 -16.451  1.00 95.65           O  
ATOM   3323  N   ALA C 180       3.682  15.058 -18.879  1.00 96.18           N  
ATOM   3324  CA  ALA C 180       3.512  13.684 -18.413  1.00 96.18           C  
ATOM   3325  C   ALA C 180       4.087  12.689 -19.416  1.00 96.18           C  
ATOM   3326  CB  ALA C 180       2.036  13.387 -18.160  1.00 96.18           C  
ATOM   3327  O   ALA C 180       4.689  11.685 -19.029  1.00 96.18           O  
ATOM   3328  N   GLN C 181       3.917  12.994 -20.702  1.00 96.72           N  
ATOM   3329  CA  GLN C 181       4.446  12.123 -21.746  1.00 96.72           C  
ATOM   3330  C   GLN C 181       5.970  12.066 -21.694  1.00 96.72           C  
ATOM   3331  CB  GLN C 181       3.986  12.596 -23.125  1.00 96.72           C  
ATOM   3332  O   GLN C 181       6.564  11.004 -21.894  1.00 96.72           O  
ATOM   3333  CG  GLN C 181       4.298  11.616 -24.248  1.00 96.72           C  
ATOM   3334  CD  GLN C 181       3.585  10.287 -24.083  1.00 96.72           C  
ATOM   3335  NE2 GLN C 181       4.355   9.209 -23.984  1.00 96.72           N  
ATOM   3336  OE1 GLN C 181       2.352  10.230 -24.043  1.00 96.72           O  
ATOM   3337  N   ARG C 182       6.601  13.194 -21.416  1.00 96.45           N  
ATOM   3338  CA  ARG C 182       8.054  13.232 -21.291  1.00 96.45           C  
ATOM   3339  C   ARG C 182       8.530  12.332 -20.155  1.00 96.45           C  
ATOM   3340  CB  ARG C 182       8.537  14.666 -21.061  1.00 96.45           C  
ATOM   3341  O   ARG C 182       9.527  11.621 -20.296  1.00 96.45           O  
ATOM   3342  CG  ARG C 182       8.453  15.549 -22.296  1.00 96.45           C  
ATOM   3343  CD  ARG C 182       9.229  16.846 -22.115  1.00 96.45           C  
ATOM   3344  NE  ARG C 182       8.651  17.678 -21.063  1.00 96.45           N  
ATOM   3345  NH1 ARG C 182       7.180  18.783 -22.460  1.00 96.45           N  
ATOM   3346  NH2 ARG C 182       7.238  19.282 -20.224  1.00 96.45           N  
ATOM   3347  CZ  ARG C 182       7.691  18.579 -21.252  1.00 96.45           C  
ATOM   3348  N   VAL C 183       7.802  12.347 -19.050  1.00 96.63           N  
ATOM   3349  CA  VAL C 183       8.144  11.501 -17.912  1.00 96.63           C  
ATOM   3350  C   VAL C 183       7.942  10.033 -18.281  1.00 96.63           C  
ATOM   3351  CB  VAL C 183       7.302  11.858 -16.666  1.00 96.63           C  
ATOM   3352  O   VAL C 183       8.798   9.191 -17.995  1.00 96.63           O  
ATOM   3353  CG1 VAL C 183       7.595  10.890 -15.521  1.00 96.63           C  
ATOM   3354  CG2 VAL C 183       7.573  13.298 -16.235  1.00 96.63           C  
ATOM   3355  N   LEU C 184       6.794   9.701 -18.908  1.00 96.72           N  
ATOM   3356  CA  LEU C 184       6.512   8.328 -19.315  1.00 96.72           C  
ATOM   3357  C   LEU C 184       7.596   7.806 -20.252  1.00 96.72           C  
ATOM   3358  CB  LEU C 184       5.145   8.241 -19.997  1.00 96.72           C  
ATOM   3359  O   LEU C 184       8.072   6.680 -20.092  1.00 96.72           O  
ATOM   3360  CG  LEU C 184       4.735   6.863 -20.521  1.00 96.72           C  
ATOM   3361  CD1 LEU C 184       4.813   5.828 -19.404  1.00 96.72           C  
ATOM   3362  CD2 LEU C 184       3.331   6.912 -21.114  1.00 96.72           C  
ATOM   3363  N   ASP C 185       8.039   8.650 -21.253  1.00 96.76           N  
ATOM   3364  CA  ASP C 185       9.079   8.258 -22.199  1.00 96.76           C  
ATOM   3365  C   ASP C 185      10.405   8.004 -21.485  1.00 96.76           C  
ATOM   3366  CB  ASP C 185       9.259   9.331 -23.275  1.00 96.76           C  
ATOM   3367  O   ASP C 185      11.135   7.074 -21.832  1.00 96.76           O  
ATOM   3368  CG  ASP C 185       8.074   9.429 -24.219  1.00 96.76           C  
ATOM   3369  OD1 ASP C 185       7.937  10.454 -24.922  1.00 96.76           O  
ATOM   3370  OD2 ASP C 185       7.268   8.474 -24.259  1.00 96.76           O  
ATOM   3371  N   ALA C 186      10.676   8.851 -20.455  1.00 96.68           N  
ATOM   3372  CA  ALA C 186      11.899   8.676 -19.676  1.00 96.68           C  
ATOM   3373  C   ALA C 186      11.874   7.359 -18.905  1.00 96.68           C  
ATOM   3374  CB  ALA C 186      12.091   9.847 -18.717  1.00 96.68           C  
ATOM   3375  O   ALA C 186      12.896   6.677 -18.796  1.00 96.68           O  
ATOM   3376  N   ILE C 187      10.741   6.966 -18.408  1.00 96.15           N  
ATOM   3377  CA  ILE C 187      10.588   5.707 -17.687  1.00 96.15           C  
ATOM   3378  C   ILE C 187      10.758   4.536 -18.652  1.00 96.15           C  
ATOM   3379  CB  ILE C 187       9.216   5.624 -16.981  1.00 96.15           C  
ATOM   3380  O   ILE C 187      11.431   3.553 -18.332  1.00 96.15           O  
ATOM   3381  CG1 ILE C 187       9.158   6.611 -15.810  1.00 96.15           C  
ATOM   3382  CG2 ILE C 187       8.938   4.194 -16.507  1.00 96.15           C  
ATOM   3383  CD1 ILE C 187       7.765   6.793 -15.222  1.00 96.15           C  
ATOM   3384  N   ARG C 188      10.201   4.652 -19.842  1.00 95.74           N  
ATOM   3385  CA  ARG C 188      10.292   3.599 -20.849  1.00 95.74           C  
ATOM   3386  C   ARG C 188      11.730   3.420 -21.325  1.00 95.74           C  
ATOM   3387  CB  ARG C 188       9.381   3.911 -22.038  1.00 95.74           C  
ATOM   3388  O   ARG C 188      12.106   2.341 -21.788  1.00 95.74           O  
ATOM   3389  CG  ARG C 188       7.902   3.711 -21.750  1.00 95.74           C  
ATOM   3390  CD  ARG C 188       7.032   4.205 -22.897  1.00 95.74           C  
ATOM   3391  NE  ARG C 188       5.635   3.823 -22.717  1.00 95.74           N  
ATOM   3392  NH1 ARG C 188       4.817   5.273 -24.319  1.00 95.74           N  
ATOM   3393  NH2 ARG C 188       3.382   3.918 -23.153  1.00 95.74           N  
ATOM   3394  CZ  ARG C 188       4.614   4.339 -23.397  1.00 95.74           C  
ATOM   3395  N   ALA C 189      12.594   4.453 -21.126  1.00 96.28           N  
ATOM   3396  CA  ALA C 189      13.972   4.445 -21.612  1.00 96.28           C  
ATOM   3397  C   ALA C 189      14.918   3.858 -20.569  1.00 96.28           C  
ATOM   3398  CB  ALA C 189      14.411   5.858 -21.989  1.00 96.28           C  
ATOM   3399  O   ALA C 189      16.114   3.700 -20.826  1.00 96.28           O  
ATOM   3400  N   ILE C 190      14.387   3.554 -19.311  1.00 95.76           N  
ATOM   3401  CA  ILE C 190      15.204   2.913 -18.286  1.00 95.76           C  
ATOM   3402  C   ILE C 190      15.724   1.574 -18.803  1.00 95.76           C  
ATOM   3403  CB  ILE C 190      14.412   2.711 -16.975  1.00 95.76           C  
ATOM   3404  O   ILE C 190      14.998   0.838 -19.477  1.00 95.76           O  
ATOM   3405  CG1 ILE C 190      14.078   4.065 -16.339  1.00 95.76           C  
ATOM   3406  CG2 ILE C 190      15.195   1.826 -16.001  1.00 95.76           C  
ATOM   3407  CD1 ILE C 190      13.065   3.983 -15.205  1.00 95.76           C  
ATOM   3408  N   ALA C 191      16.996   1.259 -18.567  1.00 94.93           N  
ATOM   3409  CA  ALA C 191      17.584  -0.005 -19.003  1.00 94.93           C  
ATOM   3410  C   ALA C 191      16.695  -1.185 -18.620  1.00 94.93           C  
ATOM   3411  CB  ALA C 191      18.979  -0.177 -18.406  1.00 94.93           C  
ATOM   3412  O   ALA C 191      16.239  -1.281 -17.478  1.00 94.93           O  
ATOM   3413  N   PRO C 192      16.360  -2.063 -19.560  1.00 92.50           N  
ATOM   3414  CA  PRO C 192      15.496  -3.213 -19.285  1.00 92.50           C  
ATOM   3415  C   PRO C 192      16.083  -4.155 -18.236  1.00 92.50           C  
ATOM   3416  CB  PRO C 192      15.390  -3.908 -20.645  1.00 92.50           C  
ATOM   3417  O   PRO C 192      17.305  -4.234 -18.088  1.00 92.50           O  
ATOM   3418  CG  PRO C 192      15.907  -2.906 -21.627  1.00 92.50           C  
ATOM   3419  CD  PRO C 192      16.767  -1.918 -20.892  1.00 92.50           C  
ATOM   3420  N   LEU C 193      15.227  -4.747 -17.457  1.00 90.53           N  
ATOM   3421  CA  LEU C 193      15.635  -5.790 -16.522  1.00 90.53           C  
ATOM   3422  C   LEU C 193      16.027  -7.063 -17.266  1.00 90.53           C  
ATOM   3423  CB  LEU C 193      14.509  -6.090 -15.530  1.00 90.53           C  
ATOM   3424  O   LEU C 193      15.355  -7.460 -18.220  1.00 90.53           O  
ATOM   3425  CG  LEU C 193      14.103  -4.947 -14.599  1.00 90.53           C  
ATOM   3426  CD1 LEU C 193      12.848  -5.320 -13.817  1.00 90.53           C  
ATOM   3427  CD2 LEU C 193      15.245  -4.596 -13.651  1.00 90.53           C  
ATOM   3428  N   ASP C 194      17.230  -7.626 -16.976  1.00 86.83           N  
ATOM   3429  CA  ASP C 194      17.655  -8.885 -17.580  1.00 86.83           C  
ATOM   3430  C   ASP C 194      16.856 -10.060 -17.021  1.00 86.83           C  
ATOM   3431  CB  ASP C 194      19.151  -9.110 -17.355  1.00 86.83           C  
ATOM   3432  O   ASP C 194      16.843 -10.287 -15.809  1.00 86.83           O  
ATOM   3433  CG  ASP C 194      20.023  -8.190 -18.192  1.00 86.83           C  
ATOM   3434  OD1 ASP C 194      21.150  -7.861 -17.763  1.00 86.83           O  
ATOM   3435  OD2 ASP C 194      19.577  -7.789 -19.289  1.00 86.83           O  
ATOM   3436  N   THR C 195      15.934 -10.645 -17.839  1.00 86.52           N  
ATOM   3437  CA  THR C 195      15.162 -11.826 -17.468  1.00 86.52           C  
ATOM   3438  C   THR C 195      15.543 -13.018 -18.341  1.00 86.52           C  
ATOM   3439  CB  THR C 195      13.649 -11.563 -17.585  1.00 86.52           C  
ATOM   3440  O   THR C 195      16.139 -12.849 -19.407  1.00 86.52           O  
ATOM   3441  CG2 THR C 195      13.269 -10.236 -16.936  1.00 86.52           C  
ATOM   3442  OG1 THR C 195      13.281 -11.528 -18.969  1.00 86.52           O  
ATOM   3443  N   PRO C 196      15.457 -14.214 -17.792  1.00 85.89           N  
ATOM   3444  CA  PRO C 196      15.739 -15.393 -18.614  1.00 85.89           C  
ATOM   3445  C   PRO C 196      14.980 -15.385 -19.939  1.00 85.89           C  
ATOM   3446  CB  PRO C 196      15.282 -16.556 -17.730  1.00 85.89           C  
ATOM   3447  O   PRO C 196      15.413 -16.015 -20.907  1.00 85.89           O  
ATOM   3448  CG  PRO C 196      15.342 -16.023 -16.335  1.00 85.89           C  
ATOM   3449  CD  PRO C 196      15.072 -14.546 -16.377  1.00 85.89           C  
ATOM   3450  N   HIS C 197      13.890 -14.643 -20.112  1.00 84.22           N  
ATOM   3451  CA  HIS C 197      13.078 -14.602 -21.323  1.00 84.22           C  
ATOM   3452  C   HIS C 197      13.416 -13.382 -22.173  1.00 84.22           C  
ATOM   3453  CB  HIS C 197      11.589 -14.601 -20.971  1.00 84.22           C  
ATOM   3454  O   HIS C 197      12.757 -13.120 -23.182  1.00 84.22           O  
ATOM   3455  CG  HIS C 197      11.166 -15.777 -20.150  1.00 84.22           C  
ATOM   3456  CD2 HIS C 197      10.672 -15.851 -18.891  1.00 84.22           C  
ATOM   3457  ND1 HIS C 197      11.234 -17.072 -20.615  1.00 84.22           N  
ATOM   3458  CE1 HIS C 197      10.797 -17.894 -19.676  1.00 84.22           C  
ATOM   3459  NE2 HIS C 197      10.451 -17.179 -18.620  1.00 84.22           N  
ATOM   3460  N   GLY C 198      14.401 -12.725 -21.811  1.00 88.57           N  
ATOM   3461  CA  GLY C 198      14.809 -11.526 -22.525  1.00 88.57           C  
ATOM   3462  C   GLY C 198      14.638 -10.258 -21.709  1.00 88.57           C  
ATOM   3463  O   GLY C 198      14.059 -10.288 -20.621  1.00 88.57           O  
ATOM   3464  N   PRO C 199      15.223  -9.195 -22.246  1.00 89.77           N  
ATOM   3465  CA  PRO C 199      15.105  -7.925 -21.525  1.00 89.77           C  
ATOM   3466  C   PRO C 199      13.657  -7.469 -21.365  1.00 89.77           C  
ATOM   3467  CB  PRO C 199      15.891  -6.947 -22.402  1.00 89.77           C  
ATOM   3468  O   PRO C 199      12.858  -7.599 -22.297  1.00 89.77           O  
ATOM   3469  CG  PRO C 199      15.900  -7.573 -23.759  1.00 89.77           C  
ATOM   3470  CD  PRO C 199      15.776  -9.061 -23.599  1.00 89.77           C  
ATOM   3471  N   ARG C 200      13.279  -7.172 -20.157  1.00 88.67           N  
ATOM   3472  CA  ARG C 200      11.951  -6.640 -19.870  1.00 88.67           C  
ATOM   3473  C   ARG C 200      11.996  -5.127 -19.682  1.00 88.67           C  
ATOM   3474  CB  ARG C 200      11.362  -7.306 -18.625  1.00 88.67           C  
ATOM   3475  O   ARG C 200      12.694  -4.627 -18.797  1.00 88.67           O  
ATOM   3476  CG  ARG C 200       9.936  -6.880 -18.315  1.00 88.67           C  
ATOM   3477  CD  ARG C 200       9.392  -7.587 -17.080  1.00 88.67           C  
ATOM   3478  NE  ARG C 200       8.790  -8.873 -17.417  1.00 88.67           N  
ATOM   3479  NH1 ARG C 200       6.613  -8.174 -17.086  1.00 88.67           N  
ATOM   3480  NH2 ARG C 200       7.043 -10.330 -17.735  1.00 88.67           N  
ATOM   3481  CZ  ARG C 200       7.483  -9.123 -17.412  1.00 88.67           C  
ATOM   3482  N   HIS C 201      11.298  -4.444 -20.637  1.00 92.82           N  
ATOM   3483  CA  HIS C 201      11.203  -2.993 -20.515  1.00 92.82           C  
ATOM   3484  C   HIS C 201      10.195  -2.596 -19.442  1.00 92.82           C  
ATOM   3485  CB  HIS C 201      10.817  -2.366 -21.856  1.00 92.82           C  
ATOM   3486  O   HIS C 201       9.126  -3.201 -19.334  1.00 92.82           O  
ATOM   3487  CG  HIS C 201      11.892  -2.459 -22.892  1.00 92.82           C  
ATOM   3488  CD2 HIS C 201      12.068  -3.327 -23.916  1.00 92.82           C  
ATOM   3489  ND1 HIS C 201      12.954  -1.582 -22.943  1.00 92.82           N  
ATOM   3490  CE1 HIS C 201      13.738  -1.908 -23.957  1.00 92.82           C  
ATOM   3491  NE2 HIS C 201      13.223  -2.964 -24.563  1.00 92.82           N  
ATOM   3492  N   VAL C 202      10.544  -1.651 -18.595  1.00 92.55           N  
ATOM   3493  CA  VAL C 202       9.655  -1.139 -17.557  1.00 92.55           C  
ATOM   3494  C   VAL C 202       8.705  -0.104 -18.154  1.00 92.55           C  
ATOM   3495  CB  VAL C 202      10.449  -0.521 -16.384  1.00 92.55           C  
ATOM   3496  O   VAL C 202       9.120   0.744 -18.947  1.00 92.55           O  
ATOM   3497  CG1 VAL C 202       9.500   0.060 -15.337  1.00 92.55           C  
ATOM   3498  CG2 VAL C 202      11.370  -1.564 -15.755  1.00 92.55           C  
ATOM   3499  N   THR C 203       7.461  -0.296 -17.915  1.00 96.15           N  
ATOM   3500  CA  THR C 203       6.458   0.683 -18.322  1.00 96.15           C  
ATOM   3501  C   THR C 203       5.676   1.190 -17.115  1.00 96.15           C  
ATOM   3502  CB  THR C 203       5.484   0.087 -19.356  1.00 96.15           C  
ATOM   3503  O   THR C 203       5.733   0.596 -16.036  1.00 96.15           O  
ATOM   3504  CG2 THR C 203       6.235  -0.491 -20.551  1.00 96.15           C  
ATOM   3505  OG1 THR C 203       4.719  -0.955 -18.737  1.00 96.15           O  
ATOM   3506  N   ALA C 204       4.998   2.339 -17.295  1.00 96.41           N  
ATOM   3507  CA  ALA C 204       4.139   2.933 -16.274  1.00 96.41           C  
ATOM   3508  C   ALA C 204       2.839   3.450 -16.884  1.00 96.41           C  
ATOM   3509  CB  ALA C 204       4.871   4.063 -15.554  1.00 96.41           C  
ATOM   3510  O   ALA C 204       2.766   3.694 -18.090  1.00 96.41           O  
ATOM   3511  N   THR C 205       1.885   3.485 -16.095  1.00 96.63           N  
ATOM   3512  CA  THR C 205       0.585   4.016 -16.490  1.00 96.63           C  
ATOM   3513  C   THR C 205       0.263   5.290 -15.714  1.00 96.63           C  
ATOM   3514  CB  THR C 205      -0.532   2.980 -16.269  1.00 96.63           C  
ATOM   3515  O   THR C 205       0.439   5.342 -14.495  1.00 96.63           O  
ATOM   3516  CG2 THR C 205      -1.886   3.530 -16.703  1.00 96.63           C  
ATOM   3517  OG1 THR C 205      -0.241   1.801 -17.030  1.00 96.63           O  
ATOM   3518  N   PHE C 206      -0.292   6.341 -16.562  1.00 96.63           N  
ATOM   3519  CA  PHE C 206      -0.482   7.662 -15.976  1.00 96.63           C  
ATOM   3520  C   PHE C 206      -1.952   8.064 -16.013  1.00 96.63           C  
ATOM   3521  CB  PHE C 206       0.366   8.705 -16.710  1.00 96.63           C  
ATOM   3522  O   PHE C 206      -2.631   7.863 -17.022  1.00 96.63           O  
ATOM   3523  CG  PHE C 206       1.826   8.662 -16.348  1.00 96.63           C  
ATOM   3524  CD1 PHE C 206       2.448   9.766 -15.777  1.00 96.63           C  
ATOM   3525  CD2 PHE C 206       2.578   7.518 -16.580  1.00 96.63           C  
ATOM   3526  CE1 PHE C 206       3.800   9.730 -15.442  1.00 96.63           C  
ATOM   3527  CE2 PHE C 206       3.929   7.474 -16.248  1.00 96.63           C  
ATOM   3528  CZ  PHE C 206       4.538   8.581 -15.680  1.00 96.63           C  
ATOM   3529  N   GLY C 207      -2.384   8.580 -14.938  1.00 96.96           N  
ATOM   3530  CA  GLY C 207      -3.628   9.330 -14.861  1.00 96.96           C  
ATOM   3531  C   GLY C 207      -3.432  10.766 -14.413  1.00 96.96           C  
ATOM   3532  O   GLY C 207      -2.767  11.023 -13.407  1.00 96.96           O  
ATOM   3533  N   LEU C 208      -4.054  11.759 -15.222  1.00 96.03           N  
ATOM   3534  CA  LEU C 208      -3.859  13.169 -14.904  1.00 96.03           C  
ATOM   3535  C   LEU C 208      -5.196  13.862 -14.666  1.00 96.03           C  
ATOM   3536  CB  LEU C 208      -3.100  13.873 -16.033  1.00 96.03           C  
ATOM   3537  O   LEU C 208      -6.171  13.600 -15.374  1.00 96.03           O  
ATOM   3538  CG  LEU C 208      -1.636  13.473 -16.218  1.00 96.03           C  
ATOM   3539  CD1 LEU C 208      -1.539  12.141 -16.955  1.00 96.03           C  
ATOM   3540  CD2 LEU C 208      -0.874  14.561 -16.967  1.00 96.03           C  
ATOM   3541  N   ALA C 209      -5.179  14.604 -13.677  1.00 96.29           N  
ATOM   3542  CA  ALA C 209      -6.219  15.618 -13.525  1.00 96.29           C  
ATOM   3543  C   ALA C 209      -5.669  17.014 -13.802  1.00 96.29           C  
ATOM   3544  CB  ALA C 209      -6.823  15.556 -12.125  1.00 96.29           C  
ATOM   3545  O   ALA C 209      -4.748  17.472 -13.121  1.00 96.29           O  
ATOM   3546  N   TRP C 210      -6.196  17.665 -14.880  1.00 96.01           N  
ATOM   3547  CA  TRP C 210      -5.761  19.029 -15.162  1.00 96.01           C  
ATOM   3548  C   TRP C 210      -6.731  20.044 -14.567  1.00 96.01           C  
ATOM   3549  CB  TRP C 210      -5.632  19.251 -16.671  1.00 96.01           C  
ATOM   3550  O   TRP C 210      -7.946  19.929 -14.745  1.00 96.01           O  
ATOM   3551  CG  TRP C 210      -5.253  20.652 -17.050  1.00 96.01           C  
ATOM   3552  CD1 TRP C 210      -4.021  21.232 -16.935  1.00 96.01           C  
ATOM   3553  CD2 TRP C 210      -6.117  21.650 -17.603  1.00 96.01           C  
ATOM   3554  CE2 TRP C 210      -5.340  22.813 -17.798  1.00 96.01           C  
ATOM   3555  CE3 TRP C 210      -7.474  21.673 -17.953  1.00 96.01           C  
ATOM   3556  NE1 TRP C 210      -4.066  22.532 -17.383  1.00 96.01           N  
ATOM   3557  CH2 TRP C 210      -7.205  23.985 -18.663  1.00 96.01           C  
ATOM   3558  CZ2 TRP C 210      -5.876  23.989 -18.329  1.00 96.01           C  
ATOM   3559  CZ3 TRP C 210      -8.005  22.844 -18.481  1.00 96.01           C  
ATOM   3560  N   ILE C 211      -6.289  20.926 -13.842  1.00 93.65           N  
ATOM   3561  CA  ILE C 211      -7.082  21.963 -13.191  1.00 93.65           C  
ATOM   3562  C   ILE C 211      -6.807  23.313 -13.851  1.00 93.65           C  
ATOM   3563  CB  ILE C 211      -6.784  22.035 -11.677  1.00 93.65           C  
ATOM   3564  O   ILE C 211      -5.689  23.828 -13.781  1.00 93.65           O  
ATOM   3565  CG1 ILE C 211      -6.971  20.659 -11.029  1.00 93.65           C  
ATOM   3566  CG2 ILE C 211      -7.672  23.084 -11.001  1.00 93.65           C  
ATOM   3567  CD1 ILE C 211      -6.201  20.477  -9.729  1.00 93.65           C  
ATOM   3568  N   ALA C 212      -7.832  23.901 -14.565  1.00 93.71           N  
ATOM   3569  CA  ALA C 212      -7.703  25.173 -15.271  1.00 93.71           C  
ATOM   3570  C   ALA C 212      -7.544  26.331 -14.290  1.00 93.71           C  
ATOM   3571  CB  ALA C 212      -8.913  25.406 -16.173  1.00 93.71           C  
ATOM   3572  O   ALA C 212      -7.988  26.246 -13.143  1.00 93.71           O  
ATOM   3573  N   PRO C 213      -6.861  27.369 -14.786  1.00 90.80           N  
ATOM   3574  CA  PRO C 213      -6.831  28.557 -13.929  1.00 90.80           C  
ATOM   3575  C   PRO C 213      -8.225  29.018 -13.510  1.00 90.80           C  
ATOM   3576  CB  PRO C 213      -6.149  29.608 -14.809  1.00 90.80           C  
ATOM   3577  O   PRO C 213      -9.149  29.023 -14.327  1.00 90.80           O  
ATOM   3578  CG  PRO C 213      -5.375  28.820 -15.816  1.00 90.80           C  
ATOM   3579  CD  PRO C 213      -6.120  27.548 -16.100  1.00 90.80           C  
ATOM   3580  N   GLY C 214      -8.477  29.335 -12.268  1.00 89.20           N  
ATOM   3581  CA  GLY C 214      -9.747  29.839 -11.769  1.00 89.20           C  
ATOM   3582  C   GLY C 214     -10.649  28.747 -11.224  1.00 89.20           C  
ATOM   3583  O   GLY C 214     -11.642  29.034 -10.552  1.00 89.20           O  
ATOM   3584  N   VAL C 215     -10.306  27.429 -11.510  1.00 91.35           N  
ATOM   3585  CA  VAL C 215     -11.103  26.313 -11.011  1.00 91.35           C  
ATOM   3586  C   VAL C 215     -10.668  25.962  -9.590  1.00 91.35           C  
ATOM   3587  CB  VAL C 215     -10.981  25.075 -11.927  1.00 91.35           C  
ATOM   3588  O   VAL C 215      -9.473  25.824  -9.316  1.00 91.35           O  
ATOM   3589  CG1 VAL C 215     -11.636  23.857 -11.278  1.00 91.35           C  
ATOM   3590  CG2 VAL C 215     -11.606  25.358 -13.292  1.00 91.35           C  
ATOM   3591  N   SER C 216     -11.649  25.968  -8.687  1.00 88.24           N  
ATOM   3592  CA  SER C 216     -11.379  25.628  -7.294  1.00 88.24           C  
ATOM   3593  C   SER C 216     -11.767  24.184  -6.992  1.00 88.24           C  
ATOM   3594  CB  SER C 216     -12.131  26.574  -6.356  1.00 88.24           C  
ATOM   3595  O   SER C 216     -12.917  23.789  -7.195  1.00 88.24           O  
ATOM   3596  OG  SER C 216     -11.814  26.297  -5.003  1.00 88.24           O  
ATOM   3597  N   LEU C 217     -10.795  23.363  -6.641  1.00 89.56           N  
ATOM   3598  CA  LEU C 217     -11.026  21.964  -6.295  1.00 89.56           C  
ATOM   3599  C   LEU C 217     -10.420  21.634  -4.935  1.00 89.56           C  
ATOM   3600  CB  LEU C 217     -10.437  21.043  -7.367  1.00 89.56           C  
ATOM   3601  O   LEU C 217      -9.409  22.220  -4.542  1.00 89.56           O  
ATOM   3602  CG  LEU C 217     -11.108  21.085  -8.740  1.00 89.56           C  
ATOM   3603  CD1 LEU C 217     -10.271  20.324  -9.763  1.00 89.56           C  
ATOM   3604  CD2 LEU C 217     -12.519  20.511  -8.664  1.00 89.56           C  
ATOM   3605  N   THR C 218     -11.112  20.779  -4.193  1.00 91.01           N  
ATOM   3606  CA  THR C 218     -10.458  20.190  -3.031  1.00 91.01           C  
ATOM   3607  C   THR C 218      -9.390  19.188  -3.461  1.00 91.01           C  
ATOM   3608  CB  THR C 218     -11.477  19.494  -2.109  1.00 91.01           C  
ATOM   3609  O   THR C 218      -9.425  18.680  -4.583  1.00 91.01           O  
ATOM   3610  CG2 THR C 218     -12.608  20.443  -1.724  1.00 91.01           C  
ATOM   3611  OG1 THR C 218     -12.030  18.360  -2.788  1.00 91.01           O  
ATOM   3612  N   TRP C 219      -8.421  19.018  -2.661  1.00 87.21           N  
ATOM   3613  CA  TRP C 219      -7.397  18.027  -2.973  1.00 87.21           C  
ATOM   3614  C   TRP C 219      -8.024  16.665  -3.254  1.00 87.21           C  
ATOM   3615  CB  TRP C 219      -6.391  17.912  -1.825  1.00 87.21           C  
ATOM   3616  O   TRP C 219      -7.568  15.934  -4.136  1.00 87.21           O  
ATOM   3617  CG  TRP C 219      -6.912  17.172  -0.630  1.00 87.21           C  
ATOM   3618  CD1 TRP C 219      -7.623  17.692   0.416  1.00 87.21           C  
ATOM   3619  CD2 TRP C 219      -6.759  15.776  -0.356  1.00 87.21           C  
ATOM   3620  CE2 TRP C 219      -7.403  15.517   0.874  1.00 87.21           C  
ATOM   3621  CE3 TRP C 219      -6.140  14.716  -1.033  1.00 87.21           C  
ATOM   3622  NE1 TRP C 219      -7.921  16.702   1.324  1.00 87.21           N  
ATOM   3623  CH2 TRP C 219      -6.832  13.224   0.758  1.00 87.21           C  
ATOM   3624  CZ2 TRP C 219      -7.446  14.242   1.441  1.00 87.21           C  
ATOM   3625  CZ3 TRP C 219      -6.183  13.448  -0.467  1.00 87.21           C  
ATOM   3626  N   GLU C 220      -9.131  16.358  -2.520  1.00 89.91           N  
ATOM   3627  CA  GLU C 220      -9.833  15.091  -2.707  1.00 89.91           C  
ATOM   3628  C   GLU C 220     -10.419  14.987  -4.111  1.00 89.91           C  
ATOM   3629  CB  GLU C 220     -10.939  14.931  -1.661  1.00 89.91           C  
ATOM   3630  O   GLU C 220     -10.359  13.927  -4.738  1.00 89.91           O  
ATOM   3631  CG  GLU C 220     -10.422  14.736  -0.243  1.00 89.91           C  
ATOM   3632  CD  GLU C 220     -10.181  16.045   0.492  1.00 89.91           C  
ATOM   3633  OE1 GLU C 220      -9.867  16.012   1.704  1.00 89.91           O  
ATOM   3634  OE2 GLU C 220     -10.310  17.113  -0.148  1.00 89.91           O  
ATOM   3635  N   GLN C 221     -10.987  16.061  -4.593  1.00 91.58           N  
ATOM   3636  CA  GLN C 221     -11.573  16.074  -5.930  1.00 91.58           C  
ATOM   3637  C   GLN C 221     -10.504  15.885  -7.001  1.00 91.58           C  
ATOM   3638  CB  GLN C 221     -12.333  17.380  -6.171  1.00 91.58           C  
ATOM   3639  O   GLN C 221     -10.690  15.110  -7.942  1.00 91.58           O  
ATOM   3640  CG  GLN C 221     -13.224  17.354  -7.405  1.00 91.58           C  
ATOM   3641  CD  GLN C 221     -14.385  16.387  -7.271  1.00 91.58           C  
ATOM   3642  NE2 GLN C 221     -14.597  15.569  -8.296  1.00 91.58           N  
ATOM   3643  OE1 GLN C 221     -15.086  16.375  -6.254  1.00 91.58           O  
ATOM   3644  N   ALA C 222      -9.389  16.627  -6.866  1.00 91.50           N  
ATOM   3645  CA  ALA C 222      -8.291  16.501  -7.821  1.00 91.50           C  
ATOM   3646  C   ALA C 222      -7.737  15.079  -7.836  1.00 91.50           C  
ATOM   3647  CB  ALA C 222      -7.182  17.497  -7.489  1.00 91.50           C  
ATOM   3648  O   ALA C 222      -7.501  14.510  -8.904  1.00 91.50           O  
ATOM   3649  N   TYR C 223      -7.520  14.548  -6.660  1.00 92.35           N  
ATOM   3650  CA  TYR C 223      -7.001  13.191  -6.535  1.00 92.35           C  
ATOM   3651  C   TYR C 223      -7.951  12.183  -7.170  1.00 92.35           C  
ATOM   3652  CB  TYR C 223      -6.771  12.837  -5.063  1.00 92.35           C  
ATOM   3653  O   TYR C 223      -7.517  11.274  -7.881  1.00 92.35           O  
ATOM   3654  CG  TYR C 223      -6.007  11.551  -4.860  1.00 92.35           C  
ATOM   3655  CD1 TYR C 223      -6.675  10.336  -4.719  1.00 92.35           C  
ATOM   3656  CD2 TYR C 223      -4.617  11.547  -4.808  1.00 92.35           C  
ATOM   3657  CE1 TYR C 223      -5.975   9.149  -4.530  1.00 92.35           C  
ATOM   3658  CE2 TYR C 223      -3.908  10.366  -4.620  1.00 92.35           C  
ATOM   3659  OH  TYR C 223      -3.897   8.001  -4.296  1.00 92.35           O  
ATOM   3660  CZ  TYR C 223      -4.594   9.173  -4.482  1.00 92.35           C  
ATOM   3661  N   SER C 224      -9.315  12.307  -6.857  1.00 92.91           N  
ATOM   3662  CA  SER C 224     -10.321  11.405  -7.409  1.00 92.91           C  
ATOM   3663  C   SER C 224     -10.323  11.446  -8.934  1.00 92.91           C  
ATOM   3664  CB  SER C 224     -11.710  11.763  -6.880  1.00 92.91           C  
ATOM   3665  O   SER C 224     -10.415  10.405  -9.587  1.00 92.91           O  
ATOM   3666  OG  SER C 224     -12.692  10.893  -7.416  1.00 92.91           O  
ATOM   3667  N   ASP C 225     -10.254  12.658  -9.528  1.00 94.81           N  
ATOM   3668  CA  ASP C 225     -10.220  12.798 -10.980  1.00 94.81           C  
ATOM   3669  C   ASP C 225      -8.985  12.120 -11.569  1.00 94.81           C  
ATOM   3670  CB  ASP C 225     -10.249  14.275 -11.378  1.00 94.81           C  
ATOM   3671  O   ASP C 225      -9.074  11.437 -12.592  1.00 94.81           O  
ATOM   3672  CG  ASP C 225     -11.606  14.922 -11.161  1.00 94.81           C  
ATOM   3673  OD1 ASP C 225     -11.702  16.167 -11.206  1.00 94.81           O  
ATOM   3674  OD2 ASP C 225     -12.587  14.179 -10.940  1.00 94.81           O  
ATOM   3675  N   ALA C 226      -7.778  12.357 -10.933  1.00 95.11           N  
ATOM   3676  CA  ALA C 226      -6.555  11.709 -11.398  1.00 95.11           C  
ATOM   3677  C   ALA C 226      -6.655  10.191 -11.267  1.00 95.11           C  
ATOM   3678  CB  ALA C 226      -5.348  12.228 -10.619  1.00 95.11           C  
ATOM   3679  O   ALA C 226      -6.209   9.455 -12.151  1.00 95.11           O  
ATOM   3680  N   ASP C 227      -7.203   9.732 -10.149  1.00 94.34           N  
ATOM   3681  CA  ASP C 227      -7.388   8.303  -9.913  1.00 94.34           C  
ATOM   3682  C   ASP C 227      -8.315   7.689 -10.960  1.00 94.34           C  
ATOM   3683  CB  ASP C 227      -7.945   8.058  -8.509  1.00 94.34           C  
ATOM   3684  O   ASP C 227      -8.053   6.596 -11.465  1.00 94.34           O  
ATOM   3685  CG  ASP C 227      -7.871   6.601  -8.088  1.00 94.34           C  
ATOM   3686  OD1 ASP C 227      -8.925   5.995  -7.801  1.00 94.34           O  
ATOM   3687  OD2 ASP C 227      -6.747   6.055  -8.040  1.00 94.34           O  
ATOM   3688  N   ARG C 228      -9.405   8.354 -11.260  1.00 94.79           N  
ATOM   3689  CA  ARG C 228     -10.317   7.886 -12.298  1.00 94.79           C  
ATOM   3690  C   ARG C 228      -9.617   7.812 -13.651  1.00 94.79           C  
ATOM   3691  CB  ARG C 228     -11.541   8.799 -12.391  1.00 94.79           C  
ATOM   3692  O   ARG C 228      -9.796   6.847 -14.397  1.00 94.79           O  
ATOM   3693  CG  ARG C 228     -12.621   8.288 -13.332  1.00 94.79           C  
ATOM   3694  CD  ARG C 228     -13.910   9.087 -13.198  1.00 94.79           C  
ATOM   3695  NE  ARG C 228     -13.699  10.502 -13.493  1.00 94.79           N  
ATOM   3696  NH1 ARG C 228     -14.629  11.263 -11.520  1.00 94.79           N  
ATOM   3697  NH2 ARG C 228     -13.808  12.754 -13.055  1.00 94.79           N  
ATOM   3698  CZ  ARG C 228     -14.046  11.503 -12.689  1.00 94.79           C  
ATOM   3699  N   ALA C 229      -8.829   8.819 -13.970  1.00 95.99           N  
ATOM   3700  CA  ALA C 229      -8.060   8.823 -15.211  1.00 95.99           C  
ATOM   3701  C   ALA C 229      -7.087   7.648 -15.257  1.00 95.99           C  
ATOM   3702  CB  ALA C 229      -7.307  10.141 -15.367  1.00 95.99           C  
ATOM   3703  O   ALA C 229      -6.922   7.011 -16.299  1.00 95.99           O  
ATOM   3704  N   LEU C 230      -6.387   7.359 -14.152  1.00 95.43           N  
ATOM   3705  CA  LEU C 230      -5.447   6.247 -14.060  1.00 95.43           C  
ATOM   3706  C   LEU C 230      -6.158   4.915 -14.271  1.00 95.43           C  
ATOM   3707  CB  LEU C 230      -4.742   6.252 -12.701  1.00 95.43           C  
ATOM   3708  O   LEU C 230      -5.663   4.050 -14.998  1.00 95.43           O  
ATOM   3709  CG  LEU C 230      -3.712   5.145 -12.468  1.00 95.43           C  
ATOM   3710  CD1 LEU C 230      -2.613   5.212 -13.523  1.00 95.43           C  
ATOM   3711  CD2 LEU C 230      -3.121   5.251 -11.066  1.00 95.43           C  
ATOM   3712  N   TYR C 231      -7.353   4.828 -13.568  1.00 93.60           N  
ATOM   3713  CA  TYR C 231      -8.145   3.612 -13.709  1.00 93.60           C  
ATOM   3714  C   TYR C 231      -8.523   3.373 -15.166  1.00 93.60           C  
ATOM   3715  CB  TYR C 231      -9.409   3.690 -12.847  1.00 93.60           C  
ATOM   3716  O   TYR C 231      -8.408   2.252 -15.668  1.00 93.60           O  
ATOM   3717  CG  TYR C 231     -10.302   2.479 -12.969  1.00 93.60           C  
ATOM   3718  CD1 TYR C 231     -11.480   2.530 -13.710  1.00 93.60           C  
ATOM   3719  CD2 TYR C 231      -9.970   1.283 -12.341  1.00 93.60           C  
ATOM   3720  CE1 TYR C 231     -12.307   1.417 -13.823  1.00 93.60           C  
ATOM   3721  CE2 TYR C 231     -10.790   0.164 -12.447  1.00 93.60           C  
ATOM   3722  OH  TYR C 231     -12.769  -0.864 -13.297  1.00 93.60           O  
ATOM   3723  CZ  TYR C 231     -11.954   0.241 -13.189  1.00 93.60           C  
ATOM   3724  N   ARG C 232      -8.989   4.360 -15.874  1.00 95.71           N  
ATOM   3725  CA  ARG C 232      -9.346   4.255 -17.285  1.00 95.71           C  
ATOM   3726  C   ARG C 232      -8.141   3.849 -18.127  1.00 95.71           C  
ATOM   3727  CB  ARG C 232      -9.920   5.579 -17.795  1.00 95.71           C  
ATOM   3728  O   ARG C 232      -8.263   3.035 -19.044  1.00 95.71           O  
ATOM   3729  CG  ARG C 232     -11.325   5.874 -17.296  1.00 95.71           C  
ATOM   3730  CD  ARG C 232     -11.920   7.098 -17.979  1.00 95.71           C  
ATOM   3731  NE  ARG C 232     -13.241   7.423 -17.447  1.00 95.71           N  
ATOM   3732  NH1 ARG C 232     -13.431   9.428 -18.578  1.00 95.71           N  
ATOM   3733  NH2 ARG C 232     -15.121   8.719 -17.202  1.00 95.71           N  
ATOM   3734  CZ  ARG C 232     -13.928   8.523 -17.744  1.00 95.71           C  
ATOM   3735  N   ALA C 233      -6.980   4.402 -17.812  1.00 96.05           N  
ATOM   3736  CA  ALA C 233      -5.752   4.066 -18.529  1.00 96.05           C  
ATOM   3737  C   ALA C 233      -5.388   2.597 -18.332  1.00 96.05           C  
ATOM   3738  CB  ALA C 233      -4.605   4.962 -18.068  1.00 96.05           C  
ATOM   3739  O   ALA C 233      -4.975   1.922 -19.278  1.00 96.05           O  
ATOM   3740  N   LYS C 234      -5.527   2.092 -17.101  1.00 94.24           N  
ATOM   3741  CA  LYS C 234      -5.223   0.694 -16.809  1.00 94.24           C  
ATOM   3742  C   LYS C 234      -6.175  -0.241 -17.549  1.00 94.24           C  
ATOM   3743  CB  LYS C 234      -5.295   0.432 -15.304  1.00 94.24           C  
ATOM   3744  O   LYS C 234      -5.751  -1.259 -18.100  1.00 94.24           O  
ATOM   3745  CG  LYS C 234      -4.119   0.997 -14.521  1.00 94.24           C  
ATOM   3746  CD  LYS C 234      -4.217   0.652 -13.040  1.00 94.24           C  
ATOM   3747  CE  LYS C 234      -2.970   1.086 -12.281  1.00 94.24           C  
ATOM   3748  NZ  LYS C 234      -3.055   0.737 -10.831  1.00 94.24           N  
ATOM   3749  N   GLN C 235      -7.471   0.159 -17.547  1.00 94.33           N  
ATOM   3750  CA  GLN C 235      -8.484  -0.655 -18.210  1.00 94.33           C  
ATOM   3751  C   GLN C 235      -8.267  -0.682 -19.720  1.00 94.33           C  
ATOM   3752  CB  GLN C 235      -9.886  -0.134 -17.890  1.00 94.33           C  
ATOM   3753  O   GLN C 235      -8.612  -1.661 -20.385  1.00 94.33           O  
ATOM   3754  CG  GLN C 235     -10.311  -0.360 -16.445  1.00 94.33           C  
ATOM   3755  CD  GLN C 235     -10.468  -1.829 -16.102  1.00 94.33           C  
ATOM   3756  NE2 GLN C 235     -10.002  -2.215 -14.919  1.00 94.33           N  
ATOM   3757  OE1 GLN C 235     -11.004  -2.611 -16.893  1.00 94.33           O  
ATOM   3758  N   ALA C 236      -7.588   0.345 -20.177  1.00 95.34           N  
ATOM   3759  CA  ALA C 236      -7.359   0.465 -21.614  1.00 95.34           C  
ATOM   3760  C   ALA C 236      -6.042  -0.192 -22.017  1.00 95.34           C  
ATOM   3761  CB  ALA C 236      -7.368   1.933 -22.034  1.00 95.34           C  
ATOM   3762  O   ALA C 236      -5.575  -0.021 -23.145  1.00 95.34           O  
ATOM   3763  N   GLY C 237      -5.420  -0.823 -21.082  1.00 93.99           N  
ATOM   3764  CA  GLY C 237      -4.292  -1.660 -21.458  1.00 93.99           C  
ATOM   3765  C   GLY C 237      -2.982  -1.210 -20.839  1.00 93.99           C  
ATOM   3766  O   GLY C 237      -1.916  -1.718 -21.191  1.00 93.99           O  
ATOM   3767  N   LYS C 238      -2.993  -0.300 -19.933  1.00 92.82           N  
ATOM   3768  CA  LYS C 238      -1.806   0.179 -19.232  1.00 92.82           C  
ATOM   3769  C   LYS C 238      -0.781   0.745 -20.211  1.00 92.82           C  
ATOM   3770  CB  LYS C 238      -1.178  -0.946 -18.408  1.00 92.82           C  
ATOM   3771  O   LYS C 238      -1.076   0.921 -21.395  1.00 92.82           O  
ATOM   3772  CG  LYS C 238      -2.100  -1.521 -17.342  1.00 92.82           C  
ATOM   3773  CD  LYS C 238      -1.420  -2.636 -16.558  1.00 92.82           C  
ATOM   3774  CE  LYS C 238      -2.360  -3.250 -15.530  1.00 92.82           C  
ATOM   3775  NZ  LYS C 238      -1.852  -4.562 -15.029  1.00 92.82           N  
ATOM   3776  N   ASN C 239       0.461   1.142 -19.794  1.00 95.10           N  
ATOM   3777  CA  ASN C 239       1.521   1.749 -20.592  1.00 95.10           C  
ATOM   3778  C   ASN C 239       0.998   2.915 -21.425  1.00 95.10           C  
ATOM   3779  CB  ASN C 239       2.178   0.703 -21.496  1.00 95.10           C  
ATOM   3780  O   ASN C 239       1.222   2.969 -22.636  1.00 95.10           O  
ATOM   3781  CG  ASN C 239       3.409   1.234 -22.204  1.00 95.10           C  
ATOM   3782  ND2 ASN C 239       3.784   0.590 -23.303  1.00 95.10           N  
ATOM   3783  OD1 ASN C 239       4.019   2.213 -21.766  1.00 95.10           O  
ATOM   3784  N   ARG C 240       0.303   3.808 -20.763  1.00 96.69           N  
ATOM   3785  CA  ARG C 240      -0.312   4.939 -21.450  1.00 96.69           C  
ATOM   3786  C   ARG C 240      -0.719   6.026 -20.461  1.00 96.69           C  
ATOM   3787  CB  ARG C 240      -1.530   4.481 -22.256  1.00 96.69           C  
ATOM   3788  O   ARG C 240      -0.525   5.876 -19.252  1.00 96.69           O  
ATOM   3789  CG  ARG C 240      -2.673   3.958 -21.400  1.00 96.69           C  
ATOM   3790  CD  ARG C 240      -3.806   3.402 -22.251  1.00 96.69           C  
ATOM   3791  NE  ARG C 240      -3.350   2.311 -23.109  1.00 96.69           N  
ATOM   3792  NH1 ARG C 240      -5.192   2.362 -24.502  1.00 96.69           N  
ATOM   3793  NH2 ARG C 240      -3.512   0.847 -24.871  1.00 96.69           N  
ATOM   3794  CZ  ARG C 240      -4.019   1.843 -24.159  1.00 96.69           C  
ATOM   3795  N   LEU C 241      -1.261   7.109 -20.960  1.00 95.47           N  
ATOM   3796  CA  LEU C 241      -1.729   8.223 -20.144  1.00 95.47           C  
ATOM   3797  C   LEU C 241      -3.184   8.554 -20.458  1.00 95.47           C  
ATOM   3798  CB  LEU C 241      -0.853   9.458 -20.369  1.00 95.47           C  
ATOM   3799  O   LEU C 241      -3.633   8.381 -21.593  1.00 95.47           O  
ATOM   3800  CG  LEU C 241       0.640   9.292 -20.077  1.00 95.47           C  
ATOM   3801  CD1 LEU C 241       1.376   8.830 -21.330  1.00 95.47           C  
ATOM   3802  CD2 LEU C 241       1.230  10.597 -19.554  1.00 95.47           C  
ATOM   3803  N   HIS C 242      -3.872   8.913 -19.492  1.00 97.05           N  
ATOM   3804  CA  HIS C 242      -5.224   9.444 -19.623  1.00 97.05           C  
ATOM   3805  C   HIS C 242      -5.397  10.719 -18.804  1.00 97.05           C  
ATOM   3806  CB  HIS C 242      -6.254   8.399 -19.192  1.00 97.05           C  
ATOM   3807  O   HIS C 242      -4.917  10.804 -17.671  1.00 97.05           O  
ATOM   3808  CG  HIS C 242      -7.657   8.744 -19.579  1.00 97.05           C  
ATOM   3809  CD2 HIS C 242      -8.668   9.290 -18.864  1.00 97.05           C  
ATOM   3810  ND1 HIS C 242      -8.154   8.524 -20.845  1.00 97.05           N  
ATOM   3811  CE1 HIS C 242      -9.414   8.923 -20.892  1.00 97.05           C  
ATOM   3812  NE2 HIS C 242      -9.750   9.392 -19.702  1.00 97.05           N  
ATOM   3813  N   LEU C 243      -6.086  11.738 -19.336  1.00 95.64           N  
ATOM   3814  CA  LEU C 243      -6.264  13.012 -18.648  1.00 95.64           C  
ATOM   3815  C   LEU C 243      -7.743  13.353 -18.509  1.00 95.64           C  
ATOM   3816  CB  LEU C 243      -5.538  14.132 -19.398  1.00 95.64           C  
ATOM   3817  O   LEU C 243      -8.518  13.171 -19.451  1.00 95.64           O  
ATOM   3818  CG  LEU C 243      -5.588  15.520 -18.757  1.00 95.64           C  
ATOM   3819  CD1 LEU C 243      -4.290  16.275 -19.027  1.00 95.64           C  
ATOM   3820  CD2 LEU C 243      -6.787  16.306 -19.275  1.00 95.64           C  
ATOM   3821  N   ILE C 244      -8.086  13.746 -17.389  1.00 95.23           N  
ATOM   3822  CA  ILE C 244      -9.406  14.311 -17.134  1.00 95.23           C  
ATOM   3823  C   ILE C 244      -9.279  15.799 -16.817  1.00 95.23           C  
ATOM   3824  CB  ILE C 244     -10.122  13.576 -15.979  1.00 95.23           C  
ATOM   3825  O   ILE C 244      -8.464  16.194 -15.980  1.00 95.23           O  
ATOM   3826  CG1 ILE C 244     -10.457  12.137 -16.388  1.00 95.23           C  
ATOM   3827  CG2 ILE C 244     -11.385  14.333 -15.557  1.00 95.23           C  
ATOM   3828  CD1 ILE C 244     -11.021  11.287 -15.258  1.00 95.23           C  
ATOM   3829  N   ALA C 245      -9.917  16.726 -17.576  1.00 94.33           N  
ATOM   3830  CA  ALA C 245     -10.014  18.135 -17.203  1.00 94.33           C  
ATOM   3831  C   ALA C 245     -10.990  18.330 -16.046  1.00 94.33           C  
ATOM   3832  CB  ALA C 245     -10.441  18.974 -18.404  1.00 94.33           C  
ATOM   3833  O   ALA C 245     -12.195  18.119 -16.201  1.00 94.33           O  
ATOM   3834  N   SER C 246     -10.447  18.723 -14.862  1.00 93.13           N  
ATOM   3835  CA  SER C 246     -11.270  18.821 -13.661  1.00 93.13           C  
ATOM   3836  C   SER C 246     -12.174  20.049 -13.708  1.00 93.13           C  
ATOM   3837  CB  SER C 246     -10.390  18.874 -12.411  1.00 93.13           C  
ATOM   3838  O   SER C 246     -11.767  21.108 -14.191  1.00 93.13           O  
ATOM   3839  OG  SER C 246      -9.654  17.672 -12.263  1.00 93.13           O  
ATOM   3840  N   ARG C 247     -13.343  19.919 -13.328  1.00 89.35           N  
ATOM   3841  CA  ARG C 247     -14.297  21.021 -13.259  1.00 89.35           C  
ATOM   3842  C   ARG C 247     -14.719  21.291 -11.818  1.00 89.35           C  
ATOM   3843  CB  ARG C 247     -15.527  20.723 -14.118  1.00 89.35           C  
ATOM   3844  O   ARG C 247     -14.679  20.392 -10.976  1.00 89.35           O  
ATOM   3845  CG  ARG C 247     -15.220  20.562 -15.599  1.00 89.35           C  
ATOM   3846  CD  ARG C 247     -16.486  20.359 -16.419  1.00 89.35           C  
ATOM   3847  NE  ARG C 247     -16.184  20.122 -17.828  1.00 89.35           N  
ATOM   3848  NH1 ARG C 247     -18.388  20.160 -18.520  1.00 89.35           N  
ATOM   3849  NH2 ARG C 247     -16.709  19.816 -20.042  1.00 89.35           N  
ATOM   3850  CZ  ARG C 247     -17.095  20.033 -18.793  1.00 89.35           C  
ATOM   3851  N   THR C 248     -14.999  22.474 -11.465  1.00 85.53           N  
ATOM   3852  CA  THR C 248     -15.483  22.836 -10.137  1.00 85.53           C  
ATOM   3853  C   THR C 248     -16.758  22.071  -9.798  1.00 85.53           C  
ATOM   3854  CB  THR C 248     -15.746  24.350 -10.033  1.00 85.53           C  
ATOM   3855  O   THR C 248     -17.633  21.904 -10.651  1.00 85.53           O  
ATOM   3856  CG2 THR C 248     -16.057  24.757  -8.596  1.00 85.53           C  
ATOM   3857  OG1 THR C 248     -14.587  25.063 -10.480  1.00 85.53           O  
ATOM   3858  N   ALA C 249     -16.618  21.418  -8.608  1.00 76.33           N  
ATOM   3859  CA  ALA C 249     -17.828  20.730  -8.163  1.00 76.33           C  
ATOM   3860  C   ALA C 249     -19.034  21.664  -8.198  1.00 76.33           C  
ATOM   3861  CB  ALA C 249     -17.634  20.170  -6.756  1.00 76.33           C  
ATOM   3862  O   ALA C 249     -18.943  22.822  -7.783  1.00 76.33           O  
ATOM   3863  N   GLY C 250     -19.948  21.318  -8.862  1.00 71.80           N  
ATOM   3864  CA  GLY C 250     -21.192  22.064  -8.960  1.00 71.80           C  
ATOM   3865  C   GLY C 250     -21.217  23.033 -10.127  1.00 71.80           C  
ATOM   3866  O   GLY C 250     -22.152  23.824 -10.264  1.00 71.80           O  
ATOM   3867  N   ALA C 251     -20.152  23.335 -10.694  1.00 66.71           N  
ATOM   3868  CA  ALA C 251     -20.236  24.204 -11.865  1.00 66.71           C  
ATOM   3869  C   ALA C 251     -21.038  23.541 -12.982  1.00 66.71           C  
ATOM   3870  CB  ALA C 251     -18.838  24.566 -12.360  1.00 66.71           C  
ATOM   3871  O   ALA C 251     -21.035  22.315 -13.114  1.00 66.71           O  
TER    3872      ALA C 251                                                      
ENDMDL                                                                          
END                                                                             
